# Supplementary material for: Genome sequencing and analysis uncover the regulatory elements involved in the development and oil biosynthesis of Pongamia pinnata (L.) – A potential biodiesel feedstock
Source: Front Plant Sci. 2022 Aug 25;13:747783. doi: 10.3389/fpls.2022.747783 (PMC9454018; doi:10.3389/fpls.2022.747783)
Supplement: Supplementary file 5 [file Data_Sheet_1.xlsx]

## Sheet: Transcripts-scaffolds alignment
Query_ID	Subject_ID	% identity	Alignment Length	Mismatches	Gapopen	Query Start	Query End	Subject Start	Subject End	E-value	Bitscore
Locus_1_Transcript_1/1_Confidence_1.000_Length_1688	scaffold5850|size11938	99.669	302	1	0	1236	1537	1028	1329	3.18e-155	553
Locus_2_Transcript_1/1_Confidence_1.000_Length_2001	scaffold4303|size13250	100	222	0	0	493	714	12557	12336	2.4e-112	411
Locus_3_Transcript_1/13_Confidence_1.000_Length_218	scaffold914|size20022	83.598	189	31	0	30	218	9603	9791	2.57e-43	178
Locus_3_Transcript_4/13_Confidence_0.106_Length_2365	scaffold914|size20022	80.029	1397	184	69	692	2074	7551	8866	0	946
Locus_3_Transcript_5/13_Confidence_0.149_Length_3074	scaffold914|size20022	80.029	1397	184	69	692	2074	7551	8866	0	946
Locus_3_Transcript_6/13_Confidence_0.277_Length_2287	scaffold914|size20022	80	645	92	31	686	1322	8890	9505	9.77e-122	442
Locus_3_Transcript_7/13_Confidence_0.277_Length_2188	scaffold914|size20022	80	645	92	31	587	1223	8890	9505	9.34e-122	442
Locus_3_Transcript_8/13_Confidence_0.298_Length_3755	scaffold914|size20022	80.029	1397	184	69	692	2074	7551	8866	0	946
Locus_3_Transcript_9/13_Confidence_0.064_Length_1867	scaffold914|size20022	80.649	894	116	42	692	1576	7551	8396	0	640
Locus_3_Transcript_10/13_Confidence_0.255_Length_4067	scaffold914|size20022	80.029	1397	184	69	692	2074	7551	8866	0	946
Locus_3_Transcript_11/13_Confidence_0.277_Length_4154	scaffold914|size20022	80.029	1397	184	69	692	2074	7551	8866	0	946
Locus_3_Transcript_12/13_Confidence_0.128_Length_1407	scaffold159061|size1337	78.042	378	59	13	1035	1407	1328	970	3.93e-54	217
Locus_3_Transcript_13/13_Confidence_0.298_Length_3758	scaffold914|size20022	80.029	1397	184	69	692	2074	7551	8866	0	946
Locus_4_Transcript_1/1_Confidence_1.000_Length_1168	scaffold8037|size10651	100	348	0	0	819	1166	9084	9431	0	643
Locus_5_Transcript_1/1_Confidence_1.000_Length_3836	scaffold29091|size5855	100	583	0	0	1	583	2067	2649	0	1077
Locus_6_Transcript_1/3_Confidence_0.778_Length_2976	scaffold1036|size19505	100	1048	0	0	1	1048	3487	4534	0	1936
Locus_6_Transcript_2/3_Confidence_0.778_Length_3127	scaffold1036|size19505	100	1048	0	0	1	1048	3487	4534	0	1936
Locus_6_Transcript_3/3_Confidence_0.778_Length_2970	scaffold1036|size19505	100	1048	0	0	1	1048	3487	4534	0	1936
Locus_9_Transcript_1/1_Confidence_1.000_Length_1066	scaffold11506|size9244	96.461	763	6	2	1	742	5050	4288	0	1240
Locus_10_Transcript_1/1_Confidence_1.000_Length_1708	scaffold10483|size9610	99.883	1708	2	0	1	1708	4342	6049	0	3144
Locus_11_Transcript_1/1_Confidence_1.000_Length_1994	scaffold23460|size6613	100	437	0	0	1558	1994	1049	613	0	808
Locus_12_Transcript_1/1_Confidence_1.000_Length_1688	scaffold1658|size17275	98.087	732	2	3	969	1688	5854	6585	0	1264
Locus_13_Transcript_1/10_Confidence_0.214_Length_3428	scaffold4899|size12671	85.611	1661	174	44	1762	3415	8006	9608	0	1683
Locus_13_Transcript_2/10_Confidence_0.214_Length_3105	scaffold4899|size12671	85.611	1661	174	44	1439	3092	8006	9608	0	1683
Locus_13_Transcript_3/10_Confidence_0.107_Length_1359	scaffold12360|size8969	88.962	1060	86	28	307	1359	1195	160	0	1280
Locus_13_Transcript_4/10_Confidence_0.214_Length_2771	scaffold4899|size12671	85.525	1437	172	31	1	1432	6638	8043	0	1469
Locus_13_Transcript_5/10_Confidence_0.107_Length_506	scaffold12360|size8969	74.427	524	98	30	1	506	807	302	2.3e-47	193
Locus_13_Transcript_6/10_Confidence_0.214_Length_3098	scaffold4899|size12671	85.611	1661	174	44	1432	3085	8006	9608	0	1683
Locus_13_Transcript_7/10_Confidence_0.107_Length_1417	scaffold4899|size12671	85.205	1291	162	25	1	1287	6638	7903	0	1299
Locus_13_Transcript_8/10_Confidence_0.214_Length_1363	scaffold12360|size8969	83.75	160	23	3	632	789	345	187	1.41e-33	148
Locus_13_Transcript_9/10_Confidence_0.107_Length_1161	scaffold12360|size8969	83.41	217	33	3	582	797	5649	5435	1.17e-48	198
Locus_13_Transcript_10/10_Confidence_0.214_Length_3099	scaffold4899|size12671	85.611	1661	174	44	1433	3086	8006	9608	0	1683
Locus_14_Transcript_1/1_Confidence_1.000_Length_1773	scaffold13099|size8753	99.887	884	0	1	890	1773	6160	7042	0	1626
Locus_15_Transcript_1/1_Confidence_1.000_Length_1134	scaffold197619|size1015	99.142	466	4	0	1	466	526	61	0	839
Locus_16_Transcript_1/1_Confidence_1.000_Length_856	scaffold37978|size4976	99.813	534	1	0	323	856	3428	2895	0	981
Locus_17_Transcript_1/1_Confidence_1.000_Length_643	scaffold63079|size3446	97.5	40	1	0	1	40	572	533	5.2e-10	69.4
Locus_18_Transcript_1/1_Confidence_1.000_Length_1672	scaffold203|size26816	100	280	0	0	1158	1437	16844	16565	1.15e-144	518
Locus_19_Transcript_1/1_Confidence_1.000_Length_3134	scaffold50956|size4067	99.647	1133	1	3	1	1131	499	1630	0	2067
Locus_20_Transcript_1/4_Confidence_0.625_Length_1807	scaffold64535|size3379	99.029	721	2	1	1092	1807	795	75	0	1288
Locus_20_Transcript_2/4_Confidence_0.625_Length_1839	scaffold64535|size3379	99.029	721	2	1	1124	1839	795	75	0	1288
Locus_20_Transcript_3/4_Confidence_0.500_Length_1901	scaffold88850|size2536	99.663	594	0	2	1118	1710	1944	2536	0	1085
Locus_20_Transcript_4/4_Confidence_0.625_Length_1843	scaffold64535|size3379	99.029	721	2	1	1128	1843	795	75	0	1288
Locus_21_Transcript_1/1_Confidence_1.000_Length_652	scaffold22099|size6823	94.386	570	3	4	109	652	5663	5097	0	848
Locus_22_Transcript_1/5_Confidence_0.500_Length_666	scaffold34484|size5295	93.103	667	33	5	1	666	1261	1915	0	965
Locus_22_Transcript_2/5_Confidence_0.625_Length_684	scaffold167751|size1253	93.22	708	21	8	1	684	713	9	0	1016
Locus_22_Transcript_3/5_Confidence_0.625_Length_760	scaffold167751|size1253	93.282	521	20	3	1	506	713	193	0	754
Locus_22_Transcript_4/5_Confidence_0.500_Length_642	scaffold65637|size3331	94.557	643	33	2	1	642	2183	1542	0	992
Locus_22_Transcript_5/5_Confidence_0.625_Length_690	scaffold167751|size1253	95.035	705	20	3	1	690	713	9	0	1094
Locus_23_Transcript_1/1_Confidence_1.000_Length_1794	scaffold30720|size5676	93.796	548	31	3	13	559	3560	3015	0	821
Locus_24_Transcript_1/1_Confidence_1.000_Length_2392	scaffold16365|size7906	99.324	444	3	0	1	444	7468	7025	0	804
Locus_25_Transcript_1/1_Confidence_1.000_Length_1556	scaffold20803|size7038	99	700	1	1	863	1556	4711	4012	0	1249
Locus_26_Transcript_1/2_Confidence_0.750_Length_715	scaffold3498|size14122	100	395	0	0	321	715	13016	13410	0	730
Locus_26_Transcript_2/2_Confidence_0.750_Length_715	scaffold3498|size14122	97.215	395	11	0	321	715	13016	13410	0	669
Locus_27_Transcript_1/2_Confidence_0.667_Length_1569	scaffold101233|size2228	98.715	389	5	0	42	430	802	414	0	691
Locus_27_Transcript_2/2_Confidence_0.667_Length_1560	scaffold101233|size2228	98.1	421	2	1	1	421	828	414	0	728
Locus_28_Transcript_1/1_Confidence_1.000_Length_1900	scaffold78333|size2854	98.548	482	5	2	758	1238	2248	2728	0	850
Locus_30_Transcript_3/3_Confidence_0.600_Length_1605	scaffold67090|size3270	99.75	400	1	0	1172	1571	2468	2069	0	734
Locus_31_Transcript_1/1_Confidence_1.000_Length_1910	scaffold29026|size5862	99.927	1378	1	0	40	1417	1718	3095	0	2540
Locus_32_Transcript_1/1_Confidence_1.000_Length_1058	scaffold394|size23840	100	742	0	0	1	742	3990	4731	0	1371
Locus_33_Transcript_1/1_Confidence_1.000_Length_2393	scaffold18693|size7413	96.098	692	5	3	1001	1691	1360	690	0	1110
Locus_34_Transcript_1/2_Confidence_0.750_Length_624	scaffold99871|size2259	97.15	386	0	1	1	375	1309	1694	0	641
Locus_34_Transcript_2/2_Confidence_0.750_Length_813	scaffold99871|size2259	97.15	386	0	1	1	375	1309	1694	0	641
Locus_36_Transcript_1/1_Confidence_1.000_Length_745	scaffold14152|size8466	99.441	358	1	1	385	741	2858	2501	0	649
Locus_37_Transcript_1/2_Confidence_0.750_Length_729	scaffold71011|size3115	100	459	0	0	32	490	1477	1935	0	848
Locus_37_Transcript_2/2_Confidence_0.750_Length_727	scaffold71011|size3115	100	459	0	0	32	490	1477	1935	0	848
Locus_38_Transcript_1/1_Confidence_1.000_Length_793	scaffold3855|size13721	99.598	249	1	0	6	254	3005	3253	4.25e-126	455
Locus_40_Transcript_1/1_Confidence_1.000_Length_681	scaffold117090|size1907	99.708	342	1	0	340	681	1213	872	7.27e-178	627
Locus_41_Transcript_1/1_Confidence_1.000_Length_2617	scaffold43197|size4564	99.743	1169	3	0	1448	2616	2103	935	0	2143
Locus_42_Transcript_1/1_Confidence_1.000_Length_1714	scaffold9325|size10056	100	410	0	0	957	1366	1934	1525	0	758
Locus_43_Transcript_1/1_Confidence_1.000_Length_525	scaffold167654|size1254	99.213	381	0	1	145	525	416	39	0	684
Locus_44_Transcript_1/2_Confidence_0.750_Length_1675	scaffold10868|size9474	98.906	823	1	1	1	823	6437	7251	0	1463
Locus_44_Transcript_2/2_Confidence_0.750_Length_1667	scaffold10868|size9474	99.877	815	1	0	1	815	6437	7251	0	1500
Locus_45_Transcript_1/1_Confidence_1.000_Length_1829	scaffold126809|size1743	100	609	0	0	882	1490	1531	923	0	1125
Locus_46_Transcript_1/1_Confidence_1.000_Length_1000	scaffold16084|size7970	100	416	0	0	585	1000	4253	3838	0	769
Locus_47_Transcript_1/1_Confidence_1.000_Length_258	scaffold543|size22441	100	157	0	0	99	255	17577	17733	3.83e-77	291
Locus_48_Transcript_1/3_Confidence_0.600_Length_1551	scaffold7219|size11069	100	334	0	0	5	338	7171	7504	1.02e-174	617
Locus_48_Transcript_2/3_Confidence_0.600_Length_1510	scaffold32877|size5454	86.998	523	51	8	961	1470	4268	4786	2.18e-161	573
Locus_48_Transcript_3/3_Confidence_0.600_Length_1517	scaffold3459|size14178	100	304	0	0	1	304	7690	7993	4.73e-158	562
Locus_49_Transcript_1/1_Confidence_1.000_Length_2107	scaffold4870|size12697	99.286	560	4	0	1547	2106	6290	5731	0	1013
Locus_50_Transcript_1/1_Confidence_1.000_Length_3065	scaffold4394|size13153	99.637	1103	0	1	121	1223	5712	4614	0	2012
Locus_51_Transcript_1/3_Confidence_0.571_Length_522	scaffold144819|size1498	96.462	537	3	3	1	522	548	13	0	872
Locus_51_Transcript_2/3_Confidence_0.571_Length_620	scaffold144819|size1498	98.391	435	5	2	1	434	548	115	0	763
Locus_51_Transcript_3/3_Confidence_0.571_Length_537	scaffold144819|size1498	99.071	538	2	3	1	537	548	13	0	963
Locus_52_Transcript_1/1_Confidence_1.000_Length_1420	scaffold72737|size3050	98.734	237	3	0	2	238	2815	3051	7.84e-116	422
Locus_53_Transcript_1/1_Confidence_1.000_Length_1271	scaffold6588|size11438	100	295	0	0	750	1044	7509	7215	3.98e-153	545
Locus_54_Transcript_1/1_Confidence_1.000_Length_1240	scaffold123866|size1790	99.73	371	1	0	547	917	1094	724	0	680
Locus_55_Transcript_1/1_Confidence_1.000_Length_6153	scaffold65623|size3332	98.752	1683	1	2	1682	3359	488	2155	0	2974
Locus_56_Transcript_1/1_Confidence_1.000_Length_496	scaffold97975|size2306	99.798	496	1	0	1	496	1195	1690	0	911
Locus_57_Transcript_1/5_Confidence_0.538_Length_1680	scaffold12446|size8943	99.88	832	1	0	849	1680	7798	6967	0	1531
Locus_57_Transcript_2/5_Confidence_0.385_Length_780	scaffold12446|size8943	98.585	212	3	0	243	454	8944	8733	3.35e-102	375
Locus_57_Transcript_3/5_Confidence_0.231_Length_1666	scaffold21260|size6960	99.551	891	2	1	778	1666	4985	5875	0	1622
Locus_57_Transcript_4/5_Confidence_0.154_Length_1642	scaffold12446|size8943	99.88	832	1	0	811	1642	7798	6967	0	1531
Locus_57_Transcript_5/5_Confidence_0.538_Length_1671	scaffold12446|size8943	99.88	832	1	0	840	1671	7798	6967	0	1531
Locus_58_Transcript_1/1_Confidence_1.000_Length_1459	scaffold10711|size9530	99.915	1170	1	0	1	1170	1175	2344	0	2156
Locus_59_Transcript_1/2_Confidence_0.750_Length_498	scaffold86742|size2594	98.715	467	4	2	33	498	2243	1778	0	828
Locus_59_Transcript_2/2_Confidence_0.750_Length_497	scaffold86742|size2594	98.501	467	4	3	33	497	2243	1778	0	821
Locus_60_Transcript_1/2_Confidence_0.750_Length_1240	scaffold53600|size3914	100	754	0	0	487	1240	2668	3421	0	1393
Locus_60_Transcript_2/2_Confidence_0.750_Length_1217	scaffold53600|size3914	100	754	0	0	464	1217	2668	3421	0	1393
Locus_61_Transcript_1/1_Confidence_1.000_Length_922	scaffold3089|size14645	98.092	629	4	1	300	920	12278	12906	0	1088
Locus_62_Transcript_1/1_Confidence_1.000_Length_1472	scaffold36176|size5138	99.626	535	2	0	1	535	291	825	0	977
Locus_63_Transcript_1/1_Confidence_1.000_Length_1082	scaffold57367|size3716	99.467	563	3	0	1	563	2937	2375	0	1024
Locus_64_Transcript_1/1_Confidence_1.000_Length_965	scaffold57358|size3716	96.561	378	0	2	600	964	444	67	8.12e-174	614
Locus_65_Transcript_160/163_Confidence_0.171_Length_28672	scaffold109301|size2056	74.412	680	148	24	14762	15426	131	799	2.22e-68	268
Locus_65_Transcript_163/163_Confidence_0.171_Length_28672	scaffold109301|size2056	74.412	680	148	24	13247	13911	799	131	2.22e-68	268
Locus_66_Transcript_1/2_Confidence_0.833_Length_668	scaffold1466|size17808	99.843	637	1	0	32	668	909	1545	0	1171
Locus_66_Transcript_2/2_Confidence_0.667_Length_533	scaffold4781|size12761	97.992	498	9	1	32	528	4021	3524	0	863
Locus_67_Transcript_1/1_Confidence_1.000_Length_843	scaffold3896|size13681	99.441	179	1	0	665	843	10218	10396	3.7e-87	326
Locus_68_Transcript_1/1_Confidence_1.000_Length_1017	scaffold35934|size5160	99.742	387	1	0	630	1016	2980	3366	0	710
Locus_69_Transcript_1/1_Confidence_1.000_Length_1974	scaffold18179|size7513	100	422	0	0	852	1273	3468	3889	0	780
Locus_70_Transcript_1/1_Confidence_1.000_Length_4114	scaffold9314|size10060	99.579	475	2	0	1	475	1774	2248	0	867
Locus_71_Transcript_1/4_Confidence_0.625_Length_799	scaffold41463|size4692	99.64	278	1	0	1	278	1531	1808	3.24e-142	508
Locus_71_Transcript_2/4_Confidence_0.625_Length_819	scaffold41463|size4692	99.64	278	1	0	1	278	1531	1808	3.33e-142	508
Locus_71_Transcript_3/4_Confidence_0.625_Length_878	scaffold34215|size5319	99.72	357	1	0	1	357	4209	3853	0	654
Locus_71_Transcript_4/4_Confidence_0.625_Length_799	scaffold41463|size4692	99.64	278	1	0	1	278	1531	1808	3.24e-142	508
Locus_72_Transcript_1/4_Confidence_0.667_Length_960	scaffold149256|size1445	95.394	825	38	0	135	959	938	114	0	1314
Locus_72_Transcript_2/4_Confidence_0.667_Length_1017	scaffold149256|size1445	94.382	890	40	2	135	1016	938	51	0	1358
Locus_72_Transcript_3/4_Confidence_0.667_Length_1017	scaffold149256|size1445	94.27	890	41	2	135	1016	938	51	0	1352
Locus_72_Transcript_4/4_Confidence_0.667_Length_1017	scaffold149256|size1445	93.146	890	51	2	135	1016	938	51	0	1297
Locus_74_Transcript_1/1_Confidence_1.000_Length_1467	scaffold30222|size5728	99.382	809	5	0	1	809	4609	3801	0	1467
Locus_75_Transcript_1/1_Confidence_1.000_Length_678	scaffold69788|size3164	100	236	0	0	442	677	2528	2763	1.31e-120	436
Locus_76_Transcript_1/1_Confidence_1.000_Length_570	scaffold42942|size4582	100	355	0	0	209	563	4145	4499	0	656
Locus_77_Transcript_1/1_Confidence_1.000_Length_762	scaffold41420|size4695	100	328	0	0	2	329	4312	3985	1.06e-171	606
Locus_78_Transcript_1/7_Confidence_0.600_Length_614	scaffold11781|size9154	94.422	502	26	2	1	501	3548	4048	0	771
Locus_78_Transcript_2/7_Confidence_0.533_Length_793	scaffold11781|size9154	94.223	502	27	2	1	501	3548	4048	0	765
Locus_78_Transcript_3/7_Confidence_0.467_Length_825	scaffold11781|size9154	94.422	502	26	2	1	501	3548	4048	0	771
Locus_78_Transcript_4/7_Confidence_0.533_Length_793	scaffold11781|size9154	98.403	501	8	0	1	501	3548	4048	0	881
Locus_78_Transcript_5/7_Confidence_0.467_Length_554	scaffold11781|size9154	94.422	502	26	2	1	501	3548	4048	0	771
Locus_78_Transcript_6/7_Confidence_0.200_Length_475	scaffold11781|size9154	98.905	274	3	0	1	274	3548	3821	6.81e-137	490
Locus_78_Transcript_7/7_Confidence_0.533_Length_793	scaffold11781|size9154	94.422	502	26	2	1	501	3548	4048	0	771
Locus_79_Transcript_1/1_Confidence_1.000_Length_951	scaffold30557|size5692	99.404	503	2	1	449	950	810	308	0	911
Locus_80_Transcript_1/2_Confidence_0.667_Length_1219	scaffold7829|size10739	100	1219	0	0	1	1219	437	1655	0	2252
Locus_80_Transcript_2/2_Confidence_0.667_Length_1126	scaffold7829|size10739	98.673	1130	10	2	1	1126	527	1655	0	1999
Locus_81_Transcript_1/1_Confidence_1.000_Length_1283	scaffold22512|size6757	100	1027	0	0	257	1283	4902	3876	0	1897
Locus_82_Transcript_1/2_Confidence_0.750_Length_1069	scaffold24025|size6530	100	240	0	0	480	719	4669	4908	1.25e-122	444
Locus_82_Transcript_2/2_Confidence_0.750_Length_1013	scaffold24025|size6530	100	240	0	0	424	663	4669	4908	1.18e-122	444
Locus_83_Transcript_1/2_Confidence_0.750_Length_1113	scaffold43911|size4516	100	240	0	0	677	916	645	884	1.3e-122	444
Locus_83_Transcript_2/2_Confidence_0.750_Length_1107	scaffold43911|size4516	100	240	0	0	671	910	645	884	1.3e-122	444
Locus_84_Transcript_1/5_Confidence_0.583_Length_1909	scaffold99127|size2277	99.735	754	2	0	780	1533	518	1271	0	1384
Locus_84_Transcript_2/5_Confidence_0.667_Length_2071	scaffold99127|size2277	99.735	754	2	0	942	1695	518	1271	0	1384
Locus_84_Transcript_3/5_Confidence_0.667_Length_1821	scaffold107240|size2098	97.042	879	23	1	942	1820	644	1519	0	1476
Locus_84_Transcript_4/5_Confidence_0.667_Length_2068	scaffold99127|size2277	97.878	754	13	1	942	1692	518	1271	0	1303
Locus_84_Transcript_5/5_Confidence_0.667_Length_2071	scaffold99127|size2277	99.735	754	2	0	942	1695	518	1271	0	1384
Locus_85_Transcript_1/2_Confidence_0.750_Length_588	scaffold12152|size9037	84.946	372	34	12	200	567	7366	7013	9.03e-97	357
Locus_85_Transcript_2/2_Confidence_0.750_Length_588	scaffold12152|size9037	84.946	372	34	12	200	567	7366	7013	9.03e-97	357
Locus_86_Transcript_1/1_Confidence_1.000_Length_1890	scaffold2656|size15282	99.894	1890	2	0	1	1890	7977	6088	0	3480
Locus_87_Transcript_1/1_Confidence_1.000_Length_1605	scaffold75887|size2937	100	630	0	0	1	630	1112	1741	0	1164
Locus_88_Transcript_1/2_Confidence_0.667_Length_834	scaffold75451|size2952	100	248	0	0	1	248	1476	1229	3.46e-127	459
Locus_88_Transcript_2/2_Confidence_0.667_Length_853	scaffold101034|size2233	99.673	306	1	0	548	853	684	989	9.44e-158	560
Locus_89_Transcript_1/1_Confidence_1.000_Length_1562	scaffold32445|size5496	99.505	404	2	0	1159	1562	3820	4223	0	736
Locus_90_Transcript_1/1_Confidence_1.000_Length_1475	scaffold767|size20854	97.975	395	7	1	1082	1475	5821	6215	0	684
Locus_91_Transcript_1/1_Confidence_1.000_Length_890	scaffold100317|size2249	99.751	401	1	0	490	890	1053	653	0	736
Locus_92_Transcript_1/1_Confidence_1.000_Length_605	scaffold61876|size3501	100	605	0	0	1	605	461	1065	0	1118
Locus_93_Transcript_1/1_Confidence_1.000_Length_1301	scaffold100632|size2241	99.575	471	2	0	1	471	423	893	0	859
Locus_94_Transcript_1/1_Confidence_1.000_Length_1295	scaffold119669|size1860	100	373	0	0	923	1295	1485	1857	0	689
Locus_95_Transcript_1/1_Confidence_1.000_Length_377	scaffold41040|size4724	98.404	376	3	2	2	377	2242	1870	0	658
Locus_96_Transcript_1/3_Confidence_0.667_Length_315	scaffold41040|size4724	97.473	277	6	1	39	315	1638	1913	1.59e-131	472
Locus_96_Transcript_2/3_Confidence_0.500_Length_311	scaffold41040|size4724	97.802	273	5	1	39	311	1638	1909	5.64e-131	470
Locus_96_Transcript_3/3_Confidence_0.667_Length_296	scaffold41040|size4724	98.45	258	3	1	39	296	1638	1894	5.38e-126	453
Locus_97_Transcript_1/1_Confidence_1.000_Length_1753	scaffold7991|size10667	99.767	430	1	0	1324	1753	9400	9829	0	789
Locus_98_Transcript_1/1_Confidence_1.000_Length_1237	scaffold70656|size3130	99.632	543	2	0	695	1237	1986	2528	0	992
Locus_99_Transcript_1/1_Confidence_1.000_Length_837	scaffold18891|size7373	100	537	0	0	301	837	4265	4801	0	992
Locus_100_Transcript_1/1_Confidence_1.000_Length_5315	scaffold50140|size4113	86.455	1196	145	5	2736	3929	2772	1592	0	1295
Locus_101_Transcript_1/1_Confidence_1.000_Length_1013	scaffold81497|size2751	100	599	0	0	415	1013	158	756	0	1107
Locus_102_Transcript_1/1_Confidence_1.000_Length_721	scaffold44616|size4467	99.445	721	4	0	1	721	4176	3456	0	1310
Locus_103_Transcript_1/6_Confidence_0.714_Length_1766	scaffold155374|size1376	91.815	672	36	7	24	684	664	1	0	918
Locus_103_Transcript_2/6_Confidence_0.571_Length_1714	scaffold155374|size1376	91.815	672	36	7	24	684	664	1	0	918
Locus_103_Transcript_3/6_Confidence_0.643_Length_1672	scaffold78903|size2836	92.98	869	46	2	807	1672	631	1487	0	1254
Locus_103_Transcript_4/6_Confidence_0.571_Length_1743	scaffold155374|size1376	98.005	752	15	0	1	752	752	1	0	1306
Locus_103_Transcript_5/6_Confidence_0.571_Length_1675	scaffold78903|size2836	90.826	872	62	4	807	1675	631	1487	0	1153
Locus_103_Transcript_6/6_Confidence_0.571_Length_1675	scaffold78903|size2836	90.826	872	62	4	807	1675	631	1487	0	1153
Locus_104_Transcript_1/1_Confidence_1.000_Length_1902	scaffold14598|size8347	99.907	1078	1	0	437	1514	1551	2628	0	1986
Locus_105_Transcript_1/2_Confidence_0.750_Length_1132	scaffold149520|size1442	100	481	0	0	3	483	1289	809	0	889
Locus_105_Transcript_2/2_Confidence_0.750_Length_1126	scaffold149520|size1442	100	481	0	0	3	483	1289	809	0	889
Locus_106_Transcript_1/1_Confidence_1.000_Length_2263	scaffold2279|size15950	99.819	554	1	0	1710	2263	4919	4366	0	1018
Locus_107_Transcript_1/1_Confidence_1.000_Length_1156	scaffold118145|size1887	99.741	1158	1	1	1	1156	1582	425	0	2121
Locus_108_Transcript_1/1_Confidence_1.000_Length_2050	scaffold52410|size3980	99.884	863	0	1	657	1519	1240	379	0	1587
Locus_109_Transcript_1/7_Confidence_0.529_Length_1216	scaffold61908|size3500	100	493	0	0	1	493	3354	2862	0	911
Locus_109_Transcript_2/7_Confidence_0.647_Length_997	scaffold13841|size8548	99.634	273	1	0	2	274	1319	1591	2.45e-139	499
Locus_109_Transcript_3/7_Confidence_0.588_Length_1216	scaffold61908|size3500	99.797	493	1	0	1	493	3354	2862	0	905
Locus_109_Transcript_4/7_Confidence_0.588_Length_1216	scaffold61908|size3500	100	493	0	0	1	493	3354	2862	0	911
Locus_109_Transcript_5/7_Confidence_0.529_Length_1242	scaffold61908|size3500	100	493	0	0	1	493	3354	2862	0	911
Locus_109_Transcript_6/7_Confidence_0.529_Length_1069	scaffold85419|size2632	100	346	0	0	1	346	2548	2203	0	640
Locus_109_Transcript_7/7_Confidence_0.647_Length_1216	scaffold61908|size3500	100	493	0	0	1	493	3354	2862	0	911
Locus_110_Transcript_1/4_Confidence_0.556_Length_1253	scaffold191740|size1056	99.479	384	0	2	418	801	493	112	0	697
Locus_110_Transcript_2/4_Confidence_0.667_Length_1957	scaffold191740|size1056	99.479	384	0	2	418	801	493	112	0	697
Locus_110_Transcript_3/4_Confidence_0.667_Length_1931	scaffold191740|size1056	99.479	384	0	2	418	801	493	112	0	697
Locus_110_Transcript_4/4_Confidence_0.556_Length_1807	scaffold191740|size1056	99.479	384	0	2	418	801	493	112	0	697
Locus_111_Transcript_1/1_Confidence_1.000_Length_2313	scaffold8054|size10641	99.866	745	1	0	1569	2313	4298	3554	0	1371
Locus_112_Transcript_1/2_Confidence_0.600_Length_778	scaffold47546|size4273	100	391	0	0	387	777	814	424	0	723
Locus_112_Transcript_2/2_Confidence_0.600_Length_898	scaffold110920|size2023	99.16	357	3	0	542	898	12	368	0	643
Locus_113_Transcript_1/1_Confidence_1.000_Length_2109	scaffold29687|size5789	99.558	905	4	0	1204	2108	2993	3897	0	1650
Locus_114_Transcript_1/2_Confidence_0.667_Length_1370	scaffold69961|size3157	99.677	619	2	0	255	873	1671	2289	0	1133
Locus_114_Transcript_2/2_Confidence_0.667_Length_1242	scaffold69961|size3157	99.518	623	3	0	123	745	1667	2289	0	1134
Locus_115_Transcript_1/1_Confidence_1.000_Length_505	scaffold19440|size7271	99.604	505	2	0	1	505	3503	4007	0	922
Locus_116_Transcript_1/6_Confidence_0.529_Length_861	scaffold97250|size2324	96.597	529	13	2	337	861	41	568	0	872
Locus_116_Transcript_2/6_Confidence_0.471_Length_872	scaffold120791|size1842	98.689	534	7	0	339	872	792	1325	0	948
Locus_116_Transcript_3/6_Confidence_0.353_Length_770	scaffold120791|size1842	99.813	534	1	0	237	770	792	1325	0	981
Locus_116_Transcript_4/6_Confidence_0.471_Length_860	scaffold97250|size2324	94.518	529	24	2	336	860	41	568	0	811
Locus_116_Transcript_5/6_Confidence_0.353_Length_874	scaffold80605|size2781	99.129	459	4	0	337	795	459	1	0	826
Locus_116_Transcript_6/6_Confidence_0.412_Length_869	scaffold120791|size1842	99.813	534	1	0	336	869	792	1325	0	981
Locus_117_Transcript_1/1_Confidence_1.000_Length_2051	scaffold14564|size8356	100	1010	0	0	1042	2051	520	1529	0	1866
Locus_118_Transcript_1/1_Confidence_1.000_Length_1815	scaffold16177|size7949	99.9	1000	1	0	816	1815	4348	5347	0	1842
Locus_119_Transcript_1/1_Confidence_1.000_Length_1409	scaffold43407|size4549	100	693	0	0	1	693	1259	1951	0	1280
Locus_120_Transcript_1/1_Confidence_1.000_Length_408	scaffold111623|size2009	99.167	240	2	0	1	240	1699	1460	9.92e-120	433
Locus_121_Transcript_1/1_Confidence_1.000_Length_639	scaffold23046|size6675	99.515	412	2	0	75	486	1	412	0	750
Locus_122_Transcript_1/5_Confidence_0.692_Length_2037	scaffold21875|size6863	99.825	572	1	0	1	572	5624	6195	0	1051
Locus_122_Transcript_2/5_Confidence_0.692_Length_1846	scaffold52113|size3999	95.116	389	10	5	1	381	524	137	9.47e-171	604
Locus_122_Transcript_3/5_Confidence_0.692_Length_2044	scaffold21875|size6863	96.724	580	10	5	1	579	5624	6195	0	957
Locus_122_Transcript_4/5_Confidence_0.692_Length_2040	scaffold21875|size6863	99.825	572	1	0	1	572	5624	6195	0	1051
Locus_122_Transcript_5/5_Confidence_0.692_Length_2037	scaffold21875|size6863	99.825	572	1	0	1	572	5624	6195	0	1051
Locus_123_Transcript_1/1_Confidence_1.000_Length_410	scaffold74694|size2980	99.203	251	2	0	15	265	1137	1387	7.66e-126	453
Locus_124_Transcript_1/1_Confidence_1.000_Length_1320	scaffold11196|size9358	100	506	0	0	815	1320	1768	1263	0	935
Locus_125_Transcript_1/4_Confidence_0.714_Length_982	scaffold119783|size1858	89.947	378	34	2	453	827	597	221	6.76e-135	484
Locus_125_Transcript_2/4_Confidence_0.714_Length_983	scaffold119783|size1858	89.947	378	34	2	453	827	597	221	6.77e-135	484
Locus_125_Transcript_3/4_Confidence_0.786_Length_983	scaffold119783|size1858	90.426	376	32	2	455	827	595	221	4.04e-137	492
Locus_125_Transcript_4/4_Confidence_0.714_Length_983	scaffold119783|size1858	89.947	378	34	2	453	827	597	221	6.77e-135	484
Locus_126_Transcript_1/1_Confidence_1.000_Length_727	scaffold328|size24726	100	365	0	0	1	365	9722	9358	0	675
Locus_127_Transcript_1/1_Confidence_1.000_Length_1228	scaffold26698|size6157	100	190	0	0	121	310	274	463	8.99e-95	351
Locus_129_Transcript_1/1_Confidence_1.000_Length_759	scaffold115425|size1937	100	759	0	0	1	759	362	1120	0	1402
Locus_130_Transcript_1/1_Confidence_1.000_Length_1645	scaffold44124|size4500	99.7	667	2	0	6	672	3223	2557	0	1221
Locus_131_Transcript_1/1_Confidence_1.000_Length_1052	scaffold7931|size10693	99.525	1052	5	0	1	1052	2505	1454	0	1916
Locus_134_Transcript_1/1_Confidence_1.000_Length_1219	scaffold3792|size13783	100	330	0	0	890	1219	2165	1836	1.33e-172	610
Locus_135_Transcript_1/1_Confidence_1.000_Length_936	scaffold49027|size4179	100	934	0	0	3	936	1068	135	0	1725
Locus_136_Transcript_1/2_Confidence_0.750_Length_1106	scaffold19282|size7303	77.492	311	58	10	338	640	1435	1129	5.22e-42	176
Locus_137_Transcript_1/3_Confidence_0.778_Length_2253	scaffold87971|size2560	98.574	561	0	1	1701	2253	531	1091	0	985
Locus_137_Transcript_2/3_Confidence_0.333_Length_962	scaffold87971|size2560	98.574	561	0	1	410	962	531	1091	0	985
Locus_137_Transcript_3/3_Confidence_0.778_Length_2245	scaffold87971|size2560	98.574	561	0	1	1693	2245	531	1091	0	985
Locus_138_Transcript_1/1_Confidence_1.000_Length_606	scaffold70768|size3126	100	326	0	0	2	327	843	518	1.08e-170	603
Locus_139_Transcript_1/1_Confidence_1.000_Length_2789	scaffold2035|size16383	88.529	401	45	1	69	469	14061	14460	1.95e-134	484
Locus_140_Transcript_1/4_Confidence_0.545_Length_1714	scaffold147814|size1462	99.761	418	1	0	25	442	968	551	0	767
Locus_140_Transcript_2/4_Confidence_0.636_Length_1840	scaffold147814|size1462	99.761	418	1	0	25	442	968	551	0	767
Locus_140_Transcript_3/4_Confidence_0.636_Length_1903	scaffold82571|size2716	100	523	0	0	2	524	1464	942	0	966
Locus_140_Transcript_4/4_Confidence_0.636_Length_1840	scaffold147814|size1462	99.761	418	1	0	25	442	968	551	0	767
Locus_141_Transcript_1/2_Confidence_0.750_Length_1319	scaffold20852|size7032	96.842	380	3	2	1	377	1625	1998	1.44e-177	627
Locus_141_Transcript_2/2_Confidence_0.750_Length_1313	scaffold20852|size7032	98.396	374	3	1	1	371	1625	1998	0	654
Locus_142_Transcript_1/6_Confidence_0.368_Length_2981	scaffold33684|size5372	99.806	516	1	0	1494	2009	4729	5244	0	948
Locus_142_Transcript_2/6_Confidence_0.368_Length_2990	scaffold30454|size5701	100	516	0	0	1494	2009	1439	1954	0	953
Locus_142_Transcript_3/6_Confidence_0.421_Length_3277	scaffold30454|size5701	100	516	0	0	1883	2398	1439	1954	0	953
Locus_142_Transcript_4/6_Confidence_0.368_Length_2888	scaffold30454|size5701	100	516	0	0	1494	2009	1439	1954	0	953
Locus_142_Transcript_5/6_Confidence_0.368_Length_2970	scaffold33684|size5372	99.806	516	1	0	1494	2009	4729	5244	0	948
Locus_142_Transcript_6/6_Confidence_0.368_Length_2888	scaffold30454|size5701	100	516	0	0	1494	2009	1439	1954	0	953
Locus_144_Transcript_1/3_Confidence_0.667_Length_876	scaffold49195|size4169	99.474	380	2	0	88	467	2842	2463	0	691
Locus_144_Transcript_2/3_Confidence_0.667_Length_958	scaffold14507|size8370	95.331	514	14	4	2	506	3160	3672	0	808
Locus_144_Transcript_3/3_Confidence_0.667_Length_919	scaffold49195|size4169	99.474	380	2	0	88	467	2842	2463	0	691
Locus_146_Transcript_1/2_Confidence_0.400_Length_785	scaffold57329|size3718	94.152	171	10	0	615	785	74	244	9.84e-68	261
Locus_146_Transcript_2/2_Confidence_0.800_Length_785	scaffold57329|size3718	94.737	171	9	0	615	785	74	244	2.12e-69	267
Locus_147_Transcript_1/1_Confidence_1.000_Length_1316	scaffold7911|size10704	100	638	0	0	104	741	4006	4643	0	1179
Locus_148_Transcript_1/1_Confidence_1.000_Length_1349	scaffold110689|size2027	99.749	798	2	0	1	798	951	154	0	1463
Locus_149_Transcript_1/2_Confidence_0.667_Length_457	scaffold33902|size5350	98.804	418	3	2	19	435	3354	3770	0	743
Locus_149_Transcript_2/2_Confidence_0.500_Length_2024	scaffold33902|size5350	99.104	1451	10	3	553	2002	2322	3770	0	2604
Locus_150_Transcript_1/1_Confidence_1.000_Length_899	scaffold4523|size13018	100	357	0	0	543	899	5653	5297	0	660
Locus_151_Transcript_1/3_Confidence_0.750_Length_1921	scaffold111248|size2016	91.725	858	49	6	1071	1919	1	845	0	1171
Locus_151_Transcript_2/3_Confidence_0.625_Length_1996	scaffold3811|size13758	96.967	1055	32	0	942	1996	1329	2383	0	1772
Locus_151_Transcript_3/3_Confidence_0.625_Length_1996	scaffold3811|size13758	100	1055	0	0	942	1996	1329	2383	0	1949
Locus_152_Transcript_1/1_Confidence_1.000_Length_269	scaffold62187|size3487	98.261	115	2	0	1	115	1053	1167	1.93e-50	202
Locus_153_Transcript_1/1_Confidence_1.000_Length_1726	scaffold59952|size3589	100	429	0	0	1298	1726	2574	2146	0	793
Locus_154_Transcript_1/3_Confidence_0.714_Length_2680	scaffold195511|size1029	99.582	239	1	0	1	239	791	1029	5.33e-120	436
Locus_154_Transcript_2/3_Confidence_0.714_Length_2680	scaffold195511|size1029	99.582	239	1	0	1	239	791	1029	5.33e-120	436
Locus_154_Transcript_3/3_Confidence_0.714_Length_2680	scaffold195511|size1029	99.582	239	1	0	1	239	791	1029	5.33e-120	436
Locus_155_Transcript_1/1_Confidence_1.000_Length_1534	scaffold71105|size3112	99.922	1283	1	0	3	1285	1831	3113	0	2364
Locus_156_Transcript_1/1_Confidence_1.000_Length_1973	scaffold2612|size15367	100	699	0	0	1275	1973	7225	6527	0	1291
Locus_157_Transcript_1/1_Confidence_1.000_Length_1220	scaffold50201|size4109	99.029	309	3	0	1	309	309	1	6.34e-156	555
Locus_158_Transcript_1/2_Confidence_0.750_Length_1449	scaffold19733|size7223	99.837	615	1	0	317	931	1355	1969	0	1131
Locus_158_Transcript_2/2_Confidence_0.917_Length_1449	scaffold19733|size7223	99.024	615	6	0	317	931	1355	1969	0	1103
Locus_159_Transcript_1/1_Confidence_1.000_Length_888	scaffold4779|size12766	99.293	849	5	1	1	849	6677	7524	0	1533
Locus_160_Transcript_1/1_Confidence_1.000_Length_1805	scaffold41093|size4719	99.789	946	0	2	861	1805	1941	997	0	1735
Locus_161_Transcript_1/3_Confidence_0.286_Length_465	scaffold193123|size1046	98.519	135	2	0	331	465	410	544	2.66e-61	239
Locus_161_Transcript_2/3_Confidence_0.714_Length_1858	scaffold56845|size3741	99.558	1130	5	0	1	1130	367	1496	0	2060
Locus_161_Transcript_3/3_Confidence_0.714_Length_1858	scaffold56845|size3741	99.823	1130	2	0	1	1130	367	1496	0	2076
Locus_162_Transcript_1/1_Confidence_1.000_Length_3019	scaffold4843|size12716	100	285	0	0	2734	3018	2869	2585	3.47e-147	527
Locus_163_Transcript_1/1_Confidence_1.000_Length_541	scaffold32879|size5453	98.599	357	5	0	2	358	675	1031	1.23e-179	632
Locus_164_Transcript_1/12_Confidence_1.000_Length_277	scaffold12309|size8988	100	271	0	0	1	271	344	614	1.76e-140	501
Locus_164_Transcript_2/12_Confidence_1.000_Length_277	scaffold12309|size8988	100	271	0	0	7	277	614	344	1.76e-140	501
Locus_164_Transcript_3/12_Confidence_0.292_Length_1297	scaffold93066|size2426	100	276	0	0	1022	1297	2426	2151	1.48e-142	510
Locus_164_Transcript_4/12_Confidence_0.292_Length_1352	scaffold11545|size9231	96.178	314	12	0	920	1233	33	346	1.2e-143	514
Locus_164_Transcript_5/12_Confidence_0.292_Length_1402	scaffold12309|size8988	90.487	452	28	7	951	1402	236	672	3.35e-164	582
Locus_164_Transcript_6/12_Confidence_0.250_Length_1262	scaffold11545|size9231	96.815	314	10	0	120	433	346	33	5.15e-147	525
Locus_164_Transcript_7/12_Confidence_0.292_Length_1352	scaffold93066|size2426	100	276	0	0	1077	1352	2426	2151	1.55e-142	510
Locus_164_Transcript_8/12_Confidence_0.083_Length_274	scaffold11545|size9231	96.774	155	5	0	1	155	192	346	1.16e-67	259
Locus_164_Transcript_9/12_Confidence_0.083_Length_865	scaffold11545|size9231	96.482	199	7	0	667	865	33	231	2.94e-88	329
Locus_164_Transcript_10/12_Confidence_0.167_Length_1044	scaffold11545|size9231	94.268	314	18	0	667	980	33	346	9.3e-134	481
Locus_164_Transcript_11/12_Confidence_0.125_Length_919	scaffold12309|size8988	95.567	203	8	1	1	203	437	236	1.46e-86	324
Locus_164_Transcript_12/12_Confidence_0.292_Length_1352	scaffold11545|size9231	96.815	314	10	0	120	433	346	33	5.52e-147	525
Locus_165_Transcript_1/1_Confidence_1.000_Length_1093	scaffold6359|size11603	99.725	1089	3	0	1	1089	11000	9912	0	1995
Locus_166_Transcript_1/7_Confidence_0.647_Length_2095	scaffold17624|size7626	98.988	1087	10	1	1	1087	1228	143	0	1945
Locus_166_Transcript_2/7_Confidence_0.647_Length_2218	scaffold17624|size7626	98.988	1087	10	1	1	1087	1228	143	0	1945
Locus_166_Transcript_3/7_Confidence_0.588_Length_2146	scaffold17624|size7626	98.988	1087	10	1	1	1087	1228	143	0	1945
Locus_166_Transcript_4/7_Confidence_0.588_Length_2146	scaffold17624|size7626	98.344	1087	17	1	1	1087	1228	143	0	1906
Locus_166_Transcript_5/7_Confidence_0.588_Length_2146	scaffold17624|size7626	98.528	1087	15	1	1	1087	1228	143	0	1917
Locus_166_Transcript_6/7_Confidence_0.588_Length_2146	scaffold17624|size7626	98.436	1087	16	1	1	1087	1228	143	0	1912
Locus_166_Transcript_7/7_Confidence_0.588_Length_2146	scaffold17624|size7626	98.988	1087	10	1	1	1087	1228	143	0	1945
Locus_167_Transcript_1/1_Confidence_1.000_Length_1722	scaffold134856|size1627	99.833	600	0	1	598	1197	287	885	0	1101
Locus_168_Transcript_1/1_Confidence_1.000_Length_559	scaffold6047|size11814	100	118	0	0	69	186	9940	10057	4.21e-55	219
Locus_169_Transcript_1/2_Confidence_0.667_Length_1481	scaffold27182|size6096	99.603	504	2	0	978	1481	4537	5040	0	920
Locus_169_Transcript_2/2_Confidence_0.667_Length_1560	scaffold27182|size6096	100	372	0	0	501	872	3545	3916	0	688
Locus_170_Transcript_1/1_Confidence_1.000_Length_1090	scaffold24896|size6407	99.792	480	1	0	598	1077	480	1	0	881
Locus_172_Transcript_1/1_Confidence_1.000_Length_1035	scaffold19246|size7309	100	367	0	0	1	367	6145	5779	0	678
Locus_173_Transcript_1/2_Confidence_0.833_Length_1432	scaffold55199|size3830	99.761	419	0	1	1014	1432	1757	2174	0	767
Locus_173_Transcript_2/2_Confidence_0.500_Length_454	scaffold55199|size3830	100	454	0	0	1	454	1721	2174	0	839
Locus_174_Transcript_1/1_Confidence_1.000_Length_832	scaffold30487|size5698	100	832	0	0	1	832	746	1577	0	1537
Locus_175_Transcript_1/1_Confidence_1.000_Length_1834	scaffold88284|size2551	99.905	1058	1	0	283	1340	1	1058	0	1949
Locus_176_Transcript_1/1_Confidence_1.000_Length_2082	scaffold30550|size5692	99.742	774	2	0	1	774	752	1525	0	1419
Locus_177_Transcript_1/1_Confidence_1.000_Length_1393	scaffold43745|size4527	99.225	387	2	1	284	669	2838	2452	0	697
Locus_178_Transcript_1/1_Confidence_1.000_Length_1144	scaffold3374|size14266	100	801	0	0	344	1144	6414	7214	0	1480
Locus_179_Transcript_1/1_Confidence_1.000_Length_1096	scaffold853|size20317	100	314	0	0	1	314	12747	13060	9.37e-164	580
Locus_180_Transcript_1/1_Confidence_1.000_Length_802	scaffold85148|size2640	99.356	621	0	1	38	654	621	1	0	1122
Locus_181_Transcript_1/2_Confidence_0.750_Length_2625	scaffold3338|size14316	98.34	723	0	1	1	723	3156	2446	0	1258
Locus_181_Transcript_2/2_Confidence_0.750_Length_2613	scaffold3338|size14316	100	711	0	0	1	711	3156	2446	0	1314
Locus_182_Transcript_1/10_Confidence_0.346_Length_1136	scaffold13712|size8583	88.255	894	104	1	1	894	7802	6910	0	1068
Locus_182_Transcript_2/10_Confidence_0.462_Length_1377	scaffold13712|size8583	90.45	1267	110	4	73	1337	7802	6545	0	1659
Locus_182_Transcript_3/10_Confidence_0.346_Length_1364	scaffold13712|size8583	88.013	1268	140	4	1	1266	7802	6545	0	1489
Locus_182_Transcript_4/10_Confidence_0.462_Length_1424	scaffold13712|size8583	91.562	1268	95	4	61	1326	7802	6545	0	1738
Locus_182_Transcript_5/10_Confidence_0.462_Length_1436	scaffold13712|size8583	91.483	1268	96	4	73	1338	7802	6545	0	1733
Locus_182_Transcript_6/10_Confidence_0.423_Length_1427	scaffold13712|size8583	92.989	1355	95	0	73	1427	7802	6448	0	1977
Locus_182_Transcript_7/10_Confidence_0.385_Length_1436	scaffold13712|size8583	91.64	1268	94	4	73	1338	7802	6545	0	1744
Locus_182_Transcript_8/10_Confidence_0.385_Length_1208	scaffold13712|size8583	94.743	894	46	1	73	966	7802	6910	0	1389
Locus_182_Transcript_9/10_Confidence_0.346_Length_1364	scaffold13712|size8583	88.249	1268	137	4	1	1266	7802	6545	0	1506
Locus_182_Transcript_10/10_Confidence_0.462_Length_1436	scaffold13712|size8583	90.379	1268	110	4	73	1338	7802	6545	0	1655
Locus_183_Transcript_1/1_Confidence_1.000_Length_1844	scaffold12706|size8864	99.735	377	1	0	1	377	6374	5998	0	691
Locus_184_Transcript_1/1_Confidence_1.000_Length_966	scaffold27076|size6108	100	410	0	0	557	966	2582	2173	0	758
Locus_186_Transcript_1/2_Confidence_0.750_Length_2547	scaffold13711|size8584	99.716	1758	2	1	787	2544	5409	7163	0	3216
Locus_186_Transcript_2/2_Confidence_0.750_Length_2544	scaffold13711|size8584	100	1755	0	0	787	2541	5409	7163	0	3241
Locus_187_Transcript_1/1_Confidence_1.000_Length_1352	scaffold126043|size1756	100	410	0	0	259	668	232	641	0	758
Locus_188_Transcript_1/3_Confidence_0.750_Length_2306	scaffold75706|size2943	95.343	408	16	3	1705	2109	1028	1435	0	645
Locus_188_Transcript_2/3_Confidence_0.750_Length_2306	scaffold75706|size2943	96.078	408	13	3	1705	2109	1028	1435	0	662
Locus_188_Transcript_3/3_Confidence_0.750_Length_2306	scaffold75706|size2943	95.343	408	16	3	1705	2109	1028	1435	0	645
Locus_189_Transcript_1/1_Confidence_1.000_Length_1035	scaffold4028|size13537	99.822	562	1	0	474	1035	1408	847	0	1033
Locus_190_Transcript_1/2_Confidence_0.500_Length_568	scaffold181344|size1136	99.605	253	0	1	191	442	253	1	6.45e-128	460
Locus_190_Transcript_2/2_Confidence_0.875_Length_1341	scaffold34620|size5281	84.296	554	66	10	2	542	1666	2211	7.08e-146	521
Locus_191_Transcript_1/1_Confidence_1.000_Length_1791	scaffold54896|size3844	99.721	359	1	0	1	359	746	1104	0	658
Locus_193_Transcript_1/2_Confidence_0.667_Length_977	scaffold93057|size2426	93.66	347	19	1	1	344	347	1	2.38e-144	516
Locus_193_Transcript_2/2_Confidence_0.667_Length_672	scaffold41944|size4651	100	380	0	0	1	380	1364	1743	0	702
Locus_194_Transcript_1/1_Confidence_1.000_Length_2221	scaffold19902|size7196	99.896	957	1	0	1	957	3904	4860	0	1762
Locus_195_Transcript_1/1_Confidence_1.000_Length_2508	scaffold27925|size5996	99.708	686	2	0	1823	2508	911	226	0	1256
Locus_196_Transcript_1/1_Confidence_1.000_Length_374	scaffold42619|size4605	99.465	374	2	0	1	374	2589	2962	0	680
Locus_197_Transcript_1/1_Confidence_1.000_Length_446	scaffold8292|size10520	100	309	0	0	35	343	9389	9081	2.22e-161	571
Locus_199_Transcript_1/1_Confidence_1.000_Length_3053	scaffold23827|size6559	98.032	1372	3	3	108	1457	2854	4223	0	2362
Locus_200_Transcript_1/2_Confidence_0.667_Length_588	scaffold59201|size3627	98.408	314	4	1	276	588	366	679	3.86e-155	551
Locus_200_Transcript_2/2_Confidence_0.667_Length_589	scaffold59201|size3627	99.682	314	1	0	276	589	366	679	2.29e-162	575
Locus_201_Transcript_1/1_Confidence_1.000_Length_2733	scaffold7311|size11017	99.713	348	0	1	317	664	7939	7593	4.99e-180	636
Locus_202_Transcript_1/4_Confidence_0.636_Length_1224	scaffold106974|size2104	100	421	0	0	804	1224	1578	1158	0	778
Locus_202_Transcript_2/4_Confidence_0.727_Length_1230	scaffold106974|size2104	98.595	427	0	1	804	1230	1578	1158	0	750
Locus_202_Transcript_3/4_Confidence_0.273_Length_1215	scaffold106974|size2104	97.862	421	0	1	804	1215	1578	1158	0	719
Locus_202_Transcript_4/4_Confidence_0.455_Length_1221	scaffold106974|size2104	99.287	421	0	1	804	1221	1578	1158	0	758
Locus_203_Transcript_1/2_Confidence_0.750_Length_2199	scaffold10976|size9440	99.913	1153	1	0	541	1693	3830	2678	0	2124
Locus_203_Transcript_2/2_Confidence_0.750_Length_2173	scaffold10976|size9440	99.913	1153	1	0	515	1667	3830	2678	0	2124
Locus_204_Transcript_1/1_Confidence_1.000_Length_3595	scaffold13895|size8534	100	765	0	0	700	1464	5744	4980	0	1413
Locus_206_Transcript_1/1_Confidence_1.000_Length_1089	scaffold50232|size4107	100	565	0	0	525	1089	3046	3610	0	1044
Locus_207_Transcript_1/1_Confidence_1.000_Length_735	scaffold53413|size3926	99.525	421	1	1	8	428	2231	1812	0	765
Locus_208_Transcript_1/1_Confidence_1.000_Length_2823	scaffold9821|size9859	99.16	595	5	0	2	596	3404	2810	0	1072
Locus_209_Transcript_1/1_Confidence_1.000_Length_2871	scaffold28832|size5886	100	1084	0	0	818	1901	4104	5187	0	2002
Locus_210_Transcript_1/1_Confidence_1.000_Length_1070	scaffold30837|size5662	100	319	0	0	1	319	1883	2201	1.52e-166	590
Locus_211_Transcript_1/2_Confidence_0.667_Length_1602	scaffold149503|size1442	97.714	1181	1	1	443	1597	263	1443	0	2008
Locus_211_Transcript_2/2_Confidence_0.667_Length_1462	scaffold149503|size1442	97.714	1181	1	1	303	1457	263	1443	0	2008
Locus_212_Transcript_1/4_Confidence_0.600_Length_489	scaffold63079|size3446	99.244	397	3	0	93	489	7	403	0	717
Locus_212_Transcript_2/4_Confidence_0.400_Length_470	scaffold63079|size3446	99.206	378	3	0	93	470	7	384	0	682
Locus_212_Transcript_3/4_Confidence_0.500_Length_475	scaffold63079|size3446	99.217	383	3	0	93	475	7	389	0	691
Locus_212_Transcript_4/4_Confidence_0.600_Length_465	scaffold63079|size3446	99.464	373	2	0	93	465	7	379	0	678
Locus_213_Transcript_1/3_Confidence_0.667_Length_1489	scaffold33408|size5400	100	371	0	0	840	1210	3123	3493	0	686
Locus_213_Transcript_2/3_Confidence_0.778_Length_2080	scaffold33408|size5400	99.647	849	1	2	827	1673	3123	3971	0	1550
Locus_213_Transcript_3/3_Confidence_0.778_Length_2093	scaffold33408|size5400	99.647	849	1	2	840	1686	3123	3971	0	1550
Locus_215_Transcript_1/2_Confidence_0.750_Length_1821	scaffold33907|size5349	97.645	552	8	1	1	552	5287	4741	0	942
Locus_215_Transcript_2/2_Confidence_0.750_Length_1803	scaffold33907|size5349	100	453	0	0	911	1363	2376	1924	0	837
Locus_216_Transcript_1/1_Confidence_1.000_Length_1262	scaffold29740|size5783	100	750	0	0	513	1262	2580	1831	0	1386
Locus_217_Transcript_1/1_Confidence_1.000_Length_444	scaffold48729|size4198	100	268	0	0	1	268	615	882	1.37e-138	496
Locus_218_Transcript_1/1_Confidence_1.000_Length_1252	scaffold39847|size4815	100	306	0	0	565	870	3584	3279	3.01e-159	566
Locus_219_Transcript_1/1_Confidence_1.000_Length_1094	scaffold587|size21990	100	633	0	0	1	633	3245	3877	0	1170
Locus_220_Transcript_1/1_Confidence_1.000_Length_1482	scaffold5746|size12008	100	696	0	0	460	1155	1165	1860	0	1286
Locus_221_Transcript_1/1_Confidence_1.000_Length_1176	scaffold14567|size8355	100	411	0	0	766	1176	3712	3302	0	760
Locus_222_Transcript_1/4_Confidence_0.500_Length_482	scaffold46668|size4332	100	287	0	0	1	287	4325	4039	4.07e-149	531
Locus_222_Transcript_2/4_Confidence_0.500_Length_1134	scaffold38596|size4921	100	332	0	0	1	332	4862	4531	9.57e-174	614
Locus_222_Transcript_3/4_Confidence_0.625_Length_1134	scaffold38596|size4921	100	332	0	0	1	332	4862	4531	9.57e-174	614
Locus_222_Transcript_4/4_Confidence_0.500_Length_1134	scaffold38596|size4921	100	332	0	0	1	332	4862	4531	9.57e-174	614
Locus_223_Transcript_1/1_Confidence_1.000_Length_1633	scaffold114530|size1953	100	636	0	0	998	1633	397	1032	0	1175
Locus_224_Transcript_1/1_Confidence_1.000_Length_384	scaffold103145|size2185	99.479	384	1	1	1	384	543	161	0	697
Locus_225_Transcript_1/1_Confidence_1.000_Length_3215	scaffold43236|size4561	99.397	663	4	0	2553	3215	1804	1142	0	1203
Locus_226_Transcript_1/4_Confidence_0.571_Length_877	scaffold148016|size1460	98.684	228	3	0	646	873	1025	1252	4.82e-111	405
Locus_226_Transcript_2/4_Confidence_0.571_Length_2169	scaffold73173|size3034	100	349	0	0	144	492	2288	2636	0	645
Locus_226_Transcript_3/4_Confidence_0.571_Length_2203	scaffold73173|size3034	100	349	0	0	144	492	2288	2636	0	645
Locus_226_Transcript_4/4_Confidence_0.571_Length_2275	scaffold73173|size3034	100	349	0	0	144	492	2288	2636	0	645
Locus_227_Transcript_1/1_Confidence_1.000_Length_750	scaffold43051|size4574	100	195	0	0	13	207	3858	4052	9e-98	361
Locus_228_Transcript_1/3_Confidence_0.667_Length_1912	scaffold62874|size3456	96.591	1144	37	1	771	1912	1003	2146	0	1895
Locus_228_Transcript_2/3_Confidence_0.333_Length_1845	scaffold62874|size3456	100	1845	0	0	1	1845	302	2146	0	3408
Locus_228_Transcript_3/3_Confidence_0.667_Length_1927	scaffold62874|size3456	96.591	1144	37	1	786	1927	1003	2146	0	1895
Locus_229_Transcript_1/1_Confidence_1.000_Length_1442	scaffold130658|size1686	95.146	309	14	1	120	427	1524	1216	2.78e-135	486
Locus_230_Transcript_1/1_Confidence_1.000_Length_2698	scaffold4163|size13394	100	426	0	0	1	426	3046	2621	0	787
Locus_231_Transcript_1/2_Confidence_0.833_Length_1809	scaffold6489|size11512	100	473	0	0	677	1149	3966	4438	0	874
Locus_231_Transcript_2/2_Confidence_0.833_Length_1963	scaffold6489|size11512	100	473	0	0	677	1149	3966	4438	0	874
Locus_232_Transcript_1/4_Confidence_0.700_Length_2414	scaffold2394|size15735	95.804	858	25	3	1564	2414	14234	13381	0	1375
Locus_232_Transcript_2/4_Confidence_0.700_Length_2414	scaffold2394|size15735	94.289	858	38	3	1564	2414	14234	13381	0	1303
Locus_232_Transcript_3/4_Confidence_0.700_Length_2243	scaffold2394|size15735	99.265	680	2	1	1564	2243	14234	13558	0	1225
Locus_232_Transcript_4/4_Confidence_0.700_Length_2414	scaffold2394|size15735	95.804	858	25	3	1564	2414	14234	13381	0	1375
Locus_233_Transcript_1/1_Confidence_1.000_Length_1697	scaffold5614|size12093	99.879	829	1	0	869	1697	3422	4250	0	1526
Locus_234_Transcript_1/8_Confidence_0.190_Length_1017	scaffold32719|size5469	99.507	1015	4	1	3	1017	3129	4142	0	1845
Locus_234_Transcript_2/8_Confidence_0.190_Length_278	scaffold38074|size4967	98.394	249	4	0	1	249	2633	2881	1.41e-121	438
Locus_234_Transcript_3/8_Confidence_0.238_Length_412	scaffold32719|size5469	100	412	0	0	1	412	2368	2779	0	761
Locus_234_Transcript_4/8_Confidence_0.286_Length_1245	scaffold32719|size5469	99.839	1245	1	1	1	1245	2899	4142	0	2287
Locus_234_Transcript_5/8_Confidence_0.333_Length_1164	scaffold32719|size5469	89.717	1167	114	6	1	1164	2979	4142	0	1485
Locus_234_Transcript_6/8_Confidence_0.381_Length_1548	scaffold32719|size5469	96.831	1546	48	1	3	1548	2598	4142	0	2582
Locus_234_Transcript_7/8_Confidence_0.286_Length_1209	scaffold32719|size5469	99.792	960	1	1	250	1209	3184	4142	0	1760
Locus_234_Transcript_8/8_Confidence_0.381_Length_1250	scaffold32719|size5469	89.146	1253	130	6	1	1250	2893	4142	0	1555
Locus_235_Transcript_1/2_Confidence_0.750_Length_872	scaffold24186|size6503	97.887	426	8	1	1	426	3989	3565	0	736
Locus_235_Transcript_2/2_Confidence_0.750_Length_871	scaffold24186|size6503	99.529	425	2	0	1	425	3989	3565	0	774
Locus_236_Transcript_1/1_Confidence_1.000_Length_876	scaffold13121|size8745	98.624	436	1	1	445	875	7232	7667	0	767
Locus_237_Transcript_1/1_Confidence_1.000_Length_994	scaffold45362|size4418	100	510	0	0	1	510	4104	3595	0	942
Locus_238_Transcript_1/4_Confidence_0.444_Length_299	scaffold679|size21358	99.333	150	1	0	150	299	13330	13181	1.63e-71	272
Locus_238_Transcript_2/4_Confidence_0.667_Length_760	scaffold7161|size11107	99.355	465	3	0	296	760	7588	7124	0	843
Locus_238_Transcript_3/4_Confidence_0.667_Length_773	scaffold679|size21358	98.14	645	12	0	129	773	11066	10422	0	1125
Locus_238_Transcript_4/4_Confidence_0.667_Length_773	scaffold679|size21358	100	645	0	0	129	773	11066	10422	0	1192
Locus_239_Transcript_1/1_Confidence_1.000_Length_568	scaffold74585|size2983	96.928	293	6	1	272	561	893	1185	2.96e-136	488
Locus_240_Transcript_1/1_Confidence_1.000_Length_373	scaffold41040|size4724	88.235	374	41	3	1	372	1870	2242	4.16e-123	444
Locus_241_Transcript_1/1_Confidence_1.000_Length_1039	scaffold1735|size17078	97.654	1023	12	3	1	1011	6341	7363	0	1746
Locus_242_Transcript_1/2_Confidence_0.800_Length_1386	scaffold36343|size5122	99.768	861	2	0	423	1283	2662	3522	0	1580
Locus_242_Transcript_2/2_Confidence_0.600_Length_631	scaffold36343|size5122	99.6	250	1	0	177	426	1852	2101	9.32e-127	457
Locus_243_Transcript_1/2_Confidence_0.800_Length_2533	scaffold22036|size6834	98.116	796	2	3	1404	2186	3735	4530	0	1375
Locus_243_Transcript_2/2_Confidence_0.400_Length_879	scaffold22036|size6834	98.308	532	9	0	1	532	3999	4530	0	933
Locus_244_Transcript_1/2_Confidence_0.400_Length_1065	scaffold73694|size3014	100	363	0	0	703	1065	1819	1457	0	671
Locus_244_Transcript_2/2_Confidence_1.000_Length_1209	scaffold73694|size3014	100	521	0	0	689	1209	1977	1457	0	963
Locus_245_Transcript_1/2_Confidence_0.750_Length_1208	scaffold38921|size4891	100	575	0	0	634	1208	2815	2241	0	1062
Locus_245_Transcript_2/2_Confidence_0.750_Length_1208	scaffold38921|size4891	100	575	0	0	634	1208	2815	2241	0	1062
Locus_246_Transcript_1/1_Confidence_1.000_Length_2534	scaffold13568|size8623	100	333	0	0	2192	2524	333	1	6.03e-174	616
Locus_247_Transcript_1/1_Confidence_1.000_Length_1252	scaffold43070|size4573	99.772	438	1	0	1	438	2108	1671	0	804
Locus_249_Transcript_1/1_Confidence_1.000_Length_766	scaffold151715|size1417	100	440	0	0	327	766	508	69	0	813
Locus_250_Transcript_1/1_Confidence_1.000_Length_1393	scaffold7911|size10704	100	809	0	0	585	1393	9380	8572	0	1495
Locus_251_Transcript_1/1_Confidence_1.000_Length_1040	scaffold21021|size6998	99.151	589	5	0	3	591	2156	1568	0	1061
Locus_252_Transcript_1/1_Confidence_1.000_Length_316	scaffold35346|size5212	99.611	257	0	1	60	316	2806	3061	2.06e-130	468
Locus_253_Transcript_1/1_Confidence_1.000_Length_911	scaffold133792|size1642	99.561	911	4	0	1	911	936	26	0	1661
Locus_254_Transcript_1/1_Confidence_1.000_Length_872	scaffold103656|size2174	99.771	872	2	0	1	872	2127	1256	0	1600
Locus_255_Transcript_1/1_Confidence_1.000_Length_1725	scaffold64991|size3360	99.79	951	1	1	1	951	2828	1879	0	1744
Locus_256_Transcript_1/1_Confidence_1.000_Length_1606	scaffold84128|size2668	99.712	347	1	0	1	347	1443	1097	2.91e-180	636
Locus_257_Transcript_1/6_Confidence_0.500_Length_684	scaffold84494|size2658	93.676	253	16	0	136	388	91	343	2.26e-103	379
Locus_257_Transcript_2/6_Confidence_0.583_Length_672	scaffold84494|size2658	93.676	253	16	0	136	388	91	343	2.22e-103	379
Locus_257_Transcript_3/6_Confidence_0.167_Length_583	scaffold16767|size7816	100	299	0	0	1	299	6558	6260	1.06e-155	553
Locus_257_Transcript_4/6_Confidence_0.417_Length_707	scaffold84494|size2658	97.085	343	10	0	69	411	1	343	2.15e-163	579
Locus_257_Transcript_5/6_Confidence_0.500_Length_684	scaffold84494|size2658	97.628	253	6	0	136	388	91	343	4.75e-120	435
Locus_257_Transcript_6/6_Confidence_0.500_Length_684	scaffold84494|size2658	93.676	253	16	0	136	388	91	343	2.26e-103	379
Locus_259_Transcript_1/2_Confidence_0.750_Length_1786	scaffold4944|size12635	99.459	1110	3	2	1	1108	3751	2643	0	2013
Locus_259_Transcript_2/2_Confidence_0.750_Length_1786	scaffold4944|size12635	99.639	1109	3	1	1	1108	3751	2643	0	2025
Locus_260_Transcript_1/1_Confidence_1.000_Length_1398	scaffold2595|size15395	99.767	857	0	1	4	860	13014	12160	0	1570
Locus_261_Transcript_1/1_Confidence_1.000_Length_485	scaffold16923|size7780	99.588	485	2	0	1	485	4213	3729	0	885
Locus_262_Transcript_1/1_Confidence_1.000_Length_1710	scaffold108985|size2061	100	615	0	0	555	1169	1364	750	0	1136
Locus_263_Transcript_1/1_Confidence_1.000_Length_1952	scaffold7965|size10676	97.495	1876	14	2	109	1951	2326	451	0	3173
Locus_264_Transcript_1/1_Confidence_1.000_Length_223	scaffold135722|size1615	100	46	0	0	178	223	1	46	1.65e-15	86.1
Locus_265_Transcript_1/8_Confidence_0.591_Length_2012	scaffold46764|size4325	91.655	1438	110	6	578	2012	2342	3772	0	1982
Locus_265_Transcript_2/8_Confidence_0.455_Length_2006	scaffold5611|size12096	99.37	1429	8	1	577	2005	1793	366	0	2588
Locus_265_Transcript_3/8_Confidence_0.182_Length_765	scaffold5611|size12096	98.429	764	12	0	1	764	1129	366	0	1345
Locus_265_Transcript_4/8_Confidence_0.591_Length_1832	scaffold46764|size4325	89.837	1230	109	8	578	1795	2342	3567	0	1565
Locus_265_Transcript_5/8_Confidence_0.591_Length_1835	scaffold5611|size12096	97.085	892	25	1	577	1468	1793	903	0	1502
Locus_265_Transcript_6/8_Confidence_0.455_Length_2006	scaffold5611|size12096	97.971	1429	28	1	577	2005	1793	366	0	2477
Locus_265_Transcript_7/8_Confidence_0.500_Length_2006	scaffold5611|size12096	96.148	1428	54	1	578	2005	1792	366	0	2331
Locus_265_Transcript_8/8_Confidence_0.455_Length_2006	scaffold5611|size12096	99.37	1429	8	1	577	2005	1793	366	0	2588
Locus_266_Transcript_1/1_Confidence_1.000_Length_1048	scaffold5998|size11846	100	449	0	0	1	449	6820	6372	0	830
Locus_267_Transcript_1/1_Confidence_1.000_Length_1251	scaffold18306|size7489	99.477	574	3	0	678	1251	3200	3773	0	1044
Locus_268_Transcript_1/7_Confidence_0.647_Length_1119	scaffold12426|size8948	92.994	157	10	1	189	345	959	804	1.44e-57	228
Locus_268_Transcript_2/7_Confidence_0.588_Length_1065	scaffold12426|size8948	92.994	157	10	1	135	291	959	804	1.37e-57	228
Locus_268_Transcript_3/7_Confidence_0.412_Length_1060	scaffold12426|size8948	96.512	172	6	0	115	286	975	804	7.95e-75	285
Locus_268_Transcript_4/7_Confidence_0.588_Length_1140	scaffold12426|size8948	96.815	157	4	1	210	366	959	804	1.44e-67	261
Locus_268_Transcript_5/7_Confidence_0.588_Length_1140	scaffold85007|size2644	100	124	0	0	555	678	993	1116	4.07e-58	230
Locus_268_Transcript_6/7_Confidence_0.588_Length_1281	scaffold85007|size2644	99.24	526	4	0	756	1281	1594	2119	0	950
Locus_268_Transcript_7/7_Confidence_0.588_Length_1140	scaffold12426|size8948	92.994	157	10	1	210	366	959	804	1.46e-57	228
Locus_269_Transcript_1/1_Confidence_1.000_Length_943	scaffold12334|size8978	99.758	828	1	1	2	829	3321	4147	0	1517
Locus_270_Transcript_1/1_Confidence_1.000_Length_1922	scaffold1739|size17074	100	718	0	0	1205	1922	11486	10769	0	1327
Locus_271_Transcript_1/1_Confidence_1.000_Length_1564	scaffold182128|size1129	96.78	590	16	2	956	1545	587	1	0	981
Locus_273_Transcript_1/1_Confidence_1.000_Length_481	scaffold88790|size2537	99.584	481	2	0	1	481	867	387	0	878
Locus_274_Transcript_1/1_Confidence_1.000_Length_2096	scaffold3006|size14765	100	865	0	0	1232	2096	12934	13798	0	1598
Locus_275_Transcript_1/1_Confidence_1.000_Length_527	scaffold14414|size8397	100	325	0	0	1	325	2547	2871	3.37e-170	601
Locus_276_Transcript_1/1_Confidence_1.000_Length_1570	scaffold1268|size18590	99.733	375	0	1	1197	1570	14312	13938	0	686
Locus_277_Transcript_1/1_Confidence_1.000_Length_1052	scaffold41503|size4689	100	426	0	0	1	426	4204	4629	0	787
Locus_278_Transcript_1/1_Confidence_1.000_Length_2008	scaffold861|size20274	99.108	1121	10	0	878	1998	13668	12548	0	2015
Locus_279_Transcript_1/1_Confidence_1.000_Length_1036	scaffold20924|size7015	100	368	0	0	97	464	2279	1912	0	680
Locus_280_Transcript_1/1_Confidence_1.000_Length_1030	scaffold12351|size8974	99.765	426	0	1	606	1030	4843	5268	0	780
Locus_281_Transcript_1/1_Confidence_1.000_Length_734	scaffold38823|size4899	99.614	259	1	0	400	658	259	1	1.08e-131	473
Locus_282_Transcript_1/1_Confidence_1.000_Length_1231	scaffold176858|size1173	99.244	397	3	0	323	719	482	878	0	717
Locus_283_Transcript_1/2_Confidence_0.800_Length_2136	scaffold10129|size9730	99.866	1495	2	0	534	2028	2381	887	0	2750
Locus_283_Transcript_2/2_Confidence_0.800_Length_2051	scaffold10129|size9730	99.866	1495	2	0	449	1943	2381	887	0	2750
Locus_284_Transcript_1/3_Confidence_0.667_Length_719	scaffold34390|size5303	97.753	712	16	0	3	714	442	1153	0	1227
Locus_284_Transcript_2/3_Confidence_0.667_Length_747	scaffold34390|size5303	98.523	745	11	0	3	747	442	1186	0	1315
Locus_284_Transcript_3/3_Confidence_0.667_Length_747	scaffold34390|size5303	98.792	745	9	0	3	747	442	1186	0	1327
Locus_285_Transcript_1/1_Confidence_1.000_Length_2089	scaffold1375|size18137	99.566	461	1	1	1629	2089	8342	8801	0	839
Locus_286_Transcript_1/1_Confidence_1.000_Length_1611	scaffold5524|size12158	100	398	0	0	1	398	6591	6988	0	736
Locus_287_Transcript_1/1_Confidence_1.000_Length_2050	scaffold15308|size8165	99.889	903	1	0	1031	1933	3075	2173	0	1663
Locus_288_Transcript_1/2_Confidence_0.667_Length_1632	scaffold21048|size6994	99.238	656	4	1	1	656	2114	1460	0	1182
Locus_288_Transcript_2/2_Confidence_0.667_Length_1590	scaffold21048|size6994	100	626	0	0	609	1234	1381	756	0	1157
Locus_289_Transcript_1/1_Confidence_1.000_Length_2999	scaffold102118|size2208	97.87	892	0	2	1	892	1947	1075	0	1524
Locus_290_Transcript_1/1_Confidence_1.000_Length_1860	scaffold12510|size8920	100	519	0	0	1252	1770	5643	6161	0	959
Locus_291_Transcript_1/1_Confidence_1.000_Length_889	scaffold344|size24521	99.725	364	1	0	1	364	13524	13161	0	667
Locus_292_Transcript_1/1_Confidence_1.000_Length_2052	scaffold41947|size4651	100	1076	0	0	943	2018	3208	2133	0	1988
Locus_293_Transcript_1/1_Confidence_1.000_Length_788	scaffold28998|size5865	100	213	0	0	1	213	4680	4892	9.34e-108	394
Locus_294_Transcript_1/5_Confidence_0.692_Length_1210	scaffold44285|size4490	100	250	0	0	720	969	1	250	3.92e-128	462
Locus_294_Transcript_2/5_Confidence_0.692_Length_1210	scaffold44285|size4490	100	250	0	0	720	969	1	250	3.92e-128	462
Locus_294_Transcript_3/5_Confidence_0.692_Length_1210	scaffold44285|size4490	100	250	0	0	720	969	1	250	3.92e-128	462
Locus_294_Transcript_4/5_Confidence_0.692_Length_1210	scaffold44285|size4490	98.387	248	4	0	720	967	1	248	2.38e-120	436
Locus_294_Transcript_5/5_Confidence_0.692_Length_1210	scaffold44285|size4490	100	250	0	0	720	969	1	250	3.92e-128	462
Locus_295_Transcript_1/2_Confidence_0.667_Length_1013	scaffold156343|size1365	100	378	0	0	636	1013	58	435	0	699
Locus_295_Transcript_2/2_Confidence_0.667_Length_943	scaffold43024|size4576	93.269	312	20	1	633	943	3337	3648	3.93e-127	459
Locus_296_Transcript_1/1_Confidence_1.000_Length_1957	scaffold10715|size9529	99.524	840	4	0	1	840	4876	5715	0	1530
Locus_297_Transcript_1/1_Confidence_1.000_Length_2172	scaffold123141|size1802	100	907	0	0	403	1309	1055	149	0	1676
Locus_298_Transcript_1/5_Confidence_0.636_Length_2325	scaffold152070|size1413	93.517	509	25	4	1	505	852	1356	0	750
Locus_298_Transcript_2/5_Confidence_0.636_Length_2257	scaffold152070|size1413	95.91	489	12	4	2	486	872	1356	0	785
Locus_298_Transcript_3/5_Confidence_0.636_Length_2276	scaffold152070|size1413	93.517	509	25	4	1	505	852	1356	0	750
Locus_298_Transcript_4/5_Confidence_0.636_Length_2276	scaffold152070|size1413	97.426	505	13	0	1	505	852	1356	0	861
Locus_298_Transcript_5/5_Confidence_0.636_Length_2276	scaffold152070|size1413	93.517	509	25	4	1	505	852	1356	0	750
Locus_299_Transcript_1/5_Confidence_0.364_Length_1233	scaffold48248|size4229	100	143	0	0	856	998	2749	2891	1.21e-68	265
Locus_299_Transcript_2/5_Confidence_0.364_Length_1359	scaffold48248|size4229	100	143	0	0	982	1124	2749	2891	1.34e-68	265
Locus_299_Transcript_3/5_Confidence_0.273_Length_1052	scaffold48248|size4229	100	143	0	0	675	817	2749	2891	1.03e-68	265
Locus_299_Transcript_4/5_Confidence_0.455_Length_1225	scaffold48248|size4229	100	143	0	0	848	990	2749	2891	1.2e-68	265
Locus_299_Transcript_5/5_Confidence_0.636_Length_1237	scaffold48248|size4229	100	143	0	0	860	1002	2749	2891	1.21e-68	265
Locus_300_Transcript_1/1_Confidence_1.000_Length_1886	scaffold696|size21257	100	979	0	0	1	979	14282	15260	0	1808
Locus_301_Transcript_1/2_Confidence_0.750_Length_1887	scaffold87353|size2577	99.203	251	2	0	1	251	521	271	3.71e-125	453
Locus_301_Transcript_2/2_Confidence_0.750_Length_1885	scaffold87353|size2577	96.414	251	7	1	1	249	521	271	6.29e-113	412
Locus_302_Transcript_1/1_Confidence_1.000_Length_2270	scaffold45636|size4399	99.764	424	1	0	1447	1870	2054	2477	0	778
Locus_303_Transcript_1/6_Confidence_0.538_Length_2545	scaffold69688|size3167	97.538	975	15	1	1580	2545	2545	1571	0	1661
Locus_303_Transcript_2/6_Confidence_0.615_Length_2843	scaffold69688|size3167	98.667	975	13	0	1869	2843	2545	1571	0	1731
Locus_303_Transcript_3/6_Confidence_0.615_Length_2834	scaffold69688|size3167	97.231	975	18	1	1869	2834	2545	1571	0	1644
Locus_303_Transcript_4/6_Confidence_0.308_Length_585	scaffold118756|size1877	98.639	588	5	1	1	585	1624	1037	0	1038
Locus_303_Transcript_5/6_Confidence_0.154_Length_1879	scaffold27206|size6093	100	742	0	0	290	1031	1331	2072	0	1371
Locus_303_Transcript_6/6_Confidence_0.615_Length_2834	scaffold69688|size3167	97.538	975	15	1	1869	2834	2545	1571	0	1661
Locus_305_Transcript_1/1_Confidence_1.000_Length_297	scaffold9459|size10004	100	297	0	0	1	297	3091	3387	6.69e-155	549
Locus_306_Transcript_1/1_Confidence_1.000_Length_961	scaffold77204|size2891	99.226	775	2	1	191	961	1950	2724	0	1395
Locus_307_Transcript_1/1_Confidence_1.000_Length_2818	scaffold273|size25554	99.77	1306	3	0	1	1306	10126	8821	0	2396
Locus_308_Transcript_1/4_Confidence_0.533_Length_956	scaffold90493|size2491	89.779	587	54	1	370	956	918	338	0	747
Locus_308_Transcript_2/4_Confidence_0.667_Length_1479	scaffold90493|size2491	89.442	663	61	4	370	1030	918	263	0	828
Locus_308_Transcript_3/4_Confidence_0.667_Length_1427	scaffold90493|size2491	92.034	703	56	0	276	978	965	263	0	989
Locus_308_Transcript_4/4_Confidence_0.733_Length_1480	scaffold90493|size2491	91.541	662	50	1	370	1031	918	263	0	907
Locus_309_Transcript_1/1_Confidence_1.000_Length_2290	scaffold56650|size3752	99.746	1971	3	1	320	2288	3148	1178	0	3611
Locus_310_Transcript_1/1_Confidence_1.000_Length_1170	scaffold19700|size7229	100	639	0	0	526	1164	3385	4023	0	1181
Locus_311_Transcript_1/3_Confidence_0.667_Length_520	scaffold269|size25588	97.222	288	6	1	233	520	2382	2097	9.69e-136	486
Locus_311_Transcript_2/3_Confidence_0.667_Length_545	scaffold269|size25588	97.444	313	6	1	233	545	2407	2097	1.29e-149	532
Locus_311_Transcript_3/3_Confidence_0.333_Length_1534	scaffold425|size23532	100	767	0	0	233	999	1016	1782	0	1417
Locus_312_Transcript_1/2_Confidence_0.750_Length_1597	scaffold57210|size3723	91.492	811	35	10	198	998	815	29	0	1085
Locus_312_Transcript_2/2_Confidence_0.750_Length_1545	scaffold57210|size3723	91.492	811	35	10	198	998	815	29	0	1085
Locus_313_Transcript_1/1_Confidence_1.000_Length_1645	scaffold20155|size7152	100	280	0	0	1273	1552	1771	1492	1.13e-144	518
Locus_314_Transcript_1/1_Confidence_1.000_Length_1529	scaffold33718|size5369	98.826	426	5	0	1104	1529	2445	2020	0	760
Locus_315_Transcript_1/1_Confidence_1.000_Length_1989	scaffold36128|size5142	99.234	522	0	1	1	522	3977	3460	0	939
Locus_318_Transcript_1/1_Confidence_1.000_Length_697	scaffold14237|size8441	99.848	660	0	1	2	661	2211	1553	0	1212
Locus_319_Transcript_1/1_Confidence_1.000_Length_1520	scaffold24999|size6394	99.213	381	0	2	1140	1520	2969	3346	0	684
Locus_320_Transcript_1/2_Confidence_0.750_Length_883	scaffold46356|size4352	98.539	479	6	1	1	479	974	1451	0	845
Locus_320_Transcript_2/2_Confidence_0.750_Length_882	scaffold46356|size4352	99.582	478	2	0	1	478	974	1451	0	872
Locus_321_Transcript_1/1_Confidence_1.000_Length_1612	scaffold170825|size1225	99.519	208	1	0	1328	1535	1018	1225	5.44e-103	379
Locus_322_Transcript_1/1_Confidence_1.000_Length_797	scaffold37043|size5058	99.828	583	0	1	1	583	519	1100	0	1070
Locus_323_Transcript_1/1_Confidence_1.000_Length_1942	scaffold43889|size4517	99.818	1097	2	0	846	1942	1388	292	0	2015
Locus_324_Transcript_1/1_Confidence_1.000_Length_2261	scaffold92840|size2431	100	635	0	0	1	635	707	1341	0	1173
Locus_325_Transcript_1/1_Confidence_1.000_Length_1923	scaffold4541|size13000	99.643	280	1	0	1644	1923	4269	4548	6.16e-143	512
Locus_326_Transcript_1/1_Confidence_1.000_Length_1708	scaffold87240|size2580	99.586	966	4	0	651	1616	2559	1594	0	1762
Locus_327_Transcript_1/1_Confidence_1.000_Length_574	scaffold91913|size2455	100	566	0	0	1	566	566	1	0	1046
Locus_328_Transcript_1/1_Confidence_1.000_Length_1015	scaffold156317|size1365	96.954	952	1	1	1	952	924	1	0	1572
Locus_329_Transcript_1/1_Confidence_1.000_Length_917	scaffold40268|size4782	99.798	495	1	0	423	917	3002	2508	0	909
Locus_330_Transcript_1/1_Confidence_1.000_Length_561	scaffold2085|size16299	100	180	0	0	382	561	12524	12703	1.45e-89	333
Locus_331_Transcript_1/1_Confidence_1.000_Length_938	scaffold5751|size12004	99.787	938	2	0	1	938	4634	5571	0	1722
Locus_332_Transcript_1/1_Confidence_1.000_Length_1626	scaffold99454|size2269	99.813	1071	2	0	554	1624	452	1522	0	1967
Locus_333_Transcript_1/1_Confidence_1.000_Length_2608	scaffold36677|size5092	99.845	1291	1	1	1319	2608	4804	3514	0	2372
Locus_334_Transcript_1/1_Confidence_1.000_Length_414	scaffold10685|size9543	100	184	0	0	231	414	4831	4648	6.28e-92	340
Locus_335_Transcript_1/1_Confidence_1.000_Length_1231	scaffold1871|size16749	98.193	332	3	3	269	598	3203	3533	1.37e-162	577
Locus_337_Transcript_1/1_Confidence_1.000_Length_1898	scaffold65950|size3317	100	913	0	0	475	1387	918	6	0	1687
Locus_338_Transcript_1/1_Confidence_1.000_Length_1177	scaffold110378|size2034	99.263	407	3	0	771	1177	1003	1409	0	736
Locus_339_Transcript_1/1_Confidence_1.000_Length_1716	scaffold79645|size2812	99.687	957	0	1	1	957	634	1587	0	1748
Locus_340_Transcript_1/4_Confidence_0.625_Length_1206	scaffold162426|size1304	100	178	0	0	77	254	816	639	4.13e-88	329
Locus_340_Transcript_2/4_Confidence_0.625_Length_1241	scaffold15207|size8188	100	289	0	0	1	289	115	403	8.41e-150	534
Locus_340_Transcript_3/4_Confidence_0.625_Length_1067	scaffold15207|size8188	99.539	217	1	0	851	1067	4424	4640	3.54e-108	396
Locus_340_Transcript_4/4_Confidence_0.625_Length_1206	scaffold162426|size1304	100	178	0	0	77	254	816	639	4.13e-88	329
Locus_341_Transcript_1/1_Confidence_1.000_Length_286	scaffold40115|size4794	99.19	247	2	0	1	247	15	261	8.66e-124	446
Locus_342_Transcript_1/1_Confidence_1.000_Length_1245	scaffold24587|size6451	99.176	728	6	0	516	1243	1555	828	0	1312
Locus_343_Transcript_1/4_Confidence_0.778_Length_791	scaffold63079|size3446	98.784	329	4	0	431	759	1216	1544	1.44e-165	586
Locus_343_Transcript_2/4_Confidence_0.556_Length_543	scaffold63079|size3446	98.792	331	4	0	181	511	1214	1544	7.52e-167	590
Locus_343_Transcript_3/4_Confidence_0.556_Length_606	scaffold63079|size3446	98.788	330	4	0	245	574	1215	1544	3.03e-166	588
Locus_343_Transcript_4/4_Confidence_0.556_Length_543	scaffold63079|size3446	98.792	331	4	0	181	511	1214	1544	7.52e-167	590
Locus_344_Transcript_1/1_Confidence_1.000_Length_376	scaffold11447|size9262	99.468	376	2	0	1	376	4889	5264	0	684
Locus_345_Transcript_1/1_Confidence_1.000_Length_1097	scaffold89023|size2531	99.632	1086	4	0	12	1097	1661	576	0	1984
Locus_346_Transcript_1/1_Confidence_1.000_Length_1206	scaffold173961|size1198	100	263	0	0	944	1206	1063	801	2.32e-135	486
Locus_347_Transcript_1/2_Confidence_0.625_Length_1067	scaffold106782|size2108	99.632	272	0	1	1	271	287	558	3.4e-138	496
Locus_347_Transcript_2/2_Confidence_0.875_Length_1012	scaffold106782|size2108	99.63	270	0	1	1	269	287	556	4.17e-137	492
Locus_348_Transcript_1/2_Confidence_0.667_Length_674	scaffold4898|size12673	97.118	694	0	1	1	674	393	1086	0	1153
Locus_348_Transcript_2/2_Confidence_0.667_Length_889	scaffold4898|size12673	96.622	592	0	1	1	572	393	984	0	965
Locus_349_Transcript_1/2_Confidence_0.667_Length_741	scaffold167716|size1253	100	366	0	0	344	709	1254	889	0	676
Locus_349_Transcript_2/2_Confidence_0.667_Length_776	scaffold167716|size1253	98.329	359	4	2	344	702	1254	898	2.31e-178	628
Locus_350_Transcript_1/1_Confidence_1.000_Length_1616	scaffold1151|size19076	99.165	479	4	0	1138	1616	3076	3554	0	863
Locus_351_Transcript_1/1_Confidence_1.000_Length_1630	scaffold54005|size3891	99.148	352	3	0	1	352	3261	2910	1.06e-179	634
Locus_353_Transcript_1/2_Confidence_0.750_Length_1718	scaffold31165|size5630	99.818	550	0	1	1168	1717	3803	4351	0	1009
Locus_353_Transcript_2/2_Confidence_0.750_Length_1473	scaffold31165|size5630	99.789	473	0	1	703	1175	3160	3631	0	867
Locus_354_Transcript_1/5_Confidence_0.692_Length_1437	scaffold8102|size10615	98.961	385	4	0	1	385	4937	5321	0	689
Locus_354_Transcript_2/5_Confidence_0.692_Length_1468	scaffold8102|size10615	95.422	415	18	1	3	416	4907	5321	0	660
Locus_354_Transcript_3/5_Confidence_0.692_Length_1468	scaffold8102|size10615	95.422	415	18	1	3	416	4907	5321	0	660
Locus_354_Transcript_4/5_Confidence_0.615_Length_1484	scaffold7470|size10926	99.41	339	2	0	94	432	8255	7917	3.5e-174	616
Locus_354_Transcript_5/5_Confidence_0.692_Length_1468	scaffold8102|size10615	95.422	415	18	1	3	416	4907	5321	0	660
Locus_355_Transcript_1/2_Confidence_0.667_Length_722	scaffold106347|size2116	100	283	0	0	1	283	1634	1916	1.04e-146	523
Locus_355_Transcript_2/2_Confidence_0.667_Length_724	scaffold106347|size2116	100	283	0	0	1	283	1634	1916	1.05e-146	523
Locus_356_Transcript_1/1_Confidence_1.000_Length_2477	scaffold17896|size7569	99.719	713	1	1	975	1686	3194	2482	0	1304
Locus_357_Transcript_1/1_Confidence_1.000_Length_1027	scaffold30662|size5681	99.826	575	1	0	1	575	4683	5257	0	1057
Locus_359_Transcript_1/1_Confidence_1.000_Length_2217	scaffold9616|size9943	99.87	1543	1	1	1	1543	3717	5258	0	2837
Locus_361_Transcript_1/1_Confidence_1.000_Length_1345	scaffold4344|size13202	100	437	0	0	1	437	4607	5043	0	808
Locus_362_Transcript_1/1_Confidence_1.000_Length_1138	scaffold13395|size8673	100	458	0	0	1	458	3051	3508	0	846
Locus_363_Transcript_1/1_Confidence_1.000_Length_617	scaffold11149|size9373	99.574	470	2	0	148	617	4744	5213	0	857
Locus_364_Transcript_1/5_Confidence_0.636_Length_1152	scaffold41714|size4670	92.614	677	46	1	339	1011	3945	4621	0	970
Locus_364_Transcript_2/5_Confidence_0.455_Length_1182	scaffold41714|size4670	92.963	540	38	0	339	878	3945	4484	0	787
Locus_364_Transcript_3/5_Confidence_0.636_Length_1201	scaffold41714|size4670	92.614	677	46	1	394	1066	3945	4621	0	970
Locus_364_Transcript_4/5_Confidence_0.636_Length_1146	scaffold41714|size4670	90.855	678	56	3	339	1011	3945	4621	0	904
Locus_364_Transcript_5/5_Confidence_0.636_Length_1146	scaffold41714|size4670	92.614	677	46	1	339	1011	3945	4621	0	970
Locus_365_Transcript_1/1_Confidence_1.000_Length_1211	scaffold7662|size10826	99.153	354	3	0	858	1211	2072	1719	0	638
Locus_366_Transcript_1/1_Confidence_1.000_Length_668	scaffold88153|size2555	93.007	429	15	3	243	658	703	277	1.99e-173	612
Locus_367_Transcript_1/2_Confidence_0.750_Length_1549	scaffold29577|size5801	100	545	0	0	1005	1549	1418	874	0	1007
Locus_367_Transcript_2/2_Confidence_0.750_Length_1320	scaffold29577|size5801	100	545	0	0	776	1320	1418	874	0	1007
Locus_368_Transcript_1/1_Confidence_1.000_Length_817	scaffold1267|size18594	100	258	0	0	560	817	12608	12865	9.36e-133	477
Locus_369_Transcript_1/2_Confidence_0.667_Length_550	scaffold196316|size1024	99.534	429	2	0	1	429	144	572	0	782
Locus_369_Transcript_2/2_Confidence_0.667_Length_561	scaffold196316|size1024	99.534	429	2	0	1	429	144	572	0	782
Locus_370_Transcript_1/2_Confidence_0.833_Length_2107	scaffold10251|size9687	98.474	721	1	1	454	1164	1128	1848	0	1262
Locus_370_Transcript_2/2_Confidence_0.833_Length_2146	scaffold10251|size9687	98.474	721	1	1	454	1164	1128	1848	0	1262
Locus_371_Transcript_1/1_Confidence_1.000_Length_2174	scaffold33226|size5418	99.261	947	7	0	368	1314	1511	2457	0	1711
Locus_372_Transcript_1/1_Confidence_1.000_Length_3627	scaffold3015|size14755	100	399	0	0	1	399	568	966	0	737
Locus_374_Transcript_1/1_Confidence_1.000_Length_1480	scaffold107740|size2087	99.818	550	1	0	931	1480	890	1439	0	1011
Locus_375_Transcript_1/1_Confidence_1.000_Length_438	scaffold39650|size4831	99.296	142	1	0	297	438	1895	1754	6.91e-67	257
Locus_376_Transcript_1/1_Confidence_1.000_Length_3672	scaffold60235|size3576	98.184	991	2	2	1834	2819	1152	173	0	1718
Locus_377_Transcript_1/1_Confidence_1.000_Length_2390	scaffold2803|size15068	99.332	2394	9	4	1	2390	9870	7480	0	4325
Locus_378_Transcript_1/3_Confidence_0.667_Length_763	scaffold71945|size3079	95.575	113	5	0	364	476	1	113	7.65e-44	182
Locus_378_Transcript_2/3_Confidence_0.667_Length_836	scaffold191292|size1059	100	159	0	0	678	836	1059	901	1.04e-77	294
Locus_378_Transcript_3/3_Confidence_0.667_Length_836	scaffold191292|size1059	100	159	0	0	678	836	1059	901	1.04e-77	294
Locus_380_Transcript_1/1_Confidence_1.000_Length_524	scaffold123975|size1788	86.486	74	10	0	318	391	878	805	5.39e-14	82.4
Locus_381_Transcript_1/1_Confidence_1.000_Length_2690	scaffold17828|size7585	99.258	2694	0	1	17	2690	2034	4727	0	4846
Locus_382_Transcript_1/5_Confidence_0.615_Length_1634	scaffold623|size21758	99.284	559	4	0	1	559	20978	21536	0	1011
Locus_382_Transcript_2/5_Confidence_0.538_Length_3160	scaffold44973|size4443	100	1095	0	0	720	1814	2820	1726	0	2023
Locus_382_Transcript_3/5_Confidence_0.538_Length_3255	scaffold44973|size4443	100	1095	0	0	720	1814	2820	1726	0	2023
Locus_382_Transcript_4/5_Confidence_0.462_Length_1492	scaffold623|size21758	99.284	559	4	0	1	559	20978	21536	0	1011
Locus_382_Transcript_5/5_Confidence_0.538_Length_3256	scaffold44973|size4443	100	1095	0	0	720	1814	2820	1726	0	2023
Locus_384_Transcript_1/1_Confidence_1.000_Length_1251	scaffold33402|size5401	100	351	0	0	901	1251	3390	3740	0	649
Locus_385_Transcript_1/1_Confidence_1.000_Length_1885	scaffold3110|size14616	99.566	691	3	0	439	1129	12967	13657	0	1260
Locus_387_Transcript_1/2_Confidence_0.625_Length_646	scaffold105659|size2130	98.723	470	3	1	177	646	665	1131	0	832
Locus_387_Transcript_2/2_Confidence_0.500_Length_689	scaffold64451|size3383	99.627	536	2	0	1	536	2512	1977	0	979
Locus_388_Transcript_1/1_Confidence_1.000_Length_1736	scaffold7984|size10670	99.645	564	2	0	747	1310	7650	8213	0	1031
Locus_389_Transcript_1/10_Confidence_1.000_Length_258	scaffold101252|size2227	97.285	221	6	0	38	258	636	856	2.86e-103	377
Locus_389_Transcript_2/10_Confidence_0.382_Length_995	scaffold101252|size2227	91.022	323	28	1	260	581	1472	1794	7e-120	435
Locus_389_Transcript_3/10_Confidence_0.527_Length_1277	scaffold121918|size1822	93.927	494	21	3	1	485	848	355	0	737
Locus_389_Transcript_4/10_Confidence_0.527_Length_1277	scaffold121918|size1822	93.927	494	21	3	1	485	848	355	0	737
Locus_389_Transcript_5/10_Confidence_0.509_Length_1277	scaffold121918|size1822	93.927	494	21	3	1	485	848	355	0	737
Locus_389_Transcript_6/10_Confidence_0.582_Length_1277	scaffold121918|size1822	93.927	494	21	3	1	485	848	355	0	737
Locus_389_Transcript_7/10_Confidence_0.527_Length_1277	scaffold121918|size1822	93.927	494	21	3	1	485	848	355	0	737
Locus_389_Transcript_8/10_Confidence_0.418_Length_1052	scaffold101252|size2227	91.022	323	28	1	317	638	1472	1794	7.4e-120	435
Locus_389_Transcript_9/10_Confidence_0.473_Length_1277	scaffold121918|size1822	93.927	494	21	3	1	485	848	355	0	737
Locus_389_Transcript_10/10_Confidence_0.545_Length_1277	scaffold121918|size1822	93.927	494	21	3	1	485	848	355	0	737
Locus_390_Transcript_1/1_Confidence_1.000_Length_799	scaffold11029|size9417	100	457	0	0	5	461	8562	8106	0	845
Locus_391_Transcript_1/1_Confidence_1.000_Length_1960	scaffold3581|size14034	99.801	1005	1	1	930	1933	1888	884	0	1844
Locus_392_Transcript_1/6_Confidence_0.250_Length_399	scaffold66955|size3276	95.739	399	17	0	1	399	2203	1805	0	643
Locus_392_Transcript_2/6_Confidence_0.500_Length_596	scaffold66955|size3276	95.134	596	29	0	1	596	2203	1608	0	941
Locus_392_Transcript_3/6_Confidence_0.438_Length_596	scaffold66955|size3276	95.302	596	28	0	1	596	2203	1608	0	946
Locus_392_Transcript_4/6_Confidence_0.562_Length_770	scaffold66955|size3276	95.449	769	35	0	1	769	2203	1435	0	1227
Locus_392_Transcript_5/6_Confidence_0.688_Length_770	scaffold66955|size3276	94.408	769	43	0	1	769	2203	1435	0	1182
Locus_392_Transcript_6/6_Confidence_0.625_Length_770	scaffold66955|size3276	94.538	769	42	0	1	769	2203	1435	0	1188
Locus_393_Transcript_1/2_Confidence_0.750_Length_909	scaffold146772|size1474	94.915	472	5	5	457	909	610	1081	0	721
Locus_393_Transcript_2/2_Confidence_0.750_Length_735	scaffold146772|size1474	94.915	472	5	5	283	735	610	1081	0	721
Locus_394_Transcript_1/1_Confidence_1.000_Length_1018	scaffold12301|size8990	97.203	429	4	1	390	810	1039	1467	0	719
Locus_395_Transcript_1/1_Confidence_1.000_Length_1433	scaffold86958|size2588	99.635	274	1	0	1	274	2302	2029	9.88e-140	501
Locus_396_Transcript_1/1_Confidence_1.000_Length_445	scaffold135000|size1625	99.691	324	1	0	2	325	400	77	4.72e-168	593
Locus_397_Transcript_1/1_Confidence_1.000_Length_1129	scaffold163443|size1294	100	321	0	0	1	321	975	1295	1.24e-167	593
Locus_399_Transcript_1/1_Confidence_1.000_Length_830	scaffold47715|size4263	99.363	314	1	1	518	830	1935	2248	5.49e-160	568
Locus_400_Transcript_1/1_Confidence_1.000_Length_1482	scaffold11154|size9372	100	663	0	0	815	1477	7015	7677	0	1225
Locus_401_Transcript_1/2_Confidence_0.750_Length_624	scaffold154548|size1385	99.681	626	0	2	1	624	454	1079	0	1144
Locus_401_Transcript_2/2_Confidence_0.750_Length_532	scaffold154548|size1385	100	268	0	0	1	268	454	721	1.65e-138	496
Locus_402_Transcript_1/1_Confidence_1.000_Length_1240	scaffold23033|size6676	98.047	768	1	1	487	1240	4575	3808	0	1323
Locus_404_Transcript_1/1_Confidence_1.000_Length_975	scaffold89414|size2520	95.607	478	20	1	367	844	2520	2044	0	765
Locus_406_Transcript_1/1_Confidence_1.000_Length_1145	scaffold84554|size2656	97.08	1096	27	2	54	1144	1962	867	0	1842
Locus_407_Transcript_1/1_Confidence_1.000_Length_671	scaffold31488|size5592	99.653	288	1	0	383	670	355	68	7.47e-148	527
Locus_408_Transcript_1/1_Confidence_1.000_Length_654	scaffold196451|size1023	99.123	114	1	0	541	654	1	114	3.87e-51	206
Locus_409_Transcript_1/2_Confidence_0.667_Length_1176	scaffold123030|size1804	99.17	723	6	0	1	723	1780	1058	0	1303
Locus_409_Transcript_2/2_Confidence_0.667_Length_1192	scaffold123030|size1804	99.17	723	6	0	1	723	1780	1058	0	1303
Locus_410_Transcript_1/1_Confidence_1.000_Length_965	scaffold130412|size1690	100	179	0	0	787	965	1443	1265	9.15e-89	331
Locus_411_Transcript_1/1_Confidence_1.000_Length_1244	scaffold19287|size7302	99.654	578	2	0	667	1244	3736	4313	0	1057
Locus_412_Transcript_1/1_Confidence_1.000_Length_404	scaffold37969|size4976	99.751	401	1	0	4	404	2583	2183	0	736
Locus_414_Transcript_1/1_Confidence_1.000_Length_300	scaffold156449|size1364	100	293	0	0	1	293	301	593	1.13e-152	542
Locus_416_Transcript_1/1_Confidence_1.000_Length_1921	scaffold8646|size10339	99.619	525	1	1	1397	1921	3718	3195	0	957
Locus_417_Transcript_1/1_Confidence_1.000_Length_1451	scaffold36066|size5147	99.832	597	1	0	1	597	1531	2127	0	1098
Locus_418_Transcript_1/1_Confidence_1.000_Length_538	scaffold33670|size5373	98.893	542	2	1	1	538	758	1299	0	965
Locus_419_Transcript_1/1_Confidence_1.000_Length_1544	scaffold90283|size2496	100	385	0	0	1160	1544	1680	2064	0	712
Locus_420_Transcript_1/1_Confidence_1.000_Length_1249	scaffold16259|size7929	99.824	568	1	0	244	811	6400	5833	0	1044
Locus_421_Transcript_1/3_Confidence_0.600_Length_938	scaffold32880|size5453	100	415	0	0	9	423	592	1006	0	767
Locus_421_Transcript_2/3_Confidence_0.600_Length_924	scaffold18759|size7400	100	377	0	0	6	382	5476	5100	0	697
Locus_421_Transcript_3/3_Confidence_0.600_Length_965	scaffold32880|size5453	100	415	0	0	9	423	592	1006	0	767
Locus_422_Transcript_1/2_Confidence_0.600_Length_3186	scaffold83821|size2678	99.81	525	1	0	1	525	255	779	0	965
Locus_422_Transcript_2/2_Confidence_0.600_Length_2614	scaffold63189|size3441	100	300	0	0	2315	2614	1218	919	1.38e-155	555
Locus_424_Transcript_1/1_Confidence_1.000_Length_241	scaffold20819|size7036	100	152	0	0	90	241	2062	1911	2.14e-74	281
Locus_425_Transcript_1/1_Confidence_1.000_Length_1630	scaffold26216|size6220	97.526	970	0	1	135	1080	2735	1766	0	1637
Locus_426_Transcript_1/1_Confidence_1.000_Length_231	scaffold21360|size6944	99.567	231	1	0	1	231	4113	3883	1.15e-116	422
Locus_427_Transcript_1/1_Confidence_1.000_Length_293	scaffold40263|size4782	99.659	293	1	0	1	293	3858	4150	5.13e-151	536
Locus_428_Transcript_1/7_Confidence_0.647_Length_2542	scaffold134773|size1628	92.126	381	29	1	1631	2010	1246	866	1.35e-150	538
Locus_428_Transcript_2/7_Confidence_0.647_Length_2542	scaffold134773|size1628	92.126	381	29	1	1631	2010	1246	866	1.35e-150	538
Locus_428_Transcript_3/7_Confidence_0.647_Length_2459	scaffold134773|size1628	92.126	381	29	1	1548	1927	1246	866	1.3e-150	538
Locus_428_Transcript_4/7_Confidence_0.647_Length_2542	scaffold134773|size1628	93.75	384	23	1	1628	2010	1249	866	2.85e-162	577
Locus_428_Transcript_5/7_Confidence_0.647_Length_2542	scaffold134773|size1628	97.375	381	9	1	1631	2010	1246	866	0	649
Locus_428_Transcript_6/7_Confidence_0.647_Length_2416	scaffold134773|size1628	98.371	491	6	1	1926	2416	872	384	0	861
Locus_428_Transcript_7/7_Confidence_0.647_Length_2542	scaffold134773|size1628	92.126	381	29	1	1631	2010	1246	866	1.35e-150	538
Locus_429_Transcript_1/2_Confidence_0.600_Length_1354	scaffold22387|size6777	100	430	0	0	925	1354	3982	4411	0	795
Locus_429_Transcript_2/2_Confidence_0.600_Length_2033	scaffold22387|size6777	100	430	0	0	1604	2033	3982	4411	0	795
Locus_432_Transcript_1/1_Confidence_1.000_Length_2490	scaffold14343|size8415	99.757	823	2	0	1	823	1244	2066	0	1509
Locus_433_Transcript_1/1_Confidence_1.000_Length_1800	scaffold32483|size5492	99.544	1755	7	1	47	1800	2764	4518	0	3195
Locus_435_Transcript_1/1_Confidence_1.000_Length_2259	scaffold32886|size5453	99.123	228	1	1	7	233	4873	4646	9.78e-112	409
Locus_436_Transcript_1/5_Confidence_0.714_Length_3461	scaffold17839|size7581	99.16	2261	5	1	1	2247	2061	4321	0	4058
Locus_436_Transcript_2/5_Confidence_0.714_Length_2533	scaffold17839|size7581	99.292	2261	2	1	1	2247	2061	4321	0	4074
Locus_436_Transcript_3/5_Confidence_0.714_Length_3461	scaffold17839|size7581	98.983	2261	9	1	1	2247	2061	4321	0	4036
Locus_436_Transcript_4/5_Confidence_0.643_Length_3461	scaffold17839|size7581	99.292	2261	2	1	1	2247	2061	4321	0	4074
Locus_436_Transcript_5/5_Confidence_0.714_Length_3461	scaffold17839|size7581	99.292	2261	2	1	1	2247	2061	4321	0	4074
Locus_437_Transcript_1/1_Confidence_1.000_Length_1513	scaffold44068|size4505	100	1512	0	0	1	1512	2551	1040	0	2793
Locus_438_Transcript_1/1_Confidence_1.000_Length_964	scaffold30209|size5730	100	379	0	0	1	379	1518	1896	0	701
Locus_439_Transcript_1/1_Confidence_1.000_Length_1094	scaffold9114|size10151	100	444	0	0	1	444	9682	10125	0	821
Locus_441_Transcript_1/1_Confidence_1.000_Length_1464	scaffold2114|size16250	94.796	269	0	1	1210	1464	7736	8004	2.26e-111	407
Locus_442_Transcript_2/9_Confidence_0.125_Length_743	scaffold47898|size4251	100	276	0	0	1	276	1065	790	8.36e-143	510
Locus_442_Transcript_4/9_Confidence_0.375_Length_419	scaffold185098|size1106	91.379	116	10	0	261	376	31	146	1.91e-37	159
Locus_442_Transcript_6/9_Confidence_0.375_Length_401	scaffold185098|size1106	91.803	122	10	0	261	382	31	152	8.43e-41	171
Locus_442_Transcript_7/9_Confidence_0.125_Length_743	scaffold47898|size4251	100	276	0	0	1	276	1065	790	8.36e-143	510
Locus_442_Transcript_8/9_Confidence_0.125_Length_634	scaffold47898|size4251	100	89	0	0	310	398	89	1	6.35e-39	165
Locus_442_Transcript_9/9_Confidence_0.375_Length_384	scaffold185098|size1106	91.935	124	10	0	261	384	31	154	6.22e-42	174
Locus_443_Transcript_1/1_Confidence_1.000_Length_1413	scaffold18462|size7461	99.525	1053	5	0	1	1053	6807	5755	0	1917
Locus_444_Transcript_1/3_Confidence_0.600_Length_2486	scaffold11492|size9249	98.978	685	6	1	1	685	4202	3519	0	1225
Locus_444_Transcript_2/3_Confidence_0.600_Length_1501	scaffold30535|size5693	100	695	0	0	1	695	2446	3140	0	1284
Locus_444_Transcript_3/3_Confidence_0.600_Length_1478	scaffold11492|size9249	98.978	685	6	1	1	685	4202	3519	0	1225
Locus_445_Transcript_1/1_Confidence_1.000_Length_401	scaffold13236|size8715	99.399	333	1	1	39	371	4313	3982	7.02e-171	603
Locus_446_Transcript_1/1_Confidence_1.000_Length_751	scaffold78345|size2854	100	480	0	0	272	751	1670	2149	0	887
Locus_448_Transcript_1/1_Confidence_1.000_Length_2678	scaffold45030|size4440	99.756	1228	0	1	1454	2678	2876	4103	0	2248
Locus_449_Transcript_1/1_Confidence_1.000_Length_2026	scaffold37150|size5048	99.502	603	3	0	1	603	528	1130	0	1098
Locus_450_Transcript_1/1_Confidence_1.000_Length_1045	scaffold589|size21977	100	134	0	0	680	813	19370	19503	1.03e-63	248
Locus_451_Transcript_1/1_Confidence_1.000_Length_1420	scaffold169745|size1235	97.328	524	11	3	1	523	714	1235	0	887
Locus_453_Transcript_1/1_Confidence_1.000_Length_1756	scaffold20344|size7117	100	755	0	0	66	820	1	755	0	1395
Locus_454_Transcript_1/1_Confidence_1.000_Length_2028	scaffold195143|size1032	98.801	417	5	0	742	1158	505	89	0	743
Locus_455_Transcript_1/1_Confidence_1.000_Length_856	scaffold18816|size7389	100	456	0	0	1	456	950	495	0	843
Locus_456_Transcript_1/1_Confidence_1.000_Length_2193	scaffold56650|size3752	82.971	1750	287	9	208	1949	3148	1402	0	1570
Locus_457_Transcript_1/1_Confidence_1.000_Length_688	scaffold16283|size7922	98.864	352	3	1	302	652	4668	5019	7.34e-178	627
Locus_458_Transcript_1/3_Confidence_0.714_Length_797	scaffold109689|size2048	92.308	312	24	0	486	797	1485	1796	9.25e-123	444
Locus_458_Transcript_2/3_Confidence_0.429_Length_694	scaffold109689|size2048	91.863	553	27	11	158	694	1372	1922	0	758
Locus_458_Transcript_3/3_Confidence_0.714_Length_923	scaffold109689|size2048	96.119	438	17	0	486	923	1485	1922	0	715
Locus_459_Transcript_1/2_Confidence_0.750_Length_1029	scaffold24158|size6507	97.862	1029	4	1	1	1029	6171	5161	0	1762
Locus_459_Transcript_2/2_Confidence_0.750_Length_1014	scaffold24158|size6507	99.211	1014	5	1	1	1014	6171	5161	0	1825
Locus_460_Transcript_1/2_Confidence_0.750_Length_1493	scaffold20003|size7179	99.678	311	1	0	6	316	2785	3095	2.78e-160	569
Locus_460_Transcript_2/2_Confidence_0.750_Length_1430	scaffold20003|size7179	99.679	312	1	0	6	317	2785	3096	7.41e-161	571
Locus_461_Transcript_1/1_Confidence_1.000_Length_1191	scaffold8459|size10429	99.673	306	1	0	217	522	3816	3511	1.33e-157	560
Locus_462_Transcript_1/9_Confidence_0.609_Length_1336	scaffold59194|size3627	96.829	410	9	1	931	1336	890	1299	0	682
Locus_462_Transcript_2/9_Confidence_0.609_Length_1558	scaffold33963|size5344	96.645	626	17	1	931	1556	5041	4420	0	1037
Locus_462_Transcript_3/9_Confidence_0.565_Length_1554	scaffold33963|size5344	94.728	626	25	4	931	1552	5041	4420	0	966
Locus_462_Transcript_4/9_Confidence_0.609_Length_1558	scaffold33963|size5344	96.645	626	17	1	931	1556	5041	4420	0	1037
Locus_462_Transcript_5/9_Confidence_0.565_Length_1558	scaffold33963|size5344	96.469	623	18	1	934	1556	5038	4420	0	1026
Locus_462_Transcript_6/9_Confidence_0.609_Length_1558	scaffold33963|size5344	96.645	626	17	1	931	1556	5041	4420	0	1037
Locus_462_Transcript_7/9_Confidence_0.565_Length_1937	scaffold33963|size5344	96.645	626	17	1	1310	1935	5041	4420	0	1037
Locus_462_Transcript_8/9_Confidence_0.565_Length_1554	scaffold33963|size5344	99.357	622	4	0	931	1552	5041	4420	0	1127
Locus_462_Transcript_9/9_Confidence_0.609_Length_1558	scaffold33963|size5344	96.645	626	17	1	931	1556	5041	4420	0	1037
Locus_463_Transcript_1/3_Confidence_0.818_Length_2051	scaffold183981|size1115	100	730	0	0	1197	1926	386	1115	0	1349
Locus_463_Transcript_2/3_Confidence_0.818_Length_2034	scaffold183981|size1115	100	730	0	0	1180	1909	386	1115	0	1349
Locus_463_Transcript_3/3_Confidence_0.818_Length_2039	scaffold183981|size1115	100	730	0	0	1185	1914	386	1115	0	1349
Locus_464_Transcript_1/1_Confidence_1.000_Length_1203	scaffold147846|size1462	99.511	818	4	0	386	1203	1	818	0	1489
Locus_465_Transcript_1/1_Confidence_1.000_Length_538	scaffold28585|size5914	100	306	0	0	1	306	2214	2519	1.25e-159	566
Locus_466_Transcript_1/1_Confidence_1.000_Length_872	scaffold7381|size10975	100	432	0	0	441	872	4137	3706	0	798
Locus_467_Transcript_1/2_Confidence_0.750_Length_865	scaffold90459|size2492	98.895	543	5	1	292	834	1094	1635	0	968
Locus_467_Transcript_2/2_Confidence_0.750_Length_863	scaffold90459|size2492	97.606	543	10	2	292	832	1094	1635	0	928
Locus_468_Transcript_1/1_Confidence_1.000_Length_773	scaffold273|size25554	99.744	390	1	0	384	773	12327	12716	0	715
Locus_469_Transcript_1/1_Confidence_1.000_Length_737	scaffold57359|size3716	97.398	538	1	1	200	737	3628	3104	0	904
Locus_470_Transcript_1/1_Confidence_1.000_Length_1502	scaffold2600|size15389	100	479	0	0	1	479	8173	8651	0	885
Locus_471_Transcript_1/1_Confidence_1.000_Length_1033	scaffold122427|size1813	100	331	0	0	183	513	630	300	3.13e-173	612
Locus_473_Transcript_1/1_Confidence_1.000_Length_874	scaffold160298|size1325	99.886	874	1	0	1	874	161	1034	0	1609
Locus_474_Transcript_1/1_Confidence_1.000_Length_930	scaffold18471|size7460	99.768	431	1	0	500	930	3519	3089	0	791
Locus_475_Transcript_1/1_Confidence_1.000_Length_667	scaffold6816|size11309	100	404	0	0	34	437	8954	9357	0	747
Locus_476_Transcript_1/1_Confidence_1.000_Length_2652	scaffold3161|size14537	100	608	0	0	2030	2637	9482	8875	0	1123
Locus_477_Transcript_1/2_Confidence_0.667_Length_1037	scaffold80174|size2794	94.69	339	16	2	690	1028	1645	1981	4.21e-147	525
Locus_477_Transcript_2/2_Confidence_0.667_Length_1013	scaffold80174|size2794	94.69	339	16	2	666	1004	1645	1981	4.11e-147	525
Locus_478_Transcript_1/2_Confidence_0.667_Length_560	scaffold29878|size5767	95.913	416	2	1	117	532	4348	4748	0	662
Locus_478_Transcript_2/2_Confidence_0.667_Length_518	scaffold29878|size5767	95.913	416	2	1	75	490	4348	4748	0	662
Locus_479_Transcript_1/7_Confidence_0.429_Length_582	scaffold34620|size5281	98.329	419	7	0	164	582	5282	4864	0	736
Locus_479_Transcript_2/7_Confidence_0.429_Length_603	scaffold34620|size5281	98.329	419	7	0	185	603	5282	4864	0	736
Locus_479_Transcript_3/7_Confidence_0.429_Length_554	scaffold45810|size4389	99.16	476	4	0	79	554	1436	1911	0	857
Locus_479_Transcript_4/7_Confidence_0.500_Length_625	scaffold34620|size5281	98.329	419	7	0	207	625	5282	4864	0	736
Locus_479_Transcript_5/7_Confidence_0.286_Length_410	scaffold45810|size4389	95.771	402	11	6	11	410	1432	1035	0	643
Locus_479_Transcript_6/7_Confidence_0.429_Length_552	scaffold45810|size4389	97.899	476	8	2	79	552	1436	1911	0	822
Locus_479_Transcript_7/7_Confidence_0.500_Length_627	scaffold34620|size5281	98.329	419	7	0	209	627	5282	4864	0	736
Locus_480_Transcript_1/1_Confidence_1.000_Length_1538	scaffold54495|size3865	99.764	848	2	0	691	1538	2828	3675	0	1555
Locus_481_Transcript_1/2_Confidence_0.750_Length_1228	scaffold50322|size4102	100	618	0	0	611	1228	2729	2112	0	1142
Locus_481_Transcript_2/2_Confidence_0.750_Length_1192	scaffold50322|size4102	100	619	0	0	574	1192	2730	2112	0	1144
Locus_482_Transcript_1/1_Confidence_1.000_Length_1846	scaffold33963|size5344	98.218	1796	14	3	66	1846	1075	2867	0	3123
Locus_483_Transcript_1/1_Confidence_1.000_Length_647	scaffold158034|size1348	100	214	0	0	1	214	529	316	2.11e-108	396
Locus_484_Transcript_1/1_Confidence_1.000_Length_523	scaffold37287|size5034	100	521	0	0	3	523	1858	1338	0	963
Locus_485_Transcript_1/1_Confidence_1.000_Length_655	scaffold85766|size2622	99.692	649	2	0	7	655	2578	1930	0	1188
Locus_487_Transcript_1/1_Confidence_1.000_Length_1559	scaffold59113|size3631	98.068	621	7	3	1	617	405	1024	0	1075
Locus_488_Transcript_1/1_Confidence_1.000_Length_1143	scaffold1124|size19201	98.958	1152	3	4	1	1143	17563	16412	0	2052
Locus_489_Transcript_1/1_Confidence_1.000_Length_1813	scaffold93345|size2419	100	250	0	0	478	727	385	136	5.92e-128	462
Locus_490_Transcript_1/1_Confidence_1.000_Length_1784	scaffold7342|size10998	99.72	1784	5	0	1	1784	8171	6388	0	3267
Locus_491_Transcript_1/1_Confidence_1.000_Length_1041	scaffold46626|size4334	98.985	394	2	1	1	392	3222	2829	0	704
Locus_492_Transcript_1/1_Confidence_1.000_Length_1259	scaffold45463|size4411	99.875	803	1	0	457	1259	1181	379	0	1478
Locus_493_Transcript_1/1_Confidence_1.000_Length_233	scaffold73767|size3011	100	164	0	0	70	233	3011	2848	4.39e-81	303
Locus_494_Transcript_1/1_Confidence_1.000_Length_754	scaffold42645|size4603	100	306	0	0	449	754	2770	2465	1.79e-159	566
Locus_495_Transcript_1/1_Confidence_1.000_Length_2780	scaffold19647|size7236	99.703	2021	6	0	1	2021	2658	4678	0	3701
Locus_496_Transcript_1/1_Confidence_1.000_Length_308	scaffold42032|size4646	98.795	249	1	2	30	276	2159	1911	1.22e-122	442
Locus_498_Transcript_1/1_Confidence_1.000_Length_1874	scaffold139602|size1563	97.301	778	4	1	1097	1874	1	761	0	1304
Locus_501_Transcript_1/2_Confidence_0.750_Length_1027	scaffold20796|size7039	99.829	586	1	0	442	1027	1783	1198	0	1077
Locus_501_Transcript_2/2_Confidence_0.750_Length_1015	scaffold20796|size7039	97.782	586	1	1	442	1015	1783	1198	0	1000
Locus_502_Transcript_1/1_Confidence_1.000_Length_562	scaffold91740|size2459	100	337	0	0	226	562	2404	2068	7.69e-177	623
Locus_503_Transcript_1/2_Confidence_0.750_Length_1937	scaffold23397|size6624	100	379	0	0	1558	1936	5324	4946	0	701
Locus_503_Transcript_2/2_Confidence_0.750_Length_1848	scaffold23397|size6624	100	379	0	0	1469	1847	5324	4946	0	701
Locus_504_Transcript_1/1_Confidence_1.000_Length_2190	scaffold58580|size3656	98.871	620	1	2	1277	1891	3039	3657	0	1101
Locus_505_Transcript_1/2_Confidence_0.750_Length_2267	scaffold9104|size10153	99.158	2020	14	2	250	2267	4259	2241	0	3633
Locus_505_Transcript_2/2_Confidence_0.750_Length_2267	scaffold9104|size10153	99.356	2020	10	2	250	2267	4259	2241	0	3655
Locus_506_Transcript_1/1_Confidence_1.000_Length_3112	scaffold12735|size8857	100	979	0	0	2134	3112	1335	357	0	1808
Locus_507_Transcript_1/2_Confidence_0.750_Length_1130	scaffold101710|size2217	90.805	87	4	2	1044	1130	1	83	4.24e-23	113
Locus_507_Transcript_2/2_Confidence_0.750_Length_1130	scaffold101710|size2217	90.805	87	4	2	1044	1130	1	83	4.24e-23	113
Locus_508_Transcript_1/1_Confidence_1.000_Length_1948	scaffold11207|size9353	99.088	1097	0	1	862	1948	1284	2380	0	1962
Locus_509_Transcript_1/6_Confidence_0.643_Length_2382	scaffold6942|size11236	82.482	1273	205	15	321	1587	7554	6294	0	1099
Locus_509_Transcript_2/6_Confidence_0.643_Length_2357	scaffold6942|size11236	82.691	1271	206	11	296	1562	7554	6294	0	1116
Locus_509_Transcript_3/6_Confidence_0.643_Length_2357	scaffold6942|size11236	82.561	1273	204	15	296	1562	7554	6294	0	1105
Locus_509_Transcript_4/6_Confidence_0.643_Length_2357	scaffold6942|size11236	82.482	1273	205	15	296	1562	7554	6294	0	1099
Locus_509_Transcript_5/6_Confidence_0.643_Length_2290	scaffold6942|size11236	82.482	1273	205	15	296	1562	7554	6294	0	1099
Locus_509_Transcript_6/6_Confidence_0.643_Length_2357	scaffold6942|size11236	82.482	1273	205	15	296	1562	7554	6294	0	1099
Locus_510_Transcript_1/1_Confidence_1.000_Length_2396	scaffold15208|size8188	100	513	0	0	1763	2275	5832	5320	0	948
Locus_511_Transcript_1/1_Confidence_1.000_Length_692	scaffold57876|size3691	99.203	251	2	0	2	252	631	881	1.33e-125	453
Locus_512_Transcript_1/1_Confidence_1.000_Length_1366	scaffold368|size24289	100	929	0	0	438	1366	14805	13877	0	1716
Locus_513_Transcript_1/1_Confidence_1.000_Length_1383	scaffold30169|size5735	99.731	372	1	0	1012	1383	490	861	0	682
Locus_514_Transcript_1/2_Confidence_0.800_Length_702	scaffold36904|size5072	100	225	0	0	2	226	3816	3592	1.77e-114	416
Locus_514_Transcript_2/2_Confidence_0.800_Length_662	scaffold36904|size5072	100	292	0	0	1	292	3595	3304	9.45e-152	540
Locus_515_Transcript_1/1_Confidence_1.000_Length_1030	scaffold5125|size12467	100	219	0	0	1	219	11716	11498	5.68e-111	405
Locus_517_Transcript_1/5_Confidence_0.636_Length_876	scaffold5753|size12003	100	432	0	0	8	439	6802	7233	0	798
Locus_517_Transcript_2/5_Confidence_0.636_Length_870	scaffold5753|size12003	96.675	421	9	3	4	424	6818	7233	0	695
Locus_517_Transcript_3/5_Confidence_0.636_Length_888	scaffold5753|size12003	100	432	0	0	8	439	6802	7233	0	798
Locus_517_Transcript_4/5_Confidence_0.636_Length_885	scaffold5753|size12003	98.843	432	5	0	8	439	6802	7233	0	771
Locus_517_Transcript_5/5_Confidence_0.636_Length_885	scaffold5753|size12003	100	432	0	0	8	439	6802	7233	0	798
Locus_518_Transcript_1/1_Confidence_1.000_Length_3153	scaffold15564|size8099	99.932	1466	1	0	1	1466	1391	2856	0	2702
Locus_519_Transcript_1/1_Confidence_1.000_Length_2018	scaffold25667|size6294	98.082	365	1	3	1	363	5917	5557	1.71e-178	630
Locus_520_Transcript_1/1_Confidence_1.000_Length_920	scaffold91579|size2463	99.859	710	1	0	211	920	1247	1956	0	1306
Locus_521_Transcript_1/5_Confidence_0.714_Length_1348	scaffold33083|size5431	97.256	328	9	0	336	663	517	844	1.95e-156	556
Locus_521_Transcript_2/5_Confidence_0.643_Length_1343	scaffold33083|size5431	97.256	328	9	0	336	663	517	844	1.95e-156	556
Locus_521_Transcript_3/5_Confidence_0.571_Length_1343	scaffold33083|size5431	97.256	328	9	0	336	663	517	844	1.95e-156	556
Locus_521_Transcript_4/5_Confidence_0.500_Length_1455	scaffold33083|size5431	97.256	328	9	0	336	663	517	844	2.11e-156	556
Locus_521_Transcript_5/5_Confidence_0.714_Length_1343	scaffold33083|size5431	97.256	328	9	0	336	663	517	844	1.95e-156	556
Locus_522_Transcript_1/1_Confidence_1.000_Length_1808	scaffold11167|size9367	99.884	865	1	0	944	1808	2567	1703	0	1592
Locus_523_Transcript_1/1_Confidence_1.000_Length_859	scaffold53545|size3918	99.614	518	2	0	3	520	16	533	0	946
Locus_524_Transcript_1/1_Confidence_1.000_Length_2066	scaffold56990|size3734	99.951	2058	1	0	1	2058	2058	1	0	3795
Locus_525_Transcript_1/7_Confidence_0.450_Length_2800	scaffold22381|size6778	100	2364	0	0	1	2364	2062	4425	0	4366
Locus_525_Transcript_2/7_Confidence_0.450_Length_1015	scaffold28229|size5957	98.659	522	6	1	1	522	4411	3891	0	924
Locus_525_Transcript_3/7_Confidence_0.400_Length_898	scaffold22381|size6778	99.577	473	2	0	181	653	4201	4673	0	863
Locus_525_Transcript_4/7_Confidence_0.450_Length_2856	scaffold22381|size6778	99.579	2612	10	1	1	2611	2062	4673	0	4761
Locus_525_Transcript_5/7_Confidence_0.450_Length_2870	scaffold22381|size6778	100	2612	0	0	1	2612	2062	4673	0	4824
Locus_525_Transcript_6/7_Confidence_0.600_Length_2482	scaffold21321|size6950	98.116	2070	35	1	1	2066	2256	4325	0	3603
Locus_525_Transcript_7/7_Confidence_0.450_Length_2857	scaffold22381|size6778	100	2612	0	0	1	2612	2062	4673	0	4824
Locus_526_Transcript_1/1_Confidence_1.000_Length_1578	scaffold133307|size1649	76.256	577	133	4	185	759	774	1348	3.3e-80	303
Locus_527_Transcript_1/1_Confidence_1.000_Length_1360	scaffold114565|size1953	100	551	0	0	810	1360	377	927	0	1018
Locus_528_Transcript_1/1_Confidence_1.000_Length_1543	scaffold9088|size10161	99.821	559	1	0	1	559	5475	6033	0	1027
Locus_529_Transcript_1/2_Confidence_0.750_Length_566	scaffold135399|size1619	92.456	517	26	7	1	517	1113	1616	0	726
Locus_529_Transcript_2/2_Confidence_0.750_Length_566	scaffold135399|size1619	94.391	517	16	7	1	517	1113	1616	0	782
Locus_530_Transcript_1/2_Confidence_0.667_Length_2449	scaffold141812|size1536	100	1277	0	0	21	1297	1536	260	0	2359
Locus_530_Transcript_2/2_Confidence_0.667_Length_2544	scaffold141812|size1536	100	1277	0	0	21	1297	1536	260	0	2359
Locus_531_Transcript_1/1_Confidence_1.000_Length_1391	scaffold99411|size2270	100	873	0	0	519	1391	1152	280	0	1613
Locus_532_Transcript_1/6_Confidence_0.643_Length_2321	scaffold55178|size3831	98.018	757	13	1	1091	1845	504	1260	0	1314
Locus_532_Transcript_2/6_Confidence_0.357_Length_2007	scaffold55178|size3831	98.585	919	11	1	1091	2007	504	1422	0	1624
Locus_532_Transcript_3/6_Confidence_0.643_Length_2188	scaffold55178|size3831	98.415	757	10	1	1091	1845	504	1260	0	1330
Locus_532_Transcript_4/6_Confidence_0.643_Length_2321	scaffold55178|size3831	98.415	757	10	1	1091	1845	504	1260	0	1330
Locus_532_Transcript_5/6_Confidence_0.357_Length_777	scaffold1767|size17006	100	301	0	0	1	301	5378	5078	1.11e-156	556
Locus_532_Transcript_6/6_Confidence_0.643_Length_2321	scaffold55178|size3831	98.415	757	10	1	1091	1845	504	1260	0	1330
Locus_535_Transcript_1/10_Confidence_0.087_Length_340	scaffold1802|size16924	100	338	0	0	1	338	8333	7996	1.25e-177	625
Locus_535_Transcript_2/10_Confidence_0.565_Length_3404	scaffold71066|size3113	75.145	2072	465	45	340	2386	3092	1046	0	928
Locus_535_Transcript_3/10_Confidence_0.217_Length_1016	scaffold1802|size16924	93.584	452	7	1	585	1014	8447	7996	0	654
Locus_535_Transcript_4/10_Confidence_0.565_Length_3391	scaffold71066|size3113	75.253	2073	461	46	340	2386	3092	1046	0	939
Locus_535_Transcript_5/10_Confidence_0.522_Length_3304	scaffold71066|size3113	75.145	2072	465	45	340	2386	3092	1046	0	928
Locus_535_Transcript_6/10_Confidence_0.565_Length_3391	scaffold1802|size16924	93.584	452	7	1	2960	3389	8447	7996	0	654
Locus_535_Transcript_7/10_Confidence_0.565_Length_3450	scaffold71066|size3113	75.65	2078	454	45	394	2445	3097	1046	0	987
Locus_535_Transcript_8/10_Confidence_0.478_Length_3391	scaffold71066|size3113	74.928	2070	473	41	340	2386	3092	1046	0	905
Locus_535_Transcript_9/10_Confidence_0.565_Length_3391	scaffold71066|size3113	75.325	1998	451	38	340	2316	3092	1116	0	920
Locus_535_Transcript_10/10_Confidence_0.565_Length_3391	scaffold71066|size3113	75.145	2072	465	45	340	2386	3092	1046	0	928
Locus_536_Transcript_1/3_Confidence_0.500_Length_1020	scaffold51546|size4034	98.739	238	3	0	266	503	2904	2667	1.55e-116	424
Locus_536_Transcript_2/3_Confidence_0.500_Length_1041	scaffold51546|size4034	98.739	238	3	0	287	524	2904	2667	1.59e-116	424
Locus_536_Transcript_3/3_Confidence_0.667_Length_1025	scaffold51546|size4034	98.739	238	3	0	271	508	2904	2667	1.56e-116	424
Locus_537_Transcript_1/3_Confidence_0.571_Length_1109	scaffold88189|size2554	99.759	415	1	0	1	415	910	1324	0	761
Locus_537_Transcript_2/3_Confidence_0.286_Length_1076	scaffold47621|size4268	99.436	532	3	0	1	532	222	753	0	966
Locus_537_Transcript_3/3_Confidence_0.429_Length_1014	scaffold88189|size2554	99.759	415	1	0	1	415	910	1324	0	761
Locus_538_Transcript_1/1_Confidence_1.000_Length_1718	scaffold12743|size8855	99.851	671	1	0	1048	1718	7256	6586	0	1234
Locus_539_Transcript_1/1_Confidence_1.000_Length_1748	scaffold3602|size14000	100	1666	0	0	83	1748	6319	4654	0	3077
Locus_540_Transcript_1/2_Confidence_0.667_Length_1443	scaffold120071|size1853	100	351	0	0	1093	1443	551	901	0	649
Locus_540_Transcript_2/2_Confidence_0.667_Length_1405	scaffold120071|size1853	100	351	0	0	1055	1405	551	901	0	649
Locus_542_Transcript_1/1_Confidence_1.000_Length_516	scaffold37816|size4992	99.419	516	0	1	1	516	998	1510	0	933
Locus_543_Transcript_1/1_Confidence_1.000_Length_844	scaffold23687|size6580	99.645	844	2	1	1	844	5824	4982	0	1541
Locus_544_Transcript_1/2_Confidence_0.750_Length_923	scaffold33647|size5376	100	637	0	0	287	923	1232	596	0	1177
Locus_544_Transcript_2/2_Confidence_0.750_Length_923	scaffold33647|size5376	99.529	637	3	0	287	923	1232	596	0	1160
Locus_545_Transcript_1/2_Confidence_0.750_Length_1267	scaffold7628|size10845	99.656	291	1	0	977	1267	1183	893	3.09e-149	532
Locus_545_Transcript_2/2_Confidence_0.750_Length_1265	scaffold7628|size10845	97.251	291	6	1	977	1265	1183	893	5.23e-137	492
Locus_546_Transcript_1/1_Confidence_1.000_Length_985	scaffold70100|size3151	99.898	985	1	0	1	985	1459	475	0	1814
Locus_548_Transcript_1/1_Confidence_1.000_Length_377	scaffold3745|size13831	99.642	279	1	0	1	279	5214	4936	4.09e-143	510
Locus_549_Transcript_1/2_Confidence_0.400_Length_598	scaffold95193|size2373	98.049	205	4	0	1	205	205	1	9.19e-97	357
Locus_549_Transcript_2/2_Confidence_0.800_Length_598	scaffold95193|size2373	98.049	205	4	0	1	205	205	1	9.19e-97	357
Locus_550_Transcript_1/1_Confidence_1.000_Length_1447	scaffold48904|size4187	99.89	907	1	0	541	1447	2427	3333	0	1670
Locus_551_Transcript_1/2_Confidence_0.800_Length_3318	scaffold67590|size3249	99.866	2235	3	0	170	2404	2235	1	0	4111
Locus_551_Transcript_2/2_Confidence_0.800_Length_3318	scaffold67590|size3249	99.866	2235	3	0	170	2404	2235	1	0	4111
Locus_552_Transcript_1/1_Confidence_1.000_Length_997	scaffold128544|size1717	99.746	394	1	0	1	394	1002	609	0	723
Locus_554_Transcript_1/8_Confidence_0.105_Length_312	scaffold53958|size3894	92.52	254	17	1	4	257	3980	3729	9.88e-99	363
Locus_554_Transcript_2/8_Confidence_0.579_Length_2449	scaffold53958|size3894	99.327	594	2	1	1856	2449	3980	3389	0	1074
Locus_554_Transcript_3/8_Confidence_0.579_Length_2232	scaffold190007|size1069	99.499	399	2	0	1	399	399	1	0	726
Locus_554_Transcript_4/8_Confidence_0.579_Length_2517	scaffold53958|size3894	99.327	594	2	1	1924	2517	3980	3389	0	1074
Locus_554_Transcript_5/8_Confidence_0.579_Length_2517	scaffold53958|size3894	99.327	594	2	1	1924	2517	3980	3389	0	1074
Locus_554_Transcript_6/8_Confidence_0.526_Length_2230	scaffold190007|size1069	99.499	399	2	0	1	399	399	1	0	726
Locus_554_Transcript_7/8_Confidence_0.579_Length_2308	scaffold190007|size1069	99.499	399	2	0	1	399	399	1	0	726
Locus_554_Transcript_8/8_Confidence_0.579_Length_2517	scaffold53958|size3894	99.327	594	2	1	1924	2517	3980	3389	0	1074
Locus_555_Transcript_1/1_Confidence_1.000_Length_685	scaffold79921|size2803	99.27	137	1	0	1	137	877	741	6.65e-64	248
Locus_556_Transcript_1/1_Confidence_1.000_Length_1305	scaffold53846|size3900	100	607	0	0	699	1305	3013	3619	0	1122
Locus_557_Transcript_1/1_Confidence_1.000_Length_728	scaffold48124|size4236	99.713	349	1	0	380	728	2495	2843	0	640
Locus_559_Transcript_1/1_Confidence_1.000_Length_1263	scaffold175127|size1188	89.286	84	9	0	270	353	703	786	7.95e-21	106
Locus_560_Transcript_1/1_Confidence_1.000_Length_967	scaffold38684|size4912	100	310	0	0	2	311	699	1008	1.38e-161	573
Locus_561_Transcript_1/2_Confidence_0.750_Length_573	scaffold29917|size5764	97.285	442	9	1	132	573	569	1007	0	747
Locus_561_Transcript_2/2_Confidence_0.500_Length_651	scaffold58191|size3675	99.846	650	1	0	1	650	116	765	0	1195
Locus_562_Transcript_1/1_Confidence_1.000_Length_555	scaffold5281|size12351	99.459	555	3	0	1	555	1520	2074	0	1009
Locus_564_Transcript_1/1_Confidence_1.000_Length_1745	scaffold189738|size1071	100	303	0	0	1443	1745	1071	769	1.96e-157	560
Locus_565_Transcript_1/1_Confidence_1.000_Length_1666	scaffold82216|size2727	99.874	1583	0	2	85	1665	2137	555	0	2911
Locus_566_Transcript_1/2_Confidence_0.833_Length_2051	scaffold40944|size4731	97.315	298	1	1	1761	2051	2926	3223	5.12e-139	499
Locus_566_Transcript_2/2_Confidence_0.833_Length_2058	scaffold40944|size4731	99.329	298	2	0	1761	2058	2926	3223	3.02e-151	540
Locus_567_Transcript_1/1_Confidence_1.000_Length_771	scaffold16696|size7830	96.433	785	1	3	1	771	7109	6338	0	1269
Locus_568_Transcript_1/1_Confidence_1.000_Length_2653	scaffold14983|size8248	100	847	0	0	930	1776	4796	3950	0	1565
Locus_569_Transcript_1/1_Confidence_1.000_Length_1177	scaffold74510|size2986	100	490	0	0	688	1177	2486	2975	0	905
Locus_570_Transcript_1/1_Confidence_1.000_Length_2586	scaffold13837|size8549	99.752	807	2	0	1780	2586	2313	1507	0	1480
Locus_571_Transcript_1/1_Confidence_1.000_Length_617	scaffold90642|size2487	93.75	352	1	1	266	617	673	343	2.48e-142	508
Locus_573_Transcript_1/1_Confidence_1.000_Length_1152	scaffold5702|size12037	100	435	0	0	717	1151	7683	7249	0	804
Locus_574_Transcript_1/3_Confidence_0.778_Length_986	scaffold136141|size1609	91.309	978	53	17	18	985	167	1122	0	1306
Locus_574_Transcript_2/3_Confidence_0.556_Length_986	scaffold32486|size5492	99.857	701	1	0	286	986	5493	4793	0	1290
Locus_574_Transcript_3/3_Confidence_0.778_Length_986	scaffold136141|size1609	92.025	978	46	17	18	985	167	1122	0	1345
Locus_575_Transcript_1/1_Confidence_1.000_Length_1566	scaffold100690|size2240	99.803	1525	3	0	42	1566	2240	716	0	2800
Locus_576_Transcript_1/1_Confidence_1.000_Length_1940	scaffold182618|size1126	100	346	0	0	1	346	125	470	0	640
Locus_577_Transcript_1/1_Confidence_1.000_Length_1891	scaffold87865|size2563	100	1099	0	0	616	1714	1466	2564	0	2030
Locus_578_Transcript_1/1_Confidence_1.000_Length_1863	scaffold5059|size12532	100	662	0	0	2	663	10386	9725	0	1223
Locus_579_Transcript_1/1_Confidence_1.000_Length_2125	scaffold62281|size3483	99.709	1376	3	1	238	1613	3442	2068	0	2519
Locus_580_Transcript_1/1_Confidence_1.000_Length_1811	scaffold21059|size6993	84.626	1444	210	9	354	1796	1269	2701	0	1426
Locus_581_Transcript_1/2_Confidence_0.833_Length_2034	scaffold62799|size3460	97.767	851	0	4	1199	2034	2615	3461	0	1448
Locus_581_Transcript_2/2_Confidence_0.833_Length_2028	scaffold62799|size3460	97.767	851	0	4	1193	2028	2615	3461	0	1448
Locus_582_Transcript_1/4_Confidence_0.556_Length_1051	scaffold52779|size3960	99.546	441	2	0	3	443	33	473	0	804
Locus_582_Transcript_2/4_Confidence_0.556_Length_1015	scaffold52779|size3960	100	444	0	0	3	446	33	476	0	821
Locus_582_Transcript_3/4_Confidence_0.667_Length_1105	scaffold166938|size1260	97.244	508	6	1	1	500	1168	661	0	854
Locus_582_Transcript_4/4_Confidence_0.556_Length_1051	scaffold52779|size3960	100	444	0	0	3	446	33	476	0	821
Locus_583_Transcript_1/1_Confidence_1.000_Length_1568	scaffold166554|size1264	100	457	0	0	1	457	1137	681	0	845
Locus_584_Transcript_1/1_Confidence_1.000_Length_499	scaffold6564|size11454	95.19	499	3	2	1	499	8751	8274	0	769
Locus_585_Transcript_1/1_Confidence_1.000_Length_1166	scaffold2238|size16015	93.769	337	1	1	830	1166	13067	12751	6.23e-136	488
Locus_586_Transcript_1/1_Confidence_1.000_Length_1543	scaffold28115|size5971	99.762	420	1	0	1124	1543	2969	2550	0	771
Locus_587_Transcript_1/1_Confidence_1.000_Length_1822	scaffold3915|size13666	99.9	1002	1	0	820	1821	1332	2333	0	1845
Locus_588_Transcript_1/1_Confidence_1.000_Length_2895	scaffold4916|size12656	99.693	977	3	0	1	977	6475	5499	0	1788
Locus_589_Transcript_1/2_Confidence_0.750_Length_1627	scaffold21026|size6997	100	381	0	0	477	857	3065	3445	0	704
Locus_589_Transcript_2/2_Confidence_0.750_Length_1626	scaffold21026|size6997	100	381	0	0	476	856	3065	3445	0	704
Locus_590_Transcript_1/1_Confidence_1.000_Length_1169	scaffold94692|size2385	100	589	0	0	581	1169	1	589	0	1088
Locus_591_Transcript_1/1_Confidence_1.000_Length_1208	scaffold49991|size4122	100	445	0	0	490	934	1343	899	0	822
Locus_592_Transcript_1/1_Confidence_1.000_Length_2084	scaffold7543|size10883	99.946	1846	1	0	1	1846	3170	5015	0	3404
Locus_594_Transcript_1/1_Confidence_1.000_Length_2355	scaffold185961|size1099	76.104	498	105	11	1252	1742	432	922	2.35e-63	248
Locus_596_Transcript_1/3_Confidence_0.714_Length_1073	scaffold156298|size1366	99.27	548	4	0	526	1073	1007	460	0	990
Locus_596_Transcript_2/3_Confidence_0.429_Length_1081	scaffold156298|size1366	91.927	384	31	0	518	901	988	605	5.64e-151	538
Locus_596_Transcript_3/3_Confidence_0.714_Length_1108	scaffold156298|size1366	96.278	403	15	0	526	928	1007	605	0	662
Locus_597_Transcript_1/1_Confidence_1.000_Length_679	scaffold40504|size4764	100	679	0	0	1	679	2190	1512	0	1254
Locus_598_Transcript_1/2_Confidence_0.800_Length_1584	scaffold5254|size12364	99.689	322	1	0	3	324	5543	5222	2.27e-166	590
Locus_598_Transcript_2/2_Confidence_0.800_Length_2104	scaffold5254|size12364	99.831	592	1	0	1267	1858	2832	2241	0	1088
Locus_600_Transcript_1/3_Confidence_0.714_Length_1119	scaffold38164|size4960	100	575	0	0	329	903	3646	4220	0	1062
Locus_600_Transcript_2/3_Confidence_0.714_Length_1112	scaffold27164|size6098	92.593	756	50	1	328	1083	1561	2310	0	1081
Locus_600_Transcript_3/3_Confidence_0.714_Length_1118	scaffold38164|size4960	100	575	0	0	328	902	3646	4220	0	1062
Locus_601_Transcript_1/2_Confidence_0.750_Length_2369	scaffold11458|size9258	99.474	380	1	1	1	379	8952	8573	0	689
Locus_601_Transcript_2/2_Confidence_0.750_Length_2354	scaffold11458|size9258	99.474	380	1	1	1	379	8952	8573	0	689
Locus_602_Transcript_1/1_Confidence_1.000_Length_849	scaffold2824|size15046	99.595	247	1	0	220	466	10886	11132	5.9e-125	451
Locus_603_Transcript_1/1_Confidence_1.000_Length_1542	scaffold7003|size11204	98.795	498	5	1	1	498	11128	10632	0	885
Locus_604_Transcript_1/1_Confidence_1.000_Length_2511	scaffold106497|size2113	99.904	1037	1	0	1474	2510	757	1793	0	1910
Locus_605_Transcript_1/1_Confidence_0.500_Length_2245	scaffold84979|size2644	100	641	0	0	1332	1972	818	1458	0	1184
Locus_606_Transcript_1/1_Confidence_1.000_Length_876	scaffold7535|size10888	100	454	0	0	2	455	10669	10216	0	839
Locus_607_Transcript_1/1_Confidence_1.000_Length_1737	scaffold3455|size14184	100	355	0	0	1383	1737	4193	3839	0	656
Locus_608_Transcript_1/1_Confidence_1.000_Length_2464	scaffold162040|size1308	87.146	529	32	8	1609	2122	253	760	1.66e-159	568
Locus_609_Transcript_1/1_Confidence_1.000_Length_2404	scaffold74663|size2981	99.894	939	1	0	1	939	2043	2981	0	1729
Locus_610_Transcript_1/2_Confidence_0.750_Length_1543	scaffold18979|size7357	98.752	721	2	2	1	721	4184	3471	0	1275
Locus_610_Transcript_2/2_Confidence_0.750_Length_1537	scaffold18979|size7357	99.58	715	2	1	1	715	4184	3471	0	1303
Locus_611_Transcript_1/1_Confidence_1.000_Length_2453	scaffold2379|size15762	99.868	1515	2	0	938	2452	8044	6530	0	2787
Locus_612_Transcript_1/4_Confidence_0.667_Length_1410	scaffold44765|size4457	94.94	672	28	4	742	1410	4184	3516	0	1048
Locus_612_Transcript_2/4_Confidence_0.556_Length_1294	scaffold44765|size4457	100	671	0	0	624	1294	4186	3516	0	1240
Locus_612_Transcript_3/4_Confidence_0.667_Length_1460	scaffold44765|size4457	93.622	392	23	2	740	1130	4186	3796	9.72e-165	584
Locus_612_Transcript_4/4_Confidence_0.667_Length_1410	scaffold44765|size4457	100	671	0	0	740	1410	4186	3516	0	1240
Locus_613_Transcript_1/3_Confidence_0.625_Length_2222	scaffold27712|size6027	96.346	301	0	2	192	482	527	826	1.55e-134	484
Locus_613_Transcript_2/3_Confidence_0.750_Length_2229	scaffold27712|size6027	96.346	301	0	2	192	482	527	826	1.56e-134	484
Locus_613_Transcript_3/3_Confidence_0.625_Length_2237	scaffold27712|size6027	96.346	301	0	2	192	482	527	826	1.56e-134	484
Locus_614_Transcript_1/1_Confidence_1.000_Length_1423	scaffold5782|size11984	99.412	340	2	0	1081	1420	7303	7642	9.33e-175	617
Locus_615_Transcript_1/2_Confidence_0.750_Length_609	scaffold160322|size1325	99.834	604	0	1	1	604	715	113	0	1109
Locus_615_Transcript_2/2_Confidence_0.750_Length_596	scaffold160322|size1325	97.682	604	0	2	1	591	715	113	0	1026
Locus_616_Transcript_1/1_Confidence_1.000_Length_982	scaffold58833|size3644	100	415	0	0	568	982	450	36	0	767
Locus_617_Transcript_1/1_Confidence_1.000_Length_1525	scaffold44518|size4475	100	602	0	0	892	1493	3875	4476	0	1112
Locus_618_Transcript_1/1_Confidence_1.000_Length_737	scaffold34527|size5291	99.581	716	3	0	22	737	4158	4873	0	1306
Locus_619_Transcript_1/1_Confidence_1.000_Length_658	scaffold61160|size3533	98.967	484	4	1	135	618	598	1080	0	865
Locus_620_Transcript_1/1_Confidence_1.000_Length_1694	scaffold6143|size11749	99.85	668	1	0	1	668	7044	6377	0	1229
Locus_621_Transcript_1/1_Confidence_1.000_Length_1170	scaffold24240|size6495	99.818	548	1	0	623	1170	3016	3563	0	1007
Locus_622_Transcript_1/1_Confidence_1.000_Length_1263	scaffold14715|size8318	100	778	0	0	486	1263	2481	3258	0	1437
Locus_623_Transcript_1/1_Confidence_1.000_Length_2678	scaffold14697|size8322	99.924	1311	1	0	224	1534	2242	3552	0	2416
Locus_624_Transcript_1/2_Confidence_0.750_Length_785	scaffold161714|size1311	98.976	293	3	0	1	293	572	864	3.16e-147	525
Locus_624_Transcript_2/2_Confidence_0.750_Length_640	scaffold161714|size1311	98.976	293	3	0	1	293	572	864	2.56e-147	525
Locus_625_Transcript_1/1_Confidence_1.000_Length_2254	scaffold62550|size3472	99.888	890	0	1	1283	2172	2222	3110	0	1637
Locus_626_Transcript_1/2_Confidence_0.889_Length_2881	scaffold13051|size8766	99.869	765	1	0	1630	2394	6026	6790	0	1408
Locus_626_Transcript_2/2_Confidence_0.889_Length_2873	scaffold13051|size8766	99.869	765	1	0	1622	2386	6026	6790	0	1408
Locus_627_Transcript_1/1_Confidence_1.000_Length_506	scaffold2201|size16109	98.617	506	7	0	1	506	4899	5404	0	896
Locus_628_Transcript_1/1_Confidence_1.000_Length_1675	scaffold18846|size7383	99.685	953	1	1	1	953	1683	2633	0	1742
Locus_629_Transcript_1/2_Confidence_0.400_Length_402	scaffold197961|size1013	99.661	295	1	0	108	402	1	295	5.59e-152	540
Locus_629_Transcript_2/2_Confidence_0.600_Length_875	scaffold54486|size3866	95.137	473	0	1	2	451	2299	2771	0	725
Locus_630_Transcript_1/1_Confidence_1.000_Length_2251	scaffold33540|size5387	100	731	0	0	1521	2251	3542	4272	0	1351
Locus_631_Transcript_1/1_Confidence_1.000_Length_930	scaffold77132|size2894	97.994	947	2	1	1	930	1656	2602	0	1628
Locus_632_Transcript_1/1_Confidence_1.000_Length_805	scaffold69848|size3161	99.377	803	5	0	1	803	1024	1826	0	1456
Locus_633_Transcript_1/1_Confidence_1.000_Length_933	scaffold31148|size5631	100	261	0	0	1	261	4061	3801	2.31e-134	483
Locus_634_Transcript_1/1_Confidence_1.000_Length_496	scaffold39422|size4851	100	472	0	0	1	472	4380	4851	0	872
Locus_635_Transcript_1/1_Confidence_1.000_Length_820	scaffold41742|size4668	99.721	358	1	0	463	820	1365	1008	0	656
Locus_636_Transcript_1/2_Confidence_0.667_Length_2125	scaffold62637|size3468	99.886	876	1	0	1250	2125	2388	3263	0	1613
Locus_636_Transcript_2/2_Confidence_0.667_Length_2114	scaffold62637|size3468	99.886	876	1	0	1239	2114	2388	3263	0	1613
Locus_637_Transcript_1/1_Confidence_1.000_Length_1987	scaffold63104|size3445	99.571	233	1	0	616	848	2373	2605	8.53e-117	425
Locus_638_Transcript_1/4_Confidence_0.333_Length_676	scaffold29748|size5782	97.021	235	7	0	1	235	4990	4756	2.21e-108	396
Locus_638_Transcript_2/4_Confidence_0.750_Length_1605	scaffold29748|size5782	97.917	336	7	0	1270	1605	1300	965	3.85e-164	582
Locus_638_Transcript_3/4_Confidence_0.583_Length_1188	scaffold29748|size5782	99.543	219	1	0	694	912	2496	2278	3.06e-109	399
Locus_638_Transcript_4/4_Confidence_0.750_Length_1605	scaffold29748|size5782	97.917	336	7	0	1270	1605	1300	965	3.85e-164	582
Locus_639_Transcript_1/2_Confidence_0.750_Length_2327	scaffold18654|size7420	99.875	802	1	0	1525	2326	6241	7042	0	1476
Locus_639_Transcript_2/2_Confidence_0.750_Length_2322	scaffold18654|size7420	99.875	802	1	0	1520	2321	6241	7042	0	1476
Locus_641_Transcript_1/1_Confidence_1.000_Length_1528	scaffold459|size23160	99.506	405	0	1	1126	1528	1449	1853	0	736
Locus_642_Transcript_1/1_Confidence_1.000_Length_1387	scaffold34833|size5260	98.049	820	2	1	568	1387	4574	3769	0	1413
Locus_643_Transcript_1/1_Confidence_1.000_Length_1483	scaffold56206|size3774	99.602	503	2	0	1	503	3195	3697	0	918
Locus_645_Transcript_1/1_Confidence_1.000_Length_2747	scaffold1299|size18457	99.562	2742	12	0	4	2745	18152	15411	0	4998
Locus_646_Transcript_1/1_Confidence_1.000_Length_1058	scaffold32327|size5506	89.438	729	69	3	41	761	3335	2607	0	913
Locus_647_Transcript_1/1_Confidence_1.000_Length_1000	scaffold61128|size3534	100	233	0	0	671	903	3302	3534	9.1e-119	431
Locus_649_Transcript_1/2_Confidence_0.750_Length_743	scaffold13092|size8755	99.368	475	2	1	269	742	6287	6761	0	859
Locus_649_Transcript_2/2_Confidence_0.750_Length_767	scaffold13092|size8755	99.203	502	3	1	266	766	6260	6761	0	904
Locus_650_Transcript_1/3_Confidence_0.667_Length_1444	scaffold26267|size6213	99.569	464	2	0	318	781	4661	5124	0	846
Locus_650_Transcript_2/3_Confidence_0.667_Length_1590	scaffold26267|size6213	99.569	464	2	0	312	775	4661	5124	0	846
Locus_650_Transcript_3/3_Confidence_0.667_Length_1438	scaffold26267|size6213	99.569	464	2	0	312	775	4661	5124	0	846
Locus_651_Transcript_1/3_Confidence_0.500_Length_1835	scaffold53423|size3925	91.8	561	37	3	1271	1822	1852	2412	0	773
Locus_651_Transcript_2/3_Confidence_0.500_Length_1032	scaffold53423|size3925	91.935	558	36	3	471	1019	1855	2412	0	773
Locus_651_Transcript_3/3_Confidence_0.667_Length_2084	scaffold53423|size3925	91.935	558	36	3	1523	2071	1855	2412	0	773
Locus_652_Transcript_1/1_Confidence_1.000_Length_815	scaffold4974|size12613	99.478	383	0	2	426	806	383	1	0	695
Locus_653_Transcript_1/1_Confidence_1.000_Length_1289	scaffold43145|size4568	100	288	0	0	1	288	3917	3630	3.14e-149	532
Locus_654_Transcript_1/5_Confidence_0.600_Length_918	scaffold73662|size3015	97.189	249	3	2	1	248	2790	2545	6.49e-115	418
Locus_654_Transcript_2/5_Confidence_0.600_Length_914	scaffold73662|size3015	97.189	249	3	2	1	248	2790	2545	6.46e-115	418
Locus_654_Transcript_3/5_Confidence_0.600_Length_838	scaffold115417|size1937	100	211	0	0	628	838	1938	1728	1.29e-106	390
Locus_654_Transcript_4/5_Confidence_0.300_Length_928	scaffold16328|size7914	99.412	340	2	0	589	928	4100	4439	6.03e-175	617
Locus_654_Transcript_5/5_Confidence_0.600_Length_913	scaffold73662|size3015	97.189	249	3	2	1	248	2790	2545	6.45e-115	418
Locus_655_Transcript_1/1_Confidence_1.000_Length_1900	scaffold3150|size14559	100	1131	0	0	770	1900	601	1731	0	2089
Locus_656_Transcript_1/2_Confidence_0.750_Length_1782	scaffold10688|size9542	100	518	0	0	6	523	3708	3191	0	957
Locus_656_Transcript_2/2_Confidence_0.750_Length_1764	scaffold10688|size9542	100	514	0	0	1172	1685	1139	626	0	950
Locus_657_Transcript_1/1_Confidence_1.000_Length_2015	scaffold28974|size5869	99.814	1075	2	0	941	2015	1794	720	0	1975
Locus_658_Transcript_1/1_Confidence_1.000_Length_1902	scaffold31801|size5559	98.537	615	0	1	1297	1902	4055	3441	0	1077
Locus_659_Transcript_1/5_Confidence_0.182_Length_512	scaffold45186|size4430	99.58	476	2	0	7	482	870	1345	0	869
Locus_659_Transcript_2/5_Confidence_0.545_Length_1218	scaffold45186|size4430	99.789	475	1	0	7	481	870	1344	0	872
Locus_659_Transcript_3/5_Confidence_0.364_Length_754	scaffold45186|size4430	99.866	748	1	0	7	754	870	1617	0	1376
Locus_659_Transcript_4/5_Confidence_0.545_Length_1197	scaffold45186|size4430	99.789	475	1	0	7	481	870	1344	0	872
Locus_659_Transcript_5/5_Confidence_0.455_Length_810	scaffold45186|size4430	99.79	476	1	0	7	482	870	1345	0	874
Locus_660_Transcript_1/2_Confidence_0.625_Length_1284	scaffold55230|size3828	94.816	598	29	1	668	1265	1696	2291	0	931
Locus_660_Transcript_2/2_Confidence_0.750_Length_1279	scaffold55230|size3828	98.161	598	9	1	663	1260	1696	2291	0	1042
Locus_661_Transcript_1/1_Confidence_1.000_Length_1382	scaffold1193|size18878	100	433	0	0	1	433	896	464	0	800
Locus_662_Transcript_1/1_Confidence_1.000_Length_1069	scaffold14922|size8264	100	348	0	0	1	348	6488	6141	0	643
Locus_663_Transcript_1/1_Confidence_1.000_Length_2017	scaffold25943|size6256	99.887	887	1	0	137	1023	6194	5308	0	1633
Locus_664_Transcript_1/1_Confidence_1.000_Length_1829	scaffold65762|size3326	99.882	1696	2	0	1	1696	2216	521	0	3121
Locus_665_Transcript_1/1_Confidence_1.000_Length_727	scaffold62409|size3478	88.438	320	15	7	428	725	1077	1396	1.87e-99	366
Locus_666_Transcript_1/1_Confidence_1.000_Length_684	scaffold99575|size2266	100	684	0	0	1	684	574	1257	0	1264
Locus_668_Transcript_1/1_Confidence_1.000_Length_1465	scaffold64014|size3403	99.67	303	1	0	1	303	1442	1140	7.65e-156	555
Locus_669_Transcript_1/1_Confidence_1.000_Length_1335	scaffold91353|size2468	100	963	0	0	372	1334	698	1660	0	1779
Locus_671_Transcript_1/1_Confidence_1.000_Length_814	scaffold66302|size3303	99.82	556	1	0	1	556	2153	2708	0	1022
Locus_672_Transcript_1/1_Confidence_1.000_Length_844	scaffold61048|size3539	100	476	0	0	369	844	1154	679	0	880
Locus_673_Transcript_1/1_Confidence_1.000_Length_852	scaffold28529|size5922	99.641	836	3	0	1	836	1853	1018	0	1528
Locus_674_Transcript_1/1_Confidence_1.000_Length_512	scaffold47737|size4262	98.883	179	2	0	1	179	919	741	1.02e-85	320
Locus_675_Transcript_1/2_Confidence_0.750_Length_833	scaffold87707|size2568	99.866	745	1	0	89	833	1295	2039	0	1371
Locus_675_Transcript_2/2_Confidence_0.750_Length_833	scaffold87707|size2568	100	745	0	0	89	833	1295	2039	0	1376
Locus_676_Transcript_1/2_Confidence_0.750_Length_1368	scaffold48962|size4183	100	1112	0	0	257	1368	1832	721	0	2054
Locus_676_Transcript_2/2_Confidence_0.750_Length_1368	scaffold48962|size4183	99.46	1112	6	0	257	1368	1832	721	0	2021
Locus_677_Transcript_1/2_Confidence_0.750_Length_750	scaffold28619|size5910	96.667	60	2	0	331	390	2942	3001	2.17e-19	100
Locus_677_Transcript_2/2_Confidence_0.750_Length_743	scaffold28619|size5910	94.03	67	2	2	319	383	2935	3001	2.14e-19	100
Locus_678_Transcript_1/1_Confidence_1.000_Length_2001	scaffold806|size20555	100	561	0	0	1441	2001	4006	3446	0	1037
Locus_679_Transcript_1/1_Confidence_1.000_Length_2255	scaffold61569|size3516	100	1945	0	0	311	2255	2816	872	0	3592
Locus_680_Transcript_1/1_Confidence_1.000_Length_1708	scaffold3507|size14108	100	525	0	0	1184	1708	12833	12309	0	970
Locus_681_Transcript_1/1_Confidence_1.000_Length_1376	scaffold140811|size1548	96.731	520	15	2	858	1376	1	519	0	865
Locus_682_Transcript_1/1_Confidence_1.000_Length_2343	scaffold6720|size11366	100	2343	0	0	1	2343	7169	4827	0	4327
Locus_683_Transcript_1/2_Confidence_0.667_Length_1405	scaffold143747|size1511	98.75	320	4	0	1085	1404	1	320	2.62e-160	569
Locus_683_Transcript_2/2_Confidence_0.667_Length_1441	scaffold88123|size2556	98.319	357	4	2	1085	1441	1	355	5.65e-177	625
Locus_684_Transcript_1/1_Confidence_1.000_Length_1122	scaffold17794|size7591	98.253	458	8	0	665	1122	4373	3916	0	802
Locus_686_Transcript_1/1_Confidence_1.000_Length_578	scaffold18752|size7400	99.111	450	4	0	1	450	2816	2367	0	809
Locus_687_Transcript_1/3_Confidence_0.500_Length_605	scaffold2439|size15644	100	337	0	0	1	337	10502	10838	8.31e-177	623
Locus_687_Transcript_2/3_Confidence_0.500_Length_634	scaffold2439|size15644	100	337	0	0	1	337	10502	10838	8.72e-177	623
Locus_687_Transcript_3/3_Confidence_0.500_Length_993	scaffold2439|size15644	100	337	0	0	1	337	10502	10838	1.39e-176	623
Locus_688_Transcript_1/4_Confidence_0.583_Length_869	scaffold13322|size8692	98.583	494	7	0	376	869	3125	2632	0	874
Locus_688_Transcript_2/4_Confidence_0.583_Length_877	scaffold10434|size9623	99.208	505	4	0	372	876	2032	1528	0	911
Locus_688_Transcript_3/4_Confidence_0.583_Length_881	scaffold10434|size9623	99.208	505	4	0	376	880	2032	1528	0	911
Locus_688_Transcript_4/4_Confidence_0.583_Length_881	scaffold10434|size9623	99.01	505	5	0	376	880	2032	1528	0	905
Locus_689_Transcript_1/1_Confidence_1.000_Length_1662	scaffold2572|size15422	100	331	0	0	1331	1661	9263	9593	5.09e-173	612
Locus_690_Transcript_1/1_Confidence_1.000_Length_1182	scaffold521|size22623	99.628	538	2	0	637	1174	8011	8548	0	983
Locus_691_Transcript_1/1_Confidence_1.000_Length_1468	scaffold27461|size6059	100	1078	0	0	391	1468	5522	4445	0	1991
Locus_693_Transcript_1/1_Confidence_1.000_Length_1014	scaffold14017|size8499	98.104	633	0	4	35	655	1809	2441	0	1092
Locus_694_Transcript_1/1_Confidence_1.000_Length_949	scaffold496|size22806	99.67	303	0	1	1	303	8460	8159	1.76e-155	553
Locus_695_Transcript_1/1_Confidence_1.000_Length_955	scaffold80087|size2797	100	666	0	0	290	955	1895	2560	0	1230
Locus_696_Transcript_1/3_Confidence_0.400_Length_460	scaffold87197|size2581	93.265	490	3	6	1	460	2131	1642	0	695
Locus_696_Transcript_2/3_Confidence_0.400_Length_710	scaffold37157|size5048	100	267	0	0	444	710	524	258	8.03e-138	494
Locus_696_Transcript_3/3_Confidence_0.600_Length_251	scaffold87197|size2581	97.6	250	6	0	1	250	2131	1882	7.55e-119	429
Locus_697_Transcript_1/1_Confidence_1.000_Length_1555	scaffold13340|size8688	99.527	423	0	1	1	421	6545	6123	0	769
Locus_698_Transcript_1/1_Confidence_1.000_Length_1289	scaffold63|size31710	99.225	516	4	0	774	1289	9730	10245	0	931
Locus_699_Transcript_1/2_Confidence_0.750_Length_1243	scaffold23412|size6621	99.735	378	0	1	1	378	4927	4551	0	691
Locus_699_Transcript_2/2_Confidence_0.750_Length_1160	scaffold23412|size6621	100	189	0	0	1	189	4927	4739	3.05e-94	350
Locus_700_Transcript_1/1_Confidence_1.000_Length_1220	scaffold153862|size1393	100	111	0	0	1110	1220	1393	1283	7.36e-51	206
Locus_701_Transcript_1/1_Confidence_1.000_Length_3753	scaffold7893|size10713	100	961	0	0	1	961	6333	7293	0	1775
Locus_702_Transcript_1/1_Confidence_1.000_Length_4318	scaffold4035|size13531	99.915	1181	0	1	1770	2949	7277	8457	0	2174
Locus_703_Transcript_1/1_Confidence_1.000_Length_1558	scaffold29896|size5766	99.871	1554	2	0	1	1554	1874	321	0	2859
Locus_704_Transcript_1/1_Confidence_1.000_Length_1249	scaffold59759|size3598	99.799	497	1	0	359	855	1376	880	0	913
Locus_706_Transcript_1/1_Confidence_1.000_Length_2692	scaffold44990|size4443	99.47	755	3	1	1	754	2632	1878	0	1371
Locus_707_Transcript_1/1_Confidence_1.000_Length_397	scaffold3162|size14536	99.706	340	1	0	58	397	8146	7807	5.33e-177	623
Locus_708_Transcript_1/2_Confidence_0.667_Length_582	scaffold46686|size4331	97.978	544	11	0	22	565	4332	3789	0	944
Locus_708_Transcript_2/2_Confidence_0.667_Length_1364	scaffold46686|size4331	100	631	0	0	22	652	4332	3702	0	1166
Locus_709_Transcript_1/5_Confidence_0.667_Length_671	scaffold171244|size1221	85.955	356	41	7	160	508	748	1101	3.7e-101	372
Locus_709_Transcript_2/5_Confidence_0.667_Length_787	scaffold171244|size1221	85.915	355	41	7	139	486	748	1100	1.57e-100	370
Locus_709_Transcript_3/5_Confidence_0.417_Length_656	scaffold171244|size1221	87.079	356	37	7	139	487	748	1101	7.72e-108	394
Locus_709_Transcript_4/5_Confidence_0.417_Length_656	scaffold171244|size1221	86.517	356	39	7	139	487	748	1101	1.67e-104	383
Locus_709_Transcript_5/5_Confidence_0.667_Length_650	scaffold171244|size1221	85.955	356	41	7	139	487	748	1101	3.58e-101	372
Locus_710_Transcript_1/1_Confidence_1.000_Length_1592	scaffold10255|size9685	98.267	1154	17	2	441	1592	8334	9486	0	2017
Locus_711_Transcript_1/1_Confidence_1.000_Length_1227	scaffold21742|size6881	100	474	0	0	1	474	2185	2658	0	876
Locus_713_Transcript_1/1_Confidence_1.000_Length_756	scaffold898|size20128	100	507	0	0	1	507	4313	3807	0	937
Locus_714_Transcript_1/1_Confidence_1.000_Length_532	scaffold37873|size4986	99.436	532	3	0	1	532	295	826	0	966
Locus_715_Transcript_1/1_Confidence_1.000_Length_672	scaffold42424|size4619	97.588	622	1	2	1	609	1219	599	0	1053
Locus_716_Transcript_1/1_Confidence_1.000_Length_1543	scaffold15653|size8074	100	580	0	0	964	1543	5349	4770	0	1072
Locus_717_Transcript_1/2_Confidence_0.667_Length_1200	scaffold104051|size2165	99.71	345	1	0	1	345	1496	1152	2.8e-179	632
Locus_720_Transcript_1/1_Confidence_1.000_Length_310	scaffold3273|size14405	99.677	310	1	0	1	310	2875	3184	1.94e-160	568
Locus_721_Transcript_1/1_Confidence_1.000_Length_640	scaffold33630|size5377	100	264	0	0	1	264	1380	1643	3.35e-136	488
Locus_722_Transcript_1/1_Confidence_1.000_Length_925	scaffold149935|size1437	99.642	279	0	1	647	925	319	596	3.77e-142	508
Locus_723_Transcript_1/3_Confidence_0.556_Length_2566	scaffold19952|size7187	100	534	0	0	747	1280	4605	4072	0	987
Locus_723_Transcript_2/3_Confidence_0.556_Length_2243	scaffold22948|size6687	100	534	0	0	607	1140	3545	4078	0	987
Locus_723_Transcript_3/3_Confidence_0.444_Length_2510	scaffold19952|size7187	100	534	0	0	747	1280	4605	4072	0	987
Locus_724_Transcript_1/1_Confidence_1.000_Length_2404	scaffold4111|size13447	99.878	1638	0	1	1	1638	10981	12616	0	3013
Locus_725_Transcript_1/1_Confidence_1.000_Length_1438	scaffold26198|size6221	99.811	530	0	1	909	1438	4644	5172	0	972
Locus_726_Transcript_1/1_Confidence_1.000_Length_3064	scaffold13588|size8618	99.844	640	1	0	1022	1661	3276	2637	0	1177
Locus_727_Transcript_1/1_Confidence_1.000_Length_866	scaffold117641|size1896	99.083	327	3	0	34	360	580	906	4.4e-166	588
Locus_728_Transcript_1/1_Confidence_1.000_Length_345	scaffold10276|size9677	100	139	0	0	90	228	2653	2791	5.35e-67	257
Locus_729_Transcript_1/1_Confidence_1.000_Length_501	scaffold14619|size8341	98.638	367	1	1	1	367	3404	3042	0	647
Locus_730_Transcript_1/3_Confidence_0.714_Length_1102	scaffold1006|size19656	100	1018	0	0	85	1102	16320	15303	0	1881
Locus_730_Transcript_2/3_Confidence_0.714_Length_1102	scaffold1006|size19656	99.117	1019	7	2	85	1102	16320	15303	0	1831
Locus_730_Transcript_3/3_Confidence_0.714_Length_1108	scaffold1006|size19656	99.414	1024	0	1	85	1108	16320	15303	0	1853
Locus_731_Transcript_1/5_Confidence_0.462_Length_661	scaffold79878|size2804	94.511	419	23	0	243	661	2706	2288	0	647
Locus_731_Transcript_2/5_Confidence_0.538_Length_793	scaffold44836|size4452	92.224	553	39	3	244	793	908	357	0	780
Locus_731_Transcript_3/5_Confidence_0.615_Length_746	scaffold44836|size4452	93.465	505	31	2	243	746	908	405	0	749
Locus_731_Transcript_4/5_Confidence_0.615_Length_793	scaffold44836|size4452	94.424	556	22	6	243	793	908	357	0	846
Locus_731_Transcript_5/5_Confidence_0.692_Length_792	scaffold44836|size4452	95.298	553	22	3	243	792	908	357	0	874
Locus_732_Transcript_1/1_Confidence_1.000_Length_1215	scaffold28423|size5934	100	296	0	0	920	1215	2085	1790	1.06e-153	547
Locus_733_Transcript_1/1_Confidence_1.000_Length_1054	scaffold90429|size2492	81.432	754	129	6	55	798	1335	2087	1.49e-171	606
Locus_734_Transcript_1/2_Confidence_0.750_Length_1673	scaffold122586|size1810	100	451	0	0	1222	1672	1179	729	0	833
Locus_734_Transcript_2/2_Confidence_0.750_Length_1655	scaffold122586|size1810	100	451	0	0	1204	1654	1179	729	0	833
Locus_735_Transcript_1/2_Confidence_0.800_Length_1983	scaffold166407|size1265	100	375	0	0	521	895	715	1089	0	693
Locus_735_Transcript_2/2_Confidence_0.600_Length_952	scaffold166407|size1265	97.746	355	8	0	521	875	715	1069	2.88e-173	612
Locus_736_Transcript_1/1_Confidence_1.000_Length_1230	scaffold14331|size8418	100	806	0	0	1	806	3090	3895	0	1489
Locus_739_Transcript_1/1_Confidence_1.000_Length_1787	scaffold9184|size10119	99.674	614	2	0	1	614	6341	6954	0	1123
Locus_740_Transcript_1/2_Confidence_0.500_Length_931	scaffold40388|size4773	85.036	274	35	3	185	453	4675	4403	1.51e-71	274
Locus_740_Transcript_2/2_Confidence_0.833_Length_931	scaffold40388|size4773	85.036	274	35	3	185	453	4675	4403	1.51e-71	274
Locus_741_Transcript_1/4_Confidence_0.500_Length_633	scaffold37913|size4982	98.473	262	4	0	372	633	4542	4803	2.01e-128	462
Locus_741_Transcript_2/4_Confidence_0.625_Length_1694	scaffold37913|size4982	100	243	0	0	849	1091	1633	1875	4.3e-124	449
Locus_741_Transcript_3/4_Confidence_0.250_Length_1003	scaffold27267|size6085	100	183	0	0	1	183	2028	1846	5.69e-91	339
Locus_741_Transcript_4/4_Confidence_0.625_Length_1694	scaffold37913|size4982	98.473	262	4	0	1433	1694	4542	4803	5.53e-128	462
Locus_742_Transcript_1/1_Confidence_1.000_Length_806	scaffold7780|size10765	100	235	0	0	1	235	3039	2805	5.63e-120	435
Locus_743_Transcript_1/1_Confidence_1.000_Length_1348	scaffold26641|size6164	100	688	0	0	1	688	2130	2817	0	1271
Locus_744_Transcript_1/1_Confidence_1.000_Length_365	scaffold56349|size3766	100	104	0	0	218	321	185	288	1.63e-47	193
Locus_745_Transcript_1/5_Confidence_0.667_Length_1057	scaffold144653|size1500	100	262	0	0	796	1057	1090	1351	7.28e-135	484
Locus_745_Transcript_2/5_Confidence_0.667_Length_1092	scaffold49183|size4169	100	196	0	0	1	196	2213	2018	3.68e-98	363
Locus_745_Transcript_3/5_Confidence_0.667_Length_1057	scaffold144653|size1500	100	262	0	0	796	1057	1090	1351	7.28e-135	484
Locus_745_Transcript_4/5_Confidence_0.667_Length_1057	scaffold144653|size1500	100	262	0	0	796	1057	1090	1351	7.28e-135	484
Locus_745_Transcript_5/5_Confidence_0.667_Length_1057	scaffold144653|size1500	100	262	0	0	796	1057	1090	1351	7.28e-135	484
Locus_746_Transcript_1/3_Confidence_0.667_Length_1051	scaffold72008|size3077	100	431	0	0	621	1051	818	388	0	797
Locus_746_Transcript_2/3_Confidence_0.500_Length_1479	scaffold12275|size8999	100	253	0	0	1227	1479	3622	3370	1.03e-129	468
Locus_746_Transcript_3/3_Confidence_0.500_Length_1657	scaffold72008|size3077	100	431	0	0	1227	1657	818	388	0	797
Locus_747_Transcript_1/1_Confidence_1.000_Length_1460	scaffold6717|size11368	100	297	0	0	1164	1460	3486	3190	3.54e-154	549
Locus_749_Transcript_1/1_Confidence_1.000_Length_709	scaffold9165|size10130	99.085	328	3	0	382	709	1398	1725	9.94e-167	590
Locus_750_Transcript_1/2_Confidence_0.750_Length_1026	scaffold63764|size3414	100	147	0	0	880	1026	2570	2716	5.99e-71	272
Locus_750_Transcript_2/2_Confidence_0.750_Length_1026	scaffold63764|size3414	97.279	147	4	0	880	1026	2570	2716	2.81e-64	250
Locus_751_Transcript_1/1_Confidence_1.000_Length_1143	scaffold85139|size2640	100	368	0	0	776	1143	2407	2040	0	680
Locus_752_Transcript_1/3_Confidence_0.714_Length_2835	scaffold1841|size16813	99.778	450	1	0	2386	2835	14278	14727	0	826
Locus_752_Transcript_2/3_Confidence_0.714_Length_2828	scaffold1841|size16813	99.78	455	1	0	2374	2828	14273	14727	0	835
Locus_752_Transcript_3/3_Confidence_0.714_Length_2840	scaffold1841|size16813	99.78	455	1	0	2386	2840	14273	14727	0	835
Locus_753_Transcript_1/2_Confidence_0.750_Length_1866	scaffold3573|size14041	99.697	330	1	0	1031	1360	5981	5652	9.57e-171	604
Locus_753_Transcript_2/2_Confidence_0.750_Length_1019	scaffold3573|size14041	100	194	0	0	437	630	7933	7740	4.44e-97	359
Locus_754_Transcript_1/1_Confidence_1.000_Length_4245	scaffold85219|size2638	77.235	716	159	4	2857	3570	2630	1917	1.1e-113	416
Locus_755_Transcript_1/1_Confidence_1.000_Length_817	scaffold118673|size1878	99.714	350	1	0	22	371	941	1290	0	641
Locus_756_Transcript_1/1_Confidence_1.000_Length_1355	scaffold37738|size4998	99.907	1078	1	0	278	1355	1634	2711	0	1986
Locus_757_Transcript_1/1_Confidence_1.000_Length_1843	scaffold48890|size4188	99.819	1104	2	0	740	1843	1777	2880	0	2028
Locus_758_Transcript_1/1_Confidence_1.000_Length_1263	scaffold11154|size9372	88.212	509	54	5	612	1117	7015	7520	2.31e-170	603
Locus_760_Transcript_1/1_Confidence_1.000_Length_2449	scaffold153127|size1401	99.749	399	0	1	2047	2444	932	534	0	730
Locus_761_Transcript_1/1_Confidence_1.000_Length_1644	scaffold30691|size5679	99.901	1014	1	0	630	1643	4334	3321	0	1868
Locus_762_Transcript_1/1_Confidence_1.000_Length_490	scaffold20416|size7104	98.969	291	3	0	3	293	1604	1894	2.5e-146	521
Locus_763_Transcript_1/2_Confidence_0.800_Length_1625	scaffold55109|size3834	99.857	697	1	0	1	697	2988	3684	0	1282
Locus_763_Transcript_2/2_Confidence_0.800_Length_1641	scaffold55109|size3834	99.857	697	1	0	1	697	2988	3684	0	1282
Locus_764_Transcript_1/1_Confidence_1.000_Length_1705	scaffold34348|size5306	99.037	623	5	1	1080	1701	4628	4006	0	1116
Locus_765_Transcript_1/1_Confidence_1.000_Length_501	scaffold33212|size5419	100	286	0	0	1	286	982	1267	1.53e-148	529
Locus_766_Transcript_1/1_Confidence_1.000_Length_1740	scaffold195|size26920	99.723	721	2	0	1	721	18508	19228	0	1321
Locus_767_Transcript_1/3_Confidence_0.700_Length_3457	scaffold12933|size8803	99.858	706	1	0	1	706	761	1466	0	1299
Locus_767_Transcript_2/3_Confidence_0.500_Length_2640	scaffold12933|size8803	99.858	706	1	0	1	706	761	1466	0	1299
Locus_767_Transcript_3/3_Confidence_0.300_Length_1926	scaffold10598|size9568	100	438	0	0	1015	1452	921	1358	0	809
Locus_768_Transcript_1/1_Confidence_1.000_Length_1062	scaffold27773|size6019	100	1029	0	0	3	1031	1592	2620	0	1901
Locus_770_Transcript_1/1_Confidence_1.000_Length_2692	scaffold19093|size7336	99.884	1722	1	1	318	2038	1695	3416	0	3168
Locus_771_Transcript_1/1_Confidence_1.000_Length_3497	scaffold24890|size6407	100	931	0	0	1215	2145	6408	5478	0	1720
Locus_772_Transcript_1/1_Confidence_1.000_Length_1175	scaffold51468|size4037	100	301	0	0	1	301	2068	2368	1.7e-156	556
Locus_773_Transcript_1/1_Confidence_1.000_Length_1327	scaffold8561|size10380	100	486	0	0	842	1327	8216	8701	0	898
Locus_774_Transcript_1/1_Confidence_1.000_Length_1025	scaffold93553|size2414	100	381	0	0	642	1022	1	381	0	704
Locus_775_Transcript_1/5_Confidence_0.643_Length_3137	scaffold48|size33088	99.643	561	1	1	2578	3137	5588	6148	0	1024
Locus_775_Transcript_2/5_Confidence_0.643_Length_3137	scaffold48|size33088	99.643	561	1	1	2578	3137	5588	6148	0	1024
Locus_775_Transcript_3/5_Confidence_0.643_Length_3141	scaffold48|size33088	99.643	561	1	1	2582	3141	5588	6148	0	1024
Locus_775_Transcript_4/5_Confidence_0.500_Length_3243	scaffold4439|size13106	100	661	0	0	2582	3242	3871	3211	0	1221
Locus_775_Transcript_5/5_Confidence_0.643_Length_3137	scaffold48|size33088	99.643	561	1	1	2578	3137	5588	6148	0	1024
Locus_776_Transcript_1/1_Confidence_1.000_Length_1516	scaffold9127|size10147	99.837	614	0	1	1	614	3524	4136	0	1127
Locus_777_Transcript_1/1_Confidence_1.000_Length_1731	scaffold11851|size9130	95.048	525	1	1	1	525	2251	2750	0	802
Locus_778_Transcript_1/1_Confidence_1.000_Length_1727	scaffold9666|size9921	100	527	0	0	1201	1727	3593	3067	0	974
Locus_779_Transcript_1/1_Confidence_1.000_Length_492	scaffold24935|size6402	100	354	0	0	138	491	4836	5189	0	654
Locus_780_Transcript_1/1_Confidence_1.000_Length_1040	scaffold33839|size5356	98.113	477	0	2	1	472	3613	4085	0	822
Locus_781_Transcript_1/5_Confidence_0.692_Length_2010	scaffold32506|size5490	96.48	625	1	1	1386	2010	5491	4888	0	1013
Locus_781_Transcript_2/5_Confidence_0.615_Length_1896	scaffold84510|size2657	96.089	537	18	2	1360	1896	721	1254	0	872
Locus_781_Transcript_3/5_Confidence_0.385_Length_1223	scaffold47349|size4286	99.625	267	1	0	1	267	2892	2626	6.54e-136	488
Locus_781_Transcript_4/5_Confidence_0.692_Length_2001	scaffold32506|size5490	94.4	625	14	1	1377	2001	5491	4888	0	941
Locus_781_Transcript_5/5_Confidence_0.692_Length_2001	scaffold32506|size5490	96.48	625	1	1	1377	2001	5491	4888	0	1013
Locus_782_Transcript_1/1_Confidence_1.000_Length_300	scaffold38106|size4965	100	299	0	0	2	300	3179	2881	5.23e-156	553
Locus_783_Transcript_1/1_Confidence_1.000_Length_1224	scaffold10130|size9729	100	538	0	0	687	1224	4147	3610	0	994
Locus_785_Transcript_1/2_Confidence_0.750_Length_1370	scaffold158298|size1345	100	391	0	0	980	1370	94	484	0	723
Locus_785_Transcript_2/2_Confidence_0.750_Length_1358	scaffold158298|size1345	99.747	396	0	1	964	1358	89	484	0	725
Locus_786_Transcript_1/1_Confidence_1.000_Length_3378	scaffold13009|size8777	100	802	0	0	2577	3378	2997	2196	0	1482
Locus_787_Transcript_1/1_Confidence_1.000_Length_877	scaffold26689|size6157	100	513	0	0	1	513	272	784	0	948
Locus_788_Transcript_1/1_Confidence_1.000_Length_321	scaffold14730|size8314	100	208	0	0	114	321	7636	7429	2.17e-105	385
Locus_789_Transcript_1/1_Confidence_1.000_Length_466	scaffold77299|size2888	100	333	0	0	1	333	1011	1343	1.05e-174	616
Locus_790_Transcript_1/1_Confidence_1.000_Length_2003	scaffold12059|size9064	99.872	782	1	0	376	1157	8103	7322	0	1439
Locus_791_Transcript_1/1_Confidence_1.000_Length_1363	scaffold56201|size3774	99.798	990	1	1	1	990	3325	2337	0	1816
Locus_793_Transcript_1/1_Confidence_1.000_Length_1059	scaffold48441|size4217	100	839	0	0	221	1059	451	1289	0	1550
Locus_794_Transcript_1/1_Confidence_1.000_Length_2379	scaffold21781|size6876	99.917	1208	1	0	1172	2379	1710	503	0	2226
Locus_796_Transcript_2/3_Confidence_0.667_Length_938	scaffold171780|size1217	100	120	0	0	1	120	120	1	5.58e-56	222
Locus_797_Transcript_1/1_Confidence_1.000_Length_380	scaffold18942|size7364	100	40	0	0	341	380	7366	7327	6.42e-12	75
Locus_798_Transcript_1/1_Confidence_1.000_Length_1467	scaffold39848|size4815	100	296	0	0	517	812	1343	1638	1.28e-153	547
Locus_800_Transcript_1/1_Confidence_1.000_Length_2456	scaffold5730|size12022	98.276	638	2	1	638	1266	8409	9046	0	1109
Locus_801_Transcript_1/1_Confidence_1.000_Length_2759	scaffold1236|size18692	100	696	0	0	2064	2759	14245	13550	0	1286
Locus_802_Transcript_1/1_Confidence_1.000_Length_595	scaffold119144|size1870	100	445	0	0	2	446	136	580	0	822
Locus_803_Transcript_1/1_Confidence_1.000_Length_4793	scaffold934|size19962	99.904	2074	2	0	2720	4793	14518	12445	0	3819
Locus_804_Transcript_1/1_Confidence_1.000_Length_933	scaffold183361|size1119	99.64	278	1	0	1	278	802	525	3.81e-142	508
Locus_805_Transcript_1/1_Confidence_1.000_Length_775	scaffold23928|size6544	99.396	497	3	0	1	497	3048	2552	0	902
Locus_806_Transcript_1/1_Confidence_1.000_Length_2797	scaffold39648|size4832	100	2573	0	0	40	2612	2573	1	0	4752
Locus_807_Transcript_1/1_Confidence_1.000_Length_712	scaffold19217|size7314	98.538	342	5	0	370	711	1401	1742	3.57e-171	604
Locus_808_Transcript_1/1_Confidence_1.000_Length_220	scaffold20454|size7095	99.296	142	1	0	1	142	4681	4822	3.25e-67	257
Locus_809_Transcript_1/1_Confidence_1.000_Length_1885	scaffold7235|size11061	100	495	0	0	1391	1885	2334	1840	0	915
Locus_810_Transcript_1/1_Confidence_1.000_Length_3556	scaffold9869|size9839	99.945	1805	1	0	659	2463	6435	4631	0	3328
Locus_811_Transcript_1/1_Confidence_1.000_Length_320	scaffold78939|size2834	95.016	321	15	1	1	320	2548	2228	5.73e-141	503
Locus_812_Transcript_1/1_Confidence_1.000_Length_2705	scaffold21894|size6858	99.772	1755	4	0	951	2705	4878	6632	0	3219
Locus_814_Transcript_1/1_Confidence_1.000_Length_1284	scaffold16363|size7906	99.922	1284	1	0	1	1284	2720	1437	0	2366
Locus_815_Transcript_1/2_Confidence_0.750_Length_744	scaffold124602|size1779	99.558	226	1	0	365	590	1358	1133	2.43e-113	412
Locus_815_Transcript_2/2_Confidence_0.750_Length_553	scaffold124602|size1779	99.558	226	1	0	174	399	1358	1133	1.78e-113	412
Locus_816_Transcript_1/1_Confidence_1.000_Length_1216	scaffold50069|size4117	100	526	0	0	690	1215	1306	781	0	972
Locus_818_Transcript_1/2_Confidence_0.667_Length_701	scaffold3135|size14572	99.638	276	0	1	426	701	3923	3649	1.32e-140	503
Locus_818_Transcript_2/2_Confidence_0.833_Length_640	scaffold3135|size14572	99.291	282	0	2	360	640	3929	3649	2.57e-142	508
Locus_819_Transcript_1/1_Confidence_1.000_Length_1829	scaffold182768|size1124	99.69	323	1	0	1	323	1077	755	7.3e-167	592
Locus_820_Transcript_1/2_Confidence_0.667_Length_687	scaffold17382|size7680	100	648	0	0	1	648	1902	2549	0	1197
Locus_820_Transcript_2/2_Confidence_0.667_Length_742	scaffold17382|size7680	99.858	703	1	0	1	703	1902	2604	0	1293
Locus_821_Transcript_1/3_Confidence_0.667_Length_2172	scaffold2037|size16376	100	1186	0	0	2	1187	6511	5326	0	2191
Locus_821_Transcript_2/3_Confidence_0.556_Length_1985	scaffold2037|size16376	100	724	0	0	351	1074	6049	5326	0	1338
Locus_821_Transcript_3/3_Confidence_0.667_Length_2059	scaffold2037|size16376	100	724	0	0	351	1074	6049	5326	0	1338
Locus_823_Transcript_1/1_Confidence_1.000_Length_539	scaffold658|size21431	97.143	140	3	1	305	444	15891	15753	4.03e-60	235
Locus_824_Transcript_1/1_Confidence_1.000_Length_916	scaffold88638|size2541	99.891	916	1	0	1	916	581	1496	0	1687
Locus_825_Transcript_1/2_Confidence_0.941_Length_3959	scaffold19225|size7313	88.795	589	66	0	363	951	6436	5848	0	723
Locus_825_Transcript_2/2_Confidence_0.941_Length_3945	scaffold19225|size7313	88.795	589	66	0	349	937	6436	5848	0	723
Locus_826_Transcript_1/1_Confidence_1.000_Length_1200	scaffold64704|size3372	100	813	0	0	1	813	1651	839	0	1502
Locus_828_Transcript_1/1_Confidence_1.000_Length_1231	scaffold12488|size8928	100	571	0	0	1	571	777	1347	0	1055
Locus_830_Transcript_1/4_Confidence_0.583_Length_1088	scaffold21269|size6959	98.721	391	5	0	689	1079	4705	4315	0	695
Locus_830_Transcript_2/4_Confidence_0.583_Length_1197	scaffold21269|size6959	98.721	391	5	0	798	1188	4705	4315	0	695
Locus_830_Transcript_3/4_Confidence_0.667_Length_1173	scaffold21269|size6959	98.721	391	5	0	774	1164	4705	4315	0	695
Locus_830_Transcript_4/4_Confidence_0.500_Length_1173	scaffold21269|size6959	98.721	391	5	0	774	1164	4705	4315	0	695
Locus_832_Transcript_1/1_Confidence_1.000_Length_1139	scaffold1321|size18330	99.153	236	2	0	904	1139	3020	3255	4.83e-117	425
Locus_833_Transcript_1/1_Confidence_1.000_Length_3114	scaffold14915|size8266	98.655	1338	5	1	451	1775	2130	3467	0	2359
Locus_834_Transcript_1/1_Confidence_1.000_Length_1100	scaffold12463|size8938	99.837	613	1	0	488	1100	3429	2817	0	1127
Locus_835_Transcript_1/1_Confidence_1.000_Length_1385	scaffold157|size27904	100	470	0	0	916	1385	16067	15598	0	869
Locus_838_Transcript_1/1_Confidence_1.000_Length_763	scaffold77832|size2871	100	383	0	0	1	383	267	649	0	708
Locus_839_Transcript_1/1_Confidence_1.000_Length_1572	scaffold6813|size11311	100	902	0	0	671	1572	8994	8093	0	1666
Locus_841_Transcript_1/12_Confidence_1.000_Length_329	scaffold6275|size11654	100	146	0	0	1	146	4582	4437	6.53e-71	270
Locus_841_Transcript_2/12_Confidence_1.000_Length_220	scaffold6275|size11654	99.174	121	1	0	23	143	5718	5598	1.53e-55	219
Locus_841_Transcript_3/12_Confidence_0.649_Length_5519	scaffold6275|size11654	90.665	1007	94	0	1655	2661	10421	9415	0	1339
Locus_841_Transcript_4/12_Confidence_0.649_Length_5778	scaffold6275|size11654	90.665	1007	94	0	1655	2661	10421	9415	0	1339
Locus_841_Transcript_5/12_Confidence_0.649_Length_5778	scaffold6275|size11654	90.665	1007	94	0	1655	2661	10421	9415	0	1339
Locus_841_Transcript_6/12_Confidence_0.649_Length_5778	scaffold6275|size11654	93.446	1007	66	0	1655	2661	10421	9415	0	1495
Locus_841_Transcript_7/12_Confidence_0.649_Length_5778	scaffold6275|size11654	93.247	1007	68	0	1655	2661	10421	9415	0	1483
Locus_841_Transcript_8/12_Confidence_0.649_Length_5778	scaffold6275|size11654	90.665	1007	94	0	1655	2661	10421	9415	0	1339
Locus_841_Transcript_9/12_Confidence_0.649_Length_5778	scaffold6275|size11654	92.85	1007	72	0	1655	2661	10421	9415	0	1461
Locus_841_Transcript_10/12_Confidence_0.595_Length_5781	scaffold6275|size11654	90.665	1007	94	0	1658	2664	10421	9415	0	1339
Locus_841_Transcript_11/12_Confidence_0.649_Length_5778	scaffold6275|size11654	90.665	1007	94	0	1655	2661	10421	9415	0	1339
Locus_841_Transcript_12/12_Confidence_0.649_Length_5778	scaffold6275|size11654	90.665	1007	94	0	1655	2661	10421	9415	0	1339
Locus_842_Transcript_1/1_Confidence_1.000_Length_1990	scaffold2729|size15174	100	367	0	0	182	548	3168	2802	0	678
Locus_843_Transcript_1/1_Confidence_1.000_Length_808	scaffold5437|size12228	98.16	815	8	2	1	808	7833	8647	0	1415
Locus_844_Transcript_1/1_Confidence_1.000_Length_2019	scaffold118812|size1876	99.754	1219	3	0	1	1219	1219	1	0	2235
Locus_845_Transcript_1/1_Confidence_1.000_Length_1080	scaffold180636|size1142	100	171	0	0	910	1080	1	171	2.87e-84	316
Locus_846_Transcript_1/1_Confidence_1.000_Length_868	scaffold179511|size1151	100	403	0	0	1	403	403	1	0	745
Locus_847_Transcript_1/4_Confidence_0.625_Length_2762	scaffold62551|size3472	99.436	532	3	0	2231	2762	1	532	0	966
Locus_847_Transcript_2/4_Confidence_0.625_Length_2762	scaffold62551|size3472	99.436	532	3	0	2231	2762	1	532	0	966
Locus_847_Transcript_3/4_Confidence_0.625_Length_2726	scaffold61183|size3532	98.723	470	6	0	2257	2726	1	470	0	835
Locus_847_Transcript_4/4_Confidence_0.625_Length_2762	scaffold62551|size3472	99.436	532	3	0	2231	2762	1	532	0	966
Locus_848_Transcript_1/1_Confidence_1.000_Length_1299	scaffold69558|size3172	100	362	0	0	2	363	2967	2606	0	669
Locus_849_Transcript_1/1_Confidence_1.000_Length_4621	scaffold685|size21297	100	1129	0	0	2170	3298	5587	4459	0	2085
Locus_850_Transcript_1/1_Confidence_1.000_Length_1906	scaffold173993|size1198	100	131	0	0	1143	1273	1069	1199	8.84e-62	243
Locus_851_Transcript_1/1_Confidence_1.000_Length_1655	scaffold71447|size3099	98.353	607	10	0	2	608	1587	2193	0	1066
Locus_852_Transcript_1/1_Confidence_1.000_Length_1311	scaffold110215|size2037	100	302	0	0	1010	1311	369	68	5.28e-157	558
Locus_853_Transcript_1/1_Confidence_1.000_Length_1324	scaffold4967|size12617	90.101	495	48	1	223	717	3662	3169	0	641
Locus_854_Transcript_1/1_Confidence_1.000_Length_2106	scaffold6576|size11446	97.279	882	0	2	933	1795	6457	7333	0	1474
Locus_855_Transcript_1/2_Confidence_0.750_Length_1970	scaffold60265|size3575	100	1063	0	0	908	1970	2088	3150	0	1964
Locus_855_Transcript_2/2_Confidence_0.750_Length_1849	scaffold60265|size3575	100	1063	0	0	787	1849	2088	3150	0	1964
Locus_856_Transcript_1/4_Confidence_0.214_Length_349	scaffold30633|size5684	97.807	228	5	0	1	228	3118	3345	3.06e-109	398
Locus_856_Transcript_2/4_Confidence_0.357_Length_828	scaffold155997|size1369	99.408	676	3	1	139	813	1049	374	0	1225
Locus_856_Transcript_3/4_Confidence_0.643_Length_1831	scaffold30633|size5684	91.528	602	41	3	743	1334	1947	2548	0	821
Locus_856_Transcript_4/4_Confidence_0.500_Length_2022	scaffold155997|size1369	99.408	676	3	1	1333	2007	1049	374	0	1225
Locus_857_Transcript_1/1_Confidence_1.000_Length_807	scaffold75628|size2946	99.485	194	1	0	614	807	2307	2500	1.62e-95	353
Locus_858_Transcript_1/2_Confidence_0.800_Length_1740	scaffold74563|size2984	99.244	529	4	0	1212	1740	2680	2152	0	955
Locus_858_Transcript_2/2_Confidence_0.400_Length_522	scaffold74563|size2984	98.659	522	7	0	1	522	2673	2152	0	926
Locus_859_Transcript_1/2_Confidence_0.667_Length_1628	scaffold21717|size6886	100	408	0	0	1	408	4304	4711	0	754
Locus_859_Transcript_2/2_Confidence_0.667_Length_1628	scaffold21717|size6886	98.775	408	5	0	1	408	4304	4711	0	726
Locus_860_Transcript_1/7_Confidence_0.611_Length_2062	scaffold92585|size2438	94.63	1825	82	1	153	1961	614	2438	0	2813
Locus_860_Transcript_2/7_Confidence_0.556_Length_2152	scaffold10421|size9627	99.89	907	1	0	1246	2152	4189	3283	0	1670
Locus_860_Transcript_3/7_Confidence_0.556_Length_2297	scaffold92585|size2438	94.841	1822	78	1	153	1958	614	2435	0	2830
Locus_860_Transcript_4/7_Confidence_0.111_Length_501	scaffold92585|size2438	97.989	348	7	0	153	500	614	961	2.47e-171	604
Locus_860_Transcript_5/7_Confidence_0.611_Length_2297	scaffold92585|size2438	94.951	1822	76	1	153	1958	614	2435	0	2841
Locus_860_Transcript_6/7_Confidence_0.611_Length_2306	scaffold92585|size2438	94.63	1825	82	1	153	1961	614	2438	0	2813
Locus_860_Transcript_7/7_Confidence_0.611_Length_2297	scaffold10421|size9627	100	1532	0	0	766	2297	4814	3283	0	2830
Locus_861_Transcript_1/1_Confidence_1.000_Length_941	scaffold98619|size2289	87.915	422	51	0	251	672	1485	1064	8.31e-139	497
Locus_862_Transcript_1/4_Confidence_0.667_Length_1742	scaffold7183|size11093	99.356	1397	5	1	346	1742	3758	2366	0	2527
Locus_862_Transcript_2/4_Confidence_0.667_Length_2185	scaffold7183|size11093	99.641	1393	5	0	793	2185	3758	2366	0	2545
Locus_862_Transcript_3/4_Confidence_0.667_Length_1810	scaffold7183|size11093	99.133	692	2	1	1119	1810	3053	2366	0	1242
Locus_862_Transcript_4/4_Confidence_0.667_Length_2189	scaffold7183|size11093	99.356	1397	5	1	793	2189	3758	2366	0	2527
Locus_863_Transcript_1/1_Confidence_1.000_Length_1245	scaffold52743|size3961	98.934	1032	3	1	214	1245	3727	2704	0	1838
Locus_865_Transcript_1/1_Confidence_1.000_Length_1279	scaffold29045|size5860	99.861	718	1	0	1	718	4096	3379	0	1321
Locus_867_Transcript_1/2_Confidence_0.750_Length_1334	scaffold42663|size4601	100	707	0	0	1	707	3484	2778	0	1306
Locus_867_Transcript_2/2_Confidence_0.750_Length_1330	scaffold42663|size4601	100	707	0	0	1	707	3484	2778	0	1306
Locus_868_Transcript_1/1_Confidence_1.000_Length_4027	scaffold1301|size18450	99.391	1150	2	3	2883	4027	18422	17273	0	2080
Locus_869_Transcript_1/1_Confidence_1.000_Length_1827	scaffold33824|size5357	100	899	0	0	1	899	2815	3713	0	1661
Locus_870_Transcript_1/3_Confidence_0.714_Length_1505	scaffold69372|size3179	99.605	760	3	0	746	1505	1905	2664	0	1387
Locus_870_Transcript_2/3_Confidence_0.714_Length_1499	scaffold69372|size3179	97.895	760	10	2	746	1499	1905	2664	0	1310
Locus_870_Transcript_3/3_Confidence_0.714_Length_1499	scaffold69372|size3179	98.026	760	9	2	746	1499	1905	2664	0	1315
Locus_872_Transcript_1/3_Confidence_0.667_Length_1606	scaffold94845|size2381	100	517	0	0	1	517	1383	867	0	955
Locus_872_Transcript_2/3_Confidence_0.667_Length_1523	scaffold94845|size2381	95.853	434	9	4	1	434	1291	867	0	693
Locus_872_Transcript_3/3_Confidence_0.667_Length_1606	scaffold94845|size2381	100	517	0	0	1	517	1383	867	0	955
Locus_873_Transcript_1/1_Confidence_1.000_Length_2607	scaffold44|size33264	98.582	776	2	1	1841	2607	1360	585	0	1363
Locus_874_Transcript_1/1_Confidence_1.000_Length_2056	scaffold80115|size2796	99.857	698	0	1	1359	2056	1062	366	0	1282
Locus_875_Transcript_1/3_Confidence_0.714_Length_1055	scaffold14065|size8487	99.687	639	2	0	1	639	3765	4403	0	1170
Locus_875_Transcript_2/3_Confidence_0.429_Length_858	scaffold11710|size9172	98.962	578	6	0	1	578	3808	4385	0	1035
Locus_875_Transcript_3/3_Confidence_0.429_Length_919	scaffold14065|size8487	99.687	639	2	0	1	639	3765	4403	0	1170
Locus_876_Transcript_1/1_Confidence_1.000_Length_1153	scaffold5097|size12500	99.59	244	1	0	1	244	1228	985	3.76e-123	446
Locus_877_Transcript_1/1_Confidence_1.000_Length_812	scaffold168899|size1242	84.084	666	77	19	50	695	1243	587	1.89e-174	616
Locus_878_Transcript_1/1_Confidence_1.000_Length_1524	scaffold120257|size1850	99.333	450	3	0	1	450	559	110	0	815
Locus_879_Transcript_1/1_Confidence_1.000_Length_900	scaffold18335|size7483	100	470	0	0	1	470	7215	6746	0	869
Locus_880_Transcript_1/1_Confidence_1.000_Length_315	scaffold37099|size5052	99.554	224	1	0	92	315	4785	5008	1.26e-112	409
Locus_881_Transcript_1/1_Confidence_1.000_Length_2072	scaffold31860|size5553	100	746	0	0	2	747	4080	3335	0	1378
Locus_884_Transcript_1/1_Confidence_1.000_Length_944	scaffold787|size20656	99.782	459	0	1	380	837	8677	9135	0	841
Locus_886_Transcript_1/1_Confidence_1.000_Length_1191	scaffold37161|size5047	99.682	943	1	2	1	941	2367	1425	0	1724
Locus_887_Transcript_1/1_Confidence_1.000_Length_2735	scaffold2542|size15470	99.488	586	3	0	1	586	5604	6189	0	1066
Locus_888_Transcript_1/1_Confidence_1.000_Length_444	scaffold23942|size6542	100	238	0	0	207	444	5706	5943	6.49e-122	440
Locus_889_Transcript_1/1_Confidence_1.000_Length_1222	scaffold69247|size3184	100	285	0	0	543	827	2162	1878	1.38e-147	527
Locus_890_Transcript_1/1_Confidence_1.000_Length_1041	scaffold47755|size4260	99.807	519	1	0	1	519	3580	3062	0	953
Locus_891_Transcript_1/1_Confidence_1.000_Length_1990	scaffold25514|size6319	100	516	0	0	1	516	624	1139	0	953
Locus_892_Transcript_1/1_Confidence_1.000_Length_210	scaffold110258|size2036	99.048	210	2	0	1	210	1813	1604	2.26e-103	377
Locus_893_Transcript_1/1_Confidence_1.000_Length_1660	scaffold60033|size3585	100	242	0	0	1419	1660	705	946	1.52e-123	448
Locus_895_Transcript_1/1_Confidence_1.000_Length_1701	scaffold7461|size10932	100	370	0	0	1332	1701	10334	10703	0	684
Locus_897_Transcript_1/1_Confidence_1.000_Length_1023	scaffold34387|size5303	100	428	0	0	495	922	3662	3235	0	791
Locus_898_Transcript_1/1_Confidence_1.000_Length_785	scaffold149773|size1439	100	785	0	0	1	785	427	1211	0	1450
Locus_899_Transcript_1/1_Confidence_1.000_Length_783	scaffold52357|size3984	100	395	0	0	389	783	3142	2748	0	730
Locus_900_Transcript_1/1_Confidence_1.000_Length_2690	scaffold45607|size4401	99.893	938	1	0	916	1853	1101	164	0	1727
Locus_901_Transcript_1/1_Confidence_1.000_Length_1427	scaffold4505|size13032	97.631	1393	0	2	1	1360	9973	8581	0	2359
Locus_902_Transcript_1/5_Confidence_0.636_Length_898	scaffold22160|size6813	98.606	574	5	3	324	896	3916	3345	0	1013
Locus_902_Transcript_2/5_Confidence_0.636_Length_881	scaffold22160|size6813	98.606	574	5	3	307	879	3916	3345	0	1013
Locus_902_Transcript_3/5_Confidence_0.636_Length_898	scaffold22160|size6813	97.735	574	10	3	324	896	3916	3345	0	985
Locus_902_Transcript_4/5_Confidence_0.636_Length_791	scaffold122508|size1812	97.831	461	10	0	331	791	832	372	0	797
Locus_902_Transcript_5/5_Confidence_0.636_Length_898	scaffold22160|size6813	98.606	574	5	3	324	896	3916	3345	0	1013
Locus_903_Transcript_1/1_Confidence_1.000_Length_1520	scaffold22114|size6821	100	533	0	0	786	1318	3990	4522	0	985
Locus_904_Transcript_1/1_Confidence_1.000_Length_624	scaffold110571|size2030	100	623	0	0	2	624	963	341	0	1151
Locus_905_Transcript_1/1_Confidence_1.000_Length_1182	scaffold13437|size8659	100	397	0	0	786	1182	4504	4900	0	734
Locus_906_Transcript_1/1_Confidence_1.000_Length_2280	scaffold148888|size1450	100	562	0	0	1719	2280	1069	508	0	1038
Locus_907_Transcript_1/1_Confidence_1.000_Length_1464	scaffold137023|size1597	100	322	0	0	1143	1464	542	863	4.5e-168	595
Locus_908_Transcript_1/1_Confidence_1.000_Length_1702	scaffold5350|size12292	99.741	1542	4	0	1	1542	12035	10494	0	2826
Locus_910_Transcript_1/1_Confidence_1.000_Length_371	scaffold108457|size2073	100	283	0	0	1	283	1792	2074	5.17e-147	523
Locus_911_Transcript_1/1_Confidence_1.000_Length_573	scaffold31810|size5559	100	566	0	0	3	568	1200	635	0	1046
Locus_912_Transcript_1/1_Confidence_1.000_Length_3804	scaffold1585|size17481	98.618	1519	0	3	732	2230	11056	12573	0	2669
Locus_913_Transcript_1/1_Confidence_1.000_Length_1113	scaffold1376|size18128	99.73	1113	3	0	1	1113	15065	13953	0	2039
Locus_915_Transcript_1/1_Confidence_1.000_Length_1897	scaffold598|size21889	100	742	0	0	1156	1897	8128	7387	0	1371
Locus_916_Transcript_1/3_Confidence_0.429_Length_764	scaffold8248|size10537	99.415	513	3	0	252	764	4111	4623	0	931
Locus_916_Transcript_2/3_Confidence_0.714_Length_825	scaffold8248|size10537	99.477	574	3	0	252	825	4050	4623	0	1044
Locus_916_Transcript_3/3_Confidence_0.714_Length_853	scaffold8248|size10537	99.339	605	4	0	249	853	4019	4623	0	1096
Locus_918_Transcript_1/1_Confidence_1.000_Length_686	scaffold51051|size4062	99.854	686	1	0	1	686	3733	3048	0	1262
Locus_919_Transcript_1/1_Confidence_1.000_Length_1253	scaffold15001|size8243	100	386	0	0	1	386	4115	4500	0	713
Locus_920_Transcript_1/2_Confidence_0.667_Length_1502	scaffold5201|size12409	100	1275	0	0	6	1280	8422	7148	0	2355
Locus_920_Transcript_2/2_Confidence_0.667_Length_1374	scaffold5201|size12409	100	1369	0	0	6	1374	8422	7054	0	2529
Locus_921_Transcript_1/1_Confidence_1.000_Length_1188	scaffold45876|size4384	100	327	0	0	862	1188	1134	808	6.04e-171	604
Locus_923_Transcript_1/1_Confidence_1.000_Length_899	scaffold86305|size2607	99.852	675	1	0	225	899	1244	570	0	1242
Locus_924_Transcript_1/5_Confidence_0.600_Length_3947	scaffold11177|size9363	99.672	916	3	0	645	1560	9364	8449	0	1676
Locus_924_Transcript_2/5_Confidence_0.600_Length_3720	scaffold11177|size9363	99.672	916	3	0	645	1560	9364	8449	0	1676
Locus_924_Transcript_3/5_Confidence_0.467_Length_1881	scaffold78183|size2859	78.931	1609	301	16	1	1573	974	2580	0	1059
Locus_924_Transcript_4/5_Confidence_0.600_Length_3651	scaffold11177|size9363	99.672	916	3	0	645	1560	9364	8449	0	1676
Locus_924_Transcript_5/5_Confidence_0.600_Length_3720	scaffold11177|size9363	99.672	916	3	0	645	1560	9364	8449	0	1676
Locus_928_Transcript_1/1_Confidence_1.000_Length_2459	scaffold29020|size5863	100	445	0	0	1	445	4873	4429	0	822
Locus_929_Transcript_1/1_Confidence_1.000_Length_1603	scaffold34024|size5338	99.796	491	1	0	1	491	259	749	0	902
Locus_930_Transcript_1/1_Confidence_1.000_Length_972	scaffold20190|size7144	100	262	0	0	2	263	1688	1949	6.69e-135	484
Locus_931_Transcript_1/4_Confidence_0.286_Length_572	scaffold120452|size1847	99.825	570	1	0	1	570	1034	1603	0	1048
Locus_931_Transcript_2/4_Confidence_0.143_Length_572	scaffold120452|size1847	99.649	570	2	0	1	570	1034	1603	0	1042
Locus_931_Transcript_3/4_Confidence_0.214_Length_599	scaffold120452|size1847	100	599	0	0	1	599	1034	1632	0	1107
Locus_931_Transcript_4/4_Confidence_0.786_Length_580	scaffold120452|size1847	99.825	572	1	0	1	572	1034	1605	0	1051
Locus_932_Transcript_1/8_Confidence_0.643_Length_2871	scaffold9554|size9963	85.264	1174	116	32	1740	2871	6411	5253	0	1157
Locus_932_Transcript_2/8_Confidence_0.286_Length_898	scaffold14949|size8257	90.407	615	49	3	273	878	1673	1060	0	800
Locus_932_Transcript_3/8_Confidence_0.643_Length_2853	scaffold14949|size8257	87.379	1133	103	22	1739	2833	2190	1060	0	1264
Locus_932_Transcript_4/8_Confidence_0.250_Length_898	scaffold14949|size8257	90.407	615	49	3	273	878	1673	1060	0	800
Locus_932_Transcript_5/8_Confidence_0.393_Length_2081	scaffold2157|size16177	98.113	318	6	0	1	318	1264	1581	1.09e-155	555
Locus_932_Transcript_6/8_Confidence_0.393_Length_2083	scaffold2157|size16177	97.598	333	6	2	963	1295	4736	5066	3.91e-160	569
Locus_932_Transcript_7/8_Confidence_0.429_Length_2194	scaffold14949|size8257	86.761	1133	110	22	1080	2174	2190	1060	0	1225
Locus_932_Transcript_8/8_Confidence_0.643_Length_2853	scaffold14949|size8257	86.761	1133	110	22	1739	2833	2190	1060	0	1225
Locus_933_Transcript_1/1_Confidence_1.000_Length_2421	scaffold34648|size5279	99.841	1260	1	1	1163	2421	2225	966	0	2314
Locus_934_Transcript_1/1_Confidence_1.000_Length_2379	scaffold8616|size10355	100	693	0	0	4	696	7702	8394	0	1280
Locus_935_Transcript_1/1_Confidence_1.000_Length_820	scaffold32743|size5467	99.271	823	3	1	1	820	1361	2183	0	1483
Locus_936_Transcript_1/1_Confidence_1.000_Length_1193	scaffold44779|size4456	100	521	0	0	2	522	1901	2421	0	963
Locus_937_Transcript_1/1_Confidence_1.000_Length_967	scaffold125841|size1759	85.075	134	18	2	206	338	1094	1226	7.72e-30	135
Locus_938_Transcript_1/5_Confidence_0.200_Length_355	scaffold21298|size6954	99.55	222	1	0	2	223	5397	5618	1.86e-111	405
Locus_938_Transcript_2/5_Confidence_0.500_Length_816	scaffold18660|size7419	96.037	429	17	0	1	429	2990	2562	0	699
Locus_938_Transcript_3/5_Confidence_0.400_Length_849	scaffold21298|size6954	100	371	0	0	1	371	3673	4043	0	686
Locus_938_Transcript_4/5_Confidence_0.500_Length_778	scaffold18660|size7419	100	428	0	0	4	431	2989	2562	0	791
Locus_938_Transcript_5/5_Confidence_0.500_Length_818	scaffold18660|size7419	98.131	428	8	0	4	431	2989	2562	0	747
Locus_939_Transcript_1/1_Confidence_1.000_Length_1659	scaffold33359|size5404	97.546	489	1	1	1171	1659	4495	4972	0	826
Locus_940_Transcript_1/7_Confidence_0.684_Length_1477	scaffold41007|size4726	98.864	616	5	2	593	1207	3408	2794	0	1098
Locus_940_Transcript_2/7_Confidence_0.579_Length_1665	scaffold41007|size4726	99.187	615	5	0	593	1207	3408	2794	0	1109
Locus_940_Transcript_3/7_Confidence_0.579_Length_1637	scaffold41007|size4726	99.187	615	5	0	565	1179	3408	2794	0	1109
Locus_940_Transcript_4/7_Confidence_0.684_Length_1478	scaffold41007|size4726	98.864	616	5	2	593	1207	3408	2794	0	1098
Locus_940_Transcript_5/7_Confidence_0.579_Length_1665	scaffold41007|size4726	99.187	615	5	0	593	1207	3408	2794	0	1109
Locus_940_Transcript_6/7_Confidence_0.474_Length_1665	scaffold35829|size5171	99.513	616	1	2	593	1207	1169	555	0	1120
Locus_940_Transcript_7/7_Confidence_0.579_Length_1665	scaffold41007|size4726	99.187	615	5	0	593	1207	3408	2794	0	1109
Locus_941_Transcript_1/1_Confidence_1.000_Length_1766	scaffold8596|size10363	99.717	1766	4	1	1	1766	7013	5249	0	3232
Locus_942_Transcript_1/1_Confidence_1.000_Length_809	scaffold24078|size6521	98.547	413	5	1	398	809	2455	2043	0	728
Locus_943_Transcript_1/1_Confidence_1.000_Length_1539	scaffold18584|size7436	100	504	0	0	1	504	5917	6420	0	931
Locus_944_Transcript_1/1_Confidence_1.000_Length_721	scaffold13321|size8692	100	255	0	0	313	567	1280	1026	3.82e-131	472
Locus_945_Transcript_1/1_Confidence_1.000_Length_2522	scaffold38264|size4951	97.254	619	8	2	1470	2079	816	1434	0	1040
Locus_946_Transcript_1/1_Confidence_1.000_Length_3035	scaffold13542|size8633	100	1160	0	0	1013	2172	3411	2252	0	2143
Locus_947_Transcript_1/1_Confidence_1.000_Length_1250	scaffold40680|size4750	98.8	500	3	2	754	1250	2697	2198	0	887
Locus_948_Transcript_1/1_Confidence_1.000_Length_1241	scaffold22854|size6705	100	237	0	0	1005	1241	5902	6138	6.78e-121	438
Locus_949_Transcript_1/1_Confidence_1.000_Length_1693	scaffold11717|size9170	95.699	372	0	1	1	372	8472	8827	1.13e-164	584
Locus_950_Transcript_1/1_Confidence_1.000_Length_1333	scaffold21545|size6916	100	691	0	0	1	691	3913	4603	0	1277
Locus_951_Transcript_1/1_Confidence_1.000_Length_1235	scaffold67802|size3240	98.629	875	10	2	362	1235	1562	689	0	1548
Locus_952_Transcript_1/2_Confidence_0.800_Length_1885	scaffold121231|size1834	100	216	0	0	534	749	1064	849	4.9e-109	399
Locus_952_Transcript_2/2_Confidence_0.800_Length_1864	scaffold121231|size1834	100	216	0	0	534	749	1064	849	4.84e-109	399
Locus_953_Transcript_1/1_Confidence_1.000_Length_1413	scaffold3284|size14394	98.263	691	5	1	165	848	14384	13694	0	1203
Locus_954_Transcript_1/2_Confidence_0.700_Length_2077	scaffold4083|size13477	99.806	516	1	0	5	520	5124	4609	0	948
Locus_954_Transcript_2/2_Confidence_1.000_Length_2187	scaffold4083|size13477	99.806	516	1	0	5	520	5124	4609	0	948
Locus_955_Transcript_1/1_Confidence_1.000_Length_2003	scaffold2589|size15400	98.433	766	0	1	202	955	4829	4064	0	1338
Locus_956_Transcript_1/1_Confidence_1.000_Length_1224	scaffold5664|size12061	100	445	0	0	780	1224	4985	5429	0	822
Locus_958_Transcript_1/1_Confidence_1.000_Length_1769	scaffold190815|size1063	100	199	0	0	379	577	1	199	1.3e-99	368
Locus_959_Transcript_1/1_Confidence_1.000_Length_1169	scaffold29818|size5774	99.914	1168	1	0	1	1168	2857	4024	0	2152
Locus_960_Transcript_1/1_Confidence_1.000_Length_1058	scaffold164061|size1288	99.438	178	1	0	879	1056	1	178	1.68e-86	324
Locus_961_Transcript_1/3_Confidence_0.714_Length_1281	scaffold119|size29312	100	299	0	0	5	303	22996	22698	2.4e-155	553
Locus_961_Transcript_2/3_Confidence_0.714_Length_1403	scaffold119|size29312	100	317	0	0	721	1037	20908	20592	2.59e-165	586
Locus_961_Transcript_3/3_Confidence_0.714_Length_1378	scaffold119|size29312	100	317	0	0	696	1012	20908	20592	2.55e-165	586
Locus_962_Transcript_1/1_Confidence_1.000_Length_740	scaffold125554|size1764	100	393	0	0	1	393	1511	1119	0	726
Locus_963_Transcript_1/1_Confidence_1.000_Length_2275	scaffold23636|size6587	99.851	672	0	1	1603	2273	4869	5540	0	1234
Locus_964_Transcript_1/1_Confidence_1.000_Length_3067	scaffold16499|size7876	100	537	0	0	2530	3066	931	395	0	992
Locus_966_Transcript_1/1_Confidence_1.000_Length_1458	scaffold5328|size12309	99.873	787	1	0	189	975	7502	8288	0	1448
Locus_967_Transcript_1/1_Confidence_1.000_Length_1654	scaffold14360|size8409	100	412	0	0	1243	1654	5202	5613	0	761
Locus_968_Transcript_1/1_Confidence_1.000_Length_1921	scaffold7750|size10776	100	1015	0	0	907	1921	3529	4543	0	1875
Locus_969_Transcript_1/1_Confidence_1.000_Length_3043	scaffold5046|size12546	98.696	690	0	1	2361	3041	7309	6620	0	1216
Locus_970_Transcript_1/1_Confidence_1.000_Length_1163	scaffold13743|size8576	100	370	0	0	794	1163	3406	3775	0	684
Locus_971_Transcript_1/1_Confidence_1.000_Length_1627	scaffold124000|size1788	98.474	983	1	1	1	969	1664	682	0	1720
Locus_972_Transcript_1/1_Confidence_1.000_Length_738	scaffold35039|size5242	98.238	738	13	0	1	738	4632	3895	0	1291
Locus_973_Transcript_1/1_Confidence_1.000_Length_1422	scaffold12556|size8909	100	515	0	0	825	1339	5559	6073	0	952
Locus_974_Transcript_1/1_Confidence_1.000_Length_2187	scaffold50222|size4108	100	410	0	0	1	410	69	478	0	758
Locus_975_Transcript_1/1_Confidence_1.000_Length_2224	scaffold46698|size4330	99.833	598	0	1	1627	2223	3575	4172	0	1098
Locus_976_Transcript_1/2_Confidence_0.800_Length_718	scaffold20081|size7166	93.069	202	1	1	530	718	4674	4875	1.91e-74	283
Locus_976_Transcript_2/2_Confidence_0.800_Length_605	scaffold20081|size7166	93.069	202	1	1	417	605	4674	4875	1.6e-74	283
Locus_977_Transcript_1/1_Confidence_1.000_Length_2103	scaffold415|size23646	99.763	2106	1	1	1	2102	13768	15873	0	3858
Locus_978_Transcript_1/1_Confidence_1.000_Length_1073	scaffold11030|size9416	100	281	0	0	793	1073	4268	4548	2.03e-145	520
Locus_979_Transcript_1/1_Confidence_1.000_Length_1349	scaffold38931|size4890	99.862	727	1	0	10	736	3752	4478	0	1338
Locus_980_Transcript_1/2_Confidence_0.750_Length_1650	scaffold70916|size3119	100	176	0	0	803	978	1678	1853	7.37e-87	326
Locus_980_Transcript_2/2_Confidence_0.750_Length_1650	scaffold113613|size1970	99.432	176	1	0	803	978	230	55	3.43e-85	320
Locus_982_Transcript_1/1_Confidence_1.000_Length_702	scaffold127599|size1731	98.51	671	6	1	36	702	1173	503	0	1181
Locus_983_Transcript_1/1_Confidence_1.000_Length_2779	scaffold144233|size1505	98.496	133	2	0	2647	2779	1	133	2.17e-59	235
Locus_984_Transcript_1/1_Confidence_1.000_Length_894	scaffold73213|size3032	100	307	0	0	588	894	900	594	5.92e-160	568
Locus_985_Transcript_1/2_Confidence_0.857_Length_1218	scaffold87385|size2576	100	1218	0	0	1	1218	363	1580	0	2250
Locus_985_Transcript_2/2_Confidence_0.857_Length_1220	scaffold87385|size2576	99.59	1220	3	1	1	1220	363	1580	0	2224
Locus_986_Transcript_1/2_Confidence_0.750_Length_1978	scaffold8156|size10587	100	547	0	0	1264	1810	3638	3092	0	1011
Locus_986_Transcript_2/2_Confidence_0.750_Length_1921	scaffold8156|size10587	100	490	0	0	1264	1753	3638	3149	0	905
Locus_987_Transcript_1/1_Confidence_1.000_Length_1089	scaffold1801|size16928	100	362	0	0	505	866	14085	13724	0	669
Locus_988_Transcript_1/6_Confidence_0.643_Length_1956	scaffold20441|size7098	100	600	0	0	253	852	6148	5549	0	1109
Locus_988_Transcript_2/6_Confidence_0.357_Length_804	scaffold20441|size7098	99.726	365	1	0	347	711	3311	2947	0	669
Locus_988_Transcript_3/6_Confidence_0.571_Length_1255	scaffold20441|size7098	99.726	365	1	0	798	1162	3311	2947	0	669
Locus_988_Transcript_4/6_Confidence_0.643_Length_1956	scaffold20441|size7098	100	600	0	0	253	852	6148	5549	0	1109
Locus_988_Transcript_5/6_Confidence_0.643_Length_2997	scaffold20441|size7098	100	600	0	0	253	852	6148	5549	0	1109
Locus_988_Transcript_6/6_Confidence_0.643_Length_1956	scaffold20441|size7098	100	600	0	0	253	852	6148	5549	0	1109
Locus_989_Transcript_1/1_Confidence_1.000_Length_1579	scaffold73210|size3032	99.775	888	1	1	1	887	2354	1467	0	1628
Locus_990_Transcript_1/1_Confidence_1.000_Length_2189	scaffold18513|size7452	99.784	928	2	0	1	928	6421	5494	0	1703
Locus_991_Transcript_1/1_Confidence_1.000_Length_1431	scaffold69159|size3187	100	617	0	0	815	1431	2309	2925	0	1140
Locus_992_Transcript_1/1_Confidence_1.000_Length_1007	scaffold14022|size8497	95.946	370	9	4	639	1007	3627	3263	3.07e-168	595
Locus_993_Transcript_1/1_Confidence_1.000_Length_3227	scaffold2785|size15094	100	1294	0	0	1242	2535	5181	6474	0	2390
Locus_994_Transcript_1/2_Confidence_0.857_Length_3219	scaffold6653|size11403	100	560	0	0	535	1094	10190	9631	0	1035
Locus_994_Transcript_2/2_Confidence_0.857_Length_3191	scaffold6653|size11403	100	560	0	0	535	1094	10190	9631	0	1035
Locus_995_Transcript_1/1_Confidence_1.000_Length_1263	scaffold4800|size12749	99.819	551	1	0	316	866	4629	4079	0	1013
Locus_996_Transcript_1/1_Confidence_1.000_Length_1512	scaffold76247|size2925	100	181	0	0	1	181	1360	1180	1.12e-89	335
Locus_997_Transcript_1/1_Confidence_1.000_Length_994	scaffold4101|size13460	99.667	300	1	0	1	300	11302	11003	2.39e-154	549
Locus_998_Transcript_1/1_Confidence_1.000_Length_1273	scaffold28279|size5951	99.451	364	1	1	1	363	5876	5513	0	660
Locus_999_Transcript_1/1_Confidence_1.000_Length_1294	scaffold46430|size4348	100	582	0	0	712	1293	1867	1286	0	1075
Locus_1000_Transcript_1/1_Confidence_1.000_Length_1894	scaffold31675|size5573	99.313	1019	3	3	360	1378	3457	2443	0	1842
Locus_1001_Transcript_1/1_Confidence_1.000_Length_1624	scaffold19058|size7343	99.854	1372	0	1	253	1624	3578	2209	0	2521
Locus_1002_Transcript_1/1_Confidence_1.000_Length_1755	scaffold19154|size7324	100	648	0	0	1	648	365	1012	0	1197
Locus_1003_Transcript_1/3_Confidence_0.750_Length_881	scaffold94252|size2396	84.034	119	16	3	691	806	2381	2263	1.18e-22	111
Locus_1003_Transcript_2/3_Confidence_0.625_Length_891	scaffold94252|size2396	84.034	119	16	3	701	816	2381	2263	1.2e-22	111
Locus_1003_Transcript_3/3_Confidence_0.750_Length_891	scaffold94252|size2396	84.034	119	16	3	701	816	2381	2263	1.2e-22	111
Locus_1004_Transcript_1/1_Confidence_1.000_Length_1096	scaffold127245|size1736	100	426	0	0	1	426	593	1018	0	787
Locus_1005_Transcript_1/1_Confidence_1.000_Length_1904	scaffold12108|size9049	100	1233	0	0	71	1303	4910	6142	0	2278
Locus_1006_Transcript_1/6_Confidence_0.385_Length_573	scaffold33308|size5410	87.623	509	44	7	1	490	1130	622	8.01e-162	573
Locus_1006_Transcript_2/6_Confidence_0.231_Length_573	scaffold33308|size5410	87.623	509	44	7	1	490	1130	622	8.01e-162	573
Locus_1006_Transcript_3/6_Confidence_0.154_Length_589	scaffold33308|size5410	87.819	509	43	7	1	490	1130	622	1.77e-163	579
Locus_1006_Transcript_4/6_Confidence_0.231_Length_576	scaffold33308|size5410	87.623	509	44	7	1	490	1130	622	8.06e-162	573
Locus_1006_Transcript_5/6_Confidence_0.462_Length_566	scaffold33308|size5410	87.623	509	44	7	1	490	1130	622	7.91e-162	573
Locus_1006_Transcript_6/6_Confidence_0.462_Length_584	scaffold33308|size5410	87.623	509	44	7	1	490	1130	622	8.17e-162	573
Locus_1007_Transcript_1/2_Confidence_0.750_Length_2206	scaffold28897|size5878	99.727	2201	6	0	6	2206	3149	949	0	4032
Locus_1007_Transcript_2/2_Confidence_0.750_Length_2199	scaffold28897|size5878	99.364	2201	7	1	6	2199	3149	949	0	3980
Locus_1008_Transcript_1/3_Confidence_0.500_Length_1231	scaffold5167|size12434	99.606	254	1	0	978	1231	11243	10990	1.11e-128	464
Locus_1008_Transcript_2/3_Confidence_0.667_Length_1157	scaffold42631|size4604	100	195	0	0	963	1157	577	771	1.41e-97	361
Locus_1008_Transcript_3/3_Confidence_0.500_Length_1171	scaffold42631|size4604	100	195	0	0	977	1171	577	771	1.42e-97	361
Locus_1010_Transcript_1/1_Confidence_1.000_Length_1777	scaffold38593|size4921	99.876	804	1	0	974	1777	987	184	0	1480
Locus_1011_Transcript_1/1_Confidence_1.000_Length_333	scaffold25152|size6374	99.661	295	1	0	1	295	5747	5453	4.56e-152	540
Locus_1012_Transcript_1/1_Confidence_1.000_Length_272	scaffold45766|size4392	99.602	251	1	0	22	272	1780	1530	1.05e-127	459
Locus_1013_Transcript_1/1_Confidence_1.000_Length_217	scaffold11172|size9367	99.533	214	1	0	1	214	4501	4714	3.02e-107	390
Locus_1015_Transcript_1/1_Confidence_1.000_Length_945	scaffold151446|size1420	100	192	0	0	1	192	449	640	5.32e-96	355
Locus_1016_Transcript_1/2_Confidence_0.833_Length_1578	scaffold26014|size6246	99.379	322	2	0	575	896	3516	3837	1.05e-164	584
Locus_1016_Transcript_2/2_Confidence_0.667_Length_1158	scaffold26014|size6246	99.379	322	2	0	155	476	3516	3837	7.67e-165	584
Locus_1017_Transcript_1/1_Confidence_1.000_Length_905	scaffold7642|size10836	99.113	451	4	0	91	541	5463	5013	0	811
Locus_1018_Transcript_1/1_Confidence_1.000_Length_766	scaffold11947|size9099	100	508	0	0	259	766	3122	3629	0	939
Locus_1019_Transcript_1/2_Confidence_0.750_Length_608	scaffold109695|size2048	93.029	373	0	2	1	347	1676	2048	3.13e-146	521
Locus_1019_Transcript_2/2_Confidence_0.500_Length_334	scaffold38925|size4890	100	229	0	0	106	334	1	229	4.81e-117	424
Locus_1020_Transcript_1/1_Confidence_1.000_Length_1278	scaffold23610|size6590	99.8	501	1	0	777	1277	2414	1914	0	920
Locus_1022_Transcript_1/1_Confidence_1.000_Length_1643	scaffold81857|size2739	99.355	1396	8	1	1	1395	2739	1344	0	2527
Locus_1024_Transcript_1/1_Confidence_1.000_Length_1866	scaffold13970|size8509	99.893	1867	1	1	1	1866	6650	4784	0	3435
Locus_1026_Transcript_1/1_Confidence_1.000_Length_1686	scaffold32191|size5519	99.933	1486	1	0	201	1686	4497	3012	0	2739
Locus_1027_Transcript_1/2_Confidence_0.667_Length_702	scaffold96628|size2338	99.519	208	1	0	342	549	1016	809	2.32e-103	379
Locus_1027_Transcript_2/2_Confidence_0.667_Length_645	scaffold31401|size5601	99.346	306	1	1	339	644	3104	3408	1.18e-155	553
Locus_1028_Transcript_1/1_Confidence_1.000_Length_338	scaffold13051|size8766	99.32	294	2	0	45	338	2488	2781	7.76e-150	532
Locus_1029_Transcript_1/2_Confidence_0.750_Length_2911	scaffold13825|size8552	98.11	1164	14	7	10	1170	1603	2761	0	2021
Locus_1029_Transcript_2/2_Confidence_0.750_Length_2905	scaffold13825|size8552	97.595	1164	14	8	10	1164	1603	2761	0	1982
Locus_1030_Transcript_1/1_Confidence_1.000_Length_2082	scaffold52480|size3976	98.966	290	3	0	1553	1842	2383	2672	3.99e-145	520
Locus_1031_Transcript_1/1_Confidence_1.000_Length_2125	scaffold72682|size3052	100	461	0	0	1664	2124	2034	2494	0	852
Locus_1032_Transcript_1/1_Confidence_1.000_Length_1852	scaffold103168|size2184	86.732	814	104	4	132	943	1419	608	0	902
Locus_1034_Transcript_1/1_Confidence_1.000_Length_644	scaffold159061|size1337	76.98	404	70	16	245	644	1336	952	2.94e-52	209
Locus_1035_Transcript_1/4_Confidence_0.667_Length_784	scaffold22966|size6685	77.053	414	92	2	273	683	5388	4975	5.96e-60	235
Locus_1035_Transcript_3/4_Confidence_0.444_Length_651	scaffold22966|size6685	75.604	414	98	2	140	550	5388	4975	4.98e-50	202
Locus_1035_Transcript_4/4_Confidence_0.667_Length_651	scaffold22966|size6685	77.053	414	92	2	140	550	5388	4975	4.91e-60	235
Locus_1036_Transcript_1/2_Confidence_0.750_Length_1699	scaffold40554|size4759	99.206	504	4	0	3	506	4127	4630	0	909
Locus_1036_Transcript_2/2_Confidence_0.750_Length_1699	scaffold40554|size4759	99.206	504	4	0	3	506	4127	4630	0	909
Locus_1037_Transcript_1/1_Confidence_1.000_Length_1117	scaffold27925|size5996	98.459	519	2	1	172	684	5167	4649	0	909
Locus_1038_Transcript_1/1_Confidence_1.000_Length_1967	scaffold4407|size13137	99.813	536	1	0	1432	1967	6909	7444	0	985
Locus_1040_Transcript_1/1_Confidence_1.000_Length_2290	scaffold49865|size4130	99.728	736	2	0	12	747	1820	1085	0	1349
Locus_1041_Transcript_1/1_Confidence_1.000_Length_1723	scaffold11237|size9344	99.682	314	0	1	1410	1723	8037	8349	2.49e-161	573
Locus_1042_Transcript_1/2_Confidence_0.455_Length_1129	scaffold17827|size7585	98.706	1005	0	2	134	1129	5067	4067	0	1772
Locus_1042_Transcript_2/2_Confidence_0.636_Length_2133	scaffold17414|size7673	96.913	2138	41	8	1	2133	1606	3723	0	3559
Locus_1043_Transcript_1/1_Confidence_1.000_Length_1584	scaffold23498|size6607	99.541	218	1	0	1	218	910	1127	1.48e-108	398
Locus_1044_Transcript_1/1_Confidence_1.000_Length_395	scaffold11597|size9210	99.62	263	1	0	1	263	4408	4670	3.37e-134	481
Locus_1046_Transcript_1/1_Confidence_1.000_Length_2128	scaffold14730|size8314	100	612	0	0	1517	2128	1837	1226	0	1131
Locus_1047_Transcript_1/1_Confidence_1.000_Length_1200	scaffold75450|size2952	100	239	0	0	851	1089	2147	1909	5.06e-122	442
Locus_1048_Transcript_1/1_Confidence_1.000_Length_909	scaffold40005|size4802	98.54	411	0	1	121	531	2874	2470	0	721
Locus_1050_Transcript_1/2_Confidence_0.667_Length_2025	scaffold9227|size10097	99.889	903	1	0	529	1431	2756	3658	0	1663
Locus_1050_Transcript_2/2_Confidence_0.667_Length_2025	scaffold9227|size10097	99.889	903	1	0	529	1431	2756	3658	0	1663
Locus_1051_Transcript_1/1_Confidence_1.000_Length_2909	scaffold2789|size15086	100	578	0	0	2332	2909	13401	13978	0	1068
Locus_1052_Transcript_1/1_Confidence_1.000_Length_738	scaffold27876|size6004	99.593	738	3	0	1	738	4739	4002	0	1347
Locus_1054_Transcript_1/1_Confidence_1.000_Length_1878	scaffold91862|size2456	97.577	1362	12	7	1	1362	1911	571	0	2313
Locus_1055_Transcript_1/1_Confidence_1.000_Length_760	scaffold52900|size3953	83.611	360	39	14	365	714	2556	2905	1.55e-85	320
Locus_1056_Transcript_1/1_Confidence_1.000_Length_1509	scaffold125046|size1772	93.308	523	19	3	983	1503	882	374	0	760
Locus_1057_Transcript_1/1_Confidence_1.000_Length_825	scaffold32200|size5519	99.56	455	2	0	1	455	1982	2436	0	830
Locus_1058_Transcript_1/1_Confidence_1.000_Length_2035	scaffold6955|size11230	99.755	1226	3	0	1	1226	5077	3852	0	2248
Locus_1059_Transcript_1/2_Confidence_0.667_Length_2802	scaffold189|size26957	100	555	0	0	2248	2802	7591	7037	0	1026
Locus_1059_Transcript_2/2_Confidence_0.667_Length_2984	scaffold189|size26957	100	470	0	0	2248	2717	7591	7122	0	869
Locus_1060_Transcript_1/2_Confidence_0.667_Length_668	scaffold47854|size4254	98.958	192	2	0	477	668	3040	3231	8.03e-93	344
Locus_1060_Transcript_2/2_Confidence_0.667_Length_650	scaffold47854|size4254	98.919	185	2	0	6	190	647	831	6.08e-89	331
Locus_1061_Transcript_1/1_Confidence_1.000_Length_1919	scaffold82488|size2718	99.677	620	2	0	1	620	957	338	0	1134
Locus_1062_Transcript_1/1_Confidence_1.000_Length_754	scaffold109408|size2054	97.699	478	0	1	277	754	1189	1655	0	811
Locus_1065_Transcript_1/1_Confidence_1.000_Length_2274	scaffold9729|size9900	99.575	706	3	0	1	706	6900	6195	0	1288
Locus_1066_Transcript_1/2_Confidence_0.400_Length_2583	scaffold8646|size10339	98.94	1132	11	1	1452	2582	693	1824	0	2023
Locus_1066_Transcript_2/2_Confidence_0.800_Length_2681	scaffold8646|size10339	98.94	1132	11	1	1550	2680	693	1824	0	2023
Locus_1067_Transcript_1/1_Confidence_1.000_Length_717	scaffold76420|size2919	99.668	301	1	0	417	717	162	462	4.75e-155	551
Locus_1068_Transcript_1/4_Confidence_0.545_Length_1736	scaffold87711|size2568	94.946	831	37	3	864	1691	311	1139	0	1297
Locus_1068_Transcript_2/4_Confidence_0.545_Length_1558	scaffold87711|size2568	94.103	831	44	3	686	1513	311	1139	0	1258
Locus_1068_Transcript_3/4_Confidence_0.727_Length_1736	scaffold87711|size2568	96.377	828	25	3	867	1691	314	1139	0	1358
Locus_1068_Transcript_4/4_Confidence_0.545_Length_1736	scaffold87711|size2568	94.103	831	44	3	864	1691	311	1139	0	1258
Locus_1069_Transcript_1/1_Confidence_1.000_Length_1505	scaffold60033|size3585	99.881	837	1	0	1	837	1718	2554	0	1541
Locus_1070_Transcript_1/2_Confidence_0.750_Length_2816	scaffold152015|size1414	100	767	0	0	1	767	202	968	0	1417
Locus_1070_Transcript_2/2_Confidence_0.750_Length_2716	scaffold18855|size7382	99.861	718	1	0	820	1537	3324	2607	0	1321
Locus_1071_Transcript_1/1_Confidence_1.000_Length_917	scaffold15797|size8039	97.578	289	7	0	596	884	2516	2804	2.91e-138	496
Locus_1072_Transcript_1/1_Confidence_1.000_Length_2380	scaffold10164|size9716	100	437	0	0	1944	2380	8488	8924	0	808
Locus_1073_Transcript_1/1_Confidence_1.000_Length_1632	scaffold31|size34905	99.718	355	1	0	1278	1632	11958	11604	0	651
Locus_1074_Transcript_1/3_Confidence_0.400_Length_2707	scaffold4327|size13217	100	809	0	0	1899	2707	10710	11518	0	1495
Locus_1074_Transcript_2/3_Confidence_0.600_Length_3166	scaffold4327|size13217	93.561	1553	92	4	44	1588	7058	8610	0	2307
Locus_1074_Transcript_3/3_Confidence_0.600_Length_3153	scaffold6894|size11261	99.547	1545	2	1	38	1577	8670	10214	0	2809
Locus_1076_Transcript_1/1_Confidence_1.000_Length_388	scaffold75288|size2958	100	124	0	0	75	198	1704	1827	1.32e-58	230
Locus_1077_Transcript_1/1_Confidence_1.000_Length_854	scaffold86269|size2608	100	528	0	0	327	854	1890	2417	0	976
Locus_1078_Transcript_1/1_Confidence_1.000_Length_1099	scaffold18096|size7531	100	426	0	0	1	426	906	1331	0	787
Locus_1079_Transcript_1/1_Confidence_1.000_Length_1691	scaffold26960|size6121	99.502	603	0	1	1090	1689	1193	591	0	1094
Locus_1082_Transcript_1/1_Confidence_1.000_Length_1088	scaffold145832|size1485	98.643	221	2	1	869	1088	326	546	1.68e-106	390
Locus_1083_Transcript_1/4_Confidence_0.571_Length_909	scaffold109999|size2042	93.22	118	0	1	1	118	110	1	2.57e-39	167
Locus_1083_Transcript_2/4_Confidence_0.429_Length_754	scaffold27689|size6031	98.701	154	2	0	2	155	5925	6078	1.21e-71	274
Locus_1083_Transcript_3/4_Confidence_0.571_Length_935	scaffold109999|size2042	93.22	118	0	1	1	118	110	1	2.64e-39	167
Locus_1083_Transcript_4/4_Confidence_0.286_Length_666	scaffold3961|size13618	100	124	0	0	330	453	2460	2583	2.34e-58	230
Locus_1085_Transcript_1/1_Confidence_1.000_Length_1957	scaffold35099|size5236	100	441	0	0	1	441	3778	4218	0	815
Locus_1086_Transcript_1/1_Confidence_1.000_Length_706	scaffold24019|size6531	99.338	453	3	0	254	706	319	771	0	821
Locus_1087_Transcript_1/1_Confidence_1.000_Length_1248	scaffold29493|size5810	99.777	448	1	0	800	1247	2225	1778	0	822
Locus_1088_Transcript_1/1_Confidence_1.000_Length_643	scaffold6337|size11617	97.352	642	2	2	2	643	6167	5541	0	1077
Locus_1089_Transcript_1/1_Confidence_1.000_Length_1312	scaffold32917|size5448	100	511	0	0	802	1312	3930	4440	0	944
Locus_1090_Transcript_1/1_Confidence_1.000_Length_2770	scaffold22187|size6808	100	917	0	0	1	917	2321	1405	0	1694
Locus_1091_Transcript_1/1_Confidence_1.000_Length_1619	scaffold125137|size1770	90.115	607	55	2	871	1476	1066	1668	0	784
Locus_1092_Transcript_1/1_Confidence_1.000_Length_1537	scaffold7643|size10836	100	394	0	0	1	394	6555	6162	0	728
Locus_1093_Transcript_1/3_Confidence_0.667_Length_2459	scaffold2870|size14967	99.817	547	1	0	1	547	8078	7532	0	1005
Locus_1093_Transcript_2/3_Confidence_0.667_Length_914	scaffold2870|size14967	100	432	0	0	1	432	871	440	0	798
Locus_1093_Transcript_3/3_Confidence_0.667_Length_2471	scaffold2870|size14967	99.817	547	1	0	1	547	8078	7532	0	1005
Locus_1095_Transcript_1/1_Confidence_1.000_Length_870	scaffold8074|size10629	100	846	0	0	1	846	6347	5502	0	1563
Locus_1096_Transcript_1/1_Confidence_1.000_Length_1574	scaffold35220|size5223	99.58	715	3	0	1	715	886	1600	0	1304
Locus_1097_Transcript_1/1_Confidence_1.000_Length_3035	scaffold4954|size12623	100	947	0	0	1051	1997	3902	4848	0	1749
Locus_1098_Transcript_1/1_Confidence_1.000_Length_757	scaffold4954|size12623	100	288	0	0	1	288	9433	9146	1.82e-149	532
Locus_1099_Transcript_1/1_Confidence_1.000_Length_760	scaffold51100|size4060	100	624	0	0	1	624	2056	1433	0	1153
Locus_1101_Transcript_1/1_Confidence_1.000_Length_1689	scaffold34245|size5316	99.819	552	1	0	1	552	2324	2875	0	1014
Locus_1102_Transcript_1/1_Confidence_1.000_Length_1215	scaffold159749|size1331	100	455	0	0	761	1215	1332	878	0	841
Locus_1103_Transcript_1/1_Confidence_1.000_Length_1630	scaffold9570|size9959	97.305	371	1	4	1268	1630	8370	8001	8.29e-176	621
Locus_1105_Transcript_1/1_Confidence_1.000_Length_1305	scaffold5807|size11968	100	322	0	0	975	1296	8691	9012	4e-168	595
Locus_1106_Transcript_1/1_Confidence_1.000_Length_1428	scaffold20399|size7107	100	358	0	0	1069	1426	6523	6880	0	662
Locus_1107_Transcript_1/1_Confidence_1.000_Length_853	scaffold194165|size1038	100	348	0	0	1	348	513	860	0	643
Locus_1108_Transcript_1/2_Confidence_0.750_Length_2064	scaffold19765|size7218	90.701	656	60	1	1	656	3940	4594	0	872
Locus_1108_Transcript_2/2_Confidence_0.750_Length_2060	scaffold19765|size7218	90.769	650	59	1	1	650	3940	4588	0	867
Locus_1109_Transcript_1/1_Confidence_1.000_Length_1522	scaffold42196|size4634	99.145	585	4	1	1	584	3589	4173	0	1051
Locus_1110_Transcript_1/2_Confidence_0.750_Length_1273	scaffold18706|size7411	99.777	448	1	0	826	1273	853	406	0	822
Locus_1110_Transcript_2/2_Confidence_0.750_Length_1184	scaffold18706|size7411	99.777	448	1	0	737	1184	853	406	0	822
Locus_1111_Transcript_1/2_Confidence_0.667_Length_1402	scaffold11485|size9251	98.224	1408	19	1	1	1402	2686	1279	0	2457
Locus_1111_Transcript_2/2_Confidence_0.667_Length_1408	scaffold11485|size9251	99.006	1408	14	0	1	1408	2686	1279	0	2523
Locus_1112_Transcript_1/1_Confidence_1.000_Length_1354	scaffold50399|size4098	99.855	688	1	0	667	1354	3886	3199	0	1266
Locus_1115_Transcript_1/1_Confidence_1.000_Length_949	scaffold190|size26956	99.895	949	1	0	1	949	18542	17594	0	1748
Locus_1116_Transcript_1/5_Confidence_0.200_Length_707	scaffold1317|size18364	100	237	0	0	471	707	16169	16405	3.8e-121	438
Locus_1116_Transcript_2/5_Confidence_0.667_Length_1813	scaffold1317|size18364	95.886	559	0	1	1	536	12800	13358	0	883
Locus_1116_Transcript_3/5_Confidence_0.667_Length_1880	scaffold1317|size18364	95.886	559	0	1	1	536	12800	13358	0	883
Locus_1116_Transcript_4/5_Confidence_0.667_Length_1868	scaffold1317|size18364	95.17	559	4	1	1	536	12800	13358	0	861
Locus_1116_Transcript_5/5_Confidence_0.667_Length_1868	scaffold1317|size18364	95.886	559	0	1	1	536	12800	13358	0	883
Locus_1117_Transcript_1/1_Confidence_1.000_Length_665	scaffold2088|size16294	100	664	0	0	1	664	396	1059	0	1227
Locus_1118_Transcript_1/2_Confidence_0.750_Length_1098	scaffold77882|size2869	99.704	676	2	0	423	1098	2720	2045	0	1238
Locus_1118_Transcript_2/2_Confidence_0.750_Length_1100	scaffold77882|size2869	98.82	678	6	1	423	1100	2720	2045	0	1206
Locus_1119_Transcript_1/1_Confidence_1.000_Length_675	scaffold127117|size1738	100	129	0	0	1	129	357	485	3.94e-61	239
Locus_1120_Transcript_1/1_Confidence_1.000_Length_1405	scaffold58301|size3669	100	863	0	0	539	1401	2674	3536	0	1594
Locus_1121_Transcript_1/1_Confidence_1.000_Length_655	scaffold41732|size4669	99.391	493	1	1	1	491	988	1480	0	893
Locus_1122_Transcript_1/1_Confidence_1.000_Length_2408	scaffold20871|size7025	98.448	1804	2	9	492	2290	663	2445	0	3153
Locus_1123_Transcript_1/1_Confidence_1.000_Length_1137	scaffold12307|size8988	100	473	0	0	1	473	5473	5945	0	874
Locus_1124_Transcript_1/1_Confidence_1.000_Length_378	scaffold60266|size3575	86.935	398	32	7	1	378	787	390	1.18e-118	429
Locus_1125_Transcript_1/1_Confidence_1.000_Length_1444	scaffold113716|size1968	99.341	759	3	2	687	1444	1886	1129	0	1373
Locus_1127_Transcript_1/1_Confidence_1.000_Length_1298	scaffold105810|size2127	98.551	414	0	1	891	1298	1146	733	0	726
Locus_1128_Transcript_1/1_Confidence_1.000_Length_900	scaffold7442|size10942	100	275	0	0	626	900	4456	4182	3.67e-142	508
Locus_1129_Transcript_1/1_Confidence_1.000_Length_1783	scaffold3989|size13582	98.889	450	4	1	5	453	6174	6623	0	802
Locus_1130_Transcript_1/1_Confidence_1.000_Length_2141	scaffold9315|size10060	99.658	584	1	1	1	583	3429	4012	0	1066
Locus_1131_Transcript_1/3_Confidence_0.667_Length_1930	scaffold125783|size1760	99.765	426	1	0	1	426	426	1	0	782
Locus_1131_Transcript_2/3_Confidence_0.667_Length_1887	scaffold125783|size1760	90.932	397	19	1	4	383	397	1	1.3e-144	518
Locus_1131_Transcript_3/3_Confidence_0.667_Length_1930	scaffold125783|size1760	99.765	426	1	0	1	426	426	1	0	782
Locus_1132_Transcript_1/1_Confidence_1.000_Length_948	scaffold24496|size6462	99.779	452	0	1	498	948	2015	2466	0	828
Locus_1133_Transcript_1/1_Confidence_1.000_Length_672	scaffold20729|size7050	100	431	0	0	242	672	5512	5942	0	797
Locus_1134_Transcript_1/2_Confidence_0.750_Length_1858	scaffold24032|size6529	100	976	0	0	883	1858	1260	2235	0	1803
Locus_1134_Transcript_2/2_Confidence_0.750_Length_1849	scaffold24032|size6529	99.078	976	0	1	883	1849	1260	2235	0	1744
Locus_1135_Transcript_1/1_Confidence_1.000_Length_1264	scaffold9230|size10096	99.752	404	1	0	861	1264	5238	4835	0	741
Locus_1137_Transcript_1/1_Confidence_1.000_Length_1527	scaffold48992|size4181	100	895	0	0	633	1527	2146	1252	0	1653
Locus_1138_Transcript_1/1_Confidence_1.000_Length_975	scaffold12678|size8871	99.74	385	1	0	591	975	2682	3066	0	706
Locus_1139_Transcript_1/2_Confidence_0.750_Length_1414	scaffold129199|size1707	99.781	457	1	0	1	457	645	1101	0	839
Locus_1139_Transcript_2/2_Confidence_0.750_Length_1394	scaffold129199|size1707	99.781	457	1	0	1	457	645	1101	0	839
Locus_1140_Transcript_1/1_Confidence_1.000_Length_564	scaffold1799|size16931	100	145	0	0	336	480	6967	7111	4.16e-70	268
Locus_1141_Transcript_1/1_Confidence_1.000_Length_358	scaffold20217|size7138	100	245	0	0	114	358	3487	3243	6.62e-126	453
Locus_1142_Transcript_1/3_Confidence_0.714_Length_1381	scaffold32751|size5466	100	267	0	0	1115	1381	3225	2959	1.59e-137	494
Locus_1142_Transcript_2/3_Confidence_0.714_Length_1372	scaffold32751|size5466	97.091	275	0	1	1098	1372	3225	2959	2.07e-126	457
Locus_1142_Transcript_3/3_Confidence_0.714_Length_1364	scaffold32751|size5466	100	267	0	0	1098	1364	3225	2959	1.57e-137	494
Locus_1143_Transcript_1/4_Confidence_0.667_Length_2431	scaffold151|size28094	100	992	0	0	1440	2431	9956	10947	0	1832
Locus_1143_Transcript_2/4_Confidence_0.556_Length_1748	scaffold151|size28094	100	992	0	0	757	1748	9956	10947	0	1832
Locus_1143_Transcript_3/4_Confidence_0.667_Length_2403	scaffold31511|size5590	99.274	964	7	0	1440	2403	3491	4454	0	1742
Locus_1143_Transcript_4/4_Confidence_0.667_Length_2431	scaffold151|size28094	100	992	0	0	1440	2431	9956	10947	0	1832
Locus_1144_Transcript_1/1_Confidence_1.000_Length_1617	scaffold1598|size17442	100	304	0	0	1308	1611	636	333	5.05e-158	562
Locus_1146_Transcript_1/1_Confidence_1.000_Length_768	scaffold31000|size5646	100	382	0	0	1	382	5493	5112	0	706
Locus_1147_Transcript_1/1_Confidence_1.000_Length_1939	scaffold6540|size11470	99.092	1101	10	0	838	1938	8556	7456	0	1978
Locus_1148_Transcript_1/1_Confidence_1.000_Length_1841	scaffold33405|size5401	100	617	0	0	705	1321	4671	5287	0	1140
Locus_1149_Transcript_1/1_Confidence_1.000_Length_2501	scaffold29738|size5783	99.752	404	1	0	392	795	124	527	0	741
Locus_1150_Transcript_1/1_Confidence_1.000_Length_877	scaffold57285|size3720	99.885	871	1	0	5	875	3388	2518	0	1604
Locus_1152_Transcript_1/1_Confidence_1.000_Length_1171	scaffold160917|size1319	100	756	0	0	321	1076	564	1319	0	1397
Locus_1153_Transcript_1/1_Confidence_1.000_Length_577	scaffold3953|size13627	99.568	463	2	0	1	463	13154	13616	0	845
Locus_1154_Transcript_1/1_Confidence_1.000_Length_797	scaffold14752|size8307	99.408	338	0	1	1	336	4309	3972	2.4e-173	612
Locus_1155_Transcript_1/1_Confidence_1.000_Length_1623	scaffold131005|size1681	100	690	0	0	1	690	1357	668	0	1275
Locus_1156_Transcript_1/1_Confidence_1.000_Length_952	scaffold158253|size1346	100	142	0	0	388	529	1	142	3.34e-68	263
Locus_1157_Transcript_1/1_Confidence_1.000_Length_723	scaffold137224|size1595	98.842	259	3	0	465	723	1285	1543	2.31e-128	462
Locus_1158_Transcript_1/6_Confidence_0.615_Length_1171	scaffold28476|size5929	99.41	848	5	0	97	944	1	848	0	1539
Locus_1158_Transcript_2/6_Confidence_0.615_Length_1159	scaffold28476|size5929	98.113	848	16	0	85	932	1	848	0	1478
Locus_1158_Transcript_3/6_Confidence_0.615_Length_1113	scaffold28476|size5929	99.764	848	2	0	85	932	1	848	0	1555
Locus_1158_Transcript_4/6_Confidence_0.615_Length_1159	scaffold28476|size5929	98.349	848	14	0	85	932	1	848	0	1489
Locus_1158_Transcript_5/6_Confidence_0.538_Length_1012	scaffold21794|size6873	96.651	836	28	0	1	836	3544	4379	0	1389
Locus_1158_Transcript_6/6_Confidence_0.615_Length_1159	scaffold28476|size5929	99.764	848	2	0	85	932	1	848	0	1555
Locus_1160_Transcript_1/2_Confidence_0.750_Length_924	scaffold21210|size6968	99	300	3	0	625	924	1255	1554	4.81e-151	538
Locus_1160_Transcript_2/2_Confidence_0.750_Length_726	scaffold21210|size6968	98.997	299	3	0	428	726	1256	1554	1.35e-150	536
Locus_1164_Transcript_1/1_Confidence_1.000_Length_424	scaffold34592|size5283	99.057	424	4	0	1	424	2802	3225	0	761
Locus_1165_Transcript_1/1_Confidence_1.000_Length_2115	scaffold10509|size9600	95.622	434	12	1	1689	2115	7295	6862	0	689
Locus_1166_Transcript_1/1_Confidence_1.000_Length_2655	scaffold2343|size15835	99.692	649	2	0	1	649	15325	14677	0	1188
Locus_1167_Transcript_1/1_Confidence_1.000_Length_867	scaffold48296|size4226	100	128	0	0	655	782	2730	2603	1.84e-60	237
Locus_1168_Transcript_1/1_Confidence_1.000_Length_1102	scaffold40515|size4762	100	880	0	0	1	880	2602	1723	0	1626
Locus_1169_Transcript_1/1_Confidence_1.000_Length_1119	scaffold68131|size3227	99.174	484	4	0	628	1111	366	849	0	872
Locus_1172_Transcript_1/1_Confidence_1.000_Length_474	scaffold27395|size6069	100	474	0	0	1	474	4803	5276	0	876
Locus_1173_Transcript_1/1_Confidence_1.000_Length_1216	scaffold27367|size6072	99.628	538	1	1	620	1157	3720	3184	0	983
Locus_1174_Transcript_1/1_Confidence_1.000_Length_2587	scaffold130874|size1683	99.443	359	2	0	51	409	1683	1325	0	652
Locus_1175_Transcript_1/1_Confidence_1.000_Length_2150	scaffold5774|size11993	99.608	1275	5	0	1	1275	7872	9146	0	2327
Locus_1176_Transcript_1/1_Confidence_1.000_Length_1368	scaffold9578|size9956	100	814	0	0	4	817	4120	3307	0	1504
Locus_1178_Transcript_1/1_Confidence_1.000_Length_3176	scaffold44425|size4481	100	616	0	0	2	617	1841	1226	0	1138
Locus_1179_Transcript_1/1_Confidence_1.000_Length_357	scaffold12096|size9054	93.277	357	0	1	1	357	4216	3884	1.8e-141	505
Locus_1180_Transcript_1/1_Confidence_1.000_Length_1398	scaffold667|size21411	100	432	0	0	1	432	20642	20211	0	798
Locus_1181_Transcript_1/3_Confidence_0.750_Length_572	scaffold47186|size4296	98.288	292	5	0	62	353	547	256	1.77e-143	512
Locus_1181_Transcript_2/3_Confidence_0.375_Length_631	scaffold47186|size4296	94.891	411	18	2	221	631	547	140	0	640
Locus_1181_Transcript_3/3_Confidence_0.375_Length_472	scaffold47186|size4296	94.161	411	21	2	62	472	547	140	6.39e-177	623
Locus_1182_Transcript_1/4_Confidence_0.600_Length_1295	scaffold58191|size3675	97.807	1003	16	5	1	997	1535	2537	0	1725
Locus_1182_Transcript_2/4_Confidence_0.600_Length_1307	scaffold58191|size3675	94.45	1009	50	1	1	1009	1535	2537	0	1548
Locus_1182_Transcript_3/4_Confidence_0.700_Length_1471	scaffold58191|size3675	99.755	816	2	0	1	816	1535	2350	0	1496
Locus_1182_Transcript_4/4_Confidence_0.600_Length_1301	scaffold58191|size3675	99.9	1003	1	0	1	1003	1535	2537	0	1847
Locus_1183_Transcript_1/1_Confidence_1.000_Length_1661	scaffold18130|size7522	100	959	0	0	703	1661	6712	5754	0	1772
Locus_1184_Transcript_1/1_Confidence_1.000_Length_794	scaffold76195|size2927	100	794	0	0	1	794	2707	1914	0	1467
Locus_1185_Transcript_1/1_Confidence_1.000_Length_2197	scaffold1737|size17077	98.399	1124	2	2	423	1530	7720	6597	0	1962
Locus_1186_Transcript_1/1_Confidence_1.000_Length_1236	scaffold197734|size1014	95.396	391	0	1	1	391	642	1014	1.75e-171	606
Locus_1187_Transcript_1/1_Confidence_1.000_Length_684	scaffold2357|size15810	99.687	319	0	1	366	684	14652	14969	1.6e-164	582
Locus_1188_Transcript_1/1_Confidence_1.000_Length_444	scaffold13133|size8742	100	245	0	0	177	421	5705	5461	8.34e-126	453
Locus_1189_Transcript_1/1_Confidence_1.000_Length_1216	scaffold51400|size4042	96.181	419	2	1	1	419	357	761	0	675
Locus_1190_Transcript_1/1_Confidence_1.000_Length_2013	scaffold5414|size12249	98.866	529	3	3	1486	2012	6811	7338	0	941
Locus_1191_Transcript_1/5_Confidence_0.647_Length_1357	scaffold60407|size3568	99.65	571	2	0	459	1029	1597	2167	0	1044
Locus_1191_Transcript_2/5_Confidence_0.706_Length_3209	scaffold138262|size1581	92.33	1382	85	11	236	1613	218	1582	0	1947
Locus_1191_Transcript_3/5_Confidence_0.588_Length_3084	scaffold138262|size1581	92.33	1382	85	11	236	1613	218	1582	0	1947
Locus_1191_Transcript_4/5_Confidence_0.235_Length_690	scaffold79189|size2825	98.066	362	7	0	1	362	558	197	5.69e-179	630
Locus_1191_Transcript_5/5_Confidence_0.647_Length_3209	scaffold138262|size1581	92.33	1382	85	11	236	1613	218	1582	0	1947
Locus_1192_Transcript_1/1_Confidence_1.000_Length_1733	scaffold24254|size6494	100	440	0	0	1	440	294	733	0	813
Locus_1193_Transcript_1/3_Confidence_0.667_Length_1005	scaffold184737|size1108	97.143	280	8	0	364	643	736	457	1.5e-131	473
Locus_1193_Transcript_2/3_Confidence_0.667_Length_1153	scaffold90392|size2493	98.214	280	5	0	364	643	974	695	1.71e-136	490
Locus_1193_Transcript_3/3_Confidence_0.667_Length_1005	scaffold90392|size2493	98.214	280	5	0	364	643	974	695	1.49e-136	490
Locus_1194_Transcript_1/1_Confidence_1.000_Length_1713	scaffold19448|size7270	100	700	0	0	176	875	1	700	0	1293
Locus_1197_Transcript_1/1_Confidence_1.000_Length_2451	scaffold138617|size1576	99.732	745	2	0	342	1086	794	50	0	1365
Locus_1198_Transcript_1/1_Confidence_1.000_Length_320	scaffold27698|size6030	100	139	0	0	22	160	3887	4025	4.93e-67	257
Locus_1199_Transcript_1/1_Confidence_1.000_Length_1528	scaffold3652|size13945	99.129	574	5	0	1	574	5082	4509	0	1033
Locus_1200_Transcript_1/1_Confidence_1.000_Length_1570	scaffold32456|size5495	100	1518	0	0	53	1570	3548	2031	0	2804
Locus_1201_Transcript_1/2_Confidence_0.857_Length_1281	scaffold2020|size16419	99.559	227	1	0	1055	1281	7290	7064	1.18e-113	414
Locus_1201_Transcript_2/2_Confidence_0.929_Length_1328	scaffold2020|size16419	98.864	352	4	0	977	1328	7415	7064	4.02e-178	628
Locus_1203_Transcript_1/1_Confidence_1.000_Length_1377	scaffold181009|size1139	96.51	745	6	1	633	1377	45	769	0	1214
Locus_1204_Transcript_1/2_Confidence_0.667_Length_319	scaffold73217|size3032	100	121	0	0	1	121	1346	1466	4.98e-57	224
Locus_1204_Transcript_2/2_Confidence_0.667_Length_677	scaffold7431|size10948	100	147	0	0	531	677	4258	4404	3.9e-71	272
Locus_1206_Transcript_1/1_Confidence_1.000_Length_2458	scaffold30466|size5700	100	1357	0	0	30	1386	1101	2457	0	2507
Locus_1207_Transcript_1/2_Confidence_0.750_Length_2336	scaffold71452|size3098	99.74	770	2	0	1	770	2560	1791	0	1411
Locus_1207_Transcript_2/2_Confidence_0.750_Length_2330	scaffold71452|size3098	99.74	770	2	0	1	770	2560	1791	0	1411
Locus_1208_Transcript_1/1_Confidence_1.000_Length_1380	scaffold40696|size4749	99.017	407	0	1	496	898	4344	4750	0	726
Locus_1209_Transcript_1/1_Confidence_1.000_Length_1706	scaffold22924|size6692	99.941	1706	1	0	1	1706	3756	5461	0	3145
Locus_1210_Transcript_1/5_Confidence_0.385_Length_1991	scaffold145515|size1489	100	686	0	0	160	845	686	1	0	1267
Locus_1210_Transcript_2/5_Confidence_0.385_Length_2721	scaffold145515|size1489	100	686	0	0	160	845	686	1	0	1267
Locus_1210_Transcript_3/5_Confidence_0.385_Length_2722	scaffold145515|size1489	100	686	0	0	160	845	686	1	0	1267
Locus_1210_Transcript_4/5_Confidence_0.308_Length_1258	scaffold192735|size1049	97.531	81	2	0	4	84	969	1049	7.81e-31	139
Locus_1210_Transcript_5/5_Confidence_0.385_Length_2722	scaffold145515|size1489	100	686	0	0	160	845	686	1	0	1267
Locus_1211_Transcript_1/2_Confidence_0.750_Length_1832	scaffold88692|size2540	99.918	1223	1	0	577	1799	901	2123	0	2254
Locus_1211_Transcript_2/2_Confidence_0.750_Length_1831	scaffold88692|size2540	99.918	1223	1	0	576	1798	901	2123	0	2254
Locus_1212_Transcript_1/1_Confidence_1.000_Length_891	scaffold25313|size6350	99.278	277	2	0	615	891	5900	5624	6.07e-140	501
Locus_1213_Transcript_1/3_Confidence_0.400_Length_246	scaffold9231|size10096	99.296	142	1	0	102	243	1359	1500	3.68e-67	257
Locus_1213_Transcript_2/3_Confidence_0.600_Length_1727	scaffold9231|size10096	99.46	1481	8	0	247	1727	1602	3082	0	2691
Locus_1213_Transcript_3/3_Confidence_0.600_Length_1728	scaffold9231|size10096	99.392	1481	9	0	248	1728	1602	3082	0	2686
Locus_1214_Transcript_1/1_Confidence_1.000_Length_1208	scaffold61976|size3497	99.34	303	2	0	201	503	1363	1665	2.92e-154	549
Locus_1215_Transcript_1/1_Confidence_1.000_Length_1624	scaffold5781|size11987	99.636	549	2	0	1076	1624	8163	7615	0	1003
Locus_1216_Transcript_1/1_Confidence_1.000_Length_1845	scaffold160|size27804	100	292	0	0	849	1140	5809	6100	2.71e-151	540
Locus_1217_Transcript_1/1_Confidence_1.000_Length_688	scaffold28783|size5891	98.429	382	2	1	311	688	4013	3632	0	669
Locus_1218_Transcript_1/4_Confidence_0.333_Length_253	scaffold9181|size10120	98.148	216	4	0	1	216	9738	9953	2.8e-103	377
Locus_1218_Transcript_2/4_Confidence_0.444_Length_347	scaffold9181|size10120	98.844	346	4	0	1	346	9738	10083	2.14e-175	617
Locus_1218_Transcript_3/4_Confidence_0.667_Length_2718	scaffold70208|size3147	99.797	492	1	0	2227	2718	2198	2689	0	904
Locus_1218_Transcript_4/4_Confidence_0.667_Length_2718	scaffold70208|size3147	99.797	492	1	0	2227	2718	2198	2689	0	904
Locus_1219_Transcript_1/5_Confidence_0.583_Length_2511	scaffold5947|size11876	99.714	700	2	0	1289	1988	7751	7052	0	1282
Locus_1219_Transcript_2/5_Confidence_0.583_Length_2511	scaffold36890|size5073	98.124	693	13	0	1293	1985	3050	2358	0	1208
Locus_1219_Transcript_3/5_Confidence_0.667_Length_2611	scaffold5947|size11876	96.691	695	23	0	1289	1983	7751	7057	0	1157
Locus_1219_Transcript_4/5_Confidence_0.583_Length_2419	scaffold5947|size11876	95.833	696	29	0	1201	1896	7747	7052	0	1125
Locus_1219_Transcript_5/5_Confidence_0.583_Length_2511	scaffold5947|size11876	96.714	700	23	0	1289	1988	7751	7052	0	1166
Locus_1220_Transcript_1/1_Confidence_1.000_Length_1187	scaffold89409|size2520	98.221	562	2	1	1	554	955	1516	0	976
Locus_1221_Transcript_1/1_Confidence_1.000_Length_1544	scaffold119768|size1858	96.653	747	2	1	3	749	23	746	0	1221
Locus_1222_Transcript_1/1_Confidence_1.000_Length_775	scaffold6242|size11682	99.091	550	1	1	1	546	10423	10972	0	985
Locus_1223_Transcript_1/1_Confidence_1.000_Length_1695	scaffold81125|size2764	99.634	273	1	0	614	886	2496	2224	4.22e-139	499
Locus_1224_Transcript_1/1_Confidence_1.000_Length_2259	scaffold21770|size6877	97.356	643	0	1	2	627	6877	6235	0	1077
Locus_1225_Transcript_1/1_Confidence_1.000_Length_1035	scaffold69507|size3174	98.162	544	0	1	502	1035	997	454	0	941
Locus_1226_Transcript_1/3_Confidence_0.667_Length_1314	scaffold135792|size1614	97.921	529	11	0	207	735	1	529	0	917
Locus_1226_Transcript_2/3_Confidence_0.667_Length_1296	scaffold135792|size1614	99.244	529	4	0	189	717	1	529	0	955
Locus_1226_Transcript_3/3_Confidence_0.667_Length_1314	scaffold135792|size1614	99.244	529	4	0	207	735	1	529	0	955
Locus_1228_Transcript_1/1_Confidence_1.000_Length_1510	scaffold9528|size9978	100	263	0	0	1001	1263	3157	2895	2.92e-135	486
Locus_1229_Transcript_1/1_Confidence_1.000_Length_1530	scaffold25501|size6321	99.865	739	1	0	792	1530	1624	886	0	1360
Locus_1230_Transcript_1/1_Confidence_1.000_Length_1456	scaffold40626|size4754	99.912	1135	1	0	1	1135	2867	1733	0	2091
Locus_1231_Transcript_1/4_Confidence_0.667_Length_867	scaffold11640|size9195	97.983	347	6	1	522	867	1215	869	5.66e-170	601
Locus_1231_Transcript_2/4_Confidence_0.667_Length_857	scaffold18940|size7365	99.706	340	1	0	517	856	5675	5336	1.19e-176	623
Locus_1231_Transcript_3/4_Confidence_0.667_Length_857	scaffold18940|size7365	99.403	335	2	0	522	856	5670	5336	3.34e-172	608
Locus_1231_Transcript_4/4_Confidence_0.667_Length_857	scaffold18940|size7365	99.706	340	1	0	517	856	5675	5336	1.19e-176	623
Locus_1233_Transcript_1/7_Confidence_0.471_Length_1500	scaffold47963|size4246	99.171	362	3	0	1007	1368	3304	3665	0	654
Locus_1233_Transcript_2/7_Confidence_0.294_Length_1080	scaffold47963|size4246	100	180	0	0	305	484	1127	1306	2.85e-89	333
Locus_1233_Transcript_3/7_Confidence_0.412_Length_1489	scaffold47963|size4246	96.648	358	10	1	1007	1362	3304	3661	1.65e-167	593
Locus_1233_Transcript_4/7_Confidence_0.471_Length_1524	scaffold47963|size4246	99.448	362	2	0	1031	1392	3304	3665	0	660
Locus_1233_Transcript_5/7_Confidence_0.176_Length_428	scaffold24532|size6457	92.632	285	15	3	145	428	2421	2142	2.28e-111	405
Locus_1233_Transcript_6/7_Confidence_0.353_Length_1209	scaffold53257|size3933	90.335	269	21	3	941	1209	422	159	1.14e-93	348
Locus_1233_Transcript_7/7_Confidence_0.471_Length_1500	scaffold47963|size4246	99.448	362	2	0	1007	1368	3304	3665	0	660
Locus_1234_Transcript_1/1_Confidence_1.000_Length_1785	scaffold14542|size8361	99.255	939	7	0	146	1084	6735	5797	0	1696
Locus_1235_Transcript_1/2_Confidence_0.750_Length_3560	scaffold2356|size15812	99.17	843	1	1	269	1111	3446	4282	0	1513
Locus_1235_Transcript_2/2_Confidence_0.500_Length_528	scaffold2356|size15812	99.241	527	4	0	1	527	10678	11204	0	952
Locus_1236_Transcript_1/1_Confidence_1.000_Length_1550	scaffold13575|size8621	100	883	0	0	586	1468	7740	8622	0	1631
Locus_1237_Transcript_1/2_Confidence_0.750_Length_612	scaffold15115|size8216	100	424	0	0	189	612	1708	2131	0	784
Locus_1237_Transcript_2/2_Confidence_0.750_Length_612	scaffold15115|size8216	97.642	424	10	0	189	612	1708	2131	0	728
Locus_1238_Transcript_1/2_Confidence_0.750_Length_1609	scaffold121422|size1831	100	68	0	0	1542	1609	1	68	7.82e-27	126
Locus_1238_Transcript_2/2_Confidence_0.750_Length_1597	scaffold121422|size1831	100	68	0	0	1530	1597	1	68	7.76e-27	126
Locus_1239_Transcript_1/2_Confidence_0.750_Length_1521	scaffold6679|size11389	100	554	0	0	968	1521	10545	11098	0	1024
Locus_1239_Transcript_2/2_Confidence_0.750_Length_1290	scaffold6679|size11389	100	278	0	0	538	815	6507	6784	1.14e-143	514
Locus_1240_Transcript_1/1_Confidence_1.000_Length_1643	scaffold1130|size19158	99.938	1625	1	0	19	1643	6282	4658	0	2996
Locus_1241_Transcript_1/1_Confidence_1.000_Length_2453	scaffold129314|size1705	100	964	0	0	1490	2453	1573	610	0	1781
Locus_1242_Transcript_1/2_Confidence_0.667_Length_2875	scaffold104252|size2161	94.737	342	18	0	425	766	759	1100	7.1e-149	532
Locus_1242_Transcript_2/2_Confidence_0.667_Length_2876	scaffold104252|size2161	94.203	345	20	0	425	769	759	1103	3.3e-147	527
Locus_1243_Transcript_1/2_Confidence_0.750_Length_1576	scaffold20296|size7125	99.532	427	2	0	1150	1576	4736	5162	0	778
Locus_1243_Transcript_2/2_Confidence_0.750_Length_1561	scaffold20296|size7125	99.532	427	2	0	1135	1561	4736	5162	0	778
Locus_1244_Transcript_1/1_Confidence_1.000_Length_1007	scaffold10111|size9736	100	345	0	0	1	345	8447	8791	0	638
Locus_1245_Transcript_1/1_Confidence_1.000_Length_1776	scaffold10259|size9683	99.662	1775	6	0	2	1776	2342	4116	0	3245
Locus_1246_Transcript_1/2_Confidence_0.667_Length_1608	scaffold17408|size7675	100	761	0	0	848	1608	5289	6049	0	1406
Locus_1246_Transcript_2/2_Confidence_0.667_Length_1488	scaffold3840|size13738	99.844	641	1	0	848	1488	7951	7311	0	1179
Locus_1247_Transcript_1/1_Confidence_1.000_Length_685	scaffold116269|size1922	100	674	0	0	1	674	904	1577	0	1245
Locus_1248_Transcript_1/3_Confidence_0.667_Length_1480	scaffold81564|size2749	83.363	559	89	4	69	625	1631	2187	1.31e-143	514
Locus_1248_Transcript_2/3_Confidence_0.667_Length_1505	scaffold81564|size2749	83.363	559	89	4	69	625	1631	2187	1.33e-143	514
Locus_1248_Transcript_3/3_Confidence_0.667_Length_1480	scaffold81564|size2749	83.363	559	89	4	69	625	1631	2187	1.31e-143	514
Locus_1251_Transcript_1/1_Confidence_1.000_Length_787	scaffold111988|size2001	100	362	0	0	1	362	1312	1673	0	669
Locus_1252_Transcript_1/1_Confidence_1.000_Length_509	scaffold54728|size3854	100	509	0	0	1	509	965	457	0	941
Locus_1253_Transcript_1/1_Confidence_1.000_Length_730	scaffold8539|size10392	94.521	219	12	0	1	219	8088	7870	4.1e-91	339
Locus_1254_Transcript_1/1_Confidence_1.000_Length_1226	scaffold91408|size2467	99.698	663	2	0	564	1226	1067	405	0	1216
Locus_1255_Transcript_1/1_Confidence_1.000_Length_1021	scaffold48336|size4224	99.902	1021	1	0	1	1021	2929	1909	0	1881
Locus_1256_Transcript_1/2_Confidence_0.750_Length_1161	scaffold181416|size1135	99.366	631	4	0	34	664	505	1135	0	1144
Locus_1256_Transcript_2/2_Confidence_0.750_Length_1125	scaffold181416|size1135	99.472	568	3	0	34	601	505	1072	0	1033
Locus_1257_Transcript_1/1_Confidence_1.000_Length_1140	scaffold75447|size2952	99.386	1140	2	2	1	1140	1462	2596	0	2061
Locus_1258_Transcript_1/1_Confidence_1.000_Length_900	scaffold11316|size9309	99.573	234	1	0	666	899	3359	3126	1.06e-117	427
Locus_1259_Transcript_1/2_Confidence_0.833_Length_3050	scaffold48477|size4214	100	640	0	0	926	1565	1642	1003	0	1182
Locus_1259_Transcript_2/2_Confidence_1.000_Length_3184	scaffold48477|size4214	100	640	0	0	926	1565	1642	1003	0	1182
Locus_1260_Transcript_1/2_Confidence_0.667_Length_634	scaffold61783|size3505	97.554	368	8	1	267	634	2186	1820	1.87e-178	628
Locus_1260_Transcript_2/2_Confidence_0.667_Length_592	scaffold61783|size3505	96.676	361	12	0	232	592	2180	1820	3.8e-170	601
Locus_1261_Transcript_1/1_Confidence_1.000_Length_1560	scaffold46773|size4324	99.936	1560	1	0	1	1560	1111	2670	0	2876
Locus_1263_Transcript_1/1_Confidence_1.000_Length_1202	scaffold632|size21654	100	247	0	0	87	333	5545	5791	1.81e-126	457
Locus_1264_Transcript_1/2_Confidence_0.750_Length_1097	scaffold6094|size11779	96.813	753	22	2	1	752	6230	6981	0	1256
Locus_1264_Transcript_2/2_Confidence_0.500_Length_1138	scaffold6094|size11779	98.946	1138	11	1	1	1138	6230	7366	0	2034
Locus_1265_Transcript_1/1_Confidence_1.000_Length_1733	scaffold545|size22428	99.467	375	2	0	1359	1733	3240	3614	0	682
Locus_1266_Transcript_1/3_Confidence_0.667_Length_941	scaffold21665|size6895	97.878	707	10	3	1	707	1899	1198	0	1218
Locus_1266_Transcript_2/3_Confidence_0.667_Length_816	scaffold21665|size6895	100	363	0	0	220	582	1560	1198	0	671
Locus_1266_Transcript_3/3_Confidence_0.667_Length_821	scaffold21665|size6895	100	363	0	0	225	587	1560	1198	0	671
Locus_1268_Transcript_1/1_Confidence_1.000_Length_2051	scaffold48213|size4231	99.765	425	1	0	1627	2051	3453	3029	0	780
Locus_1269_Transcript_1/2_Confidence_0.889_Length_1878	scaffold54462|size3867	94.944	356	18	0	669	1024	1017	662	7.61e-157	558
Locus_1269_Transcript_2/2_Confidence_0.889_Length_1982	scaffold54462|size3867	94.944	356	18	0	669	1024	1017	662	8.04e-157	558
Locus_1270_Transcript_1/1_Confidence_1.000_Length_2565	scaffold2441|size15640	99.918	1214	1	0	656	1869	1575	2788	0	2237
Locus_1271_Transcript_1/1_Confidence_1.000_Length_958	scaffold131351|size1676	100	177	0	0	365	541	623	799	1.18e-87	327
Locus_1272_Transcript_1/1_Confidence_1.000_Length_1346	scaffold63931|size3407	96.943	785	0	1	2	786	1059	1819	0	1295
Locus_1273_Transcript_1/2_Confidence_0.667_Length_1829	scaffold43453|size4547	99.127	458	1	1	1	458	4299	3845	0	821
Locus_1273_Transcript_2/2_Confidence_0.667_Length_1844	scaffold43453|size4547	99.127	458	1	1	1	458	4299	3845	0	821
Locus_1274_Transcript_1/1_Confidence_1.000_Length_2033	scaffold9716|size9903	99.289	422	1	1	1614	2033	1273	852	0	761
Locus_1275_Transcript_1/1_Confidence_1.000_Length_576	scaffold139399|size1566	95.833	312	9	3	265	576	1	308	3.86e-140	501
Locus_1276_Transcript_1/2_Confidence_0.800_Length_1751	scaffold106718|size2109	99.721	358	1	0	1390	1747	1753	2110	0	656
Locus_1276_Transcript_2/2_Confidence_0.800_Length_1746	scaffold106718|size2109	99.721	358	1	0	1385	1742	1753	2110	0	656
Locus_1277_Transcript_1/1_Confidence_1.000_Length_2221	scaffold12232|size9013	100	335	0	0	2	336	574	240	4.08e-175	619
Locus_1278_Transcript_1/1_Confidence_1.000_Length_1634	scaffold36838|size5079	98.507	335	5	0	4	338	1413	1079	6.51e-167	592
Locus_1279_Transcript_1/1_Confidence_1.000_Length_1086	scaffold58962|size3637	93.5	200	10	3	263	460	3638	3440	1.35e-77	294
Locus_1280_Transcript_1/1_Confidence_1.000_Length_793	scaffold5400|size12258	100	207	0	0	98	304	4286	4080	2.03e-104	383
Locus_1282_Transcript_1/1_Confidence_1.000_Length_1264	scaffold14665|size8331	99.708	343	1	0	1	343	8125	7783	3.82e-178	628
Locus_1283_Transcript_1/3_Confidence_0.714_Length_1724	scaffold74540|size2985	93.668	758	47	1	137	894	2092	2848	0	1133
Locus_1283_Transcript_2/3_Confidence_0.429_Length_1728	scaffold74540|size2985	93.668	758	47	1	137	894	2092	2848	0	1133
Locus_1283_Transcript_3/3_Confidence_0.714_Length_1728	scaffold74540|size2985	93.668	758	47	1	137	894	2092	2848	0	1133
Locus_1285_Transcript_1/1_Confidence_1.000_Length_1196	scaffold4992|size12591	98.971	486	2	1	135	617	182	667	0	867
Locus_1286_Transcript_1/1_Confidence_1.000_Length_1693	scaffold47708|size4263	100	250	0	0	1	250	3966	3717	5.52e-128	462
Locus_1287_Transcript_1/1_Confidence_1.000_Length_1479	scaffold27314|size6079	99.932	1475	0	1	1	1474	5232	3758	0	2717
Locus_1289_Transcript_1/1_Confidence_1.000_Length_545	scaffold27331|size6077	100	545	0	0	1	545	4155	3611	0	1007
Locus_1290_Transcript_1/1_Confidence_1.000_Length_1902	scaffold486|size22864	98.798	416	1	1	1	412	7243	7658	0	737
Locus_1292_Transcript_1/1_Confidence_1.000_Length_2293	scaffold29119|size5852	100	812	0	0	1482	2293	3659	4470	0	1500
Locus_1293_Transcript_1/1_Confidence_1.000_Length_1587	scaffold198747|size1007	98.966	290	3	0	248	537	510	799	3.03e-145	520
Locus_1294_Transcript_1/1_Confidence_1.000_Length_1053	scaffold82811|size2708	98.718	468	5	1	586	1053	1074	608	0	830
Locus_1295_Transcript_1/1_Confidence_1.000_Length_201	scaffold32118|size5527	99.502	201	1	0	1	201	2944	3144	4.69e-100	366
Locus_1296_Transcript_1/1_Confidence_1.000_Length_2550	scaffold4777|size12766	98.883	537	6	0	2014	2550	4586	5122	0	959
Locus_1297_Transcript_1/1_Confidence_1.000_Length_1845	scaffold39140|size4874	100	416	0	0	1	416	979	1394	0	769
Locus_1298_Transcript_1/1_Confidence_1.000_Length_939	scaffold24309|size6487	99.784	462	1	0	125	586	423	884	0	848
Locus_1299_Transcript_1/1_Confidence_1.000_Length_1897	scaffold63224|size3439	99.835	605	1	0	732	1336	1783	1179	0	1114
Locus_1300_Transcript_1/1_Confidence_1.000_Length_732	scaffold70641|size3130	96.858	732	9	1	1	732	1508	2225	0	1214
Locus_1302_Transcript_1/1_Confidence_1.000_Length_1464	scaffold13121|size8745	100	495	0	0	970	1464	2320	2814	0	915
Locus_1303_Transcript_1/1_Confidence_1.000_Length_203	scaffold84474|size2658	99.015	203	2	0	1	203	960	1162	1.71e-99	364
Locus_1304_Transcript_1/2_Confidence_0.800_Length_1310	scaffold22705|size6727	94.531	384	3	1	1	384	6441	6076	1.46e-162	577
Locus_1304_Transcript_2/2_Confidence_0.800_Length_1273	scaffold22705|size6727	94.531	384	3	1	1	384	6441	6076	1.41e-162	577
Locus_1306_Transcript_1/7_Confidence_0.682_Length_2446	scaffold43141|size4568	95.034	1329	48	5	1130	2446	1	1323	0	2073
Locus_1306_Transcript_2/7_Confidence_0.591_Length_2458	scaffold43141|size4568	96.539	1329	40	2	1130	2458	1	1323	0	2194
Locus_1306_Transcript_3/7_Confidence_0.545_Length_2450	scaffold43141|size4568	98.186	1323	22	1	1130	2450	1	1323	0	2309
Locus_1306_Transcript_4/7_Confidence_0.636_Length_2446	scaffold43141|size4568	94.432	1329	56	5	1130	2446	1	1323	0	2028
Locus_1306_Transcript_5/7_Confidence_0.591_Length_2458	scaffold43141|size4568	97.517	1329	27	2	1130	2458	1	1323	0	2266
Locus_1306_Transcript_6/7_Confidence_0.591_Length_2512	scaffold43141|size4568	94.44	1151	58	2	1130	2280	1	1145	0	1766
Locus_1306_Transcript_7/7_Confidence_0.591_Length_2458	scaffold43141|size4568	96.539	1329	40	2	1130	2458	1	1323	0	2194
Locus_1307_Transcript_1/2_Confidence_0.833_Length_2388	scaffold194329|size1037	87.686	471	24	5	1	437	471	1	1.65e-144	518
Locus_1307_Transcript_2/2_Confidence_0.833_Length_2388	scaffold194329|size1037	88.11	471	22	5	1	437	471	1	7.61e-148	529
Locus_1309_Transcript_1/1_Confidence_1.000_Length_530	scaffold6617|size11421	100	223	0	0	215	437	2589	2367	1.7e-113	412
Locus_1310_Transcript_1/7_Confidence_0.188_Length_1057	scaffold119045|size1872	91.074	605	38	4	2	593	633	32	0	804
Locus_1310_Transcript_2/7_Confidence_0.500_Length_1849	scaffold119045|size1872	91.074	605	38	4	2	593	633	32	0	804
Locus_1310_Transcript_3/7_Confidence_0.562_Length_2024	scaffold119045|size1872	91.074	605	38	4	2	593	633	32	0	804
Locus_1310_Transcript_4/7_Confidence_0.562_Length_1877	scaffold119045|size1872	91.074	605	38	4	2	593	633	32	0	804
Locus_1310_Transcript_5/7_Confidence_0.438_Length_1168	scaffold64283|size3391	100	252	0	0	1	252	3263	3012	2.92e-129	466
Locus_1310_Transcript_6/7_Confidence_0.500_Length_2004	scaffold119045|size1872	91.074	605	38	4	2	593	633	32	0	804
Locus_1310_Transcript_7/7_Confidence_0.625_Length_2024	scaffold119045|size1872	91.074	605	38	4	2	593	633	32	0	804
Locus_1311_Transcript_1/1_Confidence_1.000_Length_1189	scaffold11615|size9202	100	602	0	0	1	602	6130	5529	0	1112
Locus_1312_Transcript_1/1_Confidence_1.000_Length_1393	scaffold25426|size6333	100	357	0	0	1037	1393	5179	5535	0	660
Locus_1313_Transcript_1/1_Confidence_1.000_Length_2423	scaffold35188|size5227	99.858	704	0	1	520	1222	2309	3012	0	1293
Locus_1314_Transcript_1/2_Confidence_0.750_Length_1256	scaffold342|size24532	99.261	541	3	1	716	1256	21174	21713	0	976
Locus_1314_Transcript_2/2_Confidence_0.750_Length_1256	scaffold342|size24532	99.261	541	3	1	716	1256	21174	21713	0	976
Locus_1315_Transcript_1/1_Confidence_1.000_Length_291	scaffold10598|size9568	100	101	0	0	167	267	2612	2512	5.91e-46	187
Locus_1316_Transcript_1/1_Confidence_1.000_Length_1676	scaffold20487|size7087	100	693	0	0	984	1676	2169	2861	0	1280
Locus_1317_Transcript_1/1_Confidence_1.000_Length_1199	scaffold12195|size9023	99.684	316	1	0	1	316	690	375	3.7e-163	579
Locus_1319_Transcript_1/1_Confidence_1.000_Length_1055	scaffold36569|size5101	100	433	0	0	623	1055	2371	1939	0	800
Locus_1320_Transcript_1/1_Confidence_1.000_Length_1473	scaffold63705|size3417	100	507	0	0	966	1472	1430	1936	0	937
Locus_1321_Transcript_1/1_Confidence_1.000_Length_1283	scaffold25075|size6382	100	519	0	0	765	1283	5585	6103	0	959
Locus_1322_Transcript_1/1_Confidence_1.000_Length_1683	scaffold43722|size4529	99.407	1687	1	2	1	1683	1720	3401	0	3051
Locus_1323_Transcript_1/4_Confidence_0.571_Length_1662	scaffold19191|size7319	99.776	447	1	0	1216	1662	5338	5784	0	821
Locus_1323_Transcript_2/4_Confidence_0.571_Length_1691	scaffold19191|size7319	99.776	447	1	0	1245	1691	5338	5784	0	821
Locus_1323_Transcript_3/4_Confidence_0.571_Length_1467	scaffold19191|size7319	100	365	0	0	404	768	3740	4104	0	675
Locus_1323_Transcript_4/4_Confidence_0.571_Length_1625	scaffold19191|size7319	99.776	447	1	0	1179	1625	5338	5784	0	821
Locus_1324_Transcript_1/1_Confidence_1.000_Length_1068	scaffold15678|size8070	99.775	445	1	0	1	445	1036	1480	0	817
Locus_1325_Transcript_1/7_Confidence_0.650_Length_1751	scaffold16675|size7835	84.744	1501	204	14	75	1567	1842	359	0	1480
Locus_1325_Transcript_2/7_Confidence_0.600_Length_1724	scaffold89867|size2507	97.763	894	10	1	1	894	884	1	0	1533
Locus_1325_Transcript_3/7_Confidence_0.650_Length_1640	scaffold16675|size7835	84.533	1500	209	12	75	1567	1842	359	0	1463
Locus_1325_Transcript_4/7_Confidence_0.650_Length_1751	scaffold36943|size5069	87.069	1392	151	19	1	1379	607	1982	0	1548
Locus_1325_Transcript_5/7_Confidence_0.650_Length_1751	scaffold16675|size7835	84.641	1504	200	21	75	1567	1842	359	0	1469
Locus_1325_Transcript_6/7_Confidence_0.350_Length_1736	scaffold36943|size5069	97.602	1376	21	1	1	1364	607	1982	0	2350
Locus_1325_Transcript_7/7_Confidence_0.650_Length_1751	scaffold16675|size7835	84.744	1501	204	14	75	1567	1842	359	0	1480
Locus_1326_Transcript_1/2_Confidence_0.667_Length_1817	scaffold9389|size10031	100	372	0	0	1409	1780	573	202	0	688
Locus_1326_Transcript_2/2_Confidence_0.667_Length_1945	scaffold9389|size10031	100	372	0	0	1409	1780	573	202	0	688
Locus_1327_Transcript_1/4_Confidence_0.625_Length_1314	scaffold75211|size2960	100	498	0	0	1	498	1239	742	0	920
Locus_1327_Transcript_2/4_Confidence_0.625_Length_1199	scaffold3130|size14583	99.716	352	1	0	1	352	6649	6298	0	645
Locus_1327_Transcript_3/4_Confidence_0.625_Length_1496	scaffold75211|size2960	100	498	0	0	1	498	1239	742	0	920
Locus_1327_Transcript_4/4_Confidence_0.625_Length_1314	scaffold75211|size2960	100	498	0	0	1	498	1239	742	0	920
Locus_1328_Transcript_1/2_Confidence_0.857_Length_4166	scaffold32045|size5535	98.94	1792	0	1	685	2457	1792	1	0	3186
Locus_1328_Transcript_2/2_Confidence_0.857_Length_4170	scaffold32045|size5535	98.94	1792	0	1	685	2457	1792	1	0	3186
Locus_1329_Transcript_1/1_Confidence_1.000_Length_1093	scaffold57525|size3707	99.842	634	1	0	460	1093	2009	2642	0	1166
Locus_1330_Transcript_1/1_Confidence_1.000_Length_705	scaffold80873|size2773	100	564	0	0	142	705	770	207	0	1042
Locus_1331_Transcript_1/1_Confidence_1.000_Length_752	scaffold13636|size8603	100	494	0	0	1	494	4895	4402	0	913
Locus_1332_Transcript_1/1_Confidence_1.000_Length_1762	scaffold101739|size2216	99.824	1701	3	0	61	1761	2216	516	0	3125
Locus_1333_Transcript_1/2_Confidence_0.500_Length_1447	scaffold17871|size7574	100	347	0	0	3	349	2734	3080	0	641
Locus_1333_Transcript_2/2_Confidence_0.750_Length_1293	scaffold5428|size12231	99.59	244	1	0	1050	1293	9340	9097	4.23e-123	446
Locus_1334_Transcript_1/3_Confidence_0.600_Length_900	scaffold34960|size5249	98.789	413	4	1	488	900	2086	2497	0	734
Locus_1334_Transcript_2/3_Confidence_0.600_Length_1262	scaffold2011|size16450	100	335	0	0	927	1261	1	335	2.3e-175	619
Locus_1334_Transcript_3/3_Confidence_0.600_Length_1096	scaffold2011|size16450	100	335	0	0	761	1095	1	335	1.99e-175	619
Locus_1335_Transcript_1/2_Confidence_0.667_Length_1583	scaffold6611|size11425	100	302	0	0	1103	1404	9147	9448	6.4e-157	558
Locus_1335_Transcript_2/2_Confidence_0.667_Length_1679	scaffold6611|size11425	100	302	0	0	1103	1404	9147	9448	6.79e-157	558
Locus_1336_Transcript_1/1_Confidence_1.000_Length_4032	scaffold10709|size9532	100	475	0	0	3108	3582	1879	1405	0	878
Locus_1337_Transcript_1/1_Confidence_1.000_Length_722	scaffold5145|size12447	99.684	316	1	0	407	722	2087	2402	2.19e-163	579
Locus_1338_Transcript_1/1_Confidence_1.000_Length_973	scaffold27465|size6059	92.25	400	28	2	313	712	1635	2031	8.36e-159	564
Locus_1339_Transcript_1/3_Confidence_0.833_Length_2084	scaffold36668|size5092	99.779	452	1	0	1633	2084	4053	4504	0	830
Locus_1339_Transcript_2/3_Confidence_0.833_Length_2084	scaffold36668|size5092	99.779	452	1	0	1633	2084	4053	4504	0	830
Locus_1339_Transcript_3/3_Confidence_0.833_Length_2084	scaffold36668|size5092	99.779	452	1	0	1633	2084	4053	4504	0	830
Locus_1340_Transcript_1/6_Confidence_0.684_Length_224	scaffold32223|size5516	96.875	224	7	0	1	224	2868	2645	8.77e-103	375
Locus_1340_Transcript_2/6_Confidence_0.526_Length_224	scaffold32223|size5516	95.946	222	9	0	1	222	2868	2647	2.46e-98	361
Locus_1340_Transcript_3/6_Confidence_0.105_Length_585	scaffold32223|size5516	99.684	316	1	0	10	325	4758	4443	1.76e-163	579
Locus_1340_Transcript_4/6_Confidence_0.684_Length_254	scaffold32223|size5516	97.942	243	5	0	1	243	2655	2413	1.28e-116	422
Locus_1340_Transcript_5/6_Confidence_0.526_Length_717	scaffold32223|size5516	98.987	395	4	0	323	717	3252	2858	0	708
Locus_1340_Transcript_6/6_Confidence_0.684_Length_224	scaffold32223|size5516	96.875	224	7	0	1	224	2868	2645	8.77e-103	375
Locus_1341_Transcript_1/2_Confidence_0.667_Length_944	scaffold9306|size10062	99.823	565	1	0	1	565	4671	5235	0	1038
Locus_1341_Transcript_2/2_Confidence_0.667_Length_877	scaffold7119|size11133	100	497	0	0	2	498	2260	1764	0	918
Locus_1342_Transcript_1/1_Confidence_1.000_Length_2081	scaffold1982|size16514	100	752	0	0	1	752	1090	1841	0	1389
Locus_1343_Transcript_1/3_Confidence_0.750_Length_421	scaffold1580|size17488	100	234	0	0	188	421	1	234	1.03e-119	433
Locus_1343_Transcript_2/3_Confidence_0.625_Length_466	scaffold1580|size17488	100	234	0	0	233	466	1	234	1.14e-119	433
Locus_1343_Transcript_3/3_Confidence_0.750_Length_436	scaffold1580|size17488	100	234	0	0	203	436	1	234	1.07e-119	433
Locus_1344_Transcript_1/2_Confidence_0.833_Length_2277	scaffold137939|size1585	95.668	554	24	0	1724	2277	56	609	0	891
Locus_1344_Transcript_2/2_Confidence_0.833_Length_2277	scaffold137939|size1585	95.668	554	24	0	1724	2277	56	609	0	891
Locus_1345_Transcript_1/1_Confidence_1.000_Length_2071	scaffold76751|size2908	100	300	0	0	212	511	2726	2427	1.09e-155	555
Locus_1346_Transcript_1/2_Confidence_0.750_Length_1384	scaffold6416|size11564	99.526	422	2	0	962	1383	4420	3999	0	769
Locus_1346_Transcript_2/2_Confidence_0.750_Length_1384	scaffold6416|size11564	99.526	422	2	0	962	1383	4420	3999	0	769
Locus_1347_Transcript_1/1_Confidence_1.000_Length_2847	scaffold2123|size16237	99.031	1754	1	1	759	2496	8283	6530	0	3131
Locus_1348_Transcript_1/1_Confidence_1.000_Length_1151	scaffold90334|size2495	99.751	401	0	1	1	401	2043	1644	0	734
Locus_1349_Transcript_1/2_Confidence_0.667_Length_1020	scaffold85130|size2640	100	356	0	0	135	490	1364	1009	0	658
Locus_1349_Transcript_2/2_Confidence_0.667_Length_1013	scaffold85130|size2640	100	356	0	0	128	483	1364	1009	0	658
Locus_1350_Transcript_1/1_Confidence_1.000_Length_649	scaffold15183|size8196	100	649	0	0	1	649	1762	1114	0	1199
Locus_1351_Transcript_1/1_Confidence_1.000_Length_1171	scaffold103772|size2172	99.82	555	1	0	1	555	367	921	0	1020
Locus_1352_Transcript_1/1_Confidence_1.000_Length_1898	scaffold29195|size5843	100	635	0	0	976	1610	4738	5372	0	1173
Locus_1353_Transcript_1/1_Confidence_1.000_Length_1737	scaffold18106|size7528	100	1528	0	0	1	1528	3792	5319	0	2822
Locus_1354_Transcript_1/1_Confidence_1.000_Length_1958	scaffold15627|size8081	100	299	0	0	1660	1958	3767	4065	3.69e-155	553
Locus_1355_Transcript_1/1_Confidence_1.000_Length_833	scaffold5413|size12251	95.455	88	4	0	714	801	6696	6609	1.42e-31	141
Locus_1356_Transcript_1/1_Confidence_1.000_Length_1508	scaffold194251|size1038	99.842	633	1	0	834	1466	633	1	0	1164
Locus_1357_Transcript_1/2_Confidence_0.750_Length_1875	scaffold1879|size16731	99.585	482	2	0	459	940	8873	8392	0	880
Locus_1357_Transcript_2/2_Confidence_0.750_Length_1341	scaffold1879|size16731	100	382	0	0	1	382	9791	9410	0	706
Locus_1358_Transcript_1/7_Confidence_0.389_Length_1090	scaffold40382|size4773	93.562	233	13	1	174	406	4400	4170	3.7e-93	346
Locus_1358_Transcript_2/7_Confidence_0.389_Length_1090	scaffold40369|size4774	93.411	258	15	1	149	406	1867	2122	1.01e-103	381
Locus_1358_Transcript_3/7_Confidence_0.444_Length_1063	scaffold121026|size1837	98.198	111	2	0	763	873	195	305	1.38e-47	195
Locus_1358_Transcript_4/7_Confidence_0.444_Length_1033	scaffold121026|size1837	97.436	117	3	0	763	879	195	311	2.89e-49	200
Locus_1358_Transcript_5/7_Confidence_0.444_Length_1035	scaffold121026|size1837	97.436	117	3	0	765	881	195	311	2.89e-49	200
Locus_1358_Transcript_6/7_Confidence_0.389_Length_1090	scaffold40369|size4774	93.411	258	15	1	149	406	1867	2122	1.01e-103	381
Locus_1358_Transcript_7/7_Confidence_0.444_Length_1033	scaffold121026|size1837	97.436	117	3	0	763	879	195	311	2.89e-49	200
Locus_1359_Transcript_1/1_Confidence_1.000_Length_994	scaffold101724|size2217	100	174	0	0	92	265	94	267	5.68e-86	322
Locus_1360_Transcript_1/1_Confidence_1.000_Length_887	scaffold39672|size4830	100	739	0	0	149	887	3839	4577	0	1365
Locus_1361_Transcript_1/2_Confidence_0.750_Length_1648	scaffold5921|size11889	99.798	496	0	1	1153	1648	3304	3798	0	909
Locus_1361_Transcript_2/2_Confidence_0.750_Length_1592	scaffold5921|size11889	99.798	496	0	1	1097	1592	3304	3798	0	909
Locus_1362_Transcript_1/1_Confidence_1.000_Length_856	scaffold8318|size10504	99.242	396	3	0	461	856	3794	3399	0	715
Locus_1363_Transcript_1/1_Confidence_1.000_Length_363	scaffold17374|size7682	100	238	0	0	1	238	4801	5038	5.23e-122	440
Locus_1364_Transcript_1/1_Confidence_1.000_Length_1408	scaffold28711|size5901	100	376	0	0	2	377	2288	1913	0	695
Locus_1365_Transcript_1/4_Confidence_0.625_Length_2088	scaffold7966|size10675	99.779	452	1	0	2	453	3220	3671	0	830
Locus_1365_Transcript_2/4_Confidence_0.625_Length_2086	scaffold7966|size10675	99.779	452	1	0	2	453	3220	3671	0	830
Locus_1365_Transcript_3/4_Confidence_0.625_Length_1995	scaffold1698|size17165	100	362	0	0	1	362	7977	8338	0	669
Locus_1365_Transcript_4/4_Confidence_0.625_Length_2086	scaffold7966|size10675	99.779	452	1	0	2	453	3220	3671	0	830
Locus_1366_Transcript_1/1_Confidence_1.000_Length_293	scaffold12308|size8988	99.659	293	1	0	1	293	4977	5269	5.13e-151	536
Locus_1367_Transcript_1/2_Confidence_0.750_Length_1436	scaffold21230|size6965	100	337	0	0	1099	1435	2577	2241	2.02e-176	623
Locus_1367_Transcript_2/2_Confidence_0.750_Length_1412	scaffold21230|size6965	100	337	0	0	1075	1411	2577	2241	1.99e-176	623
Locus_1368_Transcript_1/1_Confidence_1.000_Length_1863	scaffold13175|size8731	99.297	569	2	2	1	568	4883	5450	0	1027
Locus_1369_Transcript_1/1_Confidence_1.000_Length_281	scaffold2308|size15884	100	154	0	0	128	281	7393	7546	1.96e-75	285
Locus_1370_Transcript_1/1_Confidence_1.000_Length_866	scaffold179282|size1153	97.222	324	8	1	542	864	698	1021	7.47e-154	547
Locus_1371_Transcript_1/1_Confidence_1.000_Length_756	scaffold34499|size5293	99.471	756	4	0	1	756	4306	3551	0	1375
Locus_1372_Transcript_1/1_Confidence_1.000_Length_2410	scaffold10412|size9630	100	1147	0	0	468	1614	5873	4727	0	2119
Locus_1373_Transcript_1/1_Confidence_1.000_Length_3410	scaffold17457|size7663	99.344	2438	0	2	118	2544	3140	5572	0	4399
Locus_1374_Transcript_1/1_Confidence_1.000_Length_1118	scaffold2184|size16128	99.642	1118	4	0	1	1118	11636	10519	0	2043
Locus_1375_Transcript_1/1_Confidence_1.000_Length_376	scaffold178587|size1159	100	268	0	0	1	268	483	216	1.14e-138	496
Locus_1376_Transcript_1/1_Confidence_1.000_Length_889	scaffold45207|size4428	99.561	683	0	1	1	683	4039	3360	0	1242
Locus_1377_Transcript_1/3_Confidence_0.600_Length_1167	scaffold7216|size11070	100	465	0	0	35	499	10333	9869	0	859
Locus_1377_Transcript_2/3_Confidence_0.600_Length_1307	scaffold58726|size3648	100	419	0	0	889	1307	2366	2784	0	774
Locus_1377_Transcript_3/3_Confidence_0.600_Length_1320	scaffold7216|size11070	100	432	0	0	889	1320	8696	8265	0	798
Locus_1378_Transcript_1/2_Confidence_0.750_Length_4778	scaffold54918|size3844	100	810	0	0	1	810	2052	2861	0	1496
Locus_1378_Transcript_2/2_Confidence_0.750_Length_4778	scaffold54918|size3844	100	810	0	0	1	810	2052	2861	0	1496
Locus_1380_Transcript_1/3_Confidence_0.286_Length_852	scaffold37063|size5056	100	254	0	0	598	851	204	457	1.64e-130	470
Locus_1380_Transcript_2/3_Confidence_0.714_Length_1218	scaffold37063|size5056	100	254	0	0	964	1217	204	457	2.36e-130	470
Locus_1380_Transcript_3/3_Confidence_0.714_Length_1637	scaffold19715|size7226	99.764	424	0	1	226	648	6690	6267	0	776
Locus_1382_Transcript_1/1_Confidence_1.000_Length_1396	scaffold3404|size14229	99.788	472	1	0	1	472	13578	13107	0	867
Locus_1383_Transcript_1/1_Confidence_1.000_Length_1262	scaffold39381|size4855	97.045	880	1	1	205	1059	3976	4855	0	1458
Locus_1384_Transcript_1/4_Confidence_0.600_Length_1881	scaffold16436|size7890	99.522	1881	9	0	1	1881	3045	1165	0	3424
Locus_1384_Transcript_2/4_Confidence_0.733_Length_2522	scaffold16436|size7890	99.249	2263	17	0	260	2522	3427	1165	0	4085
Locus_1384_Transcript_3/4_Confidence_0.733_Length_2838	scaffold16436|size7890	96.696	2512	78	3	328	2838	3672	1165	0	4174
Locus_1384_Transcript_4/4_Confidence_0.733_Length_2522	scaffold16436|size7890	99.912	2263	2	0	260	2522	3427	1165	0	4169
Locus_1385_Transcript_1/9_Confidence_0.545_Length_2786	scaffold51206|size4054	95.197	229	11	0	380	608	1228	1456	9.54e-98	363
Locus_1385_Transcript_2/9_Confidence_0.545_Length_2745	scaffold51206|size4054	98.113	212	4	0	354	565	1245	1456	5.62e-100	370
Locus_1385_Transcript_3/9_Confidence_0.636_Length_2532	scaffold12605|size8896	97.899	238	4	1	2296	2532	6340	6103	3.05e-112	411
Locus_1385_Transcript_4/9_Confidence_0.545_Length_2787	scaffold170899|size1224	99.515	206	0	1	971	1175	1019	1224	4.41e-101	374
Locus_1385_Transcript_5/9_Confidence_0.091_Length_242	scaffold51206|size4054	95.27	148	7	0	67	214	906	1053	1.69e-60	235
Locus_1385_Transcript_6/9_Confidence_0.591_Length_2788	scaffold51206|size4054	96.507	229	8	0	380	608	1228	1456	9.48e-103	379
Locus_1385_Transcript_7/9_Confidence_0.636_Length_2584	scaffold12605|size8896	100	288	0	0	2296	2583	6340	6053	6.37e-149	532
Locus_1385_Transcript_8/9_Confidence_0.591_Length_2788	scaffold51206|size4054	95.197	229	11	0	380	608	1228	1456	9.55e-98	363
Locus_1385_Transcript_9/9_Confidence_0.591_Length_2788	scaffold51206|size4054	95.197	229	11	0	380	608	1228	1456	9.55e-98	363
Locus_1386_Transcript_1/1_Confidence_1.000_Length_1384	scaffold19929|size7190	99.804	510	1	0	874	1383	1387	878	0	937
Locus_1387_Transcript_1/1_Confidence_1.000_Length_360	scaffold24789|size6418	100	357	0	0	4	360	156	512	0	660
Locus_1388_Transcript_1/1_Confidence_1.000_Length_684	scaffold3406|size14228	100	347	0	0	338	684	4555	4209	0	641
Locus_1389_Transcript_1/1_Confidence_1.000_Length_710	scaffold36977|size5066	100	329	0	0	1	329	4236	3908	2.75e-172	608
Locus_1390_Transcript_1/3_Confidence_0.571_Length_993	scaffold10556|size9584	98.892	993	11	0	1	993	6235	7227	0	1773
Locus_1390_Transcript_2/3_Confidence_0.714_Length_2827	scaffold10556|size9584	96.089	2020	60	6	1	2007	6235	8248	0	3275
Locus_1390_Transcript_3/3_Confidence_0.714_Length_2830	scaffold10556|size9584	99.702	2014	2	1	1	2010	6235	8248	0	3683
Locus_1391_Transcript_1/1_Confidence_1.000_Length_262	scaffold11344|size9300	97.71	262	5	1	2	262	6162	6423	6.08e-125	449
[truncated: 22,695 more rows]
