# Supplementary material for: Genome sequencing and analysis uncover the regulatory elements involved in the development and oil biosynthesis of Pongamia pinnata (L.) – A potential biodiesel feedstock
Source: Front Plant Sci. 2022 Aug 25;13:747783. doi: 10.3389/fpls.2022.747783 (PMC9454018; doi:10.3389/fpls.2022.747783)
Supplement: Supplementary file 6 [file Data_Sheet_2.xlsx]

## Sheet: ReadMe
Description of worksheets:
ReadMe	Current Sheet
Summary	Summary of Annotation
Annotation	Annotation of Pongamia sample
GO_Chart	Gene Ontology graph representing the top ten GO MP, GO BP & GO CC
Description of columns in the worksheets:
Protein_ID (Query)	Protein ID from assembled XXX
Protein_length	Length of Protein
Protein ID(Subject ID)	Protein ID to which the predicted protein shows hit
Protein_Length	Length of Protein
% Identity	Percentage identity of the sequence
Alignment length (aa)	The number of amino acids mapped with predicted protein
Query_coverage	Percentage of predicted protein bases covered
Subject_coverage	Percentage of Proteins(aa) covered
Mismatches	Mismatches in the alignment
Gaps	Number of gaps in the aligned region
Q. start	Query (Predicted protein) start
Q. end	Query (Predicted protein) end
S. start	Subject (protein) start
S. end	Subject (protein) end
E-value	E-value of blast result
Protein Names	Protein names
Gene Name	Gene names
Organism Name	Organism which shows the best hit
Pathway	Pathway in which protein is involved
Gene Ontology (GO)	Gene Ontology Terms
Gene Ontology IDs	Gene Ontology IDs (BP, CC and MF)
GO_MF	Gene ontology molecular function
GO_BP	Gene ontology biological process
GO_CC	Gene ontology cellular component

## Sheet: Summary
1. The Proteins were annotated against all plant kingdom protein sequences (from Uniprot Protein Database).
2. Those Proteins with more than 30% identity as cut off was taken for further analyis.
Protein Annotation Summary	Proteins
Total Proteins	36162
Total Annotated Proteins	30000
Total Unannotated Proteins	6162

## Sheet: Annotation
Protein_ID (Query)	Protein_length	Protein ID(Subject ID)	Protein_Length	% Identity	Alignment length (aa)	Query_coverage	Subject_coverage	Mismatches	Gaps	Q. start	Q. end	S. start	S. end	E-value	Protein Names	Gene Name	Organism Name	Pathway	Gene Ontology (GO)	Gene Ontology IDs	GO_MF	GO_BP	GO_CC
g1.t1	263	tr|A0A0L9VIS5|A0A0L9VIS5_PHAAN	1055	38.2	241	91.63	22.84	102	5	51	248	818	1054	4.7e-26	Uncharacterized protein	LR48_Vigan10g051100	Phaseolus angularis (Azuki bean) (Vigna angularis)	NA	signal transduction [GO:0007165]	GO:0007165	NA	GO:0007165~signal transduction	NA
g2.t1	865	tr|K7MIT4|K7MIT4_SOYBN	485	90.9	471	54.45	97.11	27	2	1	456	1	470	1.6e-248	Uncharacterized protein	100806921 GLYMA_16G210300	Glycine max (Soybean) (Glycine hispida)	NA	integral component of membrane [GO:0016021]; heme binding [GO:0020037]; iron ion binding [GO:0005506]; monooxygenase activity [GO:0004497]; oxidoreductase activity, acting on paired donors, with incorporation or reduction of molecular oxygen [GO:0016705]; brassinosteroid biosynthetic process [GO:0016132]; brassinosteroid homeostasis [GO:0010268]; multicellular organism development [GO:0007275]; s…	GO:0004497; GO:0005506; GO:0007275; GO:0010268; GO:0016021; GO:0016125; GO:0016132; GO:0016705; GO:0020037	GO:0004497~monooxygenase activity;GO:0005506~iron ion binding;GO:0016705~oxidoreductase activity, acting on paired donors, with incorporation or reduction of molecular oxygen;GO:0020037~heme binding	GO:0007275~multicellular organismal development;GO:0010268~brassinosteroid homeostasis;GO:0016125~sterol metabolic process;GO:0016132~brassinosteroid biosynthetic process	GO:0016021~integral component of membrane
g3.t1	418	tr|K7LE83|K7LE83_SOYBN	462	66	435	100	94.16	119	7	1	417	1	424	2.1e-145	Uncharacterized protein	102663456 GLYMA_09G160700	Glycine max (Soybean) (Glycine hispida)	NA	NA	NA	NA	NA	NA
g4.t1	597	tr|A0A1S3UWM4|A0A1S3UWM4_VIGRR	619	80.3	598	100	96.61	117	1	1	597	22	619	1.3e-281	probable leucine-rich repeat receptor-like protein kinase At1g68400	LOC106769392	Vigna radiata var. radiata (Mung bean) (Phaseolus aureus)	NA	integral component of membrane [GO:0016021]; ATP binding [GO:0005524]; protein kinase activity [GO:0004672]	GO:0004672; GO:0005524; GO:0016021	GO:0004672~protein kinase activity;GO:0005524~ATP binding	NA	GO:0016021~integral component of membrane
g5.t1	255	tr|A0A0R0I960|A0A0R0I960_SOYBN	255	94.1	255	100	100	15	0	1	255	1	255	3.7e-137	Uncharacterized protein	100817450 GLYMA_09G160500	Glycine max (Soybean) (Glycine hispida)	NA	integral component of membrane [GO:0016021]; channel activity [GO:0015267]	GO:0015267; GO:0016021	GO:0015267~channel activity	NA	GO:0016021~integral component of membrane
g6.t1	100	tr|A0A2K3PAE5|A0A2K3PAE5_TRIPR	172	64.8	54	54	31.4	19	0	1	54	47	100	5.6e-12	Universal stress protein MJ0531-like protein	L195_g008889	Trifolium pratense (Red clover)	NA	response to stress [GO:0006950]	GO:0006950	NA	GO:0006950~response to stress	NA
g8.t1	209	tr|A0A072UZ76|A0A072UZ76_MEDTR	205	35.3	102	48.8	49.76	62	1	1	98	7	108	2e-11	Uncharacterized protein	25489343 MTR_3g068135	Medicago truncatula (Barrel medic) (Medicago tribuloides)	NA	NA	NA	NA	NA	NA
g9.t1	1709	tr|D7SXK2|D7SXK2_VITVI	1748	67.5	1762	100	100	471	18	16	1703	15	1748	0	Sister chromatid cohesion protein	VIT_14s0108g01680	Vitis vinifera (Grape)	NA	nucleus [GO:0005634]; chromatin binding [GO:0003682]; centromere complex assembly [GO:0034508]; embryo development ending in seed dormancy [GO:0009793]; meiotic sister chromatid cohesion [GO:0051177]; regulation of gene expression [GO:0010468]	GO:0003682; GO:0005634; GO:0009793; GO:0010468; GO:0034508; GO:0051177	GO:0003682~chromatin binding	GO:0009793~embryo development ending in seed dormancy;GO:0010468~regulation of gene expression;GO:0034508~centromere complex assembly;GO:0051177~meiotic sister chromatid cohesion	GO:0005634~nucleus
g11.t1	71	tr|A0A0S3SW80|A0A0S3SW80_PHAAN	120	84.7	59	83.1	49.17	9	0	11	69	31	89	3.4e-24	Uncharacterized protein	Vigan.09G024900 VIGAN_09024900	Vigna angularis var. angularis	NA	NA	NA	NA	NA	NA
g13.t1	557	tr|I1JME7|I1JME7_SOYBN	559	84.6	571	100	100	62	5	1	557	1	559	2.1e-273	Uncharacterized protein	100810730 GLYMA_03G097900	Glycine max (Soybean) (Glycine hispida)	NA	cytoplasm [GO:0005737]; ATP binding [GO:0005524]; glutamate-tRNA ligase activity [GO:0004818]; tRNA binding [GO:0000049]; zinc ion binding [GO:0008270]; glutamyl-tRNA aminoacylation [GO:0006424]	GO:0000049; GO:0004818; GO:0005524; GO:0005737; GO:0006424; GO:0008270	GO:0000049~tRNA binding;GO:0004818~glutamate-tRNA ligase activity;GO:0005524~ATP binding;GO:0008270~zinc ion binding	GO:0006424~glutamyl-tRNA aminoacylation	GO:0005737~cytoplasm
g14.t1	93	tr|A0A0B2RGC6|A0A0B2RGC6_GLYSO	606	88.2	93	100	15.35	11	0	1	93	438	530	8.2e-42	Protein SCAI	glysoja_037249	Glycine soja (Wild soybean)	NA	transcription corepressor activity [GO:0003714]; transcription, DNA-templated [GO:0006351]	GO:0003714; GO:0006351	GO:0003714~transcription corepressor activity	GO:0006351~transcription, DNA-templated	NA
g15.t1	1063	tr|A0A0B2QNU6|A0A0B2QNU6_GLYSO	1027	83.3	1028	96.71	100	149	4	58	1063	1	1027	0	Putative ATP-dependent helicase C23E6.02 (EC 3.6.1.3)	glysoja_030186	Glycine soja (Wild soybean)	NA	ATP binding [GO:0005524]; ATPase activity [GO:0016887]; helicase activity [GO:0004386]; metal ion binding [GO:0046872]	GO:0004386; GO:0005524; GO:0016887; GO:0046872	GO:0004386~helicase activity;GO:0005524~ATP binding;GO:0016887~ATPase activity;GO:0046872~metal ion binding	NA	NA
g16.t1	486	tr|A0A0R0E9D4|A0A0R0E9D4_SOYBN	473	91	288	59.26	60.89	26	0	199	486	186	473	2.7e-152	Uncharacterized protein	100775638 GLYMA_20G100900	Glycine max (Soybean) (Glycine hispida)	NA	aspartic-type endopeptidase activity [GO:0004190]	GO:0004190	GO:0004190~aspartic-type endopeptidase activity	NA	NA
g17.t1	559	tr|A0A0B2QNW1|A0A0B2QNW1_GLYSO	403	64.2	293	52.42	72.7	95	3	1	285	1	291	3.8e-94	Uncharacterized protein	glysoja_030185	Glycine soja (Wild soybean)	NA	methyltransferase activity [GO:0008168]; protein methylation [GO:0006479]	GO:0006479; GO:0008168	GO:0008168~methyltransferase activity	GO:0006479~protein methylation	NA
g19.t1	764	tr|A0A1S3U633|A0A1S3U633_VIGRR	786	70.3	805	100	100	179	14	1	764	1	786	3.5e-300	uncharacterized protein LOC106762201	LOC106762201	Vigna radiata var. radiata (Mung bean) (Phaseolus aureus)	NA	calmodulin binding [GO:0005516]	GO:0005516	GO:0005516~calmodulin binding	NA	NA
g20.t1	138	tr|A0A0R0KXR6|A0A0R0KXR6_SOYBN	485	63.3	79	57.25	16.29	20	4	1	78	1	71	9.7e-15	Uncharacterized protein	100786981 GLYMA_02G161900	Glycine max (Soybean) (Glycine hispida)	NA	integral component of membrane [GO:0016021]	GO:0016021	NA	NA	GO:0016021~integral component of membrane
g21.t1	437	tr|A0A0B2Q1V9|A0A0B2Q1V9_GLYSO	507	74.5	439	100	86.59	95	7	3	437	64	489	6.3e-177	Uncharacterized protein	glysoja_045798	Glycine soja (Wild soybean)	NA	integral component of membrane [GO:0016021]	GO:0016021	NA	NA	GO:0016021~integral component of membrane
g22.t1	358	tr|I1KM59|I1KM59_SOYBN	656	81.2	356	99.44	54.27	61	2	6	355	301	656	1.5e-160	Uncharacterized protein	100779433 GLYMA_07G218800	Glycine max (Soybean) (Glycine hispida)	NA	integral component of plasma membrane [GO:0005887]; secondary active sulfate transmembrane transporter activity [GO:0008271]; sulfate transmembrane transporter activity [GO:0015116]	GO:0005887; GO:0008271; GO:0015116	GO:0008271~secondary active sulfate transmembrane transporter activity;GO:0015116~sulfate transmembrane transporter activity	NA	GO:0005887~integral component of plasma membrane
g24.t1	724	tr|A0A151QYV3|A0A151QYV3_CAJCA	698	76.7	742	100	100	107	10	5	724	1	698	0	DNA cross-link repair 1A protein	KK1_043453	Cajanus cajan (Pigeon pea) (Cajanus indicus)	NA	NA	NA	NA	NA	NA
g25.t1	537	tr|I1JK06|I1JK06_SOYBN	563	83.9	516	96.09	91.65	58	1	2	517	3	493	9e-250	Reticulon-like protein	100799363 GLYMA_03G002500	Glycine max (Soybean) (Glycine hispida)	NA	endoplasmic reticulum membrane [GO:0005789]; integral component of membrane [GO:0016021]; 3-beta-hydroxy-delta5-steroid dehydrogenase activity [GO:0003854]; steroid biosynthetic process [GO:0006694]	GO:0003854; GO:0005789; GO:0006694; GO:0016021	GO:0003854~3-beta-hydroxy-delta5-steroid dehydrogenase activity	GO:0006694~steroid biosynthetic process	GO:0005789~endoplasmic reticulum membrane;GO:0016021~integral component of membrane
g26.t1	710	tr|A0A151QYS0|A0A151QYS0_CAJCA	719	88.9	719	100	100	34	2	38	710	1	719	0	Eukaryotic translation initiation factor 3 subunit B (eIF3b) (eIF-3-eta) (eIF3 p110)	KK1_043450	Cajanus cajan (Pigeon pea) (Cajanus indicus)	NA	eukaryotic 43S preinitiation complex [GO:0016282]; eukaryotic 48S preinitiation complex [GO:0033290]; eukaryotic translation initiation factor 3 complex [GO:0005852]; translation initiation factor activity [GO:0003743]; translation initiation factor binding [GO:0031369]; formation of cytoplasmic translation initiation complex [GO:0001732]	GO:0001732; GO:0003743; GO:0005852; GO:0016282; GO:0031369; GO:0033290	GO:0003743~translation initiation factor activity;GO:0031369~translation initiation factor binding	GO:0001732~formation of cytoplasmic translation initiation complex	GO:0005852~eukaryotic translation initiation factor 3 complex;GO:0016282~eukaryotic 43S preinitiation complex;GO:0033290~eukaryotic 48S preinitiation complex
g28.t1	217	tr|C6TML8|C6TML8_SOYBN	405	89	218	100	53.83	23	1	1	217	188	405	9.6e-110	Uncharacterized protein	100780403 GLYMA_02G052900	Glycine max (Soybean) (Glycine hispida)	NA	integral component of membrane [GO:0016021]	GO:0016021	NA	NA	GO:0016021~integral component of membrane
g29.t1	88	tr|C6TML8|C6TML8_SOYBN	405	68.1	72	81.82	17.78	10	1	4	62	4	75	1.2e-18	Uncharacterized protein	100780403 GLYMA_02G052900	Glycine max (Soybean) (Glycine hispida)	NA	integral component of membrane [GO:0016021]	GO:0016021	NA	NA	GO:0016021~integral component of membrane
g31.t1	439	tr|A0A0R0JN35|A0A0R0JN35_SOYBN	403	71.4	430	97.95	100	86	11	4	426	2	401	5.6e-165	Uncharacterized protein	GLYMA_06G295300	Glycine max (Soybean) (Glycine hispida)	NA	nucleus [GO:0005634]; DNA binding [GO:0003677]; DNA binding transcription factor activity [GO:0003700]; transcription, DNA-templated [GO:0006351]	GO:0003677; GO:0003700; GO:0005634; GO:0006351	GO:0003677~DNA binding;GO:0003700~sequence-specific DNA binding transcription factor activity	GO:0006351~transcription, DNA-templated	GO:0005634~nucleus
g32.t1	595	tr|I1MV57|I1MV57_SOYBN	618	86.2	630	100	100	40	3	1	595	1	618	1.3e-305	Uncharacterized protein	100818157 GLYMA_17G145700	Glycine max (Soybean) (Glycine hispida)	NA	HAUS complex [GO:0070652]; spindle [GO:0005819]; spindle assembly [GO:0051225]	GO:0005819; GO:0051225; GO:0070652	NA	GO:0051225~spindle assembly	GO:0005819~spindle;GO:0070652~HAUS complex
g33.t1	100	tr|A0A2K3PNX5|A0A2K3PNX5_TRIPR	382	73.1	78	78	20.42	21	0	21	98	75	152	1.9e-28	Uncharacterized protein	L195_g013723	Trifolium pratense (Red clover)	NA	NA	NA	NA	NA	NA
g34.t1	397	tr|I1LF90|I1LF90_SOYBN	455	87.5	367	92.44	80.66	33	1	18	384	78	431	7.7e-182	Dihydroorotate dehydrogenase (quinone), mitochondrial (DHOdehase) (EC 1.3.5.2)	100800054 GLYMA_10G286200	Glycine max (Soybean) (Glycine hispida)	PATHWAY: Pyrimidine metabolism; UMP biosynthesis via de novo pathway; orotate from (S)-dihydroorotate (quinone route): step 1/1. {ECO:0000256|RuleBase:RU361255}.	mitochondrial inner membrane [GO:0005743]; dihydroorotate dehydrogenase activity [GO:0004152]; 'de novo' pyrimidine nucleobase biosynthetic process [GO:0006207]; 'de novo' UMP biosynthetic process [GO:0044205]	GO:0004152; GO:0005743; GO:0006207; GO:0044205	GO:0004152~dihydroorotate dehydrogenase activity	GO:0006207~'de novo' pyrimidine nucleobase biosynthetic process;GO:0044205~'de novo' UMP biosynthetic process	GO:0005743~mitochondrial inner membrane
g35.t1	112	tr|A0A0B2QCU9|A0A0B2QCU9_GLYSO	110	68.8	112	100	100	33	2	1	112	1	110	9.2e-40	RING-H2 finger protein ATL47	glysoja_048508	Glycine soja (Wild soybean)	NA	NA	NA	NA	NA	NA
g36.t1	338	tr|A0A0B2PDE1|A0A0B2PDE1_GLYSO	746	79.2	312	92.31	41.82	64	1	14	325	433	743	1.6e-135	Vesicle-fusing ATPase (EC 3.6.4.6)	glysoja_027355	Glycine soja (Wild soybean)	NA	ATP binding [GO:0005524]; hydrolase activity [GO:0016787]	GO:0005524; GO:0016787	GO:0005524~ATP binding;GO:0016787~hydrolase activity	NA	NA
g37.t1	430	tr|A0A1J7HVH2|A0A1J7HVH2_LUPAN	704	77.9	340	79.07	48.3	46	3	7	317	7	346	3.9e-139	Uncharacterized protein	TanjilG_05558	Lupinus angustifolius (Narrow-leaved blue lupine)	NA	ATP binding [GO:0005524]	GO:0005524	GO:0005524~ATP binding	NA	NA
g38.t1	170	tr|A0A1S2XGP4|A0A1S2XGP4_CICAR	705	85.3	170	100	24.11	25	0	1	170	536	705	1.1e-79	pentatricopeptide repeat-containing protein At4g19890 isoform X1	LOC101496148	Cicer arietinum (Chickpea) (Garbanzo)	NA	NA	NA	NA	NA	NA
g39.t1	764	tr|K7MD65|K7MD65_SOYBN	777	82	778	100	100	125	6	1	764	1	777	0	Uncharacterized protein	100781053 GLYMA_15G224500	Glycine max (Soybean) (Glycine hispida)	NA	serine-type endopeptidase activity [GO:0004252]	GO:0004252	GO:0004252~serine-type endopeptidase activity	NA	NA
g40.t1	408	tr|V7CI88|V7CI88_PHAVU	3877	97.6	339	83.09	8.74	8	0	1	339	27	365	1.5e-185	Uncharacterized protein	PHAVU_002G108900g	Phaseolus vulgaris (Kidney bean) (French bean)	NA	histone acetyltransferase complex [GO:0000123]; ATP binding [GO:0005524]; protein serine/threonine kinase activity [GO:0004674]; histone acetylation [GO:0016573]	GO:0000123; GO:0004674; GO:0005524; GO:0016573	GO:0004674~protein serine/threonine kinase activity;GO:0005524~ATP binding	GO:0016573~histone acetylation	GO:0000123~histone acetyltransferase complex
g41.t1	894	tr|I1LI15|I1LI15_SOYBN	3876	95.3	894	100	23.07	42	0	1	894	490	1383	0	Uncharacterized protein	100800422 GLYMA_11G077000	Glycine max (Soybean) (Glycine hispida)	NA	histone acetyltransferase complex [GO:0000123]; nucleus [GO:0005634]; ATP binding [GO:0005524]; kinase activity [GO:0016301]; protein serine/threonine kinase activity [GO:0004674]; DNA repair [GO:0006281]; histone acetylation [GO:0016573]	GO:0000123; GO:0004674; GO:0005524; GO:0005634; GO:0006281; GO:0016301; GO:0016573	GO:0004674~protein serine/threonine kinase activity;GO:0005524~ATP binding;GO:0016301~kinase activity	GO:0006281~DNA repair;GO:0016573~histone acetylation	GO:0000123~histone acetyltransferase complex;GO:0005634~nucleus
g42.t1	2495	tr|A0A1S3VPD8|A0A1S3VPD8_VIGRR	3878	92.8	2481	99.44	63.98	111	5	42	2495	1439	3878	0	transformation/transcription domain-associated protein isoform X2	LOC106777062	Vigna radiata var. radiata (Mung bean) (Phaseolus aureus)	NA	histone acetyltransferase complex [GO:0000123]; ATP binding [GO:0005524]; protein serine/threonine kinase activity [GO:0004674]; histone acetylation [GO:0016573]	GO:0000123; GO:0004674; GO:0005524; GO:0016573	GO:0004674~protein serine/threonine kinase activity;GO:0005524~ATP binding	GO:0016573~histone acetylation	GO:0000123~histone acetyltransferase complex
g43.t1	391	tr|I1LI17|I1LI17_SOYBN	346	58.1	346	88.49	100	101	8	90	391	1	346	8.4e-88	Uncharacterized protein	100805416 GLYMA_11G077200	Glycine max (Soybean) (Glycine hispida)	NA	chloroplast stroma [GO:0009570]; fatty acid binding [GO:0005504]; fatty acid metabolic process [GO:0006631]	GO:0005504; GO:0006631; GO:0009570	GO:0005504~fatty acid binding	GO:0006631~fatty acid metabolic process	GO:0009570~chloroplast stroma
g44.t1	258	tr|I3S5D2|I3S5D2_MEDTR	227	53.3	227	87.98	100	101	2	37	258	1	227	1.1e-54	Phosphatidic acid phosphatase (PAP2) family protein	25493615 MTR_4g101420	Medicago truncatula (Barrel medic) (Medicago tribuloides)	NA	integral component of membrane [GO:0016021]	GO:0016021	NA	NA	GO:0016021~integral component of membrane
g45.t1	734	tr|V7AZG6|V7AZG6_PHAVU	720	78.1	735	100	100	115	5	2	734	30	720	0	Uncharacterized protein	PHAVU_009G260900g	Phaseolus vulgaris (Kidney bean) (French bean)	NA	integral component of membrane [GO:0016021]; ATP binding [GO:0005524]; protein kinase activity [GO:0004672]	GO:0004672; GO:0005524; GO:0016021	GO:0004672~protein kinase activity;GO:0005524~ATP binding	NA	GO:0016021~integral component of membrane
g46.t1	426	tr|A0A0B2PV16|A0A0B2PV16_GLYSO	426	99.1	426	100	100	4	0	1	426	1	426	1.5e-244	26S protease regulatory subunit 7	glysoja_036054	Glycine soja (Wild soybean)	NA	cytoplasm [GO:0005737]; ATP binding [GO:0005524]; peptidase activity [GO:0008233]; protein catabolic process [GO:0030163]	GO:0005524; GO:0005737; GO:0008233; GO:0030163	GO:0005524~ATP binding;GO:0008233~peptidase activity	GO:0030163~protein catabolic process	GO:0005737~cytoplasm
g47.t1	525	tr|A0A1J7HL49|A0A1J7HL49_LUPAN	541	77	535	100	98.89	102	8	5	523	10	539	6.7e-234	Uncharacterized protein	TanjilG_29261	Lupinus angustifolius (Narrow-leaved blue lupine)	NA	integral component of membrane [GO:0016021]; transferase activity, transferring glycosyl groups [GO:0016757]; fucose metabolic process [GO:0006004]	GO:0006004; GO:0016021; GO:0016757	GO:0016757~transferase activity, transferring glycosyl groups	GO:0006004~fucose metabolic process	GO:0016021~integral component of membrane
g48.t1	96	tr|A0A2C9UWZ3|A0A2C9UWZ3_MANES	93	42.6	94	97.92	100	29	3	11	88	3	87	2.9e-10	Uncharacterized protein	MANES_11G011800	Manihot esculenta (Cassava) (Jatropha manihot)	NA	NA	NA	NA	NA	NA
g49.t1	569	tr|V7B0H0|V7B0H0_PHAVU	565	66.6	577	100	100	144	9	1	569	23	558	9e-200	Uncharacterized protein	PHAVU_009G261100g	Phaseolus vulgaris (Kidney bean) (French bean)	NA	DNA binding [GO:0003677]	GO:0003677	GO:0003677~DNA binding	NA	NA
g50.t1	289	tr|A0A151RCT4|A0A151RCT4_CAJCA	1356	34.2	161	55.71	11.87	105	1	1	160	862	1022	1.3e-21	Putative ribonuclease H protein At1g65750 family (Fragment)	KK1_038215	Cajanus cajan (Pigeon pea) (Cajanus indicus)	NA	nucleic acid binding [GO:0003676]; RNA-DNA hybrid ribonuclease activity [GO:0004523]; zinc ion binding [GO:0008270]	GO:0003676; GO:0004523; GO:0008270	GO:0003676~nucleic acid binding;GO:0004523~RNA-DNA hybrid ribonuclease activity;GO:0008270~zinc ion binding	NA	NA
g51.t1	232	tr|A0A151QRE9|A0A151QRE9_CAJCA	278	94	232	100	83.45	13	1	1	232	48	278	1.7e-120	Homeobox-leucine zipper protein ATHB-13	KK1_046324	Cajanus cajan (Pigeon pea) (Cajanus indicus)	NA	nucleus [GO:0005634]; DNA binding transcription factor activity [GO:0003700]; sequence-specific DNA binding [GO:0043565]	GO:0003700; GO:0005634; GO:0043565	GO:0003700~sequence-specific DNA binding transcription factor activity;GO:0043565~sequence-specific DNA binding	NA	GO:0005634~nucleus
g53.t1	133	tr|K7LB25|K7LB25_SOYBN	814	88.7	106	79.7	13.02	12	0	1	106	255	360	2.1e-46	Molybdenum cofactor sulfurase (MCS) (MOS) (MoCo sulfurase) (EC 2.8.1.9) (Molybdenum cofactor sulfurtransferase)	100787334 GLYMA_09G002300	Glycine max (Soybean) (Glycine hispida)	NA	lyase activity [GO:0016829]; Mo-molybdopterin cofactor sulfurase activity [GO:0008265]; molybdenum cofactor sulfurtransferase activity [GO:0102867]; molybdenum ion binding [GO:0030151]; pyridoxal phosphate binding [GO:0030170]; Mo-molybdopterin cofactor biosynthetic process [GO:0006777]	GO:0006777; GO:0008265; GO:0016829; GO:0030151; GO:0030170; GO:0102867	GO:0008265~Mo-molybdopterin cofactor sulfurase activity;GO:0016829~lyase activity;GO:0030151~molybdenum ion binding;GO:0030170~pyridoxal phosphate binding	GO:0006777~Mo-molybdopterin cofactor biosynthetic process	NA
g55.t1	285	tr|A0A2P5Y6J8|A0A2P5Y6J8_GOSBA	835	56.9	283	99.3	33.89	93	3	5	285	4	259	5.2e-79	Molybdenum cofactor sulfurase (MCS) (MOS) (MoCo sulfurase) (EC 2.8.1.9) (Molybdenum cofactor sulfurtransferase)	GOBAR_AA09418	Gossypium barbadense (Sea-island cotton) (Egyptian cotton)	NA	lyase activity [GO:0016829]; Mo-molybdopterin cofactor sulfurase activity [GO:0008265]; molybdenum cofactor sulfurtransferase activity [GO:0102867]; molybdenum ion binding [GO:0030151]; pyridoxal phosphate binding [GO:0030170]; Mo-molybdopterin cofactor biosynthetic process [GO:0006777]	GO:0006777; GO:0008265; GO:0016829; GO:0030151; GO:0030170; GO:0102867	GO:0008265~Mo-molybdopterin cofactor sulfurase activity;GO:0016829~lyase activity;GO:0030151~molybdenum ion binding;GO:0030170~pyridoxal phosphate binding	GO:0006777~Mo-molybdopterin cofactor biosynthetic process	NA
g57.t1	242	tr|A0A0L9TMC0|A0A0L9TMC0_PHAAN	153	96.1	127	52.48	83.01	4	1	1	126	1	127	4.4e-63	Uncharacterized protein	LR48_Vigan01g113700	Phaseolus angularis (Azuki bean) (Vigna angularis)	NA	intracellular [GO:0005622]; GTP binding [GO:0005525]; GTPase activity [GO:0003924]; small GTPase mediated signal transduction [GO:0007264]	GO:0003924; GO:0005525; GO:0005622; GO:0007264	GO:0003924~GTPase activity;GO:0005525~GTP binding	GO:0007264~small GTPase mediated signal transduction	GO:0005622~intracellular
g58.t1	855	tr|A0A0B2RGL9|A0A0B2RGL9_GLYSO	864	76.5	872	100	100	179	9	1	855	2	864	0	Uncharacterized protein	glysoja_035586	Glycine soja (Wild soybean)	NA	integral component of membrane [GO:0016021]	GO:0016021	NA	NA	GO:0016021~integral component of membrane
g60.t1	73	tr|A0A0B2Q3Z8|A0A0B2Q3Z8_GLYSO	633	66.3	89	100	14.06	14	2	1	73	471	559	3.1e-20	Phosphoribosylaminoimidazole carboxylase, chloroplastic (EC 4.1.1.21)	glysoja_038117	Glycine soja (Wild soybean)	NA	ATP binding [GO:0005524]; metal ion binding [GO:0046872]; phosphoribosylaminoimidazole carboxylase activity [GO:0004638]; 'de novo' IMP biosynthetic process [GO:0006189]	GO:0004638; GO:0005524; GO:0006189; GO:0046872	GO:0004638~phosphoribosylaminoimidazole carboxylase activity;GO:0005524~ATP binding;GO:0046872~metal ion binding	GO:0006189~'de novo' IMP biosynthetic process	NA
g61.t1	389	tr|A0A151THX8|A0A151THX8_CAJCA	374	82.6	368	94.6	98.4	45	2	40	389	8	374	5.4e-172	Uncharacterized protein	KK1_012883	Cajanus cajan (Pigeon pea) (Cajanus indicus)	NA	metal ion binding [GO:0046872]; protein serine/threonine phosphatase activity [GO:0004722]	GO:0004722; GO:0046872	GO:0004722~protein serine/threonine phosphatase activity;GO:0046872~metal ion binding	NA	NA
g62.t1	623	tr|A0A0L9UQY3|A0A0L9UQY3_PHAAN	622	85.2	622	99.84	100	87	2	1	617	1	622	7.1e-307	Uncharacterized protein	LR48_Vigan06g061100	Phaseolus angularis (Azuki bean) (Vigna angularis)	NA	NA	NA	NA	NA	NA
g63.t1	321	tr|A0A0S3T478|A0A0S3T478_PHAAN	422	83.5	315	98.13	74.64	48	1	1	315	1	311	5e-147	Uncharacterized protein	Vigan.10G140600 VIGAN_10140600	Vigna angularis var. angularis	NA	integral component of membrane [GO:0016021]	GO:0016021	NA	NA	GO:0016021~integral component of membrane
g64.t1	445	tr|I1LIB8|I1LIB8_SOYBN	445	90.8	445	100	100	41	0	1	445	1	445	4.7e-236	Uncharacterized protein	GLYMA_11G086500	Glycine max (Soybean) (Glycine hispida)	NA	cytoplasm [GO:0005737]; nucleus [GO:0005634]; ATP binding [GO:0005524]; protein serine/threonine kinase activity [GO:0004674]; intracellular signal transduction [GO:0035556]; regulation of mRNA processing [GO:0050684]; spliceosomal complex assembly [GO:0000245]	GO:0000245; GO:0004674; GO:0005524; GO:0005634; GO:0005737; GO:0035556; GO:0050684	GO:0004674~protein serine/threonine kinase activity;GO:0005524~ATP binding	GO:0000245~spliceosomal complex assembly;GO:0035556~intracellular signal transduction;GO:0050684~regulation of mRNA processing	GO:0005634~nucleus;GO:0005737~cytoplasm
g65.t1	96	tr|I1KYZ7|I1KYZ7_SOYBN	97	90.7	97	100	100	8	1	1	96	1	97	8.2e-45	Uncharacterized protein	102660465 GLYMA_08G344900	Glycine max (Soybean) (Glycine hispida)	NA	NA	NA	NA	NA	NA
g66.t1	179	tr|V7B4K4|V7B4K4_PHAVU	353	83.8	179	100	50.71	29	0	1	179	175	353	7.7e-81	Uncharacterized protein	PHAVU_008G137400g	Phaseolus vulgaris (Kidney bean) (French bean)	NA	NA	NA	NA	NA	NA
g67.t1	116	tr|A0A151SS58|A0A151SS58_CAJCA	353	92.9	113	97.41	32.01	8	0	1	113	1	113	5e-57	UPF0361 protein DC12 isogeny	KK1_003941	Cajanus cajan (Pigeon pea) (Cajanus indicus)	NA	NA	NA	NA	NA	NA
g69.t1	846	tr|A0A0B2QGW4|A0A0B2QGW4_GLYSO	828	91	829	97.99	100	53	4	22	846	18	828	0	Dynamin-related protein 3A (EC 3.6.5.5)	glysoja_029884	Glycine soja (Wild soybean)	NA	GTP binding [GO:0005525]; GTPase activity [GO:0003924]	GO:0003924; GO:0005525	GO:0003924~GTPase activity;GO:0005525~GTP binding	NA	NA
g70.t1	758	tr|A0A061E8U9|A0A061E8U9_THECC	748	52.5	773	100	100	326	12	1	758	1	747	4.7e-204	RNA-binding KH domain-containing protein, putative isoform 1	TCM_007364	Theobroma cacao (Cacao) (Cocoa)	NA	RNA binding [GO:0003723]	GO:0003723	GO:0003723~RNA binding	NA	NA
g71.t1	581	tr|A0A218XS05|A0A218XS05_PUNGR	656	49.1	605	100	92.23	245	12	32	580	58	655	1.5e-146	Uncharacterized protein	CDL15_Pgr016420	Punica granatum (Pomegranate)	NA	NA	NA	NA	NA	NA
g72.t1	254	tr|V7AZ36|V7AZ36_PHAVU	537	81.1	206	81.1	38.36	39	0	1	206	1	206	1e-94	Uncharacterized protein	PHAVU_009G132800g	Phaseolus vulgaris (Kidney bean) (French bean)	NA	nucleus [GO:0005634]; DNA binding [GO:0003677]	GO:0003677; GO:0005634	GO:0003677~DNA binding	NA	GO:0005634~nucleus
g73.t1	737	tr|A0A151U796|A0A151U796_CAJCA	887	89.6	718	97.42	80.95	41	2	20	737	204	887	0	Coatomer subunit gamma	KK1_007873	Cajanus cajan (Pigeon pea) (Cajanus indicus)	NA	COPI vesicle coat [GO:0030126]; Golgi membrane [GO:0000139]; structural molecule activity [GO:0005198]; intracellular protein transport [GO:0006886]; vesicle-mediated transport [GO:0016192]	GO:0000139; GO:0005198; GO:0006886; GO:0016192; GO:0030126	GO:0005198~structural molecule activity	GO:0006886~intracellular protein transport;GO:0016192~vesicle-mediated transport	GO:0000139~Golgi membrane;GO:0030126~COPI vesicle coat
g74.t1	334	tr|A0A151U7B8|A0A151U7B8_CAJCA	377	96.7	330	98.8	87.53	11	0	1	330	1	330	1.4e-187	Guanine nucleotide-binding protein subunit beta-2	KK1_007874	Cajanus cajan (Pigeon pea) (Cajanus indicus)	NA	signal transduction [GO:0007165]	GO:0007165	NA	GO:0007165~signal transduction	NA
g75.t1	481	tr|A0A2K3NKP2|A0A2K3NKP2_TRIPR	455	86.1	446	92.72	98.02	60	1	4	449	2	445	1.4e-225	Glucan endo-1,3-beta-glucosidase 7-like protein	L195_g000001	Trifolium pratense (Red clover)	NA	hydrolase activity, hydrolyzing O-glycosyl compounds [GO:0004553]; carbohydrate metabolic process [GO:0005975]	GO:0004553; GO:0005975	GO:0004553~hydrolase activity, hydrolyzing O-glycosyl compounds	GO:0005975~carbohydrate metabolic process	NA
g76.t1	600	tr|A0A0B2Q6C6|A0A0B2Q6C6_GLYSO	664	92.9	593	98.83	89.31	42	0	1	593	1	593	0	Uridine-cytidine kinase C (EC 2.7.1.48)	glysoja_044919	Glycine soja (Wild soybean)	NA	integral component of membrane [GO:0016021]; ATP binding [GO:0005524]; uridine kinase activity [GO:0004849]	GO:0004849; GO:0005524; GO:0016021	GO:0004849~uridine kinase activity;GO:0005524~ATP binding	NA	GO:0016021~integral component of membrane
g78.t1	261	tr|A0A151SP17|A0A151SP17_CAJCA	1130	87.9	248	95.02	21.95	30	0	1	248	1	248	2.3e-118	Symplekin	KK1_002766	Cajanus cajan (Pigeon pea) (Cajanus indicus)	NA	NA	NA	NA	NA	NA
g79.t1	1116	tr|K7KJ12|K7KJ12_SOYBN	1343	85.9	1117	100	83.17	134	6	7	1116	244	1343	0	Uncharacterized protein	100789876 GLYMA_04G089400	Glycine max (Soybean) (Glycine hispida)	NA	NA	NA	NA	NA	NA
g80.t1	168	tr|A0A151SNW4|A0A151SNW4_CAJCA	406	80.2	162	96.43	39.9	10	1	7	168	267	406	4.4e-70	Glycosyltransferases (EC 2.4.-.-)	KK1_002767	Cajanus cajan (Pigeon pea) (Cajanus indicus)	NA	Golgi membrane [GO:0000139]; integral component of membrane [GO:0016021]; galactosylgalactosylxylosylprotein 3-beta-glucuronosyltransferase activity [GO:0015018]; cell wall organization [GO:0071555]	GO:0000139; GO:0015018; GO:0016021; GO:0071555	GO:0015018~galactosylgalactosylxylosylprotein 3-beta-glucuronosyltransferase activity	GO:0071555~cell wall organization	GO:0000139~Golgi membrane;GO:0016021~integral component of membrane
g81.t1	283	tr|A0A1S3U8H0|A0A1S3U8H0_VIGRR	410	82.4	278	98.23	67.8	44	4	1	277	1	274	5.2e-124	Glycosyltransferases (EC 2.4.-.-)	LOC106762771	Vigna radiata var. radiata (Mung bean) (Phaseolus aureus)	NA	Golgi membrane [GO:0000139]; integral component of membrane [GO:0016021]; galactosylgalactosylxylosylprotein 3-beta-glucuronosyltransferase activity [GO:0015018]; cell wall organization [GO:0071555]	GO:0000139; GO:0015018; GO:0016021; GO:0071555	GO:0015018~galactosylgalactosylxylosylprotein 3-beta-glucuronosyltransferase activity	GO:0071555~cell wall organization	GO:0000139~Golgi membrane;GO:0016021~integral component of membrane
g84.t1	266	tr|I1JM63|I1JM63_SOYBN	435	84.7	255	95.86	58.62	18	1	1	255	106	339	1.1e-120	Uncharacterized protein	100792842 GLYMA_03G085700	Glycine max (Soybean) (Glycine hispida)	NA	cytoplasm [GO:0005737]; nucleus [GO:0005634]; ATP binding [GO:0005524]; protein serine/threonine kinase activity [GO:0004674]; intracellular signal transduction [GO:0035556]; regulation of gene expression [GO:0010468]	GO:0004674; GO:0005524; GO:0005634; GO:0005737; GO:0010468; GO:0035556	GO:0004674~protein serine/threonine kinase activity;GO:0005524~ATP binding	GO:0010468~regulation of gene expression;GO:0035556~intracellular signal transduction	GO:0005634~nucleus;GO:0005737~cytoplasm
g85.t1	357	tr|A0A151S6K9|A0A151S6K9_CAJCA	434	87.1	363	100	83.64	37	6	1	355	1	361	3.7e-167	Vacuolar cation/proton exchanger	KK1_027784	Cajanus cajan (Pigeon pea) (Cajanus indicus)	NA	integral component of membrane [GO:0016021]; calcium:proton antiporter activity [GO:0015369]	GO:0015369; GO:0016021	GO:0015369~calcium:proton antiporter activity	NA	GO:0016021~integral component of membrane
g86.t1	273	tr|A0A151S6M5|A0A151S6M5_CAJCA	326	85.2	264	96.7	80.98	37	1	1	262	1	264	3.2e-126	DNA damage response protein WSS1	KK1_027783	Cajanus cajan (Pigeon pea) (Cajanus indicus)	NA	metal ion binding [GO:0046872]	GO:0046872	GO:0046872~metal ion binding	NA	NA
g87.t1	562	tr|A0A0D2V4E2|A0A0D2V4E2_GOSRA	560	63.2	511	90.93	91.25	168	1	72	562	50	560	2.7e-180	Uncharacterized protein	B456_010G023200	Gossypium raimondii (New World cotton)	NA	NAD binding [GO:0051287]; oxidoreductase activity, acting on the CH-OH group of donors, NAD or NADP as acceptor [GO:0016616]	GO:0016616; GO:0051287	GO:0016616~oxidoreductase activity, acting on the CH-OH group of donors, NAD or NADP as acceptor;GO:0051287~NAD binding	NA	NA
g88.t1	952	tr|I1MC87|I1MC87_SOYBN	1086	78.4	837	87.92	77.07	175	3	1	831	3	839	0	Uncharacterized protein	100778035 GLYMA_15G001500	Glycine max (Soybean) (Glycine hispida)	NA	integral component of membrane [GO:0016021]; ATP binding [GO:0005524]; protein serine/threonine kinase activity [GO:0004674]	GO:0004674; GO:0005524; GO:0016021	GO:0004674~protein serine/threonine kinase activity;GO:0005524~ATP binding	NA	GO:0016021~integral component of membrane
g89.t1	633	tr|A0A0K9QAH6|A0A0K9QAH6_SPIOL	578	68.8	635	100	100	139	7	1	633	1	578	1.9e-235	Uncharacterized protein	SOVF_201050	Spinacia oleracea (Spinach)	NA	ATP binding [GO:0005524]; protein kinase activity [GO:0004672]	GO:0004672; GO:0005524	GO:0004672~protein kinase activity;GO:0005524~ATP binding	NA	NA
g90.t1	906	tr|A5ATW2|A5ATW2_VITVI	1071	63.3	780	86.09	72.83	215	9	1	725	12	775	8e-267	Uncharacterized protein	VITISV_034026	Vitis vinifera (Grape)	NA	3-dehydroquinate dehydratase activity [GO:0003855]; shikimate 3-dehydrogenase (NADP+) activity [GO:0004764]	GO:0003855; GO:0004764	GO:0003855~3-dehydroquinate dehydratase activity;GO:0004764~shikimate 3-dehydrogenase (NADP+) activity	NA	NA
g91.t1	179	tr|A0A0S3S5A9|A0A0S3S5A9_PHAAN	177	92.6	176	98.32	99.44	11	1	1	176	1	174	9.1e-90	Uncharacterized protein	Vigan.05G145100 VIGAN_05145100	Vigna angularis var. angularis	NA	Golgi vesicle transport [GO:0048193]; regulation of GTPase activity [GO:0043087]	GO:0043087; GO:0048193	NA	GO:0043087~regulation of GTPase activity;GO:0048193~Golgi vesicle transport	NA
g92.t1	135	tr|C6T456|C6T456_SOYBN	140	77.1	140	100	100	27	1	1	135	1	140	3.8e-48	Acyl carrier protein	100527378 GLYMA_19G240100	Glycine max (Soybean) (Glycine hispida)	NA	cytosol [GO:0005829]; acyl binding [GO:0000035]; acyl carrier activity [GO:0000036]; phosphopantetheine binding [GO:0031177]; lipid A biosynthetic process [GO:0009245]	GO:0000035; GO:0000036; GO:0005829; GO:0009245; GO:0031177	GO:0000035~acyl binding;GO:0000036~ACP phosphopantetheine attachment site binding involved in fatty acid biosynthetic process;GO:0031177~phosphopantetheine binding	GO:0009245~lipid A biosynthetic process	GO:0005829~cytosol
g93.t1	296	tr|A0A1S3VKX4|A0A1S3VKX4_VIGRR	297	78.1	297	100	100	64	1	1	296	1	297	1.5e-134	transmembrane protein adipocyte-associated 1 homolog	LOC106775984	Vigna radiata var. radiata (Mung bean) (Phaseolus aureus)	NA	integral component of membrane [GO:0016021]	GO:0016021	NA	NA	GO:0016021~integral component of membrane
g94.t1	452	tr|A0A0R0KXQ0|A0A0R0KXQ0_SOYBN	642	82.4	323	71.46	50.31	48	7	94	412	1	318	1.1e-134	Uncharacterized protein	102666442 GLYMA_03G242800	Glycine max (Soybean) (Glycine hispida)	NA	NA	NA	NA	NA	NA
g95.t1	305	tr|A0A2K3P9P1|A0A2K3P9P1_TRIPR	230	65.7	230	75.41	100	48	3	1	199	1	230	3.6e-78	Putative ubiquitin-conjugating enzyme E2 16-like protein	L195_g008623	Trifolium pratense (Red clover)	NA	ATP binding [GO:0005524]; transferase activity [GO:0016740]	GO:0005524; GO:0016740	GO:0005524~ATP binding;GO:0016740~transferase activity	NA	NA
g96.t1	670	tr|A0A151R7P0|A0A151R7P0_CAJCA	1147	87.5	702	100	61.2	48	2	1	662	6	707	0	GPI inositol-deacylase A (Fragment)	KK1_040210	Cajanus cajan (Pigeon pea) (Cajanus indicus)	NA	integral component of membrane [GO:0016021]; hydrolase activity, acting on ester bonds [GO:0016788]	GO:0016021; GO:0016788	GO:0016788~hydrolase activity, acting on ester bonds	NA	GO:0016021~integral component of membrane
g97.t1	903	tr|K7KFI9|K7KFI9_SOYBN	828	74.8	856	94.8	100	170	10	58	903	9	828	0	Uncharacterized protein	100787373 GLYMA_03G167000	Glycine max (Soybean) (Glycine hispida)	NA	commitment complex [GO:0000243]; U1 snRNP [GO:0005685]; U2-type prespliceosome [GO:0071004]; mRNA 5'-splice site recognition [GO:0000395]	GO:0000243; GO:0000395; GO:0005685; GO:0071004	NA	GO:0000395~mRNA 5'-splice site recognition	GO:0000243~commitment complex;GO:0005685~U1 snRNP;GO:0071004~U2-type prespliceosome
g98.t1	423	tr|I1JP73|I1JP73_SOYBN	452	88.4	404	95.51	89.38	46	1	1	403	1	404	8.2e-206	Uncharacterized protein	100787900 GLYMA_03G167100	Glycine max (Soybean) (Glycine hispida)	NA	cytosol [GO:0005829]; mRNA binding [GO:0003729]	GO:0003729; GO:0005829	GO:0003729~mRNA binding	NA	GO:0005829~cytosol
g99.t1	391	tr|I1NC96|I1NC96_SOYBN	369	72.4	381	97.44	100	76	4	28	391	1	369	8.5e-141	Uncharacterized protein	100798673 GLYMA_19G244800	Glycine max (Soybean) (Glycine hispida)	NA	DNA binding transcription factor activity [GO:0003700]	GO:0003700	GO:0003700~sequence-specific DNA binding transcription factor activity	NA	NA
g100.t1	1862	tr|V7BRH7|V7BRH7_PHAVU	1815	89	1797	96.51	99.01	178	6	1	1793	1	1781	0	Uncharacterized protein	PHAVU_006G101900g	Phaseolus vulgaris (Kidney bean) (French bean)	NA	mediator complex [GO:0016592]; regulation of transcription by RNA polymerase II [GO:0006357]	GO:0006357; GO:0016592	NA	GO:0006357~regulation of transcription from RNA polymerase II promoter	GO:0016592~mediator complex
g101.t1	231	tr|V7CZ16|V7CZ16_PHAVU	211	67.2	232	100	100	53	6	1	230	1	211	4.1e-74	Uncharacterized protein	PHAVU_001G160200g	Phaseolus vulgaris (Kidney bean) (French bean)	NA	nucleus [GO:0005634]; DNA binding [GO:0003677]; DNA binding transcription factor activity [GO:0003700]; transcription, DNA-templated [GO:0006351]	GO:0003677; GO:0003700; GO:0005634; GO:0006351	GO:0003677~DNA binding;GO:0003700~sequence-specific DNA binding transcription factor activity	GO:0006351~transcription, DNA-templated	GO:0005634~nucleus
g102.t1	129	tr|A0A151TUM5|A0A151TUM5_CAJCA	124	70.5	129	100	100	27	2	3	129	2	121	2.1e-43	Ethylene-responsive transcription factor ERF098 family	KK1_009955	Cajanus cajan (Pigeon pea) (Cajanus indicus)	NA	nucleus [GO:0005634]; DNA binding [GO:0003677]; DNA binding transcription factor activity [GO:0003700]; transcription, DNA-templated [GO:0006351]	GO:0003677; GO:0003700; GO:0005634; GO:0006351	GO:0003677~DNA binding;GO:0003700~sequence-specific DNA binding transcription factor activity	GO:0006351~transcription, DNA-templated	GO:0005634~nucleus
g103.t1	351	tr|A0A151S8P2|A0A151S8P2_CAJCA	345	69.1	353	100	100	93	9	7	351	1	345	2.1e-130	RING-H2 finger protein ATL5K	KK1_026995	Cajanus cajan (Pigeon pea) (Cajanus indicus)	NA	integral component of membrane [GO:0016021]	GO:0016021	NA	NA	GO:0016021~integral component of membrane
g104.t1	830	tr|A0A0L9T495|A0A0L9T495_PHAAN	804	81.8	815	98.19	100	129	6	12	825	4	800	0	Autophagy-related protein 9	LR48_Vigan50s009600	Phaseolus angularis (Azuki bean) (Vigna angularis)	NA	cytoplasmic vesicle membrane [GO:0030659]; Golgi apparatus [GO:0005794]; integral component of membrane [GO:0016021]; autophagy [GO:0006914]; protein transport [GO:0015031]	GO:0005794; GO:0006914; GO:0015031; GO:0016021; GO:0030659	NA	GO:0006914~autophagy;GO:0015031~protein transport	GO:0005794~Golgi apparatus;GO:0016021~integral component of membrane;GO:0030659~cytoplasmic vesicle membrane
g105.t1	293	tr|A0A2P5B476|A0A2P5B476_PARAD	233	73.9	218	74.4	93.56	33	3	1	218	1	194	4.4e-81	Synaptobrevin	PanWU01x14_272600	Parasponia andersonii (Sponia andersonii)	NA	integral component of membrane [GO:0016021]; vesicle-mediated transport [GO:0016192]	GO:0016021; GO:0016192	NA	GO:0016192~vesicle-mediated transport	GO:0016021~integral component of membrane
g106.t1	530	tr|K7KZL1|K7KZL1_SOYBN	535	79.5	537	100	100	101	6	1	530	1	535	3.9e-229	Uncharacterized protein	100811877 GLYMA_07G042600	Glycine max (Soybean) (Glycine hispida)	NA	NA	NA	NA	NA	NA
g107.t1	1487	tr|K7MEJ8|K7MEJ8_SOYBN	1515	84.7	1507	100	99.47	203	12	4	1487	14	1515	0	Uncharacterized protein	100816700 GLYMA_16G011000	Glycine max (Soybean) (Glycine hispida)	NA	integral component of membrane [GO:0016021]; ATP binding [GO:0005524]; ATPase activity, coupled to transmembrane movement of substances [GO:0042626]	GO:0005524; GO:0016021; GO:0042626	GO:0005524~ATP binding;GO:0042626~ATPase activity, coupled to transmembrane movement of substances	NA	GO:0016021~integral component of membrane
g108.t1	1144	tr|K7KZL2|K7KZL2_SOYBN	1250	78.6	1128	98.6	90.24	206	15	3	1122	136	1236	0	Uncharacterized protein	100812963 GLYMA_07G042700	Glycine max (Soybean) (Glycine hispida)	NA	NA	NA	NA	NA	NA
g109.t1	201	tr|A0A151R350|A0A151R350_CAJCA	195	84.2	190	94.53	97.44	27	2	2	190	3	190	2.9e-84	Putative invertase inhibitor	KK1_041833	Cajanus cajan (Pigeon pea) (Cajanus indicus)	NA	enzyme inhibitor activity [GO:0004857]	GO:0004857	GO:0004857~enzyme inhibitor activity	NA	NA
g110.t1	252	tr|A0A1D6IC33|A0A1D6IC33_MAIZE	245	76.5	255	100	100	47	4	1	252	1	245	1.1e-96	Ras-related protein RABH1b	100274535 ZEAMMB73_Zm00001d021551	Zea mays (Maize)	NA	GTP binding [GO:0005525]; GTPase activity [GO:0003924]	GO:0003924; GO:0005525	GO:0003924~GTPase activity;GO:0005525~GTP binding	NA	NA
g111.t1	597	tr|V7CC21|V7CC21_PHAVU	597	80.8	595	99.66	99.66	113	1	1	595	1	594	2.5e-285	Uncharacterized protein	PHAVU_003G227900g	Phaseolus vulgaris (Kidney bean) (French bean)	NA	NA	NA	NA	NA	NA
g112.t1	238	tr|A0A151R359|A0A151R359_CAJCA	255	88.8	240	100	94.12	25	2	1	238	16	255	1.1e-122	Expansin-like B1	KK1_041828	Cajanus cajan (Pigeon pea) (Cajanus indicus)	NA	extracellular region [GO:0005576]	GO:0005576	NA	NA	GO:0005576~extracellular region
g113.t1	44	tr|A0A151U4R9|A0A151U4R9_CAJCA	1997	100	44	100	2.2	0	0	1	44	1954	1997	9.6e-17	E3 ubiquitin-protein ligase UBR2	KK1_006952	Cajanus cajan (Pigeon pea) (Cajanus indicus)	NA	ligase activity [GO:0016874]; zinc ion binding [GO:0008270]	GO:0008270; GO:0016874	GO:0008270~zinc ion binding;GO:0016874~ligase activity	NA	NA
g114.t1	506	tr|A0A151U4R9|A0A151U4R9_CAJCA	1997	82.5	464	91.7	23.23	76	1	8	466	1403	1866	4e-223	E3 ubiquitin-protein ligase UBR2	KK1_006952	Cajanus cajan (Pigeon pea) (Cajanus indicus)	NA	ligase activity [GO:0016874]; zinc ion binding [GO:0008270]	GO:0008270; GO:0016874	GO:0008270~zinc ion binding;GO:0016874~ligase activity	NA	NA
g115.t1	614	tr|I1KJZ0|I1KJZ0_SOYBN	2041	83.5	612	99.67	29.99	89	5	1	609	827	1429	6.2e-287	Uncharacterized protein	100805660 GLYMA_07G132300	Glycine max (Soybean) (Glycine hispida)	NA	cytoplasm [GO:0005737]; ubiquitin ligase complex [GO:0000151]; ubiquitin protein ligase activity [GO:0061630]; zinc ion binding [GO:0008270]; ubiquitin-dependent protein catabolic process via the N-end rule pathway [GO:0071596]	GO:0000151; GO:0005737; GO:0008270; GO:0061630; GO:0071596	GO:0008270~zinc ion binding;GO:0061630~ubiquitin protein ligase activity	GO:0071596~ubiquitin-dependent protein catabolic process via the N-end rule pathway	GO:0000151~ubiquitin ligase complex;GO:0005737~cytoplasm
g116.t1	820	tr|A0A151U4R9|A0A151U4R9_CAJCA	1997	87.2	820	100	41.06	100	2	1	815	1	820	0	E3 ubiquitin-protein ligase UBR2	KK1_006952	Cajanus cajan (Pigeon pea) (Cajanus indicus)	NA	ligase activity [GO:0016874]; zinc ion binding [GO:0008270]	GO:0008270; GO:0016874	GO:0008270~zinc ion binding;GO:0016874~ligase activity	NA	NA
g117.t1	292	tr|I1L5R3|I1L5R3_SOYBN	231	81.5	238	81.51	100	28	5	1	233	1	227	2.1e-99	UMP-CMP kinase (EC 2.7.4.14) (Deoxycytidylate kinase) (CK) (dCMP kinase) (Uridine monophosphate/cytidine monophosphate kinase) (UMP/CMP kinase) (UMP/CMPK)	GLYMA_09G232300	Glycine max (Soybean) (Glycine hispida)	NA	cytoplasm [GO:0005737]; nucleus [GO:0005634]; ATP binding [GO:0005524]; cytidylate kinase activity [GO:0004127]; uridylate kinase activity [GO:0009041]; 'de novo' pyrimidine nucleobase biosynthetic process [GO:0006207]; pyrimidine nucleotide biosynthetic process [GO:0006221]	GO:0004127; GO:0005524; GO:0005634; GO:0005737; GO:0006207; GO:0006221; GO:0009041	GO:0004127~cytidylate kinase activity;GO:0005524~ATP binding;GO:0009041~uridylate kinase activity	GO:0006207~'de novo' pyrimidine nucleobase biosynthetic process;GO:0006221~pyrimidine nucleotide biosynthetic process	GO:0005634~nucleus;GO:0005737~cytoplasm
g118.t1	521	tr|K7LFL8|K7LFL8_SOYBN	526	84.6	526	100	100	76	2	1	521	1	526	7.6e-262	Uncharacterized protein	GLYMA_09G232200	Glycine max (Soybean) (Glycine hispida)	NA	intracellular membrane-bounded organelle [GO:0043231]; endonuclease activity [GO:0004519]; RNA binding [GO:0003723]; RNA modification [GO:0009451]	GO:0003723; GO:0004519; GO:0009451; GO:0043231	GO:0003723~RNA binding;GO:0004519~endonuclease activity	GO:0009451~RNA modification	GO:0043231~intracellular membrane-bounded organelle
g119.t1	313	tr|V7ACT2|V7ACT2_PHAVU	530	79.1	287	91.69	54.15	53	5	3	287	19	300	2.6e-124	Pectinesterase (EC 3.1.1.11)	PHAVU_011G005000g	Phaseolus vulgaris (Kidney bean) (French bean)	PATHWAY: Glycan metabolism; pectin degradation; 2-dehydro-3-deoxy-D-gluconate from pectin: step 1/5. {ECO:0000256|RuleBase:RU000589, ECO:0000256|SAAS:SAAS00560367}.	cell wall [GO:0005618]; aspartyl esterase activity [GO:0045330]; enzyme inhibitor activity [GO:0004857]; pectinesterase activity [GO:0030599]; cell wall modification [GO:0042545]; pectin catabolic process [GO:0045490]	GO:0004857; GO:0005618; GO:0030599; GO:0042545; GO:0045330; GO:0045490	GO:0004857~enzyme inhibitor activity;GO:0030599~pectinesterase activity;GO:0045330~aspartyl esterase activity	GO:0042545~cell wall modification;GO:0045490~pectin catabolic process	GO:0005618~cell wall
g120.t1	221	tr|A0A0B2RGQ3|A0A0B2RGQ3_GLYSO	214	70.5	210	95.02	98.13	56	3	1	205	1	209	4.3e-73	21 kDa protein (EC 3.1.1.11)	glysoja_026339	Glycine soja (Wild soybean)	NA	enzyme inhibitor activity [GO:0004857]; pectinesterase activity [GO:0030599]	GO:0004857; GO:0030599	GO:0004857~enzyme inhibitor activity;GO:0030599~pectinesterase activity	NA	NA
g121.t1	214	tr|A0A151TP15|A0A151TP15_CAJCA	198	81.7	186	86.92	93.94	26	2	1	186	1	178	1.4e-76	21 kDa protein	KK1_022401	Cajanus cajan (Pigeon pea) (Cajanus indicus)	NA	enzyme inhibitor activity [GO:0004857]	GO:0004857	GO:0004857~enzyme inhibitor activity	NA	NA
g122.t1	175	tr|G8A2G4|G8A2G4_MEDTR	179	71.3	115	65.71	64.25	33	0	59	173	1	115	2.3e-37	Transmembrane protein, putative	25489516 MTR_3g075310	Medicago truncatula (Barrel medic) (Medicago tribuloides)	NA	endoplasmic reticulum membrane [GO:0005789]; integral component of membrane [GO:0016021]; endoplasmic reticulum organization [GO:0007029]	GO:0005789; GO:0007029; GO:0016021	NA	GO:0007029~endoplasmic reticulum organization	GO:0005789~endoplasmic reticulum membrane;GO:0016021~integral component of membrane
g123.t1	499	tr|K7LFL5|K7LFL5_SOYBN	494	83.9	502	100	100	70	3	1	499	1	494	1.4e-249	Endoglucanase (EC 3.2.1.4)	100775752 GLYMA_09G231800	Glycine max (Soybean) (Glycine hispida)	NA	cellulase activity [GO:0008810]; cellulose catabolic process [GO:0030245]	GO:0008810; GO:0030245	GO:0008810~cellulase activity	GO:0030245~cellulose catabolic process	NA
g124.t1	217	tr|I3S811|I3S811_LOTJA	281	47.8	230	100	81.85	73	5	27	209	43	272	3.9e-42	Uncharacterized protein	NA	Lotus japonicus (Lotus corniculatus var. japonicus)	NA	NA	NA	NA	NA	NA
g125.t1	323	tr|A0A151S6G5|A0A151S6G5_CAJCA	693	68.1	310	95.98	44.73	80	4	1	302	1	299	1.1e-101	Uncharacterized protein	KK1_027768	Cajanus cajan (Pigeon pea) (Cajanus indicus)	NA	NA	NA	NA	NA	NA
g126.t1	203	tr|A0A0B2RIT3|A0A0B2RIT3_GLYSO	646	92	113	55.67	17.49	9	0	82	194	254	366	1.1e-54	Uncharacterized protein	glysoja_036171	Glycine soja (Wild soybean)	NA	NA	NA	NA	NA	NA
g127.t1	369	tr|A0A0R0E7V0|A0A0R0E7V0_SOYBN	409	43.4	251	68.02	61.37	116	8	22	254	78	320	8.3e-45	Uncharacterized protein	GLYMA_20G055500	Glycine max (Soybean) (Glycine hispida)	NA	NA	NA	NA	NA	NA
g128.t1	146	tr|A0A151U0S3|A0A151U0S3_CAJCA	228	68.2	157	100	68.86	25	1	6	137	33	189	2.9e-49	Stem-specific protein TSJT1	KK1_005447	Cajanus cajan (Pigeon pea) (Cajanus indicus)	NA	NA	NA	NA	NA	NA
g131.t1	459	tr|A0A151UFS9|A0A151UFS9_CAJCA	460	83.2	459	100	99.78	70	3	1	459	1	452	5.2e-222	Amino acid permease 8	KK1_045435	Cajanus cajan (Pigeon pea) (Cajanus indicus)	NA	integral component of membrane [GO:0016021]	GO:0016021	NA	NA	GO:0016021~integral component of membrane
g132.t1	605	tr|A0A0B2SLM2|A0A0B2SLM2_GLYSO	579	80.2	607	100	100	88	5	1	604	1	578	5.7e-269	DEAD-box ATP-dependent RNA helicase 22 (EC 3.6.4.13)	glysoja_041307	Glycine soja (Wild soybean)	NA	ATP binding [GO:0005524]; helicase activity [GO:0004386]; nucleic acid binding [GO:0003676]	GO:0003676; GO:0004386; GO:0005524	GO:0003676~nucleic acid binding;GO:0004386~helicase activity;GO:0005524~ATP binding	NA	NA
g133.t1	433	tr|A0A151QZL5|A0A151QZL5_CAJCA	438	88.1	444	100	100	33	5	3	433	2	438	2.1e-225	Exostosin-1 (EC 2.4.1.224)	KK1_043287	Cajanus cajan (Pigeon pea) (Cajanus indicus)	NA	glucuronosyl-N-acetylglucosaminyl-proteoglycan 4-alpha-N-acetylglucosaminyltransferase activity [GO:0050508]; protein glycosylation [GO:0006486]	GO:0006486; GO:0050508	GO:0050508~glucuronosyl-N-acetylglucosaminyl-proteoglycan 4-alpha-N-acetylglucosaminyltransferase activity	GO:0006486~protein glycosylation	NA
g134.t1	285	tr|A0A0B2R1V8|A0A0B2R1V8_GLYSO	287	34.1	252	88.42	87.8	126	13	13	245	1	231	1.1e-20	Uncharacterized protein	glysoja_025141	Glycine soja (Wild soybean)	NA	DNA binding [GO:0003677]	GO:0003677	GO:0003677~DNA binding	NA	NA
g135.t1	591	tr|A0A1S2Z1H8|A0A1S2Z1H8_CICAR	589	84.9	590	99.83	100	87	1	1	590	1	588	2.1e-292	protein NUCLEAR FUSION DEFECTIVE 4	LOC101511301	Cicer arietinum (Chickpea) (Garbanzo)	NA	integral component of membrane [GO:0016021]	GO:0016021	NA	NA	GO:0016021~integral component of membrane
g136.t1	267	tr|A0A1S3UKC9|A0A1S3UKC9_VIGRR	259	49	259	97	100	101	5	16	253	10	258	1.2e-48	probable receptor-like protein kinase At5g24010	LOC106766263	Vigna radiata var. radiata (Mung bean) (Phaseolus aureus)	NA	ATP binding [GO:0005524]; protein kinase activity [GO:0004672]	GO:0004672; GO:0005524	GO:0004672~protein kinase activity;GO:0005524~ATP binding	NA	NA
g137.t1	454	tr|A0A2K3N1L2|A0A2K3N1L2_TRIPR	739	51.1	573	100	77.54	144	11	3	445	171	737	5.6e-136	Receptor-like protein kinase	L195_g020159	Trifolium pratense (Red clover)	NA	integral component of membrane [GO:0016021]; ATP binding [GO:0005524]; protein kinase activity [GO:0004672]	GO:0004672; GO:0005524; GO:0016021	GO:0004672~protein kinase activity;GO:0005524~ATP binding	NA	GO:0016021~integral component of membrane
g138.t1	398	tr|Q39810|Q39810_SOYBN	389	70.1	398	100	100	62	5	1	398	49	389	1.5e-153	Aminoalcoholphosphotransferase	AAPT1 732642 GLYMA_12G0819001	Glycine max (Soybean) (Glycine hispida)	NA	integral component of membrane [GO:0016021]; phosphotransferase activity, for other substituted phosphate groups [GO:0016780]; phospholipid biosynthetic process [GO:0008654]	GO:0008654; GO:0016021; GO:0016780	GO:0016780~phosphotransferase activity, for other substituted phosphate groups	GO:0008654~phospholipid biosynthetic process	GO:0016021~integral component of membrane
g139.t1	388	tr|A0A151SZR7|A0A151SZR7_CAJCA	384	51	398	100	100	169	7	1	387	1	383	7.7e-102	Putative F-box protein At1g47730 family	KK1_015736	Cajanus cajan (Pigeon pea) (Cajanus indicus)	NA	NA	NA	NA	NA	NA
g141.t1	565	tr|A0A0B2SIH7|A0A0B2SIH7_GLYSO	559	84.5	567	100	100	75	5	2	565	3	559	3.6e-257	WEB family protein	glysoja_024386	Glycine soja (Wild soybean)	NA	NA	NA	NA	NA	NA
g142.t1	136	tr|I1MDD8|I1MDD8_SOYBN	187	86.8	136	100	72.73	18	0	1	136	52	187	3.2e-63	Uncharacterized protein	GLYMA_15G036800	Glycine max (Soybean) (Glycine hispida)	NA	nuclear exosome (RNase complex) [GO:0000176]; maturation of 5.8S rRNA [GO:0000460]	GO:0000176; GO:0000460	NA	GO:0000460~maturation of 5.8S rRNA	GO:0000176~nuclear exosome (RNase complex)
g143.t1	318	tr|I1MDD7|I1MDD7_SOYBN	318	84.9	318	100	100	48	0	1	318	1	318	7.1e-154	Uncharacterized protein	100803896 GLYMA_15G036700	Glycine max (Soybean) (Glycine hispida)	NA	ubiquitin-dependent protein catabolic process [GO:0006511]	GO:0006511	NA	GO:0006511~ubiquitin-dependent protein catabolic process	NA
g144.t1	299	tr|A0A151SUS7|A0A151SUS7_CAJCA	290	82.6	299	100	100	43	1	1	299	1	290	4.7e-139	Uncharacterized protein C24B11.05	KK1_013934	Cajanus cajan (Pigeon pea) (Cajanus indicus)	NA	hydrolase activity [GO:0016787]; metabolic process [GO:0008152]	GO:0008152; GO:0016787	GO:0016787~hydrolase activity	GO:0008152~metabolic process	NA
g145.t1	72	tr|V7BWF3|V7BWF3_PHAVU	70	76.1	71	98.61	100	16	1	2	72	1	70	5.4e-25	Uncharacterized protein	PHAVU_005G145600g	Phaseolus vulgaris (Kidney bean) (French bean)	NA	NA	NA	NA	NA	NA
g146.t1	97	tr|V7ATE9|V7ATE9_PHAVU	97	84.5	97	100	100	15	0	1	97	1	97	6.5e-42	Uncharacterized protein	PHAVU_009G058100g	Phaseolus vulgaris (Kidney bean) (French bean)	NA	nucleus [GO:0005634]; DNA binding [GO:0003677]	GO:0003677; GO:0005634	GO:0003677~DNA binding	NA	GO:0005634~nucleus
g147.t1	357	tr|I1JTA6|I1JTA6_SOYBN	374	79.2	371	100	99.2	59	5	1	357	1	367	1e-156	Uncharacterized protein	100790760 GLYMA_04G031600	Glycine max (Soybean) (Glycine hispida)	NA	cytoplasm [GO:0005737]; protein-DNA complex [GO:0032993]; alkylated DNA binding [GO:0032131]; DNA-3-methyladenine glycosylase activity [GO:0008725]; DNA-7-methylguanine glycosylase activity [GO:0043916]; base-excision repair, AP site formation [GO:0006285]; DNA dealkylation involved in DNA repair [GO:0006307]	GO:0005737; GO:0006285; GO:0006307; GO:0008725; GO:0032131; GO:0032993; GO:0043916	GO:0008725~DNA-3-methyladenine glycosylase activity;GO:0032131~alkylated DNA binding;GO:0043916~DNA-7-methylguanine glycosylase activity	GO:0006285~base-excision repair, AP site formation;GO:0006307~DNA dealkylation involved in DNA repair	GO:0005737~cytoplasm;GO:0032993~protein-DNA complex
g148.t1	621	tr|K7KSU2|K7KSU2_SOYBN	631	81	615	99.03	97.46	102	4	1	601	1	614	9.3e-291	Uncharacterized protein	102666455 GLYMA_06G031600	Glycine max (Soybean) (Glycine hispida)	NA	catalytic activity [GO:0003824]; metabolic process [GO:0008152]	GO:0003824; GO:0008152	GO:0003824~catalytic activity	GO:0008152~metabolic process	NA
g149.t1	156	tr|A0A2K3P3V7|A0A2K3P3V7_TRIPR	252	42.7	171	100	67.86	74	5	5	154	84	251	1.6e-29	Uncharacterized protein	L195_g006537	Trifolium pratense (Red clover)	NA	NA	NA	NA	NA	NA
g150.t1	165	tr|A0A0L9V919|A0A0L9V919_PHAAN	88	81.1	90	54.55	100	13	1	1	90	1	86	2.7e-35	Uncharacterized protein	LR48_Vigan09g024900	Phaseolus angularis (Azuki bean) (Vigna angularis)	NA	nucleus [GO:0005634]; DNA binding [GO:0003677]	GO:0003677; GO:0005634	GO:0003677~DNA binding	NA	GO:0005634~nucleus
g151.t1	199	tr|A0A0L9V938|A0A0L9V938_PHAAN	199	87.4	199	100	100	25	0	1	199	1	199	6.3e-92	Uncharacterized protein	LR48_Vigan09g025000	Phaseolus angularis (Azuki bean) (Vigna angularis)	NA	NA	NA	NA	NA	NA
g152.t1	285	tr|I1JTA1|I1JTA1_SOYBN	346	53.5	355	100	100	86	10	1	285	1	346	4.5e-83	Uncharacterized protein	100785981 GLYMA_04G031100	Glycine max (Soybean) (Glycine hispida)	NA	NA	NA	NA	NA	NA
g153.t1	685	tr|A0A151T0E0|A0A151T0E0_CAJCA	950	90.5	662	96.64	69.68	62	1	1	662	1	661	0	Putative copper-transporting ATPase 3	KK1_022936	Cajanus cajan (Pigeon pea) (Cajanus indicus)	NA	integral component of membrane [GO:0016021]; cation-transporting ATPase activity [GO:0019829]; copper ion binding [GO:0005507]; nucleotide binding [GO:0000166]; metal ion transport [GO:0030001]	GO:0000166; GO:0005507; GO:0016021; GO:0019829; GO:0030001	GO:0000166~nucleotide binding;GO:0005507~copper ion binding;GO:0019829~cation-transporting ATPase activity	GO:0030001~metal ion transport	GO:0016021~integral component of membrane
g154.t1	549	tr|I1M8P4|I1M8P4_SOYBN	560	75.8	559	100	99.82	125	3	1	549	2	560	7.5e-244	Uncharacterized protein	100786913 GLYMA_14G084800	Glycine max (Soybean) (Glycine hispida)	NA	chloroplast [GO:0009507]; mitochondrion [GO:0005739]; ribonuclease P activity [GO:0004526]; tRNA 5'-leader removal [GO:0001682]	GO:0001682; GO:0004526; GO:0005739; GO:0009507	GO:0004526~ribonuclease P activity	GO:0001682~tRNA 5'-leader removal	GO:0005739~mitochondrion;GO:0009507~chloroplast
g155.t1	650	tr|A0A1S3ULQ7|A0A1S3ULQ7_VIGRR	828	71.9	668	100	80.68	148	14	1	650	183	828	5.6e-262	probable zinc transporter protein DDB_G0291141	LOC106766710	Vigna radiata var. radiata (Mung bean) (Phaseolus aureus)	NA	integral component of membrane [GO:0016021]; cation transmembrane transporter activity [GO:0008324]	GO:0008324; GO:0016021	GO:0008324~cation transmembrane transporter activity	NA	GO:0016021~integral component of membrane
g156.t1	242	tr|A0A0B2NU35|A0A0B2NU35_GLYSO	247	80.2	247	100	100	44	1	1	242	1	247	1.1e-103	Aquaporin TIP2-1	glysoja_030785	Glycine soja (Wild soybean)	NA	integral component of membrane [GO:0016021]; channel activity [GO:0015267]	GO:0015267; GO:0016021	GO:0015267~channel activity	NA	GO:0016021~integral component of membrane
g157.t1	173	tr|A0A0B2NU30|A0A0B2NU30_GLYSO	194	81	168	97.11	86.6	32	0	1	168	1	168	6.1e-75	Uncharacterized protein	glysoja_030786	Glycine soja (Wild soybean)	NA	electron transfer activity [GO:0009055]; iron-sulfur cluster binding [GO:0051536]	GO:0009055; GO:0051536	GO:0009055~electron carrier activity;GO:0051536~iron-sulfur cluster binding	NA	NA
g158.t1	846	tr|I1M5I2|I1M5I2_SOYBN	942	78.2	909	100	96.5	121	4	2	846	47	942	0	Uncharacterized protein	100786011 GLYMA_13G356200	Glycine max (Soybean) (Glycine hispida)	NA	mitochondrion [GO:0005739]; 3'-tRNA processing endoribonuclease activity [GO:0042781]; mitochondrial tRNA 3'-trailer cleavage, endonucleolytic [GO:0072684]	GO:0005739; GO:0042781; GO:0072684	GO:0042781~3'-tRNA processing endoribonuclease activity	GO:0072684~mitochondrial tRNA 3'-trailer cleavage, endonucleolytic	GO:0005739~mitochondrion
g159.t1	434	tr|A0A151RB55|A0A151RB55_CAJCA	434	92.4	435	100	100	31	2	1	434	1	434	1.2e-228	Vacuolar protein sorting-associated protein 4	KK1_038811	Cajanus cajan (Pigeon pea) (Cajanus indicus)	NA	ATP binding [GO:0005524]	GO:0005524	GO:0005524~ATP binding	NA	NA
g160.t1	245	tr|C6TGI5|C6TGI5_SOYBN	245	92.7	245	100	100	18	0	1	245	1	245	9.4e-138	Uncharacterized protein	100799604 GLYMA_07G135100	Glycine max (Soybean) (Glycine hispida)	NA	integral component of membrane [GO:0016021]	GO:0016021	NA	NA	GO:0016021~integral component of membrane
g161.t1	366	tr|A0A151TJW6|A0A151TJW6_CAJCA	374	80.5	365	99.73	97.59	71	0	1	365	1	365	5.8e-176	Protein SRG1	KK1_013666	Cajanus cajan (Pigeon pea) (Cajanus indicus)	NA	metal ion binding [GO:0046872]; oxidoreductase activity [GO:0016491]	GO:0016491; GO:0046872	GO:0016491~oxidoreductase activity;GO:0046872~metal ion binding	NA	NA
g162.t1	638	tr|A0A0B2P655|A0A0B2P655_GLYSO	661	77.5	662	100	100	103	8	1	627	1	651	1.3e-287	Auxin response factor	glysoja_041212	Glycine soja (Wild soybean)	NA	nucleus [GO:0005634]; DNA binding [GO:0003677]; auxin-activated signaling pathway [GO:0009734]; regulation of transcription, DNA-templated [GO:0006355]; transcription, DNA-templated [GO:0006351]	GO:0003677; GO:0005634; GO:0006351; GO:0006355; GO:0009734	GO:0003677~DNA binding	GO:0006351~transcription, DNA-templated;GO:0006355~regulation of transcription, DNA-templated;GO:0009734~auxin-activated signaling pathway	GO:0005634~nucleus
g164.t1	454	tr|A0A151TBR3|A0A151TBR3_CAJCA	697	86.5	452	99.56	64.85	60	1	1	452	246	696	2.8e-228	ATP-dependent DNA helicase 2 subunit ku80 (Fragment)	KK1_019072	Cajanus cajan (Pigeon pea) (Cajanus indicus)	NA	Ku70:Ku80 complex [GO:0043564]; ATP-dependent DNA helicase activity [GO:0004003]; damaged DNA binding [GO:0003684]; telomeric DNA binding [GO:0042162]; DNA recombination [GO:0006310]; double-strand break repair via nonhomologous end joining [GO:0006303]; telomere maintenance [GO:0000723]	GO:0000723; GO:0003684; GO:0004003; GO:0006303; GO:0006310; GO:0042162; GO:0043564	GO:0003684~damaged DNA binding;GO:0004003~ATP-dependent DNA helicase activity;GO:0042162~telomeric DNA binding	GO:0000723~telomere maintenance;GO:0006303~double-strand break repair via nonhomologous end joining;GO:0006310~DNA recombination	GO:0043564~Ku70:Ku80 complex
g165.t1	204	tr|A0A0B5EC52|A0A0B5EC52_SOYBN	233	88.5	200	98.04	85.84	23	0	4	203	33	232	7.4e-96	Zeta class glutathione S-transferase	GSTZ1 100796296 GLYMA_01G142800	Glycine max (Soybean) (Glycine hispida)	NA	cytoplasm [GO:0005737]; transferase activity [GO:0016740]; aromatic amino acid family metabolic process [GO:0009072]	GO:0005737; GO:0009072; GO:0016740	GO:0016740~transferase activity	GO:0009072~aromatic amino acid family metabolic process	GO:0005737~cytoplasm
g166.t1	1335	tr|I1J7X3|I1J7X3_SOYBN	1321	84.9	1294	96.93	97.96	178	8	1	1290	1	1281	0	Uncharacterized protein	100788201 GLYMA_01G142700	Glycine max (Soybean) (Glycine hispida)	NA	cytoplasm [GO:0005737]; ATP binding [GO:0005524]; ATP-dependent RNA helicase activity [GO:0004004]; RNA binding [GO:0003723]; RNA processing [GO:0006396]	GO:0003723; GO:0004004; GO:0005524; GO:0005737; GO:0006396	GO:0003723~RNA binding;GO:0004004~ATP-dependent RNA helicase activity;GO:0005524~ATP binding	GO:0006396~RNA processing	GO:0005737~cytoplasm
g167.t1	246	tr|A0A0R0GC40|A0A0R0GC40_SOYBN	463	65.1	241	97.97	52.05	64	3	1	239	147	369	9e-80	Uncharacterized protein	GLYMA_15G174000	Glycine max (Soybean) (Glycine hispida)	NA	transferase activity [GO:0016740]; polyamine biosynthetic process [GO:0006596]	GO:0006596; GO:0016740	GO:0016740~transferase activity	GO:0006596~polyamine biosynthetic process	NA
g171.t1	1014	tr|V7C4F4|V7C4F4_PHAVU	1026	85.6	1028	100	100	132	6	1	1014	1	1026	0	Uncharacterized protein	PHAVU_003G003900g	Phaseolus vulgaris (Kidney bean) (French bean)	NA	GTP binding [GO:0005525]; GTPase activity [GO:0003924]	GO:0003924; GO:0005525	GO:0003924~GTPase activity;GO:0005525~GTP binding	NA	NA
g172.t1	425	tr|U6EFI6|U6EFI6_CAJCA	534	79.1	425	100	79.59	88	1	1	425	111	534	5e-195	Putative pentatricopeptide repeat-containing protein	ptp1	Cajanus cajan (Pigeon pea) (Cajanus indicus)	NA	NA	NA	NA	NA	NA
g173.t1	473	tr|V7C6R9|V7C6R9_PHAVU	472	64.6	483	100	100	150	8	1	473	1	472	2.3e-156	Uncharacterized protein	PHAVU_003G004000g	Phaseolus vulgaris (Kidney bean) (French bean)	NA	nucleic acid binding [GO:0003676]	GO:0003676	GO:0003676~nucleic acid binding	NA	NA
g174.t1	643	tr|A0A0R0IEN8|A0A0R0IEN8_SOYBN	589	72.8	617	95.96	100	137	4	16	629	1	589	1.5e-259	Uncharacterized protein	GLYMA_09G283600	Glycine max (Soybean) (Glycine hispida)	NA	nucleus [GO:0005634]	GO:0005634	NA	NA	GO:0005634~nucleus
g175.t1	133	tr|A0A151RDZ0|A0A151RDZ0_CAJCA	415	93.2	132	99.25	31.81	9	0	2	133	21	152	6.8e-66	Chaperone protein dnaJ	KK1_037959	Cajanus cajan (Pigeon pea) (Cajanus indicus)	NA	integral component of membrane [GO:0016021]	GO:0016021	NA	NA	GO:0016021~integral component of membrane
g176.t1	429	tr|A0A0R0KG32|A0A0R0KG32_SOYBN	3033	78.7	366	85.31	12.07	50	2	88	426	769	1133	4.5e-159	Uncharacterized protein	100788458 GLYMA_04G182900	Glycine max (Soybean) (Glycine hispida)	NA	ATP binding [GO:0005524]; protein serine/threonine kinase activity [GO:0004674]; cellular response to DNA damage stimulus [GO:0006974]	GO:0004674; GO:0005524; GO:0006974	GO:0004674~protein serine/threonine kinase activity;GO:0005524~ATP binding	GO:0006974~cellular response to DNA damage stimulus	NA
g177.t1	113	tr|A0A0R0KEL0|A0A0R0KEL0_SOYBN	3005	84	106	93.81	3.53	17	0	3	108	552	657	2.7e-47	Uncharacterized protein	100788458 GLYMA_04G182900	Glycine max (Soybean) (Glycine hispida)	NA	ATP binding [GO:0005524]; protein serine/threonine kinase activity [GO:0004674]; cellular response to DNA damage stimulus [GO:0006974]	GO:0004674; GO:0005524; GO:0006974	GO:0004674~protein serine/threonine kinase activity;GO:0005524~ATP binding	GO:0006974~cellular response to DNA damage stimulus	NA
g178.t1	597	tr|I1KIF0|I1KIF0_SOYBN	604	85.7	628	100	100	35	4	1	597	1	604	1.6e-303	Malic enzyme	100806545 GLYMA_07G074700	Glycine max (Soybean) (Glycine hispida)	NA	chloroplast [GO:0009507]; mitochondrion [GO:0005739]; malate dehydrogenase (decarboxylating) (NAD+) activity [GO:0004471]; metal ion binding [GO:0046872]; NAD binding [GO:0051287]; malate metabolic process [GO:0006108]; pyruvate metabolic process [GO:0006090]	GO:0004471; GO:0005739; GO:0006090; GO:0006108; GO:0009507; GO:0046872; GO:0051287	GO:0004471~malate dehydrogenase (decarboxylating) (NAD+) activity;GO:0046872~metal ion binding;GO:0051287~NAD binding	GO:0006090~pyruvate metabolic process;GO:0006108~malate metabolic process	GO:0005739~mitochondrion;GO:0009507~chloroplast
g179.t1	572	tr|A0A1S3VES6|A0A1S3VES6_VIGRR	805	79.6	627	100	77.89	67	5	1	572	185	805	6.6e-267	DEAD-box ATP-dependent RNA helicase 13	LOC106774227	Vigna radiata var. radiata (Mung bean) (Phaseolus aureus)	NA	ATP binding [GO:0005524]; helicase activity [GO:0004386]; nucleic acid binding [GO:0003676]	GO:0003676; GO:0004386; GO:0005524	GO:0003676~nucleic acid binding;GO:0004386~helicase activity;GO:0005524~ATP binding	NA	NA
g180.t1	1305	tr|A0A0B2QCE1|A0A0B2QCE1_GLYSO	1671	89.3	1309	100	78.34	131	5	1	1305	368	1671	0	E3 ubiquitin-protein ligase SHPRH (EC 3.6.1.-)	glysoja_044239	Glycine soja (Wild soybean)	NA	ATP binding [GO:0005524]; hydrolase activity [GO:0016787]; ligase activity [GO:0016874]; metal ion binding [GO:0046872]	GO:0005524; GO:0016787; GO:0016874; GO:0046872	GO:0005524~ATP binding;GO:0016787~hydrolase activity;GO:0016874~ligase activity;GO:0046872~metal ion binding	NA	NA
g182.t1	661	tr|A0A0B2SKK6|A0A0B2SKK6_GLYSO	739	81.1	681	100	92.15	84	3	1	636	1	681	5.4e-305	Uncharacterized protein	glysoja_028415	Glycine soja (Wild soybean)	NA	NA	NA	NA	NA	NA
g183.t1	259	tr|K7M9P2|K7M9P2_SOYBN	796	70.7	184	71.04	23.12	49	2	4	182	163	346	3.6e-63	Uncharacterized protein	100809041 GLYMA_15G049300	Glycine max (Soybean) (Glycine hispida)	NA	carboxylic ester hydrolase activity [GO:0052689]; cellular lipid metabolic process [GO:0044255]	GO:0044255; GO:0052689	GO:0052689~carboxylic ester hydrolase activity	GO:0044255~cellular lipid metabolic process	NA
g185.t1	352	tr|I1KQU5|I1KQU5_SOYBN	356	94.9	350	99.43	98.31	18	0	3	352	7	356	4.6e-186	Malate dehydrogenase (EC 1.1.1.37)	GLYMA_08G063800	Glycine max (Soybean) (Glycine hispida)	NA	L-malate dehydrogenase activity [GO:0030060]; carbohydrate metabolic process [GO:0005975]; malate metabolic process [GO:0006108]; tricarboxylic acid cycle [GO:0006099]	GO:0005975; GO:0006099; GO:0006108; GO:0030060	GO:0030060~L-malate dehydrogenase activity	GO:0005975~carbohydrate metabolic process;GO:0006099~tricarboxylic acid cycle;GO:0006108~malate metabolic process	NA
g186.t1	324	tr|V7CPC4|V7CPC4_PHAVU	328	74.9	331	100	100	73	4	1	324	1	328	4.1e-133	Uncharacterized protein	PHAVU_002G216700g	Phaseolus vulgaris (Kidney bean) (French bean)	NA	protein dimerization activity [GO:0046983]	GO:0046983	GO:0046983~protein dimerization activity	NA	NA
g187.t1	277	tr|V7BN44|V7BN44_PHAVU	736	84.4	45	16.25	6.11	7	0	223	267	389	433	4.1e-12	Uncharacterized protein	PHAVU_006G042600g	Phaseolus vulgaris (Kidney bean) (French bean)	NA	serine-type peptidase activity [GO:0008236]	GO:0008236	GO:0008236~serine-type peptidase activity	NA	NA
g189.t1	442	tr|I1JMC3|I1JMC3_SOYBN	450	58.8	454	100	100	161	8	2	441	8	449	7.1e-136	Uncharacterized protein	100812329 GLYMA_03G094200	Glycine max (Soybean) (Glycine hispida)	NA	nucleus [GO:0005634]	GO:0005634	NA	NA	GO:0005634~nucleus
g190.t1	106	tr|I1LTT8|I1LTT8_SOYBN	388	79	105	99.06	27.06	19	2	1	103	1	104	3e-40	Uncharacterized protein	100803649 GLYMA_12G183100	Glycine max (Soybean) (Glycine hispida)	NA	NA	NA	NA	NA	NA
g191.t1	87	tr|K7M321|K7M321_SOYBN	157	62.8	86	98.85	54.78	32	0	1	86	1	86	5.2e-22	Uncharacterized protein	102663041 GLYMA_13G317900	Glycine max (Soybean) (Glycine hispida)	NA	cytoplasm [GO:0005737]; nucleus [GO:0005634]; histidine phosphotransfer kinase activity [GO:0009927]; protein histidine kinase binding [GO:0043424]; cytokinin-activated signaling pathway [GO:0009736]; phosphorelay signal transduction system [GO:0000160]; phosphorylation [GO:0016310]	GO:0000160; GO:0005634; GO:0005737; GO:0009736; GO:0009927; GO:0016310; GO:0043424	GO:0009927~histidine phosphotransfer kinase activity;GO:0043424~protein histidine kinase binding	GO:0000160~phosphorelay signal transduction system;GO:0009736~cytokinin-activated signaling pathway;GO:0016310~phosphorylation	GO:0005634~nucleus;GO:0005737~cytoplasm
g192.t1	111	tr|A0A2I4EDI9|A0A2I4EDI9_9ROSI	148	56.4	101	90.99	68.24	44	0	6	106	39	139	4.6e-23	histidine-containing phosphotransfer protein 1-like isoform X2	LOC108988599	Juglans regia (English walnut)	NA	intracellular [GO:0005622]; phosphorelay signal transduction system [GO:0000160]	GO:0000160; GO:0005622	NA	GO:0000160~phosphorelay signal transduction system	GO:0005622~intracellular
g193.t1	557	tr|V7BYD4|V7BYD4_PHAVU	528	80.1	547	98.2	100	85	3	12	557	5	528	1.4e-261	Uncharacterized protein	PHAVU_005G125600g	Phaseolus vulgaris (Kidney bean) (French bean)	NA	NA	NA	NA	NA	NA
g194.t1	544	tr|I1L1M1|I1L1M1_SOYBN	556	65	568	100	100	160	15	1	541	1	556	1.4e-186	Uncharacterized protein	100804824 GLYMA_09G067000	Glycine max (Soybean) (Glycine hispida)	NA	NA	NA	NA	NA	NA
g195.t1	347	tr|A0A151T594|A0A151T594_CAJCA	343	90.3	340	97.98	99.13	33	0	1	340	3	342	3.4e-181	Putative membrane protein C776.05 family (Fragment)	KK1_016748	Cajanus cajan (Pigeon pea) (Cajanus indicus)	NA	integral component of membrane [GO:0016021]	GO:0016021	NA	NA	GO:0016021~integral component of membrane
g196.t1	70	tr|V7B588|V7B588_PHAVU	96	98.1	52	74.29	54.17	1	0	1	52	1	52	3.4e-24	Uncharacterized protein	PHAVU_008G136000g	Phaseolus vulgaris (Kidney bean) (French bean)	NA	integral component of membrane [GO:0016021]	GO:0016021	NA	NA	GO:0016021~integral component of membrane
g200.t1	145	tr|A0A0S3RUP3|A0A0S3RUP3_PHAAN	205	63.3	158	100	77.07	34	1	1	134	1	158	4.4e-50	Uncharacterized protein	Vigan.04G164500 VIGAN_04164500	Vigna angularis var. angularis	NA	NA	NA	NA	NA	NA
g202.t1	440	tr|I1N265|I1N265_SOYBN	441	85.9	440	100	99.77	61	1	1	439	1	440	3.4e-215	Uncharacterized protein	GLYMA_18G166000	Glycine max (Soybean) (Glycine hispida)	NA	transferase activity, transferring acyl groups other than amino-acyl groups [GO:0016747]	GO:0016747	GO:0016747~transferase activity, transferring acyl groups other than amino-acyl groups	NA	NA
g203.t1	384	tr|A0A1S2Z3B7|A0A1S2Z3B7_CICAR	1414	53.9	397	100	28.08	152	9	3	381	1030	1413	2.2e-96	TMV resistance protein N-like	LOC101491842	Cicer arietinum (Chickpea) (Garbanzo)	NA	ADP binding [GO:0043531]; signal transduction [GO:0007165]	GO:0007165; GO:0043531	GO:0043531~ADP binding	GO:0007165~signal transduction	NA
g204.t1	91	tr|B7FN15|B7FN15_MEDTR	93	93.3	89	97.8	95.7	6	0	3	91	5	93	4.9e-39	Transcription factor Pcc1	11423169 MTR_1g007870	Medicago truncatula (Barrel medic) (Medicago tribuloides)	NA	NA	NA	NA	NA	NA
g205.t1	337	tr|A0A2K3MUW9|A0A2K3MUW9_TRIPR	360	71.8	309	91.69	85.83	50	2	1	272	44	352	7.9e-119	Protease 2-like protein (Fragment)	L195_g017729	Trifolium pratense (Red clover)	NA	serine-type endopeptidase activity [GO:0004252]	GO:0004252	GO:0004252~serine-type endopeptidase activity	NA	NA
g206.t1	420	tr|A0A0R0LGU3|A0A0R0LGU3_SOYBN	418	64.9	405	96.43	96.89	74	6	3	404	4	343	2.4e-141	Uncharacterized protein	GLYMA_01G065500	Glycine max (Soybean) (Glycine hispida)	NA	serine-type endopeptidase activity [GO:0004252]; serine-type exopeptidase activity [GO:0070008]	GO:0004252; GO:0070008	GO:0004252~serine-type endopeptidase activity;GO:0070008~serine-type exopeptidase activity	NA	NA
g207.t1	1565	tr|A0A0L9T9P3|A0A0L9T9P3_PHAAN	1574	79.7	1578	100	100	265	12	26	1565	15	1574	0	Uncharacterized protein	LR48_Vigan406s008700	Phaseolus angularis (Azuki bean) (Vigna angularis)	NA	NA	NA	NA	NA	NA
g208.t1	705	tr|I1KBP5|I1KBP5_SOYBN	717	88.7	717	100	100	69	2	1	705	1	717	0	Beta-galactosidase (EC 3.2.1.23)	100818637 GLYMA_06G157300	Glycine max (Soybean) (Glycine hispida)	NA	cell wall [GO:0005618]; vacuole [GO:0005773]; beta-galactosidase activity [GO:0004565]; carbohydrate metabolic process [GO:0005975]	GO:0004565; GO:0005618; GO:0005773; GO:0005975	GO:0004565~beta-galactosidase activity	GO:0005975~carbohydrate metabolic process	GO:0005618~cell wall;GO:0005773~vacuole
g209.t1	847	tr|A0A0R0KAT4|A0A0R0KAT4_SOYBN	843	87.6	862	100	100	73	3	1	847	1	843	0	Beta-galactosidase (EC 3.2.1.23)	100815037 GLYMA_04G208500	Glycine max (Soybean) (Glycine hispida)	NA	beta-galactosidase activity [GO:0004565]; carbohydrate binding [GO:0030246]; carbohydrate metabolic process [GO:0005975]	GO:0004565; GO:0005975; GO:0030246	GO:0004565~beta-galactosidase activity;GO:0030246~carbohydrate binding	GO:0005975~carbohydrate metabolic process	NA
g210.t1	888	tr|A0A0B2QQX6|A0A0B2QQX6_GLYSO	980	78.3	905	100	92.35	162	7	1	874	1	902	0	Ubiquitinyl hydrolase 1 (EC 3.4.19.12)	glysoja_025184	Glycine soja (Wild soybean)	NA	thiol-dependent ubiquitinyl hydrolase activity [GO:0036459]; zinc ion binding [GO:0008270]; protein deubiquitination [GO:0016579]; ubiquitin-dependent protein catabolic process [GO:0006511]	GO:0006511; GO:0008270; GO:0016579; GO:0036459	GO:0008270~zinc ion binding;GO:0036459~ubiquitinyl hydrolase activity	GO:0006511~ubiquitin-dependent protein catabolic process;GO:0016579~protein deubiquitination	NA
g216.t1	342	tr|V7AHI4|V7AHI4_PHAVU	296	36.1	169	49.42	57.09	87	6	2	163	34	188	2.8e-15	Uncharacterized protein	PHAVU_011G145800g	Phaseolus vulgaris (Kidney bean) (French bean)	NA	NA	NA	NA	NA	NA
g217.t1	298	tr|A0A0S3SVE3|A0A0S3SVE3_PHAAN	303	82.3	271	90.94	89.44	46	1	30	298	33	303	1e-122	Uncharacterized protein	Vigan.09G013500 VIGAN_09013500	Vigna angularis var. angularis	NA	ribosome [GO:0005840]; structural constituent of ribosome [GO:0003735]; translation [GO:0006412]	GO:0003735; GO:0005840; GO:0006412	GO:0003735~structural constituent of ribosome	GO:0006412~translation	GO:0005840~ribosome
g218.t1	228	tr|I1NAK9|I1NAK9_SOYBN	868	75.9	145	63.6	16.71	33	1	76	220	42	184	3.9e-53	Uncharacterized protein	100785968 GLYMA_19G192800	Glycine max (Soybean) (Glycine hispida)	NA	1,4-alpha-glucan branching enzyme activity [GO:0003844]; cation binding [GO:0043169]; hydrolase activity, hydrolyzing O-glycosyl compounds [GO:0004553]; glycogen biosynthetic process [GO:0005978]	GO:0003844; GO:0004553; GO:0005978; GO:0043169	GO:0003844~1,4-alpha-glucan branching enzyme activity;GO:0004553~hydrolase activity, hydrolyzing O-glycosyl compounds;GO:0043169~cation binding	GO:0005978~glycogen biosynthetic process	NA
g220.t1	652	tr|A0A0R4J3S5|A0A0R4J3S5_SOYBN	619	70.7	680	100	100	110	12	1	652	1	619	3.3e-254	Uncharacterized protein	100795756 GLYMA_08G113000	Glycine max (Soybean) (Glycine hispida)	NA	ATP binding [GO:0005524]; nucleic acid binding [GO:0003676]	GO:0003676; GO:0005524	GO:0003676~nucleic acid binding;GO:0005524~ATP binding	NA	NA
g222.t1	988	tr|K7LRX0|K7LRX0_SOYBN	787	74.7	811	82.09	100	140	19	1	775	1	782	0	Uncharacterized protein	100777227 GLYMA_11G256000	Glycine max (Soybean) (Glycine hispida)	NA	RNA binding [GO:0003723]	GO:0003723	GO:0003723~RNA binding	NA	NA
g223.t1	597	tr|A0A2I4EAV5|A0A2I4EAV5_9ROSI	667	60.6	667	100	100	193	6	1	597	1	667	6.5e-225	pentatricopeptide repeat-containing protein At5g66520-like	LOC108987914	Juglans regia (English walnut)	NA	zinc ion binding [GO:0008270]	GO:0008270	GO:0008270~zinc ion binding	NA	NA
g224.t1	355	tr|A0A0B2QUC4|A0A0B2QUC4_GLYSO	356	64.4	365	100	100	105	7	6	355	2	356	2e-117	High mobility group B protein 10	glysoja_046392	Glycine soja (Wild soybean)	NA	nucleus [GO:0005634]; DNA binding [GO:0003677]	GO:0003677; GO:0005634	GO:0003677~DNA binding	NA	GO:0005634~nucleus
g225.t1	275	tr|A0A2K3P9B2|A0A2K3P9B2_TRIPR	489	33	203	73.82	41.51	103	4	8	177	35	237	1.2e-16	Replication factor A protein	L195_g008490	Trifolium pratense (Red clover)	NA	NA	NA	NA	NA	NA
g226.t1	319	tr|A0A151QZQ0|A0A151QZQ0_CAJCA	319	89.3	319	100	100	34	0	1	319	1	319	5.1e-168	Dihydroflavonol-4-reductase (EC 1.2.1.44)	KK1_043216	Cajanus cajan (Pigeon pea) (Cajanus indicus)	NA	cinnamoyl-CoA reductase activity [GO:0016621]; coenzyme binding [GO:0050662]	GO:0016621; GO:0050662	GO:0016621~cinnamoyl-CoA reductase activity;GO:0050662~coenzyme binding	NA	NA
g227.t1	397	tr|A0A0B2QBA4|A0A0B2QBA4_GLYSO	403	82.5	405	100	100	61	3	1	397	1	403	6.1e-187	Uncharacterized protein	glysoja_028250	Glycine soja (Wild soybean)	NA	catalytic activity [GO:0003824]; coenzyme binding [GO:0050662]	GO:0003824; GO:0050662	GO:0003824~catalytic activity;GO:0050662~coenzyme binding	NA	NA
g228.t1	539	tr|A0A0B2QCA9|A0A0B2QCA9_GLYSO	533	91.9	533	98.89	100	43	0	1	533	1	533	2.8e-275	RAN GTPase-activating protein 1	glysoja_028249	Glycine soja (Wild soybean)	NA	NA	NA	NA	NA	NA
g229.t1	114	tr|I1LK95|I1LK95_SOYBN	1391	85.3	68	59.65	4.89	10	0	1	68	1	68	1.4e-27	DNA-directed RNA polymerase subunit (EC 2.7.7.6)	100811292 GLYMA_U034000	Glycine max (Soybean) (Glycine hispida)	NA	DNA-directed RNA polymerase III complex [GO:0005666]; DNA binding [GO:0003677]; DNA-directed 5'-3' RNA polymerase activity [GO:0003899]; transcription by RNA polymerase III [GO:0006383]	GO:0003677; GO:0003899; GO:0005666; GO:0006383	GO:0003677~DNA binding;GO:0003899~DNA-directed RNA polymerase activity	GO:0006383~transcription from RNA polymerase III promoter	GO:0005666~DNA-directed RNA polymerase III complex
g230.t1	348	tr|I1LK95|I1LK95_SOYBN	1391	87	338	97.13	24.3	42	2	1	336	185	522	9.8e-165	DNA-directed RNA polymerase subunit (EC 2.7.7.6)	100811292 GLYMA_U034000	Glycine max (Soybean) (Glycine hispida)	NA	DNA-directed RNA polymerase III complex [GO:0005666]; DNA binding [GO:0003677]; DNA-directed 5'-3' RNA polymerase activity [GO:0003899]; transcription by RNA polymerase III [GO:0006383]	GO:0003677; GO:0003899; GO:0005666; GO:0006383	GO:0003677~DNA binding;GO:0003899~DNA-directed RNA polymerase activity	GO:0006383~transcription from RNA polymerase III promoter	GO:0005666~DNA-directed RNA polymerase III complex
g231.t1	90	tr|A0A1S2YKF5|A0A1S2YKF5_CICAR	1399	91.7	72	80	5.15	6	0	5	76	583	654	3.3e-32	DNA-directed RNA polymerase subunit (EC 2.7.7.6)	LOC101491903	Cicer arietinum (Chickpea) (Garbanzo)	NA	DNA binding [GO:0003677]; DNA-directed 5'-3' RNA polymerase activity [GO:0003899]; transcription, DNA-templated [GO:0006351]	GO:0003677; GO:0003899; GO:0006351	GO:0003677~DNA binding;GO:0003899~DNA-directed RNA polymerase activity	GO:0006351~transcription, DNA-templated	NA
g232.t1	484	tr|K7N4W2|K7N4W2_SOYBN	747	84	282	58.26	37.75	42	1	153	431	327	608	5.6e-134	Uncharacterized protein	100796032 GLYMA_20G215200	Glycine max (Soybean) (Glycine hispida)	NA	NA	NA	NA	NA	NA
g233.t1	381	tr|K7LK02|K7LK02_SOYBN	749	80.4	341	89.5	45.53	37	2	1	340	1	312	9.8e-142	Uncharacterized protein	100817814 GLYMA_10G175300	Glycine max (Soybean) (Glycine hispida)	NA	NA	NA	NA	NA	NA
g234.t1	395	tr|I1NIE7|I1NIE7_SOYBN	557	87.3	362	91.65	64.99	21	1	1	362	44	380	4.8e-176	T-complex protein 1 subunit gamma	100778141 GLYMA_20G215100	Glycine max (Soybean) (Glycine hispida)	NA	chaperonin-containing T-complex [GO:0005832]; ATP binding [GO:0005524]; protein binding involved in protein folding [GO:0044183]; unfolded protein binding [GO:0051082]; 'de novo' protein folding [GO:0006458]; chaperone-mediated protein folding [GO:0061077]	GO:0005524; GO:0005832; GO:0006458; GO:0044183; GO:0051082; GO:0061077	GO:0005524~ATP binding;GO:0044183~protein binding involved in protein folding;GO:0051082~unfolded protein binding	GO:0006458~'de novo' protein folding;GO:0061077~chaperone-mediated protein folding	GO:0005832~chaperonin-containing T-complex
g235.t1	330	tr|I1MVF9|I1MVF9_SOYBN	341	73.2	343	100	100	74	9	1	327	1	341	8.3e-121	Uncharacterized protein	100803386 GLYMA_17G156000	Glycine max (Soybean) (Glycine hispida)	NA	protein dimerization activity [GO:0046983]	GO:0046983	GO:0046983~protein dimerization activity	NA	NA
g236.t1	200	tr|A0A1S2YP03|A0A1S2YP03_CICAR	252	74.6	177	88.5	70.24	39	1	3	179	82	252	1.4e-62	tropinone reductase-like 3	LOC101488800	Cicer arietinum (Chickpea) (Garbanzo)	NA	oxidoreductase activity [GO:0016491]	GO:0016491	GO:0016491~oxidoreductase activity	NA	NA
g237.t1	519	tr|A0A151TF71|A0A151TF71_CAJCA	619	92	511	98.46	82.55	40	1	1	510	8	518	1.6e-288	Purple acid phosphatase (EC 3.1.3.2)	KK1_011952	Cajanus cajan (Pigeon pea) (Cajanus indicus)	NA	acid phosphatase activity [GO:0003993]; metal ion binding [GO:0046872]	GO:0003993; GO:0046872	GO:0003993~acid phosphatase activity;GO:0046872~metal ion binding	NA	NA
g238.t1	443	tr|A0A151TF63|A0A151TF63_CAJCA	414	92.4	367	82.84	88.65	28	0	1	367	1	367	5.6e-189	Uncharacterized protein	KK1_011951	Cajanus cajan (Pigeon pea) (Cajanus indicus)	NA	integral component of membrane [GO:0016021]	GO:0016021	NA	NA	GO:0016021~integral component of membrane
g239.t1	1358	tr|A0A2N9IL82|A0A2N9IL82_FAGSY	621	78.9	621	45.73	100	91	4	769	1358	10	621	1.2e-269	T-complex protein 1 subunit gamma	FSB_LOCUS52731	Fagus sylvatica (Beechnut)	NA	cytoplasm [GO:0005737]; ATP binding [GO:0005524]; unfolded protein binding [GO:0051082]; protein folding [GO:0006457]	GO:0005524; GO:0005737; GO:0006457; GO:0051082	GO:0005524~ATP binding;GO:0051082~unfolded protein binding	GO:0006457~protein folding	GO:0005737~cytoplasm
g241.t1	245	tr|A0A1J7HXR3|A0A1J7HXR3_LUPAN	245	97.6	245	100	100	6	0	1	245	1	245	3.5e-132	Eukaryotic translation initiation factor 6 (eIF-6)	EIF6 TanjilG_02545 TanjilG_15085	Lupinus angustifolius (Narrow-leaved blue lupine)	NA	cytoplasm [GO:0005737]; nucleolus [GO:0005730]; ribosomal large subunit binding [GO:0043023]; ribosome binding [GO:0043022]; translation initiation factor activity [GO:0003743]; mature ribosome assembly [GO:0042256]; ribosomal large subunit biogenesis [GO:0042273]	GO:0003743; GO:0005730; GO:0005737; GO:0042256; GO:0042273; GO:0043022; GO:0043023	GO:0003743~translation initiation factor activity;GO:0043022~ribosome binding;GO:0043023~ribosomal large subunit binding	GO:0042256~mature ribosome assembly;GO:0042273~ribosomal large subunit biogenesis	GO:0005730~nucleolus;GO:0005737~cytoplasm
g242.t1	484	tr|A0A1J7HWH1|A0A1J7HWH1_LUPAN	494	66.1	501	100	100	144	8	1	483	1	493	4.9e-170	Uncharacterized protein	TanjilG_11486	Lupinus angustifolius (Narrow-leaved blue lupine)	NA	NA	NA	NA	NA	NA
g243.t1	514	tr|I1JFD1|I1JFD1_SOYBN	514	83.8	518	100	100	60	7	3	514	15	514	2e-246	Uncharacterized protein	100791586 GLYMA_02G149900	Glycine max (Soybean) (Glycine hispida)	NA	oxidoreductase activity [GO:0016491]	GO:0016491	GO:0016491~oxidoreductase activity	NA	NA
g244.t1	119	tr|A0A1S2Z6U1|A0A1S2Z6U1_CICAR	459	84.6	117	98.32	25.49	18	0	1	117	1	117	9.5e-51	rab3 GTPase-activating protein non-catalytic subunit	LOC101488739	Cicer arietinum (Chickpea) (Garbanzo)	NA	regulation of GTPase activity [GO:0043087]	GO:0043087	NA	GO:0043087~regulation of GTPase activity	NA
g247.t1	184	tr|A0A0B2SLE2|A0A0B2SLE2_GLYSO	404	37.7	231	100	57.18	93	7	1	184	1	227	5.8e-23	F-box/kelch-repeat protein	glysoja_041708	Glycine soja (Wild soybean)	NA	NA	NA	NA	NA	NA
g248.t1	86	tr|A0A0B2RIS1|A0A0B2RIS1_GLYSO	1023	74.4	82	95.35	8.02	21	0	5	86	428	509	8.4e-25	Glycine cleavage system P protein (EC 1.4.4.2)	glysoja_035302	Glycine soja (Wild soybean)	NA	mitochondrion [GO:0005739]; glycine dehydrogenase (decarboxylating) activity [GO:0004375]; glycine catabolic process [GO:0006546]	GO:0004375; GO:0005739; GO:0006546	GO:0004375~glycine dehydrogenase (decarboxylating) activity	GO:0006546~glycine catabolic process	GO:0005739~mitochondrion
g249.t1	367	tr|A0A0S3RCV5|A0A0S3RCV5_PHAAN	427	65.9	425	100	99.53	82	10	1	367	8	427	6.1e-141	Uncharacterized protein	Vigan.02G088100 VIGAN_02088100	Vigna angularis var. angularis	NA	NA	NA	NA	NA	NA
g250.t1	353	tr|A0A0L9UG91|A0A0L9UG91_PHAAN	328	61.3	326	92.35	99.39	101	6	1	313	1	314	4.6e-101	Uncharacterized protein	LR48_Vigan04g211800	Phaseolus angularis (Azuki bean) (Vigna angularis)	NA	zinc ion binding [GO:0008270]	GO:0008270	GO:0008270~zinc ion binding	NA	NA
g251.t1	678	tr|A0A2N9ES37|A0A2N9ES37_FAGSY	663	75.9	663	97.79	100	139	3	1	643	1	662	4e-303	Uncharacterized protein	FSB_LOCUS5271	Fagus sylvatica (Beechnut)	NA	zinc ion binding [GO:0008270]	GO:0008270	GO:0008270~zinc ion binding	NA	NA
g253.t1	304	tr|A0A2H5Q0R6|A0A2H5Q0R6_CITUN	304	92.1	304	100	100	24	0	1	304	1	304	1.8e-162	Uncharacterized protein	CUMW_185460	Citrus unshiu (Satsuma mandarin) (Citrus nobilis var. unshiu)	NA	ATP binding [GO:0005524]; protein serine/threonine kinase activity [GO:0004674]	GO:0004674; GO:0005524	GO:0004674~protein serine/threonine kinase activity;GO:0005524~ATP binding	NA	NA
g254.t1	364	tr|A0A1S2XEN5|A0A1S2XEN5_CICAR	398	79	309	84.89	77.64	63	2	43	351	3	309	2.1e-141	uncharacterized protein LOC101508904	LOC101508904	Cicer arietinum (Chickpea) (Garbanzo)	NA	integral component of membrane [GO:0016021]	GO:0016021	NA	NA	GO:0016021~integral component of membrane
g255.t1	348	tr|A0A1S2YK63|A0A1S2YK63_CICAR	348	92.5	348	100	100	26	0	1	348	1	348	3.1e-179	uncharacterized membrane protein At1g06890	LOC101493444	Cicer arietinum (Chickpea) (Garbanzo)	NA	integral component of membrane [GO:0016021]	GO:0016021	NA	NA	GO:0016021~integral component of membrane
g256.t1	481	tr|A0A0S3SCM6|A0A0S3SCM6_PHAAN	489	69.2	493	100	100	88	3	4	473	3	454	1.6e-181	Uncharacterized protein	Vigan.06G182600 VIGAN_06182600	Vigna angularis var. angularis	NA	integral component of membrane [GO:0016021]; sulfotransferase activity [GO:0008146]	GO:0008146; GO:0016021	GO:0008146~sulfotransferase activity	NA	GO:0016021~integral component of membrane
g257.t1	208	tr|K7KDS3|K7KDS3_SOYBN	207	80.9	209	100	100	37	3	1	208	1	207	6e-85	Uncharacterized protein	100779898 GLYMA_03G082900	Glycine max (Soybean) (Glycine hispida)	NA	NA	NA	NA	NA	NA
g258.t1	439	tr|A0A1S2YLH5|A0A1S2YLH5_CICAR	442	79.1	444	100	100	86	5	1	439	1	442	1.3e-198	putative E3 ubiquitin-protein ligase XBAT31	LOC101496789	Cicer arietinum (Chickpea) (Garbanzo)	NA	ligase activity [GO:0016874]	GO:0016874	GO:0016874~ligase activity	NA	NA
g259.t1	455	tr|I1NEL6|I1NEL6_SOYBN	449	75.9	461	100	100	93	8	1	455	1	449	5.5e-192	Uncharacterized protein	100779058 GLYMA_20G081900	Glycine max (Soybean) (Glycine hispida)	NA	NA	NA	NA	NA	NA
g260.t1	552	tr|V7BHM8|V7BHM8_PHAVU	501	82.3	554	100	100	41	4	1	551	1	500	2e-257	Uncharacterized protein	PHAVU_007G232000g	Phaseolus vulgaris (Kidney bean) (French bean)	NA	3-isopropylmalate dehydratase activity [GO:0003861]; 4 iron, 4 sulfur cluster binding [GO:0051539]; cellular amino acid biosynthetic process [GO:0008652]	GO:0003861; GO:0008652; GO:0051539	GO:0003861~3-isopropylmalate dehydratase activity;GO:0051539~4 iron, 4 sulfur cluster binding	GO:0008652~cellular amino acid biosynthetic process	NA
g261.t1	576	tr|A0A0B2SB21|A0A0B2SB21_GLYSO	576	86.1	577	100	100	75	3	1	575	1	574	4.9e-294	Peptide transporter PTR1	glysoja_042966	Glycine soja (Wild soybean)	NA	integral component of membrane [GO:0016021]; transmembrane transporter activity [GO:0022857]; oligopeptide transport [GO:0006857]	GO:0006857; GO:0016021; GO:0022857	GO:0022857~transmembrane transporter activity	GO:0006857~oligopeptide transport	GO:0016021~integral component of membrane
g262.t1	275	tr|A0A151RXU5|A0A151RXU5_CAJCA	304	77.8	302	100	99.34	35	5	5	275	4	304	3.8e-127	Adenylyl-sulfate kinase (EC 2.7.1.25)	KK1_030983	Cajanus cajan (Pigeon pea) (Cajanus indicus)	PATHWAY: Sulfur metabolism; hydrogen sulfide biosynthesis; sulfite from sulfate: step 2/3. {ECO:0000256|RuleBase:RU004347}.	adenylylsulfate kinase activity [GO:0004020]; ATP binding [GO:0005524]; hydrogen sulfide biosynthetic process [GO:0070814]; sulfate assimilation [GO:0000103]	GO:0000103; GO:0004020; GO:0005524; GO:0070814	GO:0004020~adenylylsulfate kinase activity;GO:0005524~ATP binding	GO:0000103~sulfate assimilation;GO:0070814~hydrogen sulfide biosynthetic process	NA
g263.t1	289	tr|V7AWA6|V7AWA6_PHAVU	327	79.5	327	100	100	29	4	1	289	1	327	4.7e-136	Uncharacterized protein	PHAVU_009G051500g	Phaseolus vulgaris (Kidney bean) (French bean)	NA	NA	NA	NA	NA	NA
g264.t1	461	tr|A0A0B2QDX8|A0A0B2QDX8_GLYSO	462	79.1	465	100	100	90	5	1	461	1	462	5e-209	Uncharacterized protein	glysoja_027762	Glycine soja (Wild soybean)	NA	integral component of membrane [GO:0016021]	GO:0016021	NA	NA	GO:0016021~integral component of membrane
g265.t1	517	tr|A0A0B2QD26|A0A0B2QD26_GLYSO	577	80.2	384	74.27	66.55	44	1	1	384	184	535	2.9e-165	Nephrocystin-3	glysoja_027763	Glycine soja (Wild soybean)	NA	NA	NA	NA	NA	NA
g266.t1	149	tr|I3SFW7|I3SFW7_LOTJA	154	75	148	99.33	96.1	33	2	1	144	1	148	8.8e-54	Uncharacterized protein	NA	Lotus japonicus (Lotus corniculatus var. japonicus)	NA	NA	NA	NA	NA	NA
g267.t1	119	tr|I1KBT8|I1KBT8_SOYBN	119	92.4	119	100	100	9	0	1	119	1	119	4.2e-59	Uncharacterized protein	GLYMA_06G161300	Glycine max (Soybean) (Glycine hispida)	NA	nucleus [GO:0005634]; protein phosphatase type 1 complex [GO:0000164]; protein phosphatase 1 binding [GO:0008157]; protein serine/threonine phosphatase inhibitor activity [GO:0004865]; negative regulation of phosphoprotein phosphatase activity [GO:0032515]	GO:0000164; GO:0004865; GO:0005634; GO:0008157; GO:0032515	GO:0004865~protein serine/threonine phosphatase inhibitor activity;GO:0008157~protein phosphatase 1 binding	GO:0032515~negative regulation of phosphoprotein phosphatase activity	GO:0000164~protein phosphatase type 1 complex;GO:0005634~nucleus
g268.t1	361	tr|A0A151TQZ7|A0A151TQZ7_CAJCA	589	95.8	355	98.34	60.27	12	2	9	361	236	589	2.3e-196	Cleft lip and palate transmembrane protein 1	KK1_008695	Cajanus cajan (Pigeon pea) (Cajanus indicus)	NA	integral component of membrane [GO:0016021]	GO:0016021	NA	NA	GO:0016021~integral component of membrane
g270.t1	226	tr|A0A151QM28|A0A151QM28_CAJCA	495	68.4	247	100	49.9	53	4	3	226	1	245	8e-83	Cation/calcium exchanger 4	KK1_048387	Cajanus cajan (Pigeon pea) (Cajanus indicus)	NA	integral component of membrane [GO:0016021]; transmembrane transport [GO:0055085]	GO:0016021; GO:0055085	NA	GO:0055085~transmembrane transport	GO:0016021~integral component of membrane
g271.t1	179	tr|A0A1U8I284|A0A1U8I284_GOSHI	2328	81.8	33	18.44	1.42	6	0	50	82	168	200	1.1e-05	phragmoplast orienting kinesin-1-like	LOC107891939	Gossypium hirsutum (Upland cotton) (Gossypium mexicanum)	NA	ATP binding [GO:0005524]; microtubule binding [GO:0008017]; microtubule motor activity [GO:0003777]; microtubule-based movement [GO:0007018]	GO:0003777; GO:0005524; GO:0007018; GO:0008017	GO:0003777~microtubule motor activity;GO:0005524~ATP binding;GO:0008017~microtubule binding	GO:0007018~microtubule-based movement	NA
g272.t1	975	tr|A0A0B2P8M4|A0A0B2P8M4_GLYSO	789	82.3	785	80.51	99.49	127	9	10	788	1	779	0	Two-component response regulator-like PRR37	glysoja_024666	Glycine soja (Wild soybean)	NA	nucleus [GO:0005634]; phosphorelay signal transduction system [GO:0000160]	GO:0000160; GO:0005634	NA	GO:0000160~phosphorelay signal transduction system	GO:0005634~nucleus
g273.t1	317	tr|I1LPN5|I1LPN5_SOYBN	317	89.9	317	100	100	32	0	1	317	1	317	8.7e-168	Uncharacterized protein	100789013 GLYMA_12G030600	Glycine max (Soybean) (Glycine hispida)	NA	phosphoric diester hydrolase activity [GO:0008081]; lipid metabolic process [GO:0006629]	GO:0006629; GO:0008081	GO:0008081~phosphoric diester hydrolase activity	GO:0006629~lipid metabolic process	NA
g274.t1	655	tr|I1LPN4|I1LPN4_SOYBN	546	77.8	544	83.05	99.63	119	1	1	544	5	546	3.2e-249	Uncharacterized protein	GLYMA_12G030500	Glycine max (Soybean) (Glycine hispida)	NA	intracellular membrane-bounded organelle [GO:0043231]; endonuclease activity [GO:0004519]; RNA binding [GO:0003723]; RNA modification [GO:0009451]	GO:0003723; GO:0004519; GO:0009451; GO:0043231	GO:0003723~RNA binding;GO:0004519~endonuclease activity	GO:0009451~RNA modification	GO:0043231~intracellular membrane-bounded organelle
g275.t1	1233	tr|K7LST1|K7LST1_SOYBN	1211	77.4	1245	100	100	234	9	1	1233	1	1210	0	Uncharacterized protein	100810931 GLYMA_12G030400	Glycine max (Soybean) (Glycine hispida)	NA	GTP binding [GO:0005525]; hydrolase activity, acting on acid anhydrides [GO:0016817]	GO:0005525; GO:0016817	GO:0005525~GTP binding;GO:0016817~hydrolase activity, acting on acid anhydrides	NA	NA
g276.t1	190	tr|I1LPN3|I1LPN3_SOYBN	190	84.7	190	100	100	29	0	1	190	1	190	4.3e-90	Dirigent protein	100781542 GLYMA_12G030300	Glycine max (Soybean) (Glycine hispida)	NA	apoplast [GO:0048046]	GO:0048046	NA	NA	GO:0048046~apoplast
g277.t1	809	tr|F6I124|F6I124_VITVI	1026	69.8	834	100	81.29	221	6	1	809	197	1024	0	Uncharacterized protein	VIT_03s0038g02000	Vitis vinifera (Grape)	NA	NA	NA	NA	NA	NA
g278.t1	885	tr|K7LJ24|K7LJ24_SOYBN	925	71.7	928	100	100	217	11	1	885	1	925	0	Uncharacterized protein	100807303 GLYMA_10G126600	Glycine max (Soybean) (Glycine hispida)	NA	NA	NA	NA	NA	NA
g279.t1	124	tr|A0A151RI96|A0A151RI96_CAJCA	1443	41.3	121	97.58	8.39	70	1	1	121	158	277	1.7e-18	Putative ribonuclease H protein At1g65750 family	KK1_036271	Cajanus cajan (Pigeon pea) (Cajanus indicus)	NA	nucleic acid binding [GO:0003676]; RNA-DNA hybrid ribonuclease activity [GO:0004523]; zinc ion binding [GO:0008270]	GO:0003676; GO:0004523; GO:0008270	GO:0003676~nucleic acid binding;GO:0004523~RNA-DNA hybrid ribonuclease activity;GO:0008270~zinc ion binding	NA	NA
g281.t1	192	tr|A0A151S0P0|A0A151S0P0_CAJCA	798	66.5	173	90.1	21.68	56	2	1	173	45	215	6.4e-57	Helicase sen1	KK1_029985	Cajanus cajan (Pigeon pea) (Cajanus indicus)	NA	helicase activity [GO:0004386]	GO:0004386	GO:0004386~helicase activity	NA	NA
g282.t1	106	tr|A0A2N9EP56|A0A2N9EP56_FAGSY	345	75.4	65	61.32	18.84	15	1	34	97	165	229	1.9e-18	Uncharacterized protein	FSB_LOCUS8509	Fagus sylvatica (Beechnut)	NA	cysteine-type peptidase activity [GO:0008234]	GO:0008234	GO:0008234~cysteine-type peptidase activity	NA	NA
g283.t1	310	tr|I1J6A4|I1J6A4_SOYBN	308	64.4	317	100	100	86	8	9	309	3	308	1.7e-107	Uncharacterized protein	GLYMA_01G095300	Glycine max (Soybean) (Glycine hispida)	NA	integral component of membrane [GO:0016021]; ubiquitin protein ligase activity [GO:0061630]; proteasome-mediated ubiquitin-dependent protein catabolic process [GO:0043161]	GO:0016021; GO:0043161; GO:0061630	GO:0061630~ubiquitin protein ligase activity	GO:0043161~proteasome-mediated ubiquitin-dependent protein catabolic process	GO:0016021~integral component of membrane
g284.t1	48	tr|A0A0S3T378|A0A0S3T378_PHAAN	151	87.5	48	100	31.79	6	0	1	48	104	151	5.2e-16	Uncharacterized protein	Vigan.10G119200 VIGAN_10119200	Vigna angularis var. angularis	NA	NA	NA	NA	NA	NA
g285.t1	80	tr|A0A151SI22|A0A151SI22_CAJCA	74	76.3	76	95	100	14	2	5	80	3	74	7.1e-26	Uncharacterized protein	KK1_000621	Cajanus cajan (Pigeon pea) (Cajanus indicus)	NA	NA	NA	NA	NA	NA
g286.t1	181	tr|A0A0L9VA34|A0A0L9VA34_PHAAN	94	69.8	96	53.04	100	27	1	1	96	1	94	9.4e-26	Uncharacterized protein	LR48_Vigan09g015300	Phaseolus angularis (Azuki bean) (Vigna angularis)	NA	integral component of membrane [GO:0016021]	GO:0016021	NA	NA	GO:0016021~integral component of membrane
g287.t1	354	tr|A0A151SHV3|A0A151SHV3_CAJCA	412	88.6	342	96.61	83.01	12	1	40	354	71	412	4.2e-163	26S proteasome non-ATPase regulatory subunit 13	KK1_000622	Cajanus cajan (Pigeon pea) (Cajanus indicus)	NA	proteasome complex [GO:0000502]	GO:0000502	NA	NA	GO:0000502~proteasome complex
g288.t1	878	tr|I1J4M8|I1J4M8_SOYBN	860	88.3	887	100	100	68	3	1	878	1	860	0	Uncharacterized protein	100794534 GLYMA_01G011200	Glycine max (Soybean) (Glycine hispida)	NA	heterotrimeric G-protein complex [GO:0005834]; G-protein beta/gamma-subunit complex binding [GO:0031683]; G-protein coupled receptor binding [GO:0001664]; GTP binding [GO:0005525]; GTPase activity [GO:0003924]; adenylate cyclase-modulating G-protein coupled receptor signaling pathway [GO:0007188]	GO:0001664; GO:0003924; GO:0005525; GO:0005834; GO:0007188; GO:0031683	GO:0001664~G-protein coupled receptor binding;GO:0003924~GTPase activity;GO:0005525~GTP binding;GO:0031683~G-protein beta/gamma-subunit complex binding	GO:0007188~adenylate cyclase-modulating G-protein coupled receptor signaling pathway	GO:0005834~heterotrimeric G-protein complex
g289.t1	534	tr|V7AL76|V7AL76_PHAVU	534	85.6	534	100	100	77	0	1	534	1	534	8.3e-280	Uncharacterized protein	PHAVU_010G012100g	Phaseolus vulgaris (Kidney bean) (French bean)	NA	NA	NA	NA	NA	NA
g290.t1	211	tr|A0A0B2SP78|A0A0B2SP78_GLYSO	667	66.5	218	100	32.68	41	6	1	206	423	620	4.4e-67	Two-component response regulator	glysoja_036422	Glycine soja (Wild soybean)	NA	nucleus [GO:0005634]; DNA binding [GO:0003677]; DNA binding transcription factor activity [GO:0003700]; phosphorelay signal transduction system [GO:0000160]; transcription, DNA-templated [GO:0006351]	GO:0000160; GO:0003677; GO:0003700; GO:0005634; GO:0006351	GO:0003677~DNA binding;GO:0003700~sequence-specific DNA binding transcription factor activity	GO:0000160~phosphorelay signal transduction system;GO:0006351~transcription, DNA-templated	GO:0005634~nucleus
g291.t1	478	tr|A0A0B2SCG1|A0A0B2SCG1_GLYSO	478	85.4	478	100	100	66	3	1	476	1	476	3.8e-236	Omega-hydroxypalmitate O-feruloyl transferase (EC 2.3.1.133)	glysoja_041868	Glycine soja (Wild soybean)	NA	shikimate O-hydroxycinnamoyltransferase activity [GO:0047172]	GO:0047172	GO:0047172~shikimate O-hydroxycinnamoyltransferase activity	NA	NA
g292.t1	1394	tr|A0A151TT78|A0A151TT78_CAJCA	1448	74.3	1414	100	97.65	258	14	26	1368	2	1381	0	CHD3-type chromatin-remodeling factor PICKLE (EC 3.6.1.-)	KK1_009491	Cajanus cajan (Pigeon pea) (Cajanus indicus)	NA	nucleus [GO:0005634]; ATP binding [GO:0005524]; hydrolase activity [GO:0016787]; iron ion binding [GO:0005506]	GO:0005506; GO:0005524; GO:0005634; GO:0016787	GO:0005506~iron ion binding;GO:0005524~ATP binding;GO:0016787~hydrolase activity	NA	GO:0005634~nucleus
g295.t1	136	tr|A0A2P4LAT3|A0A2P4LAT3_QUESU	495	44.2	43	31.62	8.69	24	0	2	44	206	248	9e-05	Uncharacterized protein	CFP56_77292	Quercus suber (Cork oak)	NA	nucleic acid binding [GO:0003676]; zinc ion binding [GO:0008270]	GO:0003676; GO:0008270	GO:0003676~nucleic acid binding;GO:0008270~zinc ion binding	NA	NA
g296.t1	626	tr|I1KM63|I1KM63_SOYBN	564	88.2	560	89.46	99.29	52	4	1	559	1	547	9.4e-283	Uncharacterized protein	100788348 GLYMA_07G219200	Glycine max (Soybean) (Glycine hispida)	NA	integral component of membrane [GO:0016021]; transferase activity, transferring glycosyl groups [GO:0016757]; fucose metabolic process [GO:0006004]	GO:0006004; GO:0016021; GO:0016757	GO:0016757~transferase activity, transferring glycosyl groups	GO:0006004~fucose metabolic process	GO:0016021~integral component of membrane
g297.t1	1513	tr|A0A1S2YK49|A0A1S2YK49_CICAR	2212	76.7	772	51.02	34.9	121	6	777	1489	1415	2186	0	DNA polymerase epsilon catalytic subunit (EC 2.7.7.7)	LOC101514286	Cicer arietinum (Chickpea) (Garbanzo)	NA	epsilon DNA polymerase complex [GO:0008622]; DNA binding [GO:0003677]; DNA-directed DNA polymerase activity [GO:0003887]; nucleotide binding [GO:0000166]; zinc ion binding [GO:0008270]; DNA repair [GO:0006281]; DNA replication [GO:0006260]	GO:0000166; GO:0003677; GO:0003887; GO:0006260; GO:0006281; GO:0008270; GO:0008622	GO:0000166~nucleotide binding;GO:0003677~DNA binding;GO:0003887~DNA-directed DNA polymerase activity;GO:0008270~zinc ion binding	GO:0006260~DNA replication;GO:0006281~DNA repair	GO:0008622~epsilon DNA polymerase complex
g298.t1	728	tr|I1LKU4|I1LKU4_SOYBN	731	78	731	100	100	150	5	7	728	3	731	5e-304	Uncharacterized protein	100791634 GLYMA_11G187500	Glycine max (Soybean) (Glycine hispida)	NA	NA	NA	NA	NA	NA
g299.t1	515	tr|G7JXI0|G7JXI0_MEDTR	537	80.7	529	100	98.51	65	2	12	511	13	533	6.2e-248	MFS transporter	11430268 MTR_5g022380	Medicago truncatula (Barrel medic) (Medicago tribuloides)	NA	integral component of membrane [GO:0016021]	GO:0016021	NA	NA	GO:0016021~integral component of membrane
g300.t1	146	tr|I1J8K5|I1J8K5_SOYBN	149	75.3	146	100	97.99	35	1	1	146	5	149	1.1e-56	Uncharacterized protein	100815122 GLYMA_01G165300	Glycine max (Soybean) (Glycine hispida)	NA	NA	NA	NA	NA	NA
g301.t1	440	tr|A0A151THU1|A0A151THU1_CAJCA	531	74.6	484	100	91.15	73	7	3	439	7	487	2.2e-193	MLO-like protein	MLO KK1_012896	Cajanus cajan (Pigeon pea) (Cajanus indicus)	NA	integral component of membrane [GO:0016021]; calmodulin binding [GO:0005516]; defense response [GO:0006952]; response to biotic stimulus [GO:0009607]	GO:0005516; GO:0006952; GO:0009607; GO:0016021	GO:0005516~calmodulin binding	GO:0006952~defense response;GO:0009607~response to biotic stimulus	GO:0016021~integral component of membrane
g302.t1	398	tr|A0A151THS2|A0A151THS2_CAJCA	405	90.5	399	100	98.52	37	1	1	398	7	405	1e-197	26S proteasome non-ATPase regulatory subunit 4 (Fragment)	KK1_012897	Cajanus cajan (Pigeon pea) (Cajanus indicus)	NA	proteasome complex [GO:0000502]	GO:0000502	NA	NA	GO:0000502~proteasome complex
g303.t1	186	tr|A0A0B2P8T2|A0A0B2P8T2_GLYSO	1190	83.8	185	99.46	15.55	15	1	17	186	1006	1190	7e-85	Putative acyl-activating enzyme 19 (EC 6.2.1.-)	glysoja_036624	Glycine soja (Wild soybean)	NA	ligase activity [GO:0016874]; metabolic process [GO:0008152]	GO:0008152; GO:0016874	GO:0016874~ligase activity	GO:0008152~metabolic process	NA
g304.t1	211	tr|A0A0B2P932|A0A0B2P932_GLYSO	211	94.3	211	100	100	12	0	1	211	1	211	2e-112	Phosphopantothenoylcysteine decarboxylase (EC 4.1.1.36)	glysoja_036625	Glycine soja (Wild soybean)	NA	phosphopantothenoylcysteine decarboxylase activity [GO:0004633]	GO:0004633	GO:0004633~phosphopantothenoylcysteine decarboxylase activity	NA	NA
g305.t1	426	tr|A0A0S3RPZ5|A0A0S3RPZ5_PHAAN	951	42.1	107	25.12	11.25	57	2	92	196	414	517	1.3e-12	Uncharacterized protein	Vigan.03G269400 VIGAN_03269400	Vigna angularis var. angularis	NA	NA	NA	NA	NA	NA
g306.t1	486	tr|K7KK71|K7KK71_SOYBN	461	65.7	455	93.62	98.7	130	7	8	440	4	454	1.3e-146	Uncharacterized protein	102665201 GLYMA_04G155400	Glycine max (Soybean) (Glycine hispida)	NA	NA	NA	NA	NA	NA
g307.t1	570	tr|V7ANW8|V7ANW8_PHAVU	561	88.2	566	99.3	100	61	3	6	570	1	561	1.4e-280	Uncharacterized protein	PHAVU_010G115100g	Phaseolus vulgaris (Kidney bean) (French bean)	NA	NA	NA	NA	NA	NA
g308.t1	2538	tr|A0A0R0IZW5|A0A0R0IZW5_SOYBN	2533	81.5	2550	100	100	432	8	1	2538	7	2529	0	Uncharacterized protein	100789935 GLYMA_07G054500	Glycine max (Soybean) (Glycine hispida)	NA	NA	NA	NA	NA	NA
g310.t1	423	tr|A0A151QVX4|A0A151QVX4_CAJCA	811	78	414	97.87	51.05	83	5	13	423	403	811	3.7e-182	Uncharacterized protein	KK1_044616	Cajanus cajan (Pigeon pea) (Cajanus indicus)	NA	NA	NA	NA	NA	NA
g312.t1	1004	tr|A0A2H3ZTD8|A0A2H3ZTD8_PHODC	961	58.6	979	97.51	100	335	10	37	999	33	957	0	probable starch synthase 4, chloroplastic/amyloplastic isoform X2	LOC103712722	Phoenix dactylifera (Date palm)	NA	glycogen (starch) synthase activity [GO:0004373]	GO:0004373	GO:0004373~glycogen (starch) synthase activity	NA	NA
g313.t1	629	tr|A0A1S3EFQ3|A0A1S3EFQ3_CICAR	628	79.8	629	100	100	120	5	1	626	1	625	2.6e-293	pentatricopeptide repeat-containing protein At3g14730-like	LOC101494750	Cicer arietinum (Chickpea) (Garbanzo)	NA	NA	NA	NA	NA	NA
g314.t1	526	tr|A0A1S3EBZ1|A0A1S3EBZ1_CICAR	543	88.2	501	95.25	92.27	37	2	24	502	43	543	7.9e-267	CAS1 domain-containing protein 1	LOC101496987	Cicer arietinum (Chickpea) (Garbanzo)	NA	integral component of membrane [GO:0016021]	GO:0016021	NA	NA	GO:0016021~integral component of membrane
g315.t1	570	tr|A0A0B2QP54|A0A0B2QP54_GLYSO	557	73.6	565	99.12	100	131	9	1	559	1	553	2e-231	Ankyrin repeat domain-containing protein 13C-B	glysoja_041600	Glycine soja (Wild soybean)	NA	NA	NA	NA	NA	NA
g316.t1	1031	tr|I1NBN5|I1NBN5_SOYBN	1026	87.3	1050	100	100	90	10	1	1031	1	1026	0	Uncharacterized protein	100791083 GLYMA_19G226200	Glycine max (Soybean) (Glycine hispida)	NA	COPII vesicle coat [GO:0030127]; zinc ion binding [GO:0008270]; ER to Golgi vesicle-mediated transport [GO:0006888]; intracellular protein transport [GO:0006886]	GO:0006886; GO:0006888; GO:0008270; GO:0030127	GO:0008270~zinc ion binding	GO:0006886~intracellular protein transport;GO:0006888~ER to Golgi vesicle-mediated transport	GO:0030127~COPII vesicle coat
g317.t1	461	tr|A0A2H5Q2Q3|A0A2H5Q2Q3_CITUN	434	80.3	462	100	100	58	4	1	459	1	432	4.4e-205	Uncharacterized protein	CUMW_189770	Citrus unshiu (Satsuma mandarin) (Citrus nobilis var. unshiu)	NA	ATP binding [GO:0005524]	GO:0005524	GO:0005524~ATP binding	NA	NA
g318.t1	245	tr|A0A1S2YDS4|A0A1S2YDS4_CICAR	361	60.4	245	100	67.87	77	2	1	245	137	361	6.2e-81	caffeic acid 3-O-methyltransferase-like isoform X1	LOC101511139	Cicer arietinum (Chickpea) (Garbanzo)	NA	O-methyltransferase activity [GO:0008171]	GO:0008171	GO:0008171~O-methyltransferase activity	NA	NA
g319.t1	659	tr|A0A0S3SER5|A0A0S3SER5_PHAAN	1064	77.2	681	100	64	133	2	1	659	384	1064	6.2e-301	Uncharacterized protein	Vigan.06G264600 VIGAN_06264600	Vigna angularis var. angularis	NA	Smc5-Smc6 complex [GO:0030915]; ATP binding [GO:0005524]; chromosome organization [GO:0051276]; double-strand break repair via homologous recombination [GO:0000724]	GO:0000724; GO:0005524; GO:0030915; GO:0051276	GO:0005524~ATP binding	GO:0000724~double-strand break repair via homologous recombination;GO:0051276~chromosome organization	GO:0030915~Smc5-Smc6 complex
g320.t1	490	tr|I1LNU2|I1LNU2_SOYBN	487	80.7	492	100	100	85	4	1	489	1	485	7.5e-227	Uncharacterized protein	100812193 GLYMA_12G006500	Glycine max (Soybean) (Glycine hispida)	NA	NA	NA	NA	NA	NA
g321.t1	491	tr|I1LNU8|I1LNU8_SOYBN	446	89.2	434	88.39	97.31	37	3	66	489	11	444	7.7e-216	Uncharacterized protein	100781886 GLYMA_12G006700	Glycine max (Soybean) (Glycine hispida)	NA	integral component of membrane [GO:0016021]	GO:0016021	NA	NA	GO:0016021~integral component of membrane
g322.t1	315	tr|I1LNU9|I1LNU9_SOYBN	315	92.1	315	100	100	25	0	1	315	1	315	1.5e-172	Uncharacterized protein	100786497 GLYMA_12G006800	Glycine max (Soybean) (Glycine hispida)	NA	oxidoreductase activity [GO:0016491]	GO:0016491	GO:0016491~oxidoreductase activity	NA	NA
g323.t1	548	tr|A0A0B2PRP5|A0A0B2PRP5_GLYSO	608	88.6	516	94.16	84.87	44	6	1	505	1	512	6.5e-256	Prolycopene isomerase, chloroplastic (EC 5.-.-.-)	glysoja_044365	Glycine soja (Wild soybean)	NA	carotenoid isomerase activity [GO:0046608]; oxidoreductase activity [GO:0016491]; carotenoid biosynthetic process [GO:0016117]	GO:0016117; GO:0016491; GO:0046608	GO:0016491~oxidoreductase activity;GO:0046608~carotenoid isomerase activity	GO:0016117~carotenoid biosynthetic process	NA
g325.t1	425	tr|A0A0R0HE52|A0A0R0HE52_SOYBN	404	92.9	425	100	100	9	1	1	425	1	404	5.1e-232	Uncharacterized protein	100794595 GLYMA_11G074800	Glycine max (Soybean) (Glycine hispida)	NA	integral component of membrane [GO:0016021]	GO:0016021	NA	NA	GO:0016021~integral component of membrane
g326.t1	356	tr|K7KE18|K7KE18_SOYBN	355	61	356	100	100	136	2	1	355	1	354	7.3e-123	Uncharacterized protein	GLYMA_03G095900	Glycine max (Soybean) (Glycine hispida)	NA	extracellular region [GO:0005576]; polygalacturonase activity [GO:0004650]; carbohydrate metabolic process [GO:0005975]; cell wall organization [GO:0071555]	GO:0004650; GO:0005576; GO:0005975; GO:0071555	GO:0004650~polygalacturonase activity	GO:0005975~carbohydrate metabolic process;GO:0071555~cell wall organization	GO:0005576~extracellular region
g328.t1	958	tr|K7MG46|K7MG46_SOYBN	1192	70.9	996	100	83.56	229	11	1	957	1	974	0	Uncharacterized protein	GLYMA_16G091700	Glycine max (Soybean) (Glycine hispida)	NA	nucleus [GO:0005634]	GO:0005634	NA	NA	GO:0005634~nucleus
g329.t1	1689	tr|A0A0S3SCG0|A0A0S3SCG0_PHAAN	1730	69.7	1750	100	100	445	24	1	1688	1	1727	0	Uncharacterized protein	Vigan.06G172800 VIGAN_06172800	Vigna angularis var. angularis	NA	metal ion binding [GO:0046872]	GO:0046872	GO:0046872~metal ion binding	NA	NA
g330.t1	908	tr|A0A0S3SGS3|A0A0S3SGS3_PHAAN	1024	61.9	964	100	94.14	213	19	1	865	63	971	1e-293	AP-2 complex subunit alpha	Vigan.07G069100 VIGAN_07069100	Vigna angularis var. angularis	NA	clathrin adaptor complex [GO:0030131]; clathrin-coated pit [GO:0005905]; clathrin adaptor activity [GO:0035615]; clathrin-dependent endocytosis [GO:0072583]; intracellular protein transport [GO:0006886]	GO:0005905; GO:0006886; GO:0030131; GO:0035615; GO:0072583	GO:0035615~clathrin adaptor activity	GO:0006886~intracellular protein transport;GO:0072583~clathrin-mediated endocytosis	GO:0005905~coated pit;GO:0030131~clathrin adaptor complex
g331.t1	1062	tr|K7M806|K7M806_SOYBN	935	61.7	969	91.24	100	247	20	1	895	1	919	1.2e-293	Uncharacterized protein	GLYMA_14G192000	Glycine max (Soybean) (Glycine hispida)	NA	NA	NA	NA	NA	NA
g332.t1	806	tr|V7B9I1|V7B9I1_PHAVU	796	87	817	100	100	74	10	1	806	1	796	0	Uncharacterized protein	PHAVU_008G262300g	Phaseolus vulgaris (Kidney bean) (French bean)	NA	integral component of membrane [GO:0016021]; ATP binding [GO:0005524]; metalloendopeptidase activity [GO:0004222]; zinc ion binding [GO:0008270]	GO:0004222; GO:0005524; GO:0008270; GO:0016021	GO:0004222~metalloendopeptidase activity;GO:0005524~ATP binding;GO:0008270~zinc ion binding	NA	GO:0016021~integral component of membrane
g333.t1	168	tr|A0A151U0W8|A0A151U0W8_CAJCA	183	86.5	156	92.86	85.25	19	1	15	168	28	183	8e-72	Josephin-like protein	KK1_005492	Cajanus cajan (Pigeon pea) (Cajanus indicus)	NA	thiol-dependent ubiquitin-specific protease activity [GO:0004843]; protein deubiquitination [GO:0016579]	GO:0004843; GO:0016579	GO:0004843~ubiquitin-specific protease activity	GO:0016579~protein deubiquitination	NA
g334.t1	999	tr|K7LT68|K7LT68_SOYBN	986	84.2	1013	100	100	119	5	1	999	1	986	0	Uncharacterized protein	100799047 GLYMA_12G052700	Glycine max (Soybean) (Glycine hispida)	NA	NA	NA	NA	NA	NA
g336.t1	1192	tr|K7LT70|K7LT70_SOYBN	1200	88.4	1202	100	100	127	4	1	1192	1	1200	0	Uncharacterized protein	100787765 GLYMA_12G052800	Glycine max (Soybean) (Glycine hispida)	NA	ATP binding [GO:0005524]	GO:0005524	GO:0005524~ATP binding	NA	NA
g337.t1	240	tr|A0A151R3Z1|A0A151R3Z1_CAJCA	480	50.3	151	62.92	31.46	62	5	100	237	330	480	5.1e-27	Zinc finger protein 1	KK1_041550	Cajanus cajan (Pigeon pea) (Cajanus indicus)	NA	nucleic acid binding [GO:0003676]	GO:0003676	GO:0003676~nucleic acid binding	NA	NA
g339.t1	177	tr|A0A0B2NU08|A0A0B2NU08_GLYSO	2156	89.3	168	94.92	7.79	18	0	1	168	296	463	1.2e-81	Uncharacterized protein	glysoja_044011	Glycine soja (Wild soybean)	NA	NA	NA	NA	NA	NA
g340.t1	522	tr|A0A0E0F0Z6|A0A0E0F0Z6_9ORYZ	2423	46.8	220	42.15	9.08	101	4	36	250	88	296	8.9e-45	Uncharacterized protein	NA	Oryza meridionalis	NA	NA	NA	NA	NA	NA
g341.t1	98	tr|A0A0B2RLC3|A0A0B2RLC3_GLYSO	72	82.4	74	75.51	100	4	1	4	77	1	65	9.6e-25	Uncharacterized protein	glysoja_033457	Glycine soja (Wild soybean)	NA	NA	NA	NA	NA	NA
g342.t1	203	tr|A0A151RQ86|A0A151RQ86_CAJCA	442	55.2	163	80.3	36.88	64	3	37	190	258	420	4.9e-39	Putative nuclease HARBI1	KK1_033763	Cajanus cajan (Pigeon pea) (Cajanus indicus)	NA	NA	NA	NA	NA	NA
g344.t1	400	tr|V7AT43|V7AT43_PHAVU	577	91.2	319	79.75	55.29	28	0	1	319	198	516	1.1e-162	Uncharacterized protein	PHAVU_010G157600g	Phaseolus vulgaris (Kidney bean) (French bean)	NA	NA	NA	NA	NA	NA
g345.t1	289	tr|I1KVG9|I1KVG9_SOYBN	290	90	290	100	100	28	1	1	289	1	290	1.9e-145	2-methoxy-6-polyprenyl-1,4-benzoquinol methylase, mitochondrial (EC 2.1.1.201) (Ubiquinone biosynthesis methyltransferase COQ5)	COQ5 GLYMA_08G214400	Glycine max (Soybean) (Glycine hispida)	PATHWAY: Cofactor biosynthesis; ubiquinone biosynthesis. {ECO:0000256|HAMAP-Rule:MF_03191}.	extrinsic component of mitochondrial inner membrane [GO:0031314]; 2-octaprenyl-6-methoxy-1,4-benzoquinone methylase activity [GO:0043333]; ubiquinone biosynthetic process [GO:0006744]	GO:0006744; GO:0031314; GO:0043333	GO:0043333~2-octaprenyl-6-methoxy-1,4-benzoquinone methyltransferase activity	GO:0006744~ubiquinone biosynthetic process	GO:0031314~extrinsic component of mitochondrial inner membrane
g346.t1	1122	tr|I1KVH4|I1KVH4_SOYBN	1133	93.4	1145	100	100	40	2	1	1122	1	1133	0	Uncharacterized protein	100795759 GLYMA_08G214600	Glycine max (Soybean) (Glycine hispida)	NA	regulation of transcription, DNA-templated [GO:0006355]	GO:0006355	NA	GO:0006355~regulation of transcription, DNA-templated	NA
g347.t1	243	tr|K7MTM5|K7MTM5_SOYBN	369	68.1	260	100	70.46	59	11	1	243	117	369	8.3e-78	Uncharacterized protein	100802192 GLYMA_18G204900	Glycine max (Soybean) (Glycine hispida)	NA	nucleus [GO:0005634]; DNA binding [GO:0003677]; regulation of transcription, DNA-templated [GO:0006355]; transcription, DNA-templated [GO:0006351]	GO:0003677; GO:0005634; GO:0006351; GO:0006355	GO:0003677~DNA binding	GO:0006351~transcription, DNA-templated;GO:0006355~regulation of transcription, DNA-templated	GO:0005634~nucleus
g348.t1	741	tr|A0A072UPM1|A0A072UPM1_MEDTR	737	69.6	693	93.52	94.03	140	8	114	738	48	737	9.1e-269	Cellulose synthase-like protein D3	25493076 MTR_4g088225	Medicago truncatula (Barrel medic) (Medicago tribuloides)	NA	integral component of membrane [GO:0016021]; cellulose synthase (UDP-forming) activity [GO:0016760]; cell wall organization [GO:0071555]; cellulose biosynthetic process [GO:0030244]	GO:0016021; GO:0016760; GO:0030244; GO:0071555	GO:0016760~cellulose synthase (UDP-forming) activity	GO:0030244~cellulose biosynthetic process;GO:0071555~cell wall organization	GO:0016021~integral component of membrane
g349.t1	1005	tr|I1KLQ4|I1KLQ4_SOYBN	1060	82.8	1068	100	100	113	8	1	1005	1	1060	0	Uncharacterized protein	100796442 GLYMA_07G202100	Glycine max (Soybean) (Glycine hispida)	NA	membrane [GO:0016020]; GTP binding [GO:0005525]; GTPase activity [GO:0003924]	GO:0003924; GO:0005525; GO:0016020	GO:0003924~GTPase activity;GO:0005525~GTP binding	NA	GO:0016020~membrane
g350.t1	2798	tr|A0A1S2YB09|A0A1S2YB09_CICAR	3252	80.7	2876	100	88.44	443	15	1	2797	402	3243	0	BEACH domain-containing protein lvsC	LOC101488879	Cicer arietinum (Chickpea) (Garbanzo)	NA	NA	NA	NA	NA	NA
g351.t1	535	tr|I1N7G3|I1N7G3_SOYBN	536	91.4	536	100	100	45	1	1	535	1	536	2e-286	Serine/threonine protein phosphatase 2A regulatory subunit	100807697 GLYMA_19G077700	Glycine max (Soybean) (Glycine hispida)	NA	protein phosphatase type 2A complex [GO:0000159]; protein phosphatase regulator activity [GO:0019888]; signal transduction [GO:0007165]	GO:0000159; GO:0007165; GO:0019888	GO:0019888~protein phosphatase regulator activity	GO:0007165~signal transduction	GO:0000159~protein phosphatase type 2A complex
g352.t1	176	tr|A0A2K3KGA9|A0A2K3KGA9_TRIPR	184	40.3	124	70.45	67.39	62	3	3	126	29	140	1.3e-16	Uncharacterized protein (Fragment)	L195_g054480	Trifolium pratense (Red clover)	NA	NA	NA	NA	NA	NA
g353.t1	769	tr|A0A1S3UVT9|A0A1S3UVT9_VIGRR	723	72.2	788	100	100	119	9	1	769	17	723	1.7e-297	AUGMIN subunit 6-like	LOC106769067	Vigna radiata var. radiata (Mung bean) (Phaseolus aureus)	NA	HAUS complex [GO:0070652]; spindle assembly [GO:0051225]	GO:0051225; GO:0070652	NA	GO:0051225~spindle assembly	GO:0070652~HAUS complex
g354.t1	213	tr|A0A151S3V5|A0A151S3V5_CAJCA	217	84.1	189	88.73	87.1	22	2	25	213	37	217	3.9e-79	Glutathione-regulated potassium-efflux system protein kefC	KK1_028876	Cajanus cajan (Pigeon pea) (Cajanus indicus)	NA	potassium ion transport [GO:0006813]	GO:0006813	NA	GO:0006813~potassium ion transport	NA
g355.t1	203	tr|C6SVV4|C6SVV4_SOYBN	127	88.2	127	62.56	100	15	0	77	203	1	127	2.5e-59	Uncharacterized protein	100305608 GLYMA_05G150000	Glycine max (Soybean) (Glycine hispida)	NA	mitochondrial small ribosomal subunit [GO:0005763]; RNA binding [GO:0003723]; structural constituent of ribosome [GO:0003735]; ribosomal small subunit assembly [GO:0000028]; translation [GO:0006412]	GO:0000028; GO:0003723; GO:0003735; GO:0005763; GO:0006412	GO:0003723~RNA binding;GO:0003735~structural constituent of ribosome	GO:0000028~ribosomal small subunit assembly;GO:0006412~translation	GO:0005763~mitochondrial small ribosomal subunit
g356.t1	416	tr|A0A151S3P7|A0A151S3P7_CAJCA	412	78.5	438	100	100	39	4	3	415	4	411	2.4e-186	Putative isoaspartyl peptidase/L-asparaginase 4 (EC 3.4.25.-)	KK1_028879	Cajanus cajan (Pigeon pea) (Cajanus indicus)	NA	threonine-type endopeptidase activity [GO:0004298]	GO:0004298	GO:0004298~threonine-type endopeptidase activity	NA	NA
g357.t1	240	tr|A0A1U8IM46|A0A1U8IM46_GOSHI	237	65.8	240	100	100	79	1	1	240	1	237	7.7e-84	(+)-neomenthol dehydrogenase-like isoform X2	LOC107896281	Gossypium hirsutum (Upland cotton) (Gossypium mexicanum)	NA	NA	NA	NA	NA	NA
g358.t1	460	tr|I1MQR2|I1MQR2_SOYBN	393	86.4	140	30.43	35.62	19	0	1	140	1	140	8.4e-63	Uncharacterized protein	100795582 GLYMA_16G222300	Glycine max (Soybean) (Glycine hispida)	NA	NA	NA	NA	NA	NA
g359.t1	976	tr|I1JYC1|I1JYC1_SOYBN	978	87.8	953	97.64	97.44	116	0	23	975	25	977	0	Uncharacterized protein	100791629 GLYMA_04G222800	Glycine max (Soybean) (Glycine hispida)	NA	integral component of membrane [GO:0016021]; ATP binding [GO:0005524]; protein kinase activity [GO:0004672]	GO:0004672; GO:0005524; GO:0016021	GO:0004672~protein kinase activity;GO:0005524~ATP binding	NA	GO:0016021~integral component of membrane
g360.t1	240	tr|A0A0B2PN78|A0A0B2PN78_GLYSO	303	83.2	238	99.17	78.55	40	0	3	240	64	301	9.9e-108	GrpE protein homolog	glysoja_025620	Glycine soja (Wild soybean)	NA	mitochondrial matrix [GO:0005759]; adenyl-nucleotide exchange factor activity [GO:0000774]; chaperone binding [GO:0051087]; protein homodimerization activity [GO:0042803]; protein folding [GO:0006457]	GO:0000774; GO:0005759; GO:0006457; GO:0042803; GO:0051087	GO:0000774~adenyl-nucleotide exchange factor activity;GO:0042803~protein homodimerization activity;GO:0051087~chaperone binding	GO:0006457~protein folding	GO:0005759~mitochondrial matrix
g361.t1	550	tr|K7KUF0|K7KUF0_SOYBN	548	87.9	552	100	100	59	5	1	549	1	547	3.5e-281	Serine hydroxymethyltransferase (EC 2.1.2.1)	100776419 GLYMA_06G107800	Glycine max (Soybean) (Glycine hispida)	PATHWAY: One-carbon metabolism; tetrahydrofolate interconversion. {ECO:0000256|RuleBase:RU000585}.	glycine hydroxymethyltransferase activity [GO:0004372]; pyridoxal phosphate binding [GO:0030170]; glycine biosynthetic process from serine [GO:0019264]; tetrahydrofolate interconversion [GO:0035999]	GO:0004372; GO:0019264; GO:0030170; GO:0035999	GO:0004372~glycine hydroxymethyltransferase activity;GO:0030170~pyridoxal phosphate binding	GO:0019264~glycine biosynthetic process from serine;GO:0035999~tetrahydrofolate interconversion	NA
g362.t1	321	tr|A0A0S3RCY8|A0A0S3RCY8_PHAAN	321	93.2	323	100	100	18	3	1	321	1	321	4.3e-167	Uncharacterized protein	Vigan.02G126300 VIGAN_02126300	Vigna angularis var. angularis	NA	NA	NA	NA	NA	NA
g363.t1	189	tr|A0A0B2RGU3|A0A0B2RGU3_GLYSO	350	68	153	80.95	43.71	31	5	51	189	199	347	1.8e-43	Uncharacterized protein	glysoja_026374	Glycine soja (Wild soybean)	NA	NA	NA	NA	NA	NA
g364.t1	236	tr|A0A1S3E5Z9|A0A1S3E5Z9_CICAR	616	66.4	265	100	43.02	60	1	1	236	286	550	2.1e-94	putative pentatricopeptide repeat-containing protein At3g13770, mitochondrial	LOC101503292	Cicer arietinum (Chickpea) (Garbanzo)	NA	zinc ion binding [GO:0008270]	GO:0008270	GO:0008270~zinc ion binding	NA	NA
g365.t1	392	tr|A0A151TWW3|A0A151TWW3_CAJCA	378	88.7	389	99.23	100	26	1	3	391	7	377	2e-206	Polycomb group protein FIE2	KK1_010771	Cajanus cajan (Pigeon pea) (Cajanus indicus)	NA	ESC/E(Z) complex [GO:0035098]; histone methylation [GO:0016571]	GO:0016571; GO:0035098	NA	GO:0016571~histone methylation	GO:0035098~ESC/E(Z) complex
g366.t1	1283	tr|K7LW91|K7LW91_SOYBN	1216	87.9	1223	95.32	100	123	5	1	1219	1	1202	0	Uncharacterized protein	100811661 GLYMA_12G214500	Glycine max (Soybean) (Glycine hispida)	NA	NA	NA	NA	NA	NA
g369.t1	144	tr|A0A151TGG8|A0A151TGG8_CAJCA	360	90.8	142	98.61	39.44	13	0	1	142	1	142	1e-67	Elongator complex protein 4	KK1_012397	Cajanus cajan (Pigeon pea) (Cajanus indicus)	NA	Elongator holoenzyme complex [GO:0033588]; tRNA wobble uridine modification [GO:0002098]	GO:0002098; GO:0033588	NA	GO:0002098~tRNA wobble uridine modification	GO:0033588~Elongator holoenzyme complex
g370.t1	664	tr|I1JMN6|I1JMN6_SOYBN	801	83.4	664	100	82.9	110	0	1	664	77	740	0	Uncharacterized protein	100782031 GLYMA_03G108500	Glycine max (Soybean) (Glycine hispida)	NA	intracellular membrane-bounded organelle [GO:0043231]; endonuclease activity [GO:0004519]; RNA binding [GO:0003723]; zinc ion binding [GO:0008270]; RNA modification [GO:0009451]	GO:0003723; GO:0004519; GO:0008270; GO:0009451; GO:0043231	GO:0003723~RNA binding;GO:0004519~endonuclease activity;GO:0008270~zinc ion binding	GO:0009451~RNA modification	GO:0043231~intracellular membrane-bounded organelle
g371.t1	148	tr|A0A1S3VX93|A0A1S3VX93_VIGRR	148	87.8	148	100	100	18	0	1	148	1	148	1.5e-69	small ribosomal subunit protein S13, mitochondrial	LOC106779409	Vigna radiata var. radiata (Mung bean) (Phaseolus aureus)	NA	ribosome [GO:0005840]; RNA binding [GO:0003723]; structural constituent of ribosome [GO:0003735]; translation [GO:0006412]	GO:0003723; GO:0003735; GO:0005840; GO:0006412	GO:0003723~RNA binding;GO:0003735~structural constituent of ribosome	GO:0006412~translation	GO:0005840~ribosome
g373.t1	502	tr|A0A0R0KMG5|A0A0R0KMG5_SOYBN	531	70.8	506	100	95.29	139	3	1	501	1	502	2.5e-201	Uncharacterized protein	GLYMA_03G108300	Glycine max (Soybean) (Glycine hispida)	NA	NA	NA	NA	NA	NA
g374.t1	507	tr|I1N701|I1N701_SOYBN	509	76.9	506	99.8	99.41	114	3	1	506	1	503	2.2e-234	Uncharacterized protein	100785815 GLYMA_19G057300	Glycine max (Soybean) (Glycine hispida)	NA	integral component of membrane [GO:0016021]; heme binding [GO:0020037]; iron ion binding [GO:0005506]; monooxygenase activity [GO:0004497]; oxidoreductase activity, acting on paired donors, with incorporation or reduction of molecular oxygen [GO:0016705]	GO:0004497; GO:0005506; GO:0016021; GO:0016705; GO:0020037	GO:0004497~monooxygenase activity;GO:0005506~iron ion binding;GO:0016705~oxidoreductase activity, acting on paired donors, with incorporation or reduction of molecular oxygen;GO:0020037~heme binding	NA	GO:0016021~integral component of membrane
g375.t1	332	tr|I1LPY7|I1LPY7_SOYBN	331	86.4	332	100	100	44	1	1	332	1	331	4.5e-159	WBb225L1.3 protein	WBb225L1.3 100801542 GLYMA_12G038800	Glycine max (Soybean) (Glycine hispida)	NA	NA	NA	NA	NA	NA
g376.t1	1222	tr|I1LJ90|I1LJ90_SOYBN	1221	95.2	1222	100	100	58	1	1	1222	1	1221	0	Coatomer subunit alpha	100781504 GLYMA_11G113000	Glycine max (Soybean) (Glycine hispida)	NA	COPI vesicle coat [GO:0030126]; Golgi membrane [GO:0000139]; structural molecule activity [GO:0005198]; ER to Golgi vesicle-mediated transport [GO:0006888]; intra-Golgi vesicle-mediated transport [GO:0006891]; intracellular protein transport [GO:0006886]; retrograde vesicle-mediated transport, Golgi to ER [GO:0006890]	GO:0000139; GO:0005198; GO:0006886; GO:0006888; GO:0006890; GO:0006891; GO:0030126	GO:0005198~structural molecule activity	GO:0006886~intracellular protein transport;GO:0006888~ER to Golgi vesicle-mediated transport;GO:0006890~retrograde vesicle-mediated transport, Golgi to ER;GO:0006891~intra-Golgi vesicle-mediated transport	GO:0000139~Golgi membrane;GO:0030126~COPI vesicle coat
g377.t1	153	tr|C6SZH4|C6SZH4_SOYBN	184	57.9	178	100	96.74	42	3	1	151	9	180	1.3e-44	WBb225L1.5 protein	WBb225L1.5 100804188 GLYMA_12G039000	Glycine max (Soybean) (Glycine hispida)	NA	NA	NA	NA	NA	NA
g378.t1	203	tr|A0A0R0HFM2|A0A0R0HFM2_SOYBN	215	64.5	203	100	94.42	56	7	7	199	2	198	1.8e-62	Uncharacterized protein	100790751 GLYMA_11G113200	Glycine max (Soybean) (Glycine hispida)	NA	NA	NA	NA	NA	NA
g379.t1	155	tr|A0A0R0FGT9|A0A0R0FGT9_SOYBN	178	84.6	117	75.48	65.73	18	0	1	117	1	117	2.7e-50	Uncharacterized protein	100806417 GLYMA_17G222100	Glycine max (Soybean) (Glycine hispida)	NA	integral component of membrane [GO:0016021]	GO:0016021	NA	NA	GO:0016021~integral component of membrane
g380.t1	371	tr|I1MX36|I1MX36_SOYBN	391	81.1	371	100	94.88	68	1	1	371	1	369	6.3e-170	Uncharacterized protein	100805891 GLYMA_17G222000	Glycine max (Soybean) (Glycine hispida)	NA	integral component of membrane [GO:0016021]	GO:0016021	NA	NA	GO:0016021~integral component of membrane
g381.t1	527	tr|A0A2P4IIR2|A0A2P4IIR2_QUESU	523	75.2	528	100	100	115	4	4	526	6	522	4e-226	Putative monogalactosyldiacylglycerol synthase, chloroplastic	CFP56_20717	Quercus suber (Cork oak)	NA	transferase activity, transferring hexosyl groups [GO:0016758]; glycolipid biosynthetic process [GO:0009247]	GO:0009247; GO:0016758	GO:0016758~transferase activity, transferring hexosyl groups	GO:0009247~glycolipid biosynthetic process	NA
g382.t1	257	tr|A0A0B2QHP3|A0A0B2QHP3_GLYSO	315	58.8	255	99.22	80.95	86	6	16	257	67	315	2.2e-68	Transcription factor MYB46	glysoja_026063	Glycine soja (Wild soybean)	NA	DNA binding [GO:0003677]	GO:0003677	GO:0003677~DNA binding	NA	NA
g383.t1	874	tr|I1LVC4|I1LVC4_SOYBN	883	79.6	866	99.08	98.07	148	7	12	854	22	881	0	Uncharacterized protein	100780454 GLYMA_12G236100	Glycine max (Soybean) (Glycine hispida)	NA	ATP binding [GO:0005524]	GO:0005524	GO:0005524~ATP binding	NA	NA
g385.t1	279	tr|V7B864|V7B864_PHAVU	266	83	206	73.84	77.44	31	2	1	203	1	205	1.8e-92	Uncharacterized protein	PHAVU_008G163800g	Phaseolus vulgaris (Kidney bean) (French bean)	NA	NA	NA	NA	NA	NA
g386.t1	156	tr|A0A072V7S5|A0A072V7S5_MEDTR	220	53.9	115	73.72	52.27	51	2	17	131	79	191	9.3e-22	Uncharacterized protein	25488408 MTR_2g461550	Medicago truncatula (Barrel medic) (Medicago tribuloides)	NA	NA	NA	NA	NA	NA
g387.t1	262	tr|K7KKE3|K7KKE3_SOYBN	277	66.1	289	100	100	53	2	2	262	5	276	1.1e-88	Uncharacterized protein	100816773 GLYMA_04G159100	Glycine max (Soybean) (Glycine hispida)	NA	NA	NA	NA	NA	NA
g388.t1	1439	tr|A0A2H5QH70|A0A2H5QH70_CITUN	1474	82.7	1476	100	100	209	6	6	1439	3	1474	0	Uncharacterized protein	CUMW_230010	Citrus unshiu (Satsuma mandarin) (Citrus nobilis var. unshiu)	NA	myosin complex [GO:0016459]; actin binding [GO:0003779]; ATP binding [GO:0005524]; microtubule binding [GO:0008017]; microtubule motor activity [GO:0003777]; actin filament organization [GO:0007015]; microtubule-based movement [GO:0007018]	GO:0003777; GO:0003779; GO:0005524; GO:0007015; GO:0007018; GO:0008017; GO:0016459	GO:0003777~microtubule motor activity;GO:0003779~actin binding;GO:0005524~ATP binding;GO:0008017~microtubule binding	GO:0007015~actin filament organization;GO:0007018~microtubule-based movement	GO:0016459~myosin complex
g389.t1	218	tr|V7BJU0|V7BJU0_PHAVU	211	88.5	218	100	100	13	2	1	218	6	211	8.8e-103	Uncharacterized protein	PHAVU_007G189200g	Phaseolus vulgaris (Kidney bean) (French bean)	NA	transcription coactivator activity [GO:0003713]	GO:0003713	GO:0003713~transcription coactivator activity	NA	NA
g390.t1	220	tr|A0A2K3MNZ4|A0A2K3MNZ4_TRIPR	865	50.9	57	25.91	6.59	27	1	164	220	112	167	9.1e-07	Ribonuclease H (Fragment)	L195_g015658	Trifolium pratense (Red clover)	NA	NA	NA	NA	NA	NA
g392.t1	111	tr|A0A0B2RJ19|A0A0B2RJ19_GLYSO	112	78.8	113	100	100	21	2	1	111	1	112	4.1e-40	Uncharacterized protein	glysoja_025792	Glycine soja (Wild soybean)	NA	NA	NA	NA	NA	NA
g393.t1	1036	tr|I1LHS8|I1LHS8_SOYBN	1050	86.8	1054	100	100	117	4	1	1036	1	1050	0	Uncharacterized protein	100776157 GLYMA_11G068600	Glycine max (Soybean) (Glycine hispida)	NA	CURI complex [GO:0032545]; small-subunit processome [GO:0032040]; UTP-C complex [GO:0034456]; RNA binding [GO:0003723]; rRNA processing [GO:0006364]; tRNA export from nucleus [GO:0006409]	GO:0003723; GO:0006364; GO:0006409; GO:0032040; GO:0032545; GO:0034456	GO:0003723~RNA binding	GO:0006364~rRNA processing;GO:0006409~tRNA export from nucleus	GO:0032040~small-subunit processome;GO:0032545~CURI complex;GO:0034456~UTP-C complex
g394.t1	179	tr|I1LW83|I1LW83_SOYBN	506	76.9	160	89.39	31.62	35	2	1	160	1	158	1.3e-59	Uncharacterized protein	100782654 GLYMA_13G078800	Glycine max (Soybean) (Glycine hispida)	NA	3'-5' exonuclease activity [GO:0008408]; nucleic acid binding [GO:0003676]	GO:0003676; GO:0008408	GO:0003676~nucleic acid binding;GO:0008408~3'-5' exonuclease activity	NA	NA
g396.t1	145	tr|A0A0B2QZX9|A0A0B2QZX9_GLYSO	505	77.7	121	83.45	23.96	27	0	2	122	227	347	1.4e-48	Putative exonuclease mut-7 like	glysoja_030454	Glycine soja (Wild soybean)	NA	3'-5' exonuclease activity [GO:0008408]; nucleic acid binding [GO:0003676]	GO:0003676; GO:0008408	GO:0003676~nucleic acid binding;GO:0008408~3'-5' exonuclease activity	NA	NA
g398.t1	181	tr|A0A151T4T1|A0A151T4T1_CAJCA	218	67.9	168	92.82	77.06	50	2	1	166	36	201	4.8e-54	Uncharacterized protein	KK1_016578	Cajanus cajan (Pigeon pea) (Cajanus indicus)	NA	response to light intensity [GO:0009642]	GO:0009642	NA	GO:0009642~response to light intensity	NA
g399.t1	397	tr|A0A0S3SVW9|A0A0S3SVW9_PHAAN	461	72.1	433	100	93.93	79	4	1	391	17	449	7.5e-177	Uncharacterized protein	Vigan.09G039600 VIGAN_09039600	Vigna angularis var. angularis	NA	hydrolase activity, hydrolyzing O-glycosyl compounds [GO:0004553]; carbohydrate metabolic process [GO:0005975]	GO:0004553; GO:0005975	GO:0004553~hydrolase activity, hydrolyzing O-glycosyl compounds	GO:0005975~carbohydrate metabolic process	NA
g400.t1	254	tr|A0A0B2SKR1|A0A0B2SKR1_GLYSO	954	95.7	254	100	26.62	11	0	1	254	701	954	8.9e-131	Putative copper-transporting ATPase 3 (EC 3.6.3.4)	glysoja_048692	Glycine soja (Wild soybean)	NA	integral component of membrane [GO:0016021]; copper ion binding [GO:0005507]; copper-exporting ATPase activity [GO:0004008]; nucleotide binding [GO:0000166]	GO:0000166; GO:0004008; GO:0005507; GO:0016021	GO:0000166~nucleotide binding;GO:0004008~copper-exporting ATPase activity;GO:0005507~copper ion binding	NA	GO:0016021~integral component of membrane
g401.t1	1391	tr|A0A0R0LMJ1|A0A0R0LMJ1_SOYBN	2196	94.6	1293	92.95	58.88	64	1	95	1387	485	1771	0	Serine/threonine-protein kinase TOR (EC 2.7.11.1)	100816558 GLYMA_01G241300	Glycine max (Soybean) (Glycine hispida)	NA	ATP binding [GO:0005524]; protein serine/threonine kinase activity [GO:0004674]; protein-containing complex binding [GO:0044877]	GO:0004674; GO:0005524; GO:0044877	GO:0004674~protein serine/threonine kinase activity;GO:0005524~ATP binding;GO:0044877~macromolecular complex binding	NA	NA
g402.t1	316	tr|A0A1S3EAV3|A0A1S3EAV3_CICAR	1738	51.7	292	92.41	16.8	129	7	5	292	1455	1738	3e-67	uncharacterized protein LOC101511908 isoform X2	LOC101511908	Cicer arietinum (Chickpea) (Garbanzo)	NA	integral component of membrane [GO:0016021]; ADP binding [GO:0043531]; signal transduction [GO:0007165]	GO:0007165; GO:0016021; GO:0043531	GO:0043531~ADP binding	GO:0007165~signal transduction	GO:0016021~integral component of membrane
g403.t1	265	tr|K7K8Z9|K7K8Z9_SOYBN	563	80.7	264	99.62	46.89	49	2	1	263	1	263	9.9e-117	Uncharacterized protein	100809099 GLYMA_02G165400	Glycine max (Soybean) (Glycine hispida)	NA	cytoplasm [GO:0005737]; nucleolus [GO:0005730]; ATP binding [GO:0005524]; ATP-dependent RNA helicase activity [GO:0004004]; nucleic acid binding [GO:0003676]; RNA secondary structure unwinding [GO:0010501]; rRNA processing [GO:0006364]	GO:0003676; GO:0004004; GO:0005524; GO:0005730; GO:0005737; GO:0006364; GO:0010501	GO:0003676~nucleic acid binding;GO:0004004~ATP-dependent RNA helicase activity;GO:0005524~ATP binding	GO:0006364~rRNA processing;GO:0010501~RNA secondary structure unwinding	GO:0005730~nucleolus;GO:0005737~cytoplasm
g404.t1	199	tr|A0A151S2D9|A0A151S2D9_CAJCA	530	80.8	99	49.75	18.68	19	0	101	199	432	530	3.8e-36	Pre-mRNA-processing ATP-dependent RNA helicase prp5	KK1_029329	Cajanus cajan (Pigeon pea) (Cajanus indicus)	NA	ATP binding [GO:0005524]; helicase activity [GO:0004386]; nucleic acid binding [GO:0003676]	GO:0003676; GO:0004386; GO:0005524	GO:0003676~nucleic acid binding;GO:0004386~helicase activity;GO:0005524~ATP binding	NA	NA
g405.t1	651	tr|A0A151S2C5|A0A151S2C5_CAJCA	629	93.9	408	62.67	64.86	25	0	52	459	123	530	4.6e-224	Glycerol-3-phosphate dehydrogenase (EC 1.1.5.3)	KK1_029330	Cajanus cajan (Pigeon pea) (Cajanus indicus)	NA	glycerol-3-phosphate dehydrogenase complex [GO:0009331]; sn-glycerol-3-phosphate:ubiquinone-8 oxidoreductase activity [GO:0052591]; glycerol-3-phosphate metabolic process [GO:0006072]	GO:0006072; GO:0009331; GO:0052591	GO:0052591~sn-glycerol-3-phosphate:ubiquinone-8 oxidoreductase activity	GO:0006072~glycerol-3-phosphate metabolic process	GO:0009331~glycerol-3-phosphate dehydrogenase complex
g406.t1	162	tr|K7LIL0|K7LIL0_SOYBN	528	83.3	162	100	30.68	25	1	1	160	1	162	1e-71	Uncharacterized protein	100778471 GLYMA_10G103100	Glycine max (Soybean) (Glycine hispida)	NA	cytoplasm [GO:0005737]; nucleus [GO:0005634]; plasma membrane [GO:0005886]; ATP binding [GO:0005524]; calcium ion binding [GO:0005509]; calcium-dependent protein serine/threonine kinase activity [GO:0009931]; calmodulin binding [GO:0005516]; calmodulin-dependent protein kinase activity [GO:0004683]; abscisic acid-activated signaling pathway [GO:0009738]; intracellular signal transduction [GO:0035…	GO:0004683; GO:0005509; GO:0005516; GO:0005524; GO:0005634; GO:0005737; GO:0005886; GO:0009738; GO:0009931; GO:0018105; GO:0035556; GO:0046777	GO:0004683~calmodulin-dependent protein kinase activity;GO:0005509~calcium ion binding;GO:0005516~calmodulin binding;GO:0005524~ATP binding;GO:0009931~calcium-dependent protein serine/threonine kinase activity	GO:0009738~abscisic acid-activated signaling pathway;GO:0018105~peptidyl-serine phosphorylation;GO:0035556~intracellular signal transduction;GO:0046777~protein autophosphorylation	GO:0005634~nucleus;GO:0005737~cytoplasm;GO:0005886~plasma membrane
g407.t1	245	tr|A0A1S3UZ00|A0A1S3UZ00_VIGRR	339	70	290	100	85.55	23	2	1	245	69	339	4.6e-108	OTU domain-containing protein At3g57810-like	LOC106769892	Vigna radiata var. radiata (Mung bean) (Phaseolus aureus)	NA	NA	NA	NA	NA	NA
g408.t1	797	tr|I1K273|I1K273_SOYBN	770	77.9	813	100	100	121	10	1	797	1	770	0	Uncharacterized protein	100776204 GLYMA_05G097400	Glycine max (Soybean) (Glycine hispida)	NA	integral component of membrane [GO:0016021]; ATP binding [GO:0005524]; protein kinase activity [GO:0004672]	GO:0004672; GO:0005524; GO:0016021	GO:0004672~protein kinase activity;GO:0005524~ATP binding	NA	GO:0016021~integral component of membrane
g409.t1	350	tr|A0A0B2R5F1|A0A0B2R5F1_GLYSO	371	77.2	377	100	100	53	6	1	350	1	371	7.9e-154	Cyclin-D3-2	glysoja_028351	Glycine soja (Wild soybean)	NA	nucleus [GO:0005634]	GO:0005634	NA	NA	GO:0005634~nucleus
g410.t1	182	tr|A0A1J7GND5|A0A1J7GND5_LUPAN	193	76.2	185	100	95.85	40	2	1	182	1	184	4.6e-73	Uncharacterized protein	TanjilG_13822	Lupinus angustifolius (Narrow-leaved blue lupine)	NA	calcium ion binding [GO:0005509]	GO:0005509	GO:0005509~calcium ion binding	NA	NA
g411.t1	111	tr|I1M0P6|I1M0P6_SOYBN	147	70.9	103	92.79	70.07	25	4	1	101	40	139	1.8e-35	Uncharacterized protein	GLYMA_13G194400	Glycine max (Soybean) (Glycine hispida)	NA	nutrient reservoir activity [GO:0045735]; pathogenesis [GO:0009405]	GO:0009405; GO:0045735	GO:0045735~nutrient reservoir activity	GO:0009405~pathogenesis	NA
g413.t1	129	tr|A0A0B2PZN5|A0A0B2PZN5_GLYSO	207	79.2	130	100	62.8	26	1	1	129	78	207	1.8e-55	EPIDERMAL PATTERNING FACTOR-like protein 2	glysoja_027315	Glycine soja (Wild soybean)	NA	NA	NA	NA	NA	NA
g414.t1	409	tr|A0A151TJ57|A0A151TJ57_CAJCA	452	94.8	211	51.59	46.68	11	0	199	409	242	452	4.8e-110	Uncharacterized protein	KK1_013401	Cajanus cajan (Pigeon pea) (Cajanus indicus)	NA	cysteine desulfurase activity [GO:0031071]; pyridoxal phosphate binding [GO:0030170]; [2Fe-2S] cluster assembly [GO:0044571]	GO:0030170; GO:0031071; GO:0044571	GO:0030170~pyridoxal phosphate binding;GO:0031071~cysteine desulfurase activity	GO:0044571~[2Fe-2S] cluster assembly	NA
g415.t1	690	tr|A0A0L9THR8|A0A0L9THR8_PHAAN	818	42.9	725	100	88.63	323	22	1	688	1	671	5e-136	Uncharacterized protein	LR48_Vigan879s000400	Phaseolus angularis (Azuki bean) (Vigna angularis)	NA	integral component of membrane [GO:0016021]	GO:0016021	NA	NA	GO:0016021~integral component of membrane
g416.t1	768	tr|A0A0R0L1X4|A0A0R0L1X4_SOYBN	740	75.4	780	100	100	138	14	1	767	1	739	0	Uncharacterized protein	100794393 GLYMA_02G129300	Glycine max (Soybean) (Glycine hispida)	NA	integral component of membrane [GO:0016021]; ATP binding [GO:0005524]; protein kinase activity [GO:0004672]; structural constituent of cell wall [GO:0005199]	GO:0004672; GO:0005199; GO:0005524; GO:0016021	GO:0004672~protein kinase activity;GO:0005199~structural constituent of cell wall;GO:0005524~ATP binding	NA	GO:0016021~integral component of membrane
g417.t1	364	tr|I1J6U0|I1J6U0_SOYBN	358	80.4	357	98.08	99.72	69	1	1	356	1	357	3.3e-171	Uncharacterized protein	100789092 GLYMA_01G093000	Glycine max (Soybean) (Glycine hispida)	NA	RNA binding [GO:0003723]	GO:0003723	GO:0003723~RNA binding	NA	NA
g419.t1	764	tr|A0A151R9Y2|A0A151R9Y2_CAJCA	791	87.2	791	100	100	74	3	1	764	1	791	0	Potassium transporter	KK1_039265	Cajanus cajan (Pigeon pea) (Cajanus indicus)	NA	integral component of membrane [GO:0016021]; potassium ion transmembrane transporter activity [GO:0015079]	GO:0015079; GO:0016021	GO:0015079~potassium ion transmembrane transporter activity	NA	GO:0016021~integral component of membrane
g420.t1	172	tr|A0A151RAA9|A0A151RAA9_CAJCA	171	90.1	171	99.42	100	16	1	1	171	1	170	1.1e-81	Uncharacterized protein	KK1_039264	Cajanus cajan (Pigeon pea) (Cajanus indicus)	NA	nucleus [GO:0005634]; DNA binding [GO:0003677]; zinc ion binding [GO:0008270]; positive regulation of transcription, DNA-templated [GO:0045893]	GO:0003677; GO:0005634; GO:0008270; GO:0045893	GO:0003677~DNA binding;GO:0008270~zinc ion binding	GO:0045893~positive regulation of transcription, DNA-templated	GO:0005634~nucleus
g422.t1	830	tr|A0A1J7FQG5|A0A1J7FQG5_LUPAN	1011	93.4	774	93.25	76.56	49	2	1	773	54	826	0	Uncharacterized protein (Fragment)	TanjilG_08306	Lupinus angustifolius (Narrow-leaved blue lupine)	NA	inositol heptakisphosphate kinase activity [GO:0000829]	GO:0000829	GO:0000829~inositol heptakisphosphate kinase activity	NA	NA
g423.t1	223	tr|A0A1S2Y5Q5|A0A1S2Y5Q5_CICAR	467	68.7	233	100	49.89	33	3	16	208	194	426	3.8e-77	sodium-coupled neutral amino acid transporter 5-like	LOC101495127	Cicer arietinum (Chickpea) (Garbanzo)	NA	integral component of membrane [GO:0016021]	GO:0016021	NA	NA	GO:0016021~integral component of membrane
g424.t1	291	tr|I1JPP9|I1JPP9_SOYBN	527	70	353	100	66.98	44	7	1	291	58	410	1.3e-130	Uncharacterized protein	100817298 GLYMA_03G183500	Glycine max (Soybean) (Glycine hispida)	NA	integral component of membrane [GO:0016021]	GO:0016021	NA	NA	GO:0016021~integral component of membrane
g425.t1	110	tr|A0A072U3T0|A0A072U3T0_MEDTR	501	89.2	102	92.73	20.36	11	0	9	110	400	501	1.2e-44	Histidyl-tRNA synthetase	25499324 MTR_7g101940	Medicago truncatula (Barrel medic) (Medicago tribuloides)	NA	cytoplasm [GO:0005737]; ATP binding [GO:0005524]; histidine-tRNA ligase activity [GO:0004821]; sequence-specific DNA binding [GO:0043565]; histidyl-tRNA aminoacylation [GO:0006427]	GO:0004821; GO:0005524; GO:0005737; GO:0006427; GO:0043565	GO:0004821~histidine-tRNA ligase activity;GO:0005524~ATP binding;GO:0043565~sequence-specific DNA binding	GO:0006427~histidyl-tRNA aminoacylation	GO:0005737~cytoplasm
g426.t1	218	tr|A0A151RYP9|A0A151RYP9_CAJCA	312	33.3	186	85.32	59.62	104	3	3	184	24	193	3.5e-19	Uncharacterized protein	KK1_030633	Cajanus cajan (Pigeon pea) (Cajanus indicus)	NA	NA	NA	NA	NA	NA
g427.t1	387	tr|I1JPP8|I1JPP8_SOYBN	501	92.2	373	96.38	74.45	29	0	13	385	30	402	6.8e-199	Uncharacterized protein	100793186 GLYMA_03G183400	Glycine max (Soybean) (Glycine hispida)	NA	cytoplasm [GO:0005737]; ATP binding [GO:0005524]; histidine-tRNA ligase activity [GO:0004821]; histidyl-tRNA aminoacylation [GO:0006427]	GO:0004821; GO:0005524; GO:0005737; GO:0006427	GO:0004821~histidine-tRNA ligase activity;GO:0005524~ATP binding	GO:0006427~histidyl-tRNA aminoacylation	GO:0005737~cytoplasm
g428.t1	1261	tr|A0A0R0G291|A0A0R0G291_SOYBN	1324	76.9	1296	100	97.89	208	13	1	1261	52	1291	0	Uncharacterized protein	GLYMA_15G172400	Glycine max (Soybean) (Glycine hispida)	NA	NA	NA	NA	NA	NA
g429.t1	585	tr|A0A151SHF6|A0A151SHF6_CAJCA	708	95.3	573	97.95	80.93	27	0	13	585	136	708	0	Uncharacterized protein	KK1_000325	Cajanus cajan (Pigeon pea) (Cajanus indicus)	NA	ATP binding [GO:0005524]; protein kinase activity [GO:0004672]	GO:0004672; GO:0005524	GO:0004672~protein kinase activity;GO:0005524~ATP binding	NA	NA
g430.t1	126	tr|A0A151SHF6|A0A151SHF6_CAJCA	708	59.1	137	100	19.35	44	4	1	126	1	136	3.3e-30	Uncharacterized protein	KK1_000325	Cajanus cajan (Pigeon pea) (Cajanus indicus)	NA	ATP binding [GO:0005524]; protein kinase activity [GO:0004672]	GO:0004672; GO:0005524	GO:0004672~protein kinase activity;GO:0005524~ATP binding	NA	NA
g432.t1	428	tr|A0A151U2S6|A0A151U2S6_CAJCA	1247	86.4	265	61.92	21.25	36	0	1	265	672	936	9.3e-133	Ubiquitin carboxyl-terminal hydrolase 13	KK1_006277	Cajanus cajan (Pigeon pea) (Cajanus indicus)	NA	integral component of membrane [GO:0016021]; thiol-dependent ubiquitinyl hydrolase activity [GO:0036459]; protein deubiquitination [GO:0016579]; ubiquitin-dependent protein catabolic process [GO:0006511]	GO:0006511; GO:0016021; GO:0016579; GO:0036459	GO:0036459~ubiquitinyl hydrolase activity	GO:0006511~ubiquitin-dependent protein catabolic process;GO:0016579~protein deubiquitination	GO:0016021~integral component of membrane
g434.t1	608	tr|A0A0B2RU56|A0A0B2RU56_GLYSO	1281	95.2	433	71.22	33.8	21	0	176	608	849	1281	5.1e-241	Protein PIR	glysoja_028967	Glycine soja (Wild soybean)	NA	NA	NA	NA	NA	NA
g435.t1	536	tr|I1NCF6|I1NCF6_SOYBN	1277	97	403	75.19	31.56	12	0	130	532	448	850	1.9e-223	Uncharacterized protein	100775991 GLYMA_19G250600	Glycine max (Soybean) (Glycine hispida)	NA	NA	NA	NA	NA	NA
g436.t1	936	tr|V7BJ79|V7BJ79_PHAVU	820	78.9	845	90.28	100	132	10	113	936	1	820	0	Uncharacterized protein	PHAVU_006G009800g	Phaseolus vulgaris (Kidney bean) (French bean)	NA	RNA binding [GO:0003723]	GO:0003723	GO:0003723~RNA binding	NA	NA
g437.t1	133	tr|A0A0B2NU09|A0A0B2NU09_GLYSO	171	82.3	130	97.74	76.02	19	3	1	126	1	130	3e-53	Flowering time control protein FPA	glysoja_045877	Glycine soja (Wild soybean)	NA	RNA binding [GO:0003723]	GO:0003723	GO:0003723~RNA binding	NA	NA
g439.t1	469	tr|A0A0B2RLN0|A0A0B2RLN0_GLYSO	1033	87.3	487	100	47.14	34	2	3	461	491	977	3e-241	Uncharacterized protein	glysoja_037104	Glycine soja (Wild soybean)	NA	integral component of membrane [GO:0016021]	GO:0016021	NA	NA	GO:0016021~integral component of membrane
g440.t1	231	tr|A0A0R0G5T4|A0A0R0G5T4_SOYBN	350	52.1	96	41.56	27.43	46	0	19	114	2	97	7.8e-25	Uncharacterized protein (Fragment)	GLYMA_15G251200	Glycine max (Soybean) (Glycine hispida)	NA	NA	NA	NA	NA	NA
g441.t1	866	tr|G7J7W5|G7J7W5_MEDTR	1113	76.3	725	83.72	65.14	170	2	144	866	224	948	0	p-loop nucleoside triphosphate hydrolase superfamily protein	11413759 MTR_3g064210	Medicago truncatula (Barrel medic) (Medicago tribuloides)	NA	hydrolase activity [GO:0016787]	GO:0016787	GO:0016787~hydrolase activity	NA	NA
g442.t1	184	tr|A0A0B2Q4P4|A0A0B2Q4P4_GLYSO	499	69.2	182	98.91	36.47	45	2	2	183	328	498	1.2e-60	Zinc finger CCCH domain-containing protein 44 (EC 2.1.1.43)	glysoja_037116	Glycine soja (Wild soybean)	NA	histone-lysine N-methyltransferase activity [GO:0018024]	GO:0018024	GO:0018024~histone-lysine N-methyltransferase activity	NA	NA
g443.t1	365	tr|K7LRF3|K7LRF3_SOYBN	836	77.6	335	91.78	40.07	72	3	4	337	123	455	1.4e-137	Uncharacterized protein	100802742 GLYMA_11G208500	Glycine max (Soybean) (Glycine hispida)	NA	DNA binding [GO:0003677]	GO:0003677	GO:0003677~DNA binding	NA	NA
g444.t1	305	tr|I1NGS2|I1NGS2_SOYBN	305	89.2	305	100	100	33	0	1	305	1	305	1.7e-157	Uncharacterized protein	100789355 GLYMA_20G157500	Glycine max (Soybean) (Glycine hispida)	NA	NA	NA	NA	NA	NA
g445.t1	1088	tr|K7N3P1|K7N3P1_SOYBN	1070	85.3	1090	100	100	133	7	1	1088	1	1065	0	Uncharacterized protein	100789883 GLYMA_20G157600	Glycine max (Soybean) (Glycine hispida)	NA	mismatch repair complex [GO:0032300]; ATP binding [GO:0005524]; damaged DNA binding [GO:0003684]; DNA-dependent ATPase activity [GO:0008094]; heteroduplex DNA loop binding [GO:0000404]; maintenance of DNA repeat elements [GO:0043570]; mismatch repair [GO:0006298]	GO:0000404; GO:0003684; GO:0005524; GO:0006298; GO:0008094; GO:0032300; GO:0043570	GO:0000404~heteroduplex DNA loop binding;GO:0003684~damaged DNA binding;GO:0005524~ATP binding;GO:0008094~DNA-dependent ATPase activity	GO:0006298~mismatch repair;GO:0043570~maintenance of DNA repeat elements	GO:0032300~mismatch repair complex
g446.t1	349	tr|V7CE66|V7CE66_PHAVU	348	90	349	100	100	34	1	1	349	1	348	6.4e-180	Auxin-induced protein	PHAVU_003G286200g	Phaseolus vulgaris (Kidney bean) (French bean)	NA	nucleus [GO:0005634]; auxin-activated signaling pathway [GO:0009734]; regulation of transcription, DNA-templated [GO:0006355]; transcription, DNA-templated [GO:0006351]	GO:0005634; GO:0006351; GO:0006355; GO:0009734	NA	GO:0006351~transcription, DNA-templated;GO:0006355~regulation of transcription, DNA-templated;GO:0009734~auxin-activated signaling pathway	GO:0005634~nucleus
g447.t1	292	tr|A0A0B2PGR5|A0A0B2PGR5_GLYSO	1231	82.2	292	100	23.72	50	1	1	292	942	1231	5.2e-143	TMV resistance protein N	glysoja_033100	Glycine soja (Wild soybean)	NA	ADP binding [GO:0043531]; signal transduction [GO:0007165]	GO:0007165; GO:0043531	GO:0043531~ADP binding	GO:0007165~signal transduction	NA
g448.t1	831	tr|A0A0B2PEM3|A0A0B2PEM3_GLYSO	818	65.4	714	85.92	87.29	189	12	7	696	102	781	6e-237	Uncharacterized protein	glysoja_042628	Glycine soja (Wild soybean)	NA	integral component of membrane [GO:0016021]; ribosome [GO:0005840]; structural constituent of ribosome [GO:0003735]; translation [GO:0006412]	GO:0003735; GO:0005840; GO:0006412; GO:0016021	GO:0003735~structural constituent of ribosome	GO:0006412~translation	GO:0005840~ribosome;GO:0016021~integral component of membrane
g449.t1	150	tr|C6TEN3|C6TEN3_SOYBN	234	77.6	134	89.33	57.26	22	2	19	150	107	234	2.9e-49	Uncharacterized protein	100803269 GLYMA_11G092500	Glycine max (Soybean) (Glycine hispida)	NA	protein phosphatase 4 complex [GO:0030289]; protein phosphatase regulator activity [GO:0019888]	GO:0019888; GO:0030289	GO:0019888~protein phosphatase regulator activity	NA	GO:0030289~protein phosphatase 4 complex
g450.t1	502	tr|I1LII8|I1LII8_SOYBN	543	84.8	505	100	93	66	5	1	502	47	543	2e-259	Uncharacterized protein	GLYMA_11G092400	Glycine max (Soybean) (Glycine hispida)	NA	NA	NA	NA	NA	NA
g451.t1	186	tr|C6SXY9|C6SXY9_SOYBN	195	81.4	199	100	100	20	2	1	186	1	195	3.7e-86	Uncharacterized protein	100499903 GLYMA_11G092300	Glycine max (Soybean) (Glycine hispida)	NA	intracellular [GO:0005622]; GTP binding [GO:0005525]	GO:0005525; GO:0005622	GO:0005525~GTP binding	NA	GO:0005622~intracellular
g452.t1	870	tr|A0A0R0HE95|A0A0R0HE95_SOYBN	1028	87.3	914	100	88.91	37	5	8	870	143	1028	0	Uncharacterized protein	100802384 GLYMA_11G092200	Glycine max (Soybean) (Glycine hispida)	NA	nucleus [GO:0005634]; Ran GTPase binding [GO:0008536]; intracellular protein transport [GO:0006886]	GO:0005634; GO:0006886; GO:0008536	GO:0008536~Ran GTPase binding	GO:0006886~intracellular protein transport	GO:0005634~nucleus
g453.t1	975	tr|A0A151QUC7|A0A151QUC7_CAJCA	948	80.4	987	100	100	139	9	1	975	4	948	0	Telomerase-binding protein EST1A	KK1_045224	Cajanus cajan (Pigeon pea) (Cajanus indicus)	NA	NA	NA	NA	NA	NA
g454.t1	139	tr|B7FGH0|B7FGH0_MEDTR	140	94.5	128	92.09	91.43	7	0	1	128	1	128	2.1e-65	Got1/SFT2-like vescicle transporter family protein	11431859 MTR_5g089500	Medicago truncatula (Barrel medic) (Medicago tribuloides)	NA	integral component of membrane [GO:0016021]; vesicle-mediated transport [GO:0016192]	GO:0016021; GO:0016192	NA	GO:0016192~vesicle-mediated transport	GO:0016021~integral component of membrane
g455.t1	814	tr|A0A0S3RK40|A0A0S3RK40_PHAAN	869	92.3	813	99.88	93.56	63	0	2	814	57	869	0	Uncharacterized protein	Vigan.03G048000 VIGAN_03048000	Vigna angularis var. angularis	NA	GTPase activator activity [GO:0005096]; signal transduction [GO:0007165]	GO:0005096; GO:0007165	GO:0005096~GTPase activator activity	GO:0007165~signal transduction	NA
g457.t1	347	tr|A0A151TXN7|A0A151TXN7_CAJCA	345	74.1	359	100	100	56	2	7	345	4	345	4.9e-148	Auxin-induced protein PCNT115 family (EC 1.1.1.-)	KK1_011051	Cajanus cajan (Pigeon pea) (Cajanus indicus)	NA	oxidoreductase activity [GO:0016491]	GO:0016491	GO:0016491~oxidoreductase activity	NA	NA
g458.t1	1281	tr|I1LWJ6|I1LWJ6_SOYBN	1249	94.7	1284	100	100	30	4	1	1281	1	1249	0	Uncharacterized protein	100797124 GLYMA_13G063700	Glycine max (Soybean) (Glycine hispida)	NA	integral component of membrane [GO:0016021]; ATP binding [GO:0005524]; ATPase activity, coupled to transmembrane movement of substances [GO:0042626]	GO:0005524; GO:0016021; GO:0042626	GO:0005524~ATP binding;GO:0042626~ATPase activity, coupled to transmembrane movement of substances	NA	GO:0016021~integral component of membrane
g459.t1	584	tr|K7LT27|K7LT27_SOYBN	623	85.5	585	100	93.9	83	1	2	584	39	623	4.5e-295	Uncharacterized protein	100791654 GLYMA_12G048300	Glycine max (Soybean) (Glycine hispida)	NA	intracellular membrane-bounded organelle [GO:0043231]; endonuclease activity [GO:0004519]; RNA binding [GO:0003723]; RNA modification [GO:0009451]	GO:0003723; GO:0004519; GO:0009451; GO:0043231	GO:0003723~RNA binding;GO:0004519~endonuclease activity	GO:0009451~RNA modification	GO:0043231~intracellular membrane-bounded organelle
g460.t1	86	tr|I3SPP6|I3SPP6_LOTJA	86	94.2	86	100	100	5	0	1	86	1	86	1.5e-42	Uncharacterized protein	NA	Lotus japonicus (Lotus corniculatus var. japonicus)	NA	metal ion binding [GO:0046872]	GO:0046872	GO:0046872~metal ion binding	NA	NA
g461.t1	3333	tr|K7LPC3|K7LPC3_SOYBN	3760	89.2	3317	99.52	88.22	336	6	6	3320	70	3366	0	Uncharacterized protein	100808763 GLYMA_11G123500	Glycine max (Soybean) (Glycine hispida)	NA	nucleus [GO:0005634]; ATP binding [GO:0005524]; kinase activity [GO:0016301]; protein serine/threonine kinase activity [GO:0004674]; DNA repair [GO:0006281]; nuclear-transcribed mRNA catabolic process, nonsense-mediated decay [GO:0000184]	GO:0000184; GO:0004674; GO:0005524; GO:0005634; GO:0006281; GO:0016301	GO:0004674~protein serine/threonine kinase activity;GO:0005524~ATP binding;GO:0016301~kinase activity	GO:0000184~nuclear-transcribed mRNA catabolic process, nonsense-mediated decay;GO:0006281~DNA repair	GO:0005634~nucleus
g462.t1	459	tr|A0A151TNL2|A0A151TNL2_CAJCA	456	86.9	459	100	100	57	2	1	459	1	456	6.3e-236	Carboxypeptidase (EC 3.4.16.-)	KK1_022250	Cajanus cajan (Pigeon pea) (Cajanus indicus)	NA	serine-type carboxypeptidase activity [GO:0004185]	GO:0004185	GO:0004185~serine-type carboxypeptidase activity	NA	NA
g463.t1	190	tr|I1LRA9|I1LRA9_SOYBN	1128	95.7	185	97.37	16.4	8	0	6	190	944	1128	1e-99	Uncharacterized protein	100788476 GLYMA_12G083200	Glycine max (Soybean) (Glycine hispida)	NA	NA	NA	NA	NA	NA
g464.t1	602	tr|A0A151TNJ5|A0A151TNJ5_CAJCA	1129	81.9	598	99.34	52.97	102	2	6	597	340	937	1.1e-283	Coiled-coil domain-containing protein 132 family	KK1_022251	Cajanus cajan (Pigeon pea) (Cajanus indicus)	NA	NA	NA	NA	NA	NA
g465.t1	731	tr|A0A0R0F808|A0A0R0F808_SOYBN	708	87	707	96.72	99.86	86	4	2	705	5	708	0	Uncharacterized protein	GLYMA_17G041700	Glycine max (Soybean) (Glycine hispida)	NA	ATP binding [GO:0005524]	GO:0005524	GO:0005524~ATP binding	NA	NA
g466.t1	338	tr|K7LZ65|K7LZ65_SOYBN	327	73.5	313	92.6	95.72	66	6	31	338	25	325	4.8e-116	Uncharacterized protein	100776407 GLYMA_13G118300	Glycine max (Soybean) (Glycine hispida)	NA	NA	NA	NA	NA	NA
g467.t1	563	tr|K7LZ70|K7LZ70_SOYBN	585	72.7	597	100	100	115	8	1	561	1	585	1.5e-226	Uncharacterized protein	100798183 GLYMA_13G118400	Glycine max (Soybean) (Glycine hispida)	NA	NA	NA	NA	NA	NA
g468.t1	195	tr|I1KID4|I1KID4_SOYBN	198	84.6	201	100	100	22	4	1	195	1	198	4.8e-84	Uncharacterized protein	100802984 GLYMA_07G073100	Glycine max (Soybean) (Glycine hispida)	NA	NA	NA	NA	NA	NA
g469.t1	341	tr|A0A1S2XCJ2|A0A1S2XCJ2_CICAR	310	77	331	97.07	100	35	4	10	340	20	309	2e-133	1-(5-phosphoribosyl)-5-[(5-phosphoribosylamino)methylideneamino] imidazole-4-carboxamide isomerase, chloroplastic (EC 5.3.1.16) (5-proFAR isomerase) (Phosphoribosylformimino-5-aminoimidazole carboxamide ribotide isomerase)	LOC101490634	Cicer arietinum (Chickpea) (Garbanzo)	PATHWAY: Amino-acid biosynthesis; L-histidine biosynthesis; L-histidine from 5-phospho-alpha-D-ribose 1-diphosphate: step 4/9. {ECO:0000256|RuleBase:RU364022}.	chloroplast [GO:0009507]; 1-(5-phosphoribosyl)-5-[(5-phosphoribosylamino)methylideneamino]imidazole-4-carboxamide isomerase activity [GO:0003949]; histidine biosynthetic process [GO:0000105]	GO:0000105; GO:0003949; GO:0009507	GO:0003949~1-(5-phosphoribosyl)-5-[(5-phosphoribosylamino)methylideneamino]imidazole-4-carboxamide isomerase activity	GO:0000105~histidine biosynthetic process	GO:0009507~chloroplast
g471.t1	81	tr|A0A0B2S6S4|A0A0B2S6S4_GLYSO	261	93.8	81	100	31.03	5	0	1	81	181	261	7.4e-39	Polyubiquitin	glysoja_045853	Glycine soja (Wild soybean)	NA	NA	NA	NA	NA	NA
g472.t1	207	tr|A0A151T0E4|A0A151T0E4_CAJCA	915	92.2	204	98.55	22.3	16	0	1	204	418	621	3e-100	Transforming growth factor-beta receptor-associated protein 1 isogeny	KK1_022929	Cajanus cajan (Pigeon pea) (Cajanus indicus)	NA	vesicle-mediated transport [GO:0016192]	GO:0016192	NA	GO:0016192~vesicle-mediated transport	NA
g473.t1	405	tr|V7ALW5|V7ALW5_PHAVU	1000	78.9	383	94.57	38.3	68	6	2	381	1	373	1.1e-156	Uncharacterized protein	PHAVU_010G053600g	Phaseolus vulgaris (Kidney bean) (French bean)	NA	intracellular [GO:0005622]; intracellular protein transport [GO:0006886]; vesicle-mediated transport [GO:0016192]	GO:0005622; GO:0006886; GO:0016192	NA	GO:0006886~intracellular protein transport;GO:0016192~vesicle-mediated transport	GO:0005622~intracellular
g474.t1	153	tr|T1MHL0|T1MHL0_TRIUA	469	51.1	184	100	39.23	59	2	1	153	30	213	1.6e-39	Uncharacterized protein	NA	Triticum urartu (Red wild einkorn) (Crithodium urartu)	NA	integral component of membrane [GO:0016021]; transmembrane transporter activity [GO:0022857]	GO:0016021; GO:0022857	GO:0022857~transmembrane transporter activity	NA	GO:0016021~integral component of membrane
g475.t1	513	tr|I1J669|I1J669_SOYBN	536	93	513	100	95.71	36	0	1	513	24	536	4.7e-280	Uncharacterized protein	100800533 GLYMA_01G067600	Glycine max (Soybean) (Glycine hispida)	NA	integral component of membrane [GO:0016021]; carbohydrate:proton symporter activity [GO:0005351]; glucose transmembrane transporter activity [GO:0005355]; glucose import [GO:0046323]	GO:0005351; GO:0005355; GO:0016021; GO:0046323	GO:0005351~sugar:proton symporter activity;GO:0005355~glucose transmembrane transporter activity	GO:0046323~glucose import	GO:0016021~integral component of membrane
g476.t1	354	tr|I3S126|I3S126_LOTJA	303	34.7	144	40.68	47.52	78	4	185	321	115	249	8.8e-20	Uncharacterized protein	NA	Lotus japonicus (Lotus corniculatus var. japonicus)	NA	NA	NA	NA	NA	NA
g478.t1	202	tr|I1K8T2|I1K8T2_SOYBN	1679	92.6	121	59.9	7.21	9	0	81	201	918	1038	7.4e-56	Uncharacterized protein	100788511 GLYMA_06G066900	Glycine max (Soybean) (Glycine hispida)	NA	NA	NA	NA	NA	NA
g479.t1	530	tr|A0A0S3SCM0|A0A0S3SCM0_PHAAN	584	91.4	522	98.49	89.38	44	1	1	521	1	522	1e-258	Uncharacterized protein	Vigan.06G180000 VIGAN_06180000	Vigna angularis var. angularis	NA	cytoplasm [GO:0005737]; ATP binding [GO:0005524]; protein refolding [GO:0042026]	GO:0005524; GO:0005737; GO:0042026	GO:0005524~ATP binding	GO:0042026~protein refolding	GO:0005737~cytoplasm
g480.t1	131	tr|A0A151TC63|A0A151TC63_CAJCA	650	67.5	40	30.53	6.15	13	0	21	60	270	309	3.7e-08	Purple acid phosphatase (EC 3.1.3.2)	KK1_019243	Cajanus cajan (Pigeon pea) (Cajanus indicus)	NA	acid phosphatase activity [GO:0003993]; metal ion binding [GO:0046872]	GO:0003993; GO:0046872	GO:0003993~acid phosphatase activity;GO:0046872~metal ion binding	NA	NA
g481.t1	1121	tr|K7L5T7|K7L5T7_SOYBN	2042	71.5	1188	100	58.18	239	16	10	1121	1	1164	0	Uncharacterized protein	100802682 GLYMA_08G099200	Glycine max (Soybean) (Glycine hispida)	NA	nucleolus [GO:0005730]; ribosome biogenesis [GO:0042254]	GO:0005730; GO:0042254	NA	GO:0042254~ribosome biogenesis	GO:0005730~nucleolus
g482.t1	759	tr|A0A1S3EBB3|A0A1S3EBB3_CICAR	2044	74.5	772	100	37.77	184	3	1	759	1273	2044	0	uncharacterized protein LOC101490411	LOC101490411	Cicer arietinum (Chickpea) (Garbanzo)	NA	NA	NA	NA	NA	NA
g483.t1	125	tr|A0A151RB00|A0A151RB00_CAJCA	133	63.2	133	100	100	41	3	1	125	1	133	7.6e-35	Uncharacterized protein	KK1_039028	Cajanus cajan (Pigeon pea) (Cajanus indicus)	NA	integral component of membrane [GO:0016021]	GO:0016021	NA	NA	GO:0016021~integral component of membrane
g484.t1	313	tr|A0A151RLV3|A0A151RLV3_CAJCA	282	66.5	316	100	100	65	5	1	312	1	279	5.6e-103	Transcription factor bHLH121 family	KK1_035021	Cajanus cajan (Pigeon pea) (Cajanus indicus)	NA	protein dimerization activity [GO:0046983]	GO:0046983	GO:0046983~protein dimerization activity	NA	NA
g485.t1	573	tr|I1J8X5|I1J8X5_SOYBN	525	80	536	93.54	100	72	14	62	573	1	525	6e-228	Uncharacterized protein	100807470 GLYMA_01G177200	Glycine max (Soybean) (Glycine hispida)	NA	nucleus [GO:0005634]; DNA binding transcription factor activity [GO:0003700]; sequence-specific DNA binding [GO:0043565]; cell differentiation [GO:0030154]; regulation of shoot system development [GO:0048831]; regulation of transcription, DNA-templated [GO:0006355]; transcription, DNA-templated [GO:0006351]	GO:0003700; GO:0005634; GO:0006351; GO:0006355; GO:0030154; GO:0043565; GO:0048831	GO:0003700~sequence-specific DNA binding transcription factor activity;GO:0043565~sequence-specific DNA binding	GO:0006351~transcription, DNA-templated;GO:0006355~regulation of transcription, DNA-templated;GO:0030154~cell differentiation;GO:0048831~regulation of shoot system development	GO:0005634~nucleus
g486.t1	197	tr|V7CHR5|V7CHR5_PHAVU	195	81.4	194	98.48	99.49	36	0	3	196	1	194	3.4e-90	HVA22-like protein	PHAVU_002G027400g	Phaseolus vulgaris (Kidney bean) (French bean)	NA	membrane [GO:0016020]	GO:0016020	NA	NA	GO:0016020~membrane
g487.t1	340	tr|K7K4G6|K7K4G6_SOYBN	349	81.1	349	100	100	57	2	1	340	1	349	1.1e-155	Uncharacterized protein	100808533 GLYMA_01G177400	Glycine max (Soybean) (Glycine hispida)	NA	DNA binding transcription factor activity [GO:0003700]	GO:0003700	GO:0003700~sequence-specific DNA binding transcription factor activity	NA	NA
g488.t1	184	tr|A0A151SXL0|A0A151SXL0_CAJCA	2317	93.5	169	91.85	7.29	4	1	1	169	858	1019	3.3e-79	HEAT repeat-containing protein 5B	KK1_014918	Cajanus cajan (Pigeon pea) (Cajanus indicus)	NA	NA	NA	NA	NA	NA
g489.t1	988	tr|A0A2K3NN33|A0A2K3NN33_TRIPR	1545	75.5	1021	100	66.08	217	4	1	988	355	1375	0	Heat repeat-containing protein 5b-like (Fragment)	L195_g000853	Trifolium pratense (Red clover)	NA	NA	NA	NA	NA	NA
g490.t1	47	tr|A0A1J7HRI3|A0A1J7HRI3_LUPAN	513	67.4	46	97.87	8.97	13	1	3	46	237	282	8.2e-06	Uncharacterized protein	TanjilG_15773	Lupinus angustifolius (Narrow-leaved blue lupine)	NA	oxidoreductase activity, acting on the aldehyde or oxo group of donors, NAD or NADP as acceptor [GO:0016620]	GO:0016620	GO:0016620~oxidoreductase activity, acting on the aldehyde or oxo group of donors, NAD or NADP as acceptor	NA	NA
g491.t1	71	tr|K7MG85|K7MG85_SOYBN	113	85.1	67	94.37	59.29	9	1	6	71	47	113	1e-23	Uncharacterized protein	100818846 GLYMA_16G094600	Glycine max (Soybean) (Glycine hispida)	NA	integral component of membrane [GO:0016021]	GO:0016021	NA	NA	GO:0016021~integral component of membrane
g492.t1	233	tr|A0A1S3UD08|A0A1S3UD08_VIGRR	234	80.3	238	100	100	38	3	1	233	1	234	3.7e-107	WUSCHEL-related homeobox 4	LOC106764194	Vigna radiata var. radiata (Mung bean) (Phaseolus aureus)	NA	nucleus [GO:0005634]; DNA binding [GO:0003677]	GO:0003677; GO:0005634	GO:0003677~DNA binding	NA	GO:0005634~nucleus
g494.t1	441	tr|A0A151S031|A0A151S031_CAJCA	652	91.8	400	90.7	61.35	27	2	1	394	1	400	4.1e-208	Polyadenylate-binding protein (PABP)	KK1_030175	Cajanus cajan (Pigeon pea) (Cajanus indicus)	NA	cytoplasm [GO:0005737]; RNA binding [GO:0003723]	GO:0003723; GO:0005737	GO:0003723~RNA binding	NA	GO:0005737~cytoplasm
g495.t1	270	tr|A0A0B2RTK5|A0A0B2RTK5_GLYSO	652	88.9	270	100	41.41	6	2	1	270	407	652	1.9e-131	Polyadenylate-binding protein (PABP)	glysoja_037603	Glycine soja (Wild soybean)	NA	cytoplasm [GO:0005737]; RNA binding [GO:0003723]	GO:0003723; GO:0005737	GO:0003723~RNA binding	NA	GO:0005737~cytoplasm
g496.t1	430	tr|I1KBW3|I1KBW3_SOYBN	416	93.5	430	100	100	14	1	1	430	1	416	1e-240	Uncharacterized protein	100797122 GLYMA_06G163300	Glycine max (Soybean) (Glycine hispida)	NA	transferase activity, transferring glycosyl groups [GO:0016757]; protein glycosylation [GO:0006486]	GO:0006486; GO:0016757	GO:0016757~transferase activity, transferring glycosyl groups	GO:0006486~protein glycosylation	NA
g497.t1	99	tr|V7AW16|V7AW16_PHAVU	165	83.8	99	100	60	16	0	1	99	67	165	3.5e-43	Uncharacterized protein	PHAVU_009G160600g	Phaseolus vulgaris (Kidney bean) (French bean)	NA	integral component of membrane [GO:0016021]; iron ion binding [GO:0005506]	GO:0005506; GO:0016021	GO:0005506~iron ion binding	NA	GO:0016021~integral component of membrane
g498.t1	263	tr|V7AZ06|V7AZ06_PHAVU	263	93.5	263	100	100	17	0	1	263	1	263	5.2e-150	Uncharacterized protein	PHAVU_009G160500g	Phaseolus vulgaris (Kidney bean) (French bean)	NA	chloroplast outer membrane [GO:0009707]; lyase activity [GO:0016829]; cellular response to virus [GO:0098586]; chloroplast fission [GO:0010020]; protein-phycocyanobilin linkage [GO:0017009]; regulation of cell division [GO:0051302]; response to reactive oxygen species [GO:0000302]; transport of virus in host, tissue to tissue [GO:0046741]	GO:0000302; GO:0009707; GO:0010020; GO:0016829; GO:0017009; GO:0046741; GO:0051302; GO:0098586	GO:0016829~lyase activity	GO:0000302~response to reactive oxygen species;GO:0010020~chloroplast fission;GO:0017009~protein-phycocyanobilin linkage;GO:0046741~transport of virus in host, tissue to tissue;GO:0051302~regulation of cell division;GO:0098586~cellular response to virus	GO:0009707~chloroplast outer membrane
g499.t1	240	tr|A0A0B2QP49|A0A0B2QP49_GLYSO	294	88.7	239	99.58	81.29	23	1	6	240	56	294	4.9e-123	Protein OS-9	glysoja_044555	Glycine soja (Wild soybean)	NA	NA	NA	NA	NA	NA
g502.t1	63	tr|A0A0B2Q0Z6|A0A0B2Q0Z6_GLYSO	121	83.9	56	88.89	46.28	9	0	8	63	3	58	1.2e-20	Thioredoxin	glysoja_029578	Glycine soja (Wild soybean)	NA	cell [GO:0005623]; protein disulfide oxidoreductase activity [GO:0015035]; cell redox homeostasis [GO:0045454]; glycerol ether metabolic process [GO:0006662]	GO:0005623; GO:0006662; GO:0015035; GO:0045454	GO:0015035~protein disulfide oxidoreductase activity	GO:0006662~glycerol ether metabolic process;GO:0045454~cell redox homeostasis	GO:0005623~cell
g503.t1	164	tr|A0A151RKD1|A0A151RKD1_CAJCA	282	90.5	147	89.63	52.13	14	0	16	162	134	280	3.3e-70	DnaJ isogeny subfamily B member 13	KK1_035575	Cajanus cajan (Pigeon pea) (Cajanus indicus)	NA	unfolded protein binding [GO:0051082]; protein folding [GO:0006457]	GO:0006457; GO:0051082	GO:0051082~unfolded protein binding	GO:0006457~protein folding	NA
g508.t1	380	tr|A0A151R506|A0A151R506_CAJCA	523	88.2	380	100	72.66	45	0	1	380	144	523	4.9e-210	CAP10 family protein CPIJ013394 family	KK1_041141	Cajanus cajan (Pigeon pea) (Cajanus indicus)	NA	integral component of membrane [GO:0016021]	GO:0016021	NA	NA	GO:0016021~integral component of membrane
g509.t1	335	tr|A0A151SFB7|A0A151SFB7_CAJCA	1177	87.9	355	100	30.16	19	1	5	335	823	1177	2.6e-170	DNA2-like helicase	KK1_024623	Cajanus cajan (Pigeon pea) (Cajanus indicus)	NA	5'-flap endonuclease activity [GO:0017108]; helicase activity [GO:0004386]; single-stranded DNA-dependent ATPase activity [GO:0043142]; DNA replication, Okazaki fragment processing [GO:0033567]	GO:0004386; GO:0017108; GO:0033567; GO:0043142	GO:0004386~helicase activity;GO:0017108~5'-flap endonuclease activity;GO:0043142~single-stranded DNA-dependent ATPase activity	GO:0033567~DNA replication, Okazaki fragment processing	NA
g511.t1	1078	tr|V7BJY6|V7BJY6_PHAVU	1366	64.4	1043	96.75	76.35	308	12	68	1074	340	1355	0	Uncharacterized protein	PHAVU_006G027200g	Phaseolus vulgaris (Kidney bean) (French bean)	NA	ATP binding [GO:0005524]; helicase activity [GO:0004386]; nucleic acid binding [GO:0003676]; RNA-DNA hybrid ribonuclease activity [GO:0004523]	GO:0003676; GO:0004386; GO:0004523; GO:0005524	GO:0003676~nucleic acid binding;GO:0004386~helicase activity;GO:0004523~RNA-DNA hybrid ribonuclease activity;GO:0005524~ATP binding	NA	NA
g512.t1	131	tr|A0A151SIT5|A0A151SIT5_CAJCA	274	98.8	84	64.12	30.66	1	0	48	131	5	88	9.1e-39	Membrin-11 (Fragment)	KK1_000895	Cajanus cajan (Pigeon pea) (Cajanus indicus)	NA	NA	NA	NA	NA	NA
g514.t1	674	tr|A0A151TEV6|A0A151TEV6_CAJCA	661	89.5	675	100	100	56	3	1	674	1	661	0	Long-chain-fatty-acid--CoA ligase 5	KK1_011814	Cajanus cajan (Pigeon pea) (Cajanus indicus)	NA	ligase activity [GO:0016874]; metabolic process [GO:0008152]	GO:0008152; GO:0016874	GO:0016874~ligase activity	GO:0008152~metabolic process	NA
g515.t1	200	tr|A0A151TEW3|A0A151TEW3_CAJCA	190	72.9	199	99.5	100	38	2	1	199	1	183	5.6e-72	Uncharacterized protein	KK1_011813 KK1_011829	Cajanus cajan (Pigeon pea) (Cajanus indicus)	NA	integral component of membrane [GO:0016021]	GO:0016021	NA	NA	GO:0016021~integral component of membrane
g516.t1	1548	tr|K7LHD6|K7LHD6_SOYBN	1514	93.3	1539	99.42	100	76	2	11	1548	2	1514	0	Uncharacterized protein	100791070 GLYMA_10G041700	Glycine max (Soybean) (Glycine hispida)	NA	myosin complex [GO:0016459]; actin binding [GO:0003779]; ATP binding [GO:0005524]; microtubule binding [GO:0008017]; microtubule motor activity [GO:0003777]; actin filament organization [GO:0007015]; microtubule-based movement [GO:0007018]	GO:0003777; GO:0003779; GO:0005524; GO:0007015; GO:0007018; GO:0008017; GO:0016459	GO:0003777~microtubule motor activity;GO:0003779~actin binding;GO:0005524~ATP binding;GO:0008017~microtubule binding	GO:0007015~actin filament organization;GO:0007018~microtubule-based movement	GO:0016459~myosin complex
g517.t1	235	tr|C6TCZ5|C6TCZ5_SOYBN	232	82.5	234	99.57	100	38	2	1	234	1	231	2.7e-102	ZIM transcription factor	100778559 Glyma07g04630.1 GLYMA_07G041400	Glycine max (Soybean) (Glycine hispida)	NA	nucleus [GO:0005634]; transcription corepressor activity [GO:0003714]; negative regulation of nucleic acid-templated transcription [GO:1903507]; regulation of defense response [GO:0031347]; regulation of jasmonic acid mediated signaling pathway [GO:2000022]; response to wounding [GO:0009611]	GO:0003714; GO:0005634; GO:0009611; GO:0031347; GO:1903507; GO:2000022	GO:0003714~transcription corepressor activity	GO:0009611~response to wounding;GO:0031347~regulation of defense response;GO:1903507~negative regulation of nucleic acid-templated transcription;GO:2000022~regulation of jasmonic acid mediated signaling pathway	GO:0005634~nucleus
g518.t1	401	tr|A0A151S6P1|A0A151S6P1_CAJCA	422	97.4	383	95.51	90.76	10	0	19	401	40	422	1.1e-220	Nucleolysin TIAR	KK1_027714	Cajanus cajan (Pigeon pea) (Cajanus indicus)	NA	RNA binding [GO:0003723]	GO:0003723	GO:0003723~RNA binding	NA	NA
g520.t1	107	tr|A0A151QRL7|A0A151QRL7_CAJCA	159	70.2	84	78.5	52.83	25	0	1	84	1	84	7.7e-28	Anthocyanin regulatory C1 protein	KK1_046257	Cajanus cajan (Pigeon pea) (Cajanus indicus)	NA	DNA binding [GO:0003677]	GO:0003677	GO:0003677~DNA binding	NA	NA
g521.t1	435	tr|A0A0B2Q874|A0A0B2Q874_GLYSO	261	73	252	57.93	96.55	40	7	18	251	3	244	2.1e-87	Uncharacterized protein	glysoja_048154	Glycine soja (Wild soybean)	NA	integral component of membrane [GO:0016021]	GO:0016021	NA	NA	GO:0016021~integral component of membrane
g522.t1	158	tr|A0A151TTE4|A0A151TTE4_CAJCA	1029	56.9	218	100	21.19	29	3	5	157	428	645	1.3e-52	Glycine cleavage system P protein (EC 1.4.4.2)	KK1_009552	Cajanus cajan (Pigeon pea) (Cajanus indicus)	NA	mitochondrion [GO:0005739]; glycine dehydrogenase (decarboxylating) activity [GO:0004375]; glycine catabolic process [GO:0006546]	GO:0004375; GO:0005739; GO:0006546	GO:0004375~glycine dehydrogenase (decarboxylating) activity	GO:0006546~glycine catabolic process	GO:0005739~mitochondrion
g524.t1	142	tr|A0A1S2XFB7|A0A1S2XFB7_CICAR	668	54.2	166	100	24.85	38	1	15	142	103	268	7.1e-37	putative pentatricopeptide repeat-containing protein At3g08820	LOC101511800	Cicer arietinum (Chickpea) (Garbanzo)	NA	integral component of membrane [GO:0016021]; zinc ion binding [GO:0008270]	GO:0008270; GO:0016021	GO:0008270~zinc ion binding	NA	GO:0016021~integral component of membrane
g525.t1	1428	tr|I1L7A5|I1L7A5_SOYBN	1344	81.6	892	62.46	66.37	123	4	576	1427	453	1343	0	Uncharacterized protein	100797373 GLYMA_09G284900	Glycine max (Soybean) (Glycine hispida)	NA	NA	NA	NA	NA	NA
g526.t1	462	tr|A0A0L9V7T2|A0A0L9V7T2_PHAAN	440	76.7	467	100	100	74	6	1	462	1	437	2.1e-202	Uncharacterized protein	LR48_Vigan08g195700	Phaseolus angularis (Azuki bean) (Vigna angularis)	NA	Set1C/COMPASS complex [GO:0048188]; histone H3-K4 methylation [GO:0051568]	GO:0048188; GO:0051568	NA	GO:0051568~histone H3-K4 methylation	GO:0048188~Set1C/COMPASS complex
g527.t1	548	tr|A0A0L9V8Z6|A0A0L9V8Z6_PHAAN	681	76.1	591	100	86.78	98	2	1	548	91	681	1.2e-260	Uncharacterized protein	LR48_Vigan08g195600	Phaseolus angularis (Azuki bean) (Vigna angularis)	NA	integral component of membrane [GO:0016021]; ATP binding [GO:0005524]; ATPase activity [GO:0016887]	GO:0005524; GO:0016021; GO:0016887	GO:0005524~ATP binding;GO:0016887~ATPase activity	NA	GO:0016021~integral component of membrane
g528.t1	591	tr|I1M102|I1M102_SOYBN	1406	84.2	589	99.66	41.89	89	2	1	587	664	1250	1.6e-287	Uncharacterized protein	102661544 GLYMA_13G204900	Glycine max (Soybean) (Glycine hispida)	NA	DNA binding [GO:0003677]	GO:0003677	GO:0003677~DNA binding	NA	NA
g529.t1	609	tr|K7MAR8|K7MAR8_SOYBN	1403	79.5	611	100	43.55	120	5	1	609	1	608	3.7e-260	Uncharacterized protein	100794351 GLYMA_15G107800	Glycine max (Soybean) (Glycine hispida)	NA	DNA binding [GO:0003677]	GO:0003677	GO:0003677~DNA binding	NA	NA
g531.t1	361	tr|V7ARQ6|V7ARQ6_PHAVU	369	79.9	369	100	100	64	2	3	361	1	369	8.3e-167	Uncharacterized protein	PHAVU_010G085500g	Phaseolus vulgaris (Kidney bean) (French bean)	NA	4-hydroxy-tetrahydrodipicolinate synthase [GO:0008840]; lysine biosynthetic process via diaminopimelate [GO:0009089]	GO:0008840; GO:0009089	GO:0008840~4-hydroxy-tetrahydrodipicolinate synthase	GO:0009089~lysine biosynthetic process via diaminopimelate	NA
g532.t1	118	tr|A0A151QW04|A0A151QW04_CAJCA	120	84.2	120	100	100	17	1	1	118	1	120	9.4e-51	Uncharacterized protein	KK1_044586	Cajanus cajan (Pigeon pea) (Cajanus indicus)	NA	NA	NA	NA	NA	NA
g533.t1	365	tr|I1LAN2|I1LAN2_SOYBN	352	90.1	363	99.45	100	24	3	4	365	1	352	1.8e-185	Uncharacterized protein	100792826 GLYMA_10G129800	Glycine max (Soybean) (Glycine hispida)	NA	ribosomal large subunit biogenesis [GO:0042273]; rRNA processing [GO:0006364]	GO:0006364; GO:0042273	NA	GO:0006364~rRNA processing;GO:0042273~ribosomal large subunit biogenesis	NA
g534.t1	405	tr|A0A151SPV9|A0A151SPV9_CAJCA	405	87.9	405	100	100	49	0	1	405	1	405	5.3e-202	3-isopropylmalate dehydrogenase (EC 1.1.1.85)	KK1_003019	Cajanus cajan (Pigeon pea) (Cajanus indicus)	PATHWAY: Amino-acid biosynthesis; L-leucine biosynthesis; L-leucine from 3-methyl-2-oxobutanoate: step 3/4. {ECO:0000256|RuleBase:RU004445}.	cytoplasm [GO:0005737]; 3-isopropylmalate dehydrogenase activity [GO:0003862]; magnesium ion binding [GO:0000287]; NAD binding [GO:0051287]; leucine biosynthetic process [GO:0009098]	GO:0000287; GO:0003862; GO:0005737; GO:0009098; GO:0051287	GO:0000287~magnesium ion binding;GO:0003862~3-isopropylmalate dehydrogenase activity;GO:0051287~NAD binding	GO:0009098~leucine biosynthetic process	GO:0005737~cytoplasm
g535.t1	914	tr|I1MPK6|I1MPK6_SOYBN	898	87.9	862	94.31	95.99	63	7	67	914	64	898	0	Uncharacterized protein	100792783 GLYMA_16G181000	Glycine max (Soybean) (Glycine hispida)	NA	cytoplasm [GO:0005737]; ATP binding [GO:0005524]; protein serine/threonine kinase activity [GO:0004674]; activation of protein kinase activity [GO:0032147]; regulation of mitotic cell cycle [GO:0007346]; signal transduction by protein phosphorylation [GO:0023014]; stress-activated protein kinase signaling cascade [GO:0031098]	GO:0004674; GO:0005524; GO:0005737; GO:0007346; GO:0023014; GO:0031098; GO:0032147	GO:0004674~protein serine/threonine kinase activity;GO:0005524~ATP binding	GO:0007346~regulation of mitotic cell cycle;GO:0023014~signal transduction by phosphorylation;GO:0031098~stress-activated protein kinase signaling cascade;GO:0032147~activation of protein kinase activity	GO:0005737~cytoplasm
g536.t1	664	tr|A0A151SH48|A0A151SH48_CAJCA	658	89.9	664	100	100	61	2	1	664	1	658	0	Anoctamin-10	KK1_000273	Cajanus cajan (Pigeon pea) (Cajanus indicus)	NA	integral component of membrane [GO:0016021]	GO:0016021	NA	NA	GO:0016021~integral component of membrane
g537.t1	66	tr|A0A151SH70|A0A151SH70_CAJCA	105	77.4	62	93.94	59.05	14	0	1	62	25	86	1.5e-18	Uncharacterized protein	KK1_000272	Cajanus cajan (Pigeon pea) (Cajanus indicus)	NA	NA	NA	NA	NA	NA
g538.t1	150	tr|A0A151SH19|A0A151SH19_CAJCA	150	92	150	100	100	12	0	1	150	1	150	1.7e-73	60S ribosomal protein L28-2	KK1_000268	Cajanus cajan (Pigeon pea) (Cajanus indicus)	NA	ribosome [GO:0005840]; structural constituent of ribosome [GO:0003735]; translation [GO:0006412]	GO:0003735; GO:0005840; GO:0006412	GO:0003735~structural constituent of ribosome	GO:0006412~translation	GO:0005840~ribosome
g539.t1	802	tr|I1KGF6|I1KGF6_SOYBN	784	79.4	804	100	100	141	5	1	801	1	782	0	Uncharacterized protein	100791879 GLYMA_07G012700	Glycine max (Soybean) (Glycine hispida)	NA	NA	NA	NA	NA	NA
g540.t1	655	tr|A0A151TVX5|A0A151TVX5_CAJCA	656	92.5	656	100	100	46	2	1	654	1	655	0	Mitogen-activated protein kinase kinase kinase ANP1 (EC 2.7.11.1)	KK1_010478	Cajanus cajan (Pigeon pea) (Cajanus indicus)	NA	ATP binding [GO:0005524]; protein kinase activity [GO:0004672]	GO:0004672; GO:0005524	GO:0004672~protein kinase activity;GO:0005524~ATP binding	NA	NA
g541.t1	654	tr|A0A0R0F3E9|A0A0R0F3E9_SOYBN	698	86.5	651	99.54	93.27	82	3	1	650	1	646	0	Uncharacterized protein	100779551 GLYMA_19G235100	Glycine max (Soybean) (Glycine hispida)	NA	metal ion binding [GO:0046872]; metalloaminopeptidase activity [GO:0070006]	GO:0046872; GO:0070006	GO:0046872~metal ion binding;GO:0070006~metalloaminopeptidase activity	NA	NA
g542.t1	425	tr|I1NBZ1|I1NBZ1_SOYBN	480	71.5	397	93.41	82.71	110	2	1	397	1	394	2.5e-162	Uncharacterized protein	100779023 GLYMA_19G235000	Glycine max (Soybean) (Glycine hispida)	NA	integral component of membrane [GO:0016021]	GO:0016021	NA	NA	GO:0016021~integral component of membrane
g543.t1	1351	tr|A0A0B2PVU8|A0A0B2PVU8_GLYSO	1343	84.7	1360	100	100	163	8	1	1347	1	1328	0	Condensin complex subunit 1	glysoja_043941	Glycine soja (Wild soybean)	NA	nucleus [GO:0005634]; cell division [GO:0051301]; mitotic chromosome condensation [GO:0007076]	GO:0005634; GO:0007076; GO:0051301	NA	GO:0007076~mitotic chromosome condensation;GO:0051301~cell division	GO:0005634~nucleus
g546.t1	313	tr|A0A151SX66|A0A151SX66_CAJCA	698	93.2	263	84.03	37.68	13	1	33	290	242	504	1.7e-136	Uncharacterized protein	KK1_014808	Cajanus cajan (Pigeon pea) (Cajanus indicus)	NA	ATP binding [GO:0005524]; protein kinase activity [GO:0004672]	GO:0004672; GO:0005524	GO:0004672~protein kinase activity;GO:0005524~ATP binding	NA	NA
g547.t1	296	tr|A0A1S3V3E4|A0A1S3V3E4_VIGRR	700	88.5	227	76.69	32.43	25	1	27	252	27	253	1.4e-103	uncharacterized aarF domain-containing protein kinase At1g71810, chloroplastic	LOC106771361	Vigna radiata var. radiata (Mung bean) (Phaseolus aureus)	NA	ATP binding [GO:0005524]; protein kinase activity [GO:0004672]	GO:0004672; GO:0005524	GO:0004672~protein kinase activity;GO:0005524~ATP binding	NA	NA
g548.t1	380	tr|A0A2K3L729|A0A2K3L729_TRIPR	224	52.3	149	39.21	66.52	43	2	1	121	2	150	9.4e-36	Putative TIR-NBS-LRR resistance protein (Fragment)	L195_g030256	Trifolium pratense (Red clover)	NA	NA	NA	NA	NA	NA
g549.t1	367	tr|A0A1L1Z440|A0A1L1Z440_PUEML	371	76.8	371	100	100	82	3	1	367	1	371	7.2e-166	(Iso)flavanoid 3'-O-methyltransferase	OMT4	Pueraria montana var. lobata (Kudzu vine) (Pueraria lobata)	NA	integral component of membrane [GO:0016021]; O-methyltransferase activity [GO:0008171]; protein dimerization activity [GO:0046983]	GO:0008171; GO:0016021; GO:0046983	GO:0008171~O-methyltransferase activity;GO:0046983~protein dimerization activity	NA	GO:0016021~integral component of membrane
g550.t1	153	tr|A0A151R866|A0A151R866_CAJCA	168	84.8	138	90.2	82.14	15	2	1	133	1	137	1.5e-56	Uncharacterized protein	KK1_039900	Cajanus cajan (Pigeon pea) (Cajanus indicus)	NA	integral component of membrane [GO:0016021]; thylakoid [GO:0009579]	GO:0009579; GO:0016021	NA	NA	GO:0009579~thylakoid;GO:0016021~integral component of membrane
g551.t1	279	tr|V7AM63|V7AM63_PHAVU	373	71.1	287	100	76.94	45	13	1	279	117	373	7.5e-91	Uncharacterized protein	PHAVU_010G067800g	Phaseolus vulgaris (Kidney bean) (French bean)	NA	DNA binding [GO:0003677]; negative regulation of transcription, DNA-templated [GO:0045892]	GO:0003677; GO:0045892	GO:0003677~DNA binding	GO:0045892~negative regulation of transcription, DNA-templated	NA
g552.t1	709	tr|A0A1S2YL54|A0A1S2YL54_CICAR	736	76.9	713	100	96.88	152	2	1	709	33	736	2.2e-304	RING-type E3 ubiquitin transferase (EC 2.3.2.27)	LOC101506886	Cicer arietinum (Chickpea) (Garbanzo)	PATHWAY: Protein modification; protein ubiquitination. {ECO:0000256|SAAS:SAAS00512800}.	ubiquitin-protein transferase activity [GO:0004842]	GO:0004842	GO:0004842~ubiquitin-protein transferase activity	NA	NA
g553.t1	166	tr|K7LGG1|K7LGG1_SOYBN	342	54.4	169	100	49.42	56	4	1	163	1	154	4.7e-40	Uncharacterized protein	100814077 GLYMA_09G274700	Glycine max (Soybean) (Glycine hispida)	NA	integral component of membrane [GO:0016021]	GO:0016021	NA	NA	GO:0016021~integral component of membrane
g554.t1	556	tr|I1N387|I1N387_SOYBN	338	79.7	202	36.33	59.76	40	1	355	556	138	338	2.9e-86	Uncharacterized protein	102666097 GLYMA_18G213700	Glycine max (Soybean) (Glycine hispida)	NA	integral component of membrane [GO:0016021]	GO:0016021	NA	NA	GO:0016021~integral component of membrane
g555.t1	966	tr|I1L703|I1L703_SOYBN	967	89.8	968	100	100	93	3	4	966	1	967	0	Uncharacterized protein	100813535 GLYMA_09G274600	Glycine max (Soybean) (Glycine hispida)	NA	integral component of membrane [GO:0016021]; ATP binding [GO:0005524]; protein kinase activity [GO:0004672]	GO:0004672; GO:0005524; GO:0016021	GO:0004672~protein kinase activity;GO:0005524~ATP binding	NA	GO:0016021~integral component of membrane
g556.t1	797	tr|A0A1S2XS19|A0A1S2XS19_CICAR	848	70.4	812	100	95.75	203	9	2	794	52	845	0	multiple RNA-binding domain-containing protein 1	LOC101500827	Cicer arietinum (Chickpea) (Garbanzo)	NA	RNA binding [GO:0003723]	GO:0003723	GO:0003723~RNA binding	NA	NA
g557.t1	448	tr|V7ANK8|V7ANK8_PHAVU	1067	62.6	447	99.78	41.89	157	5	2	439	621	1066	3.8e-153	Uncharacterized protein	PHAVU_010G025700g	Phaseolus vulgaris (Kidney bean) (French bean)	NA	ADP binding [GO:0043531]; signal transduction [GO:0007165]	GO:0007165; GO:0043531	GO:0043531~ADP binding	GO:0007165~signal transduction	NA
g558.t1	988	tr|K7LNJ6|K7LNJ6_SOYBN	755	76	526	53.24	69.67	91	6	1	491	1	526	1.5e-210	Uncharacterized protein	100803281 GLYMA_11G076100	Glycine max (Soybean) (Glycine hispida)	NA	NA	NA	NA	NA	NA
g559.t1	697	tr|A0A151SBF9|A0A151SBF9_CAJCA	665	87.9	667	95.7	100	79	1	31	697	1	665	0	Hexosyltransferase (EC 2.4.1.-)	KK1_026030	Cajanus cajan (Pigeon pea) (Cajanus indicus)	PATHWAY: Glycan metabolism; pectin biosynthesis. {ECO:0000256|RuleBase:RU362027}.	Golgi membrane [GO:0000139]; polygalacturonate 4-alpha-galacturonosyltransferase activity [GO:0047262]; cell wall organization [GO:0071555]; pectin biosynthetic process [GO:0045489]	GO:0000139; GO:0045489; GO:0047262; GO:0071555	GO:0047262~polygalacturonate 4-alpha-galacturonosyltransferase activity	GO:0045489~pectin biosynthetic process;GO:0071555~cell wall organization	GO:0000139~Golgi membrane
g560.t1	140	tr|V7C7B0|V7C7B0_PHAVU	157	62	142	100	90.45	40	3	5	140	24	157	6.3e-38	Uncharacterized protein	PHAVU_003G089000g	Phaseolus vulgaris (Kidney bean) (French bean)	NA	NA	NA	NA	NA	NA
g561.t1	792	tr|K7L411|K7L411_SOYBN	773	82.1	794	100	100	119	3	1	792	1	773	0	Uncharacterized protein	100808488 GLYMA_07G269700	Glycine max (Soybean) (Glycine hispida)	NA	serine-type endopeptidase activity [GO:0004252]; maintenance of meristem identity [GO:0010074]	GO:0004252; GO:0010074	GO:0004252~serine-type endopeptidase activity	GO:0010074~maintenance of meristem identity	NA
g562.t1	2674	tr|A0A151S4V0|A0A151S4V0_CAJCA	2636	75.6	2519	94.2	95.56	488	18	204	2674	197	2636	0	Kinesin-like protein KIF15	KK1_028428	Cajanus cajan (Pigeon pea) (Cajanus indicus)	NA	ATP binding [GO:0005524]; microtubule binding [GO:0008017]; microtubule motor activity [GO:0003777]; microtubule-based movement [GO:0007018]	GO:0003777; GO:0005524; GO:0007018; GO:0008017	GO:0003777~microtubule motor activity;GO:0005524~ATP binding;GO:0008017~microtubule binding	GO:0007018~microtubule-based movement	NA
g564.t1	692	tr|A0A0B2RAB7|A0A0B2RAB7_GLYSO	1141	77.4	740	100	64.86	116	10	1	690	403	1141	0	Sodium/hydrogen exchanger 7	glysoja_025687	Glycine soja (Wild soybean)	NA	integral component of membrane [GO:0016021]; solute:proton antiporter activity [GO:0015299]	GO:0015299; GO:0016021	GO:0015299~solute:proton antiporter activity	NA	GO:0016021~integral component of membrane
g565.t1	626	tr|A0A1D6PF93|A0A1D6PF93_MAIZE	572	65.8	612	97.76	100	112	6	13	579	12	571	1.2e-218	Transmembrane 9 superfamily member	100284948 ZEAMMB73_Zm00001d047977	Zea mays (Maize)	NA	integral component of membrane [GO:0016021]	GO:0016021	NA	NA	GO:0016021~integral component of membrane
g566.t1	383	tr|A0A1S2YM78|A0A1S2YM78_CICAR	376	72.7	385	100	100	87	5	4	383	5	376	2.5e-153	Peroxidase (EC 1.11.1.7)	LOC101511060	Cicer arietinum (Chickpea) (Garbanzo)	NA	extracellular region [GO:0005576]; heme binding [GO:0020037]; metal ion binding [GO:0046872]; peroxidase activity [GO:0004601]; hydrogen peroxide catabolic process [GO:0042744]; response to oxidative stress [GO:0006979]	GO:0004601; GO:0005576; GO:0006979; GO:0020037; GO:0042744; GO:0046872	GO:0004601~peroxidase activity;GO:0020037~heme binding;GO:0046872~metal ion binding	GO:0006979~response to oxidative stress;GO:0042744~hydrogen peroxide catabolic process	GO:0005576~extracellular region
g567.t1	1074	tr|I1KG67|I1KG67_SOYBN	912	82	908	84.54	99.56	148	7	1	902	1	899	0	Uncharacterized protein	106794132 GLYMA_07G005000	Glycine max (Soybean) (Glycine hispida)	NA	nucleus [GO:0005634]; ATP binding [GO:0005524]; ATP-dependent DNA helicase activity [GO:0004003]; DNA binding [GO:0003677]; nucleobase-containing compound metabolic process [GO:0006139]	GO:0003677; GO:0004003; GO:0005524; GO:0005634; GO:0006139	GO:0003677~DNA binding;GO:0004003~ATP-dependent DNA helicase activity;GO:0005524~ATP binding	GO:0006139~nucleobase-containing compound metabolic process	GO:0005634~nucleus
g568.t1	95	tr|A0A0B0MQV2|A0A0B0MQV2_GOSAR	95	94.7	95	100	100	5	0	1	95	1	95	1e-47	Ribosomal protein L37	F383_22938	Gossypium arboreum (Tree cotton) (Gossypium nanking)	NA	ribosome [GO:0005840]; metal ion binding [GO:0046872]; rRNA binding [GO:0019843]; structural constituent of ribosome [GO:0003735]; translation [GO:0006412]	GO:0003735; GO:0005840; GO:0006412; GO:0019843; GO:0046872	GO:0003735~structural constituent of ribosome;GO:0019843~rRNA binding;GO:0046872~metal ion binding	GO:0006412~translation	GO:0005840~ribosome
g569.t1	371	tr|A0A151SH76|A0A151SH76_CAJCA	1040	88.1	328	88.41	31.54	38	1	8	334	708	1035	3.6e-165	Sorting nexin-16	KK1_000375	Cajanus cajan (Pigeon pea) (Cajanus indicus)	NA	integral component of membrane [GO:0016021]; phosphatidylinositol binding [GO:0035091]	GO:0016021; GO:0035091	GO:0035091~phosphatidylinositol binding	NA	GO:0016021~integral component of membrane
g570.t1	723	tr|A0A0B2SH94|A0A0B2SH94_GLYSO	825	79.5	667	92.25	80.85	136	1	14	679	132	798	0	RAD50-interacting protein 1	glysoja_043215	Glycine soja (Wild soybean)	NA	endoplasmic reticulum [GO:0005783]; Golgi vesicle transport [GO:0048193]	GO:0005783; GO:0048193	NA	GO:0048193~Golgi vesicle transport	GO:0005783~endoplasmic reticulum
g572.t1	705	tr|K7KUS1|K7KUS1_SOYBN	692	85.3	713	100	100	74	4	1	704	1	691	0	Uncharacterized protein	100814722 GLYMA_06G126400	Glycine max (Soybean) (Glycine hispida)	NA	NA	NA	NA	NA	NA
g573.t1	291	tr|A0A2P5S528|A0A2P5S528_GOSBA	343	66.9	272	93.47	79.3	59	3	8	279	100	340	1.9e-89	Uncharacterized protein	GOBAR_DD08824	Gossypium barbadense (Sea-island cotton) (Egyptian cotton)	NA	protein serine/threonine phosphatase activity [GO:0004722]	GO:0004722	GO:0004722~protein serine/threonine phosphatase activity	NA	NA
g575.t1	245	tr|A0A151QX08|A0A151QX08_CAJCA	286	82.2	129	52.65	45.1	23	0	21	149	13	141	8.7e-59	Uncharacterized protein	KK1_044255	Cajanus cajan (Pigeon pea) (Cajanus indicus)	NA	integral component of membrane [GO:0016021]	GO:0016021	NA	NA	GO:0016021~integral component of membrane
g576.t1	207	tr|A0A2P5CGU7|A0A2P5CGU7_PARAD	172	49.2	120	57.97	69.77	49	2	21	128	43	162	1.1e-19	Uncharacterized protein (Fragment)	PanWU01x14_154200	Parasponia andersonii (Sponia andersonii)	NA	NA	NA	NA	NA	NA
g577.t1	71	tr|A0A0B2S2E6|A0A0B2S2E6_GLYSO	309	98	49	69.01	15.86	1	0	1	49	253	301	3.9e-20	Uncharacterized protein	glysoja_050072	Glycine soja (Wild soybean)	NA	integral component of membrane [GO:0016021]	GO:0016021	NA	NA	GO:0016021~integral component of membrane
g578.t1	630	tr|V7C8F2|V7C8F2_PHAVU	609	79.8	609	96.67	100	120	2	23	629	1	608	4.5e-285	Uncharacterized protein	PHAVU_003G013000g	Phaseolus vulgaris (Kidney bean) (French bean)	NA	NA	NA	NA	NA	NA
g579.t1	393	tr|A0A0B2NU19|A0A0B2NU19_GLYSO	384	71	400	100	100	93	8	1	393	1	384	5.9e-150	Putative clathrin assembly protein	glysoja_024296	Glycine soja (Wild soybean)	NA	clathrin-coated vesicle [GO:0030136]; 1-phosphatidylinositol binding [GO:0005545]; clathrin binding [GO:0030276]; clathrin coat assembly [GO:0048268]	GO:0005545; GO:0030136; GO:0030276; GO:0048268	GO:0005545~1-phosphatidylinositol binding;GO:0030276~clathrin binding	GO:0048268~clathrin coat assembly	GO:0030136~clathrin-coated vesicle
g580.t1	180	tr|A0A151TA65|A0A151TA65_CAJCA	180	93.9	180	100	100	11	0	1	180	1	180	2e-92	Uncharacterized protein At5g01610 family	KK1_018516	Cajanus cajan (Pigeon pea) (Cajanus indicus)	NA	NA	NA	NA	NA	NA
g581.t1	346	tr|A0A151TA36|A0A151TA36_CAJCA	345	87.9	346	100	100	41	1	1	346	1	345	7.2e-168	Sporulation protein RMD1	KK1_018517	Cajanus cajan (Pigeon pea) (Cajanus indicus)	NA	NA	NA	NA	NA	NA
g582.t1	217	tr|A0A151TA63|A0A151TA63_CAJCA	236	91	210	96.77	88.98	19	0	8	217	27	236	6e-104	Uncharacterized protein	KK1_018518	Cajanus cajan (Pigeon pea) (Cajanus indicus)	NA	cell division [GO:0051301]; regulation of division septum assembly [GO:0032955]	GO:0032955; GO:0051301	NA	GO:0032955~regulation of barrier septum assembly;GO:0051301~cell division	NA
g583.t1	308	tr|K7K7Q8|K7K7Q8_SOYBN	330	79.5	308	100	93.33	53	1	1	308	8	305	5.9e-137	Uncharacterized protein	GLYMA_02G112500	Glycine max (Soybean) (Glycine hispida)	NA	bub1-bub3 complex [GO:1990298]; kinetochore [GO:0000776]; mitotic checkpoint complex [GO:0033597]; phragmoplast [GO:0009524]; ubiquitin binding [GO:0043130]; mitotic spindle assembly checkpoint [GO:0007094]	GO:0000776; GO:0007094; GO:0009524; GO:0033597; GO:0043130; GO:1990298	GO:0043130~ubiquitin binding	GO:0007094~mitotic spindle assembly checkpoint	GO:0000776~kinetochore;GO:0009524~phragmoplast;GO:0033597~mitotic checkpoint complex;GO:1990298~bub1-bub3 complex
g584.t1	351	tr|A0A0B2SJ37|A0A0B2SJ37_GLYSO	349	75.6	349	99.43	100	80	2	1	344	1	349	3.4e-157	Uncharacterized protein	glysoja_024424	Glycine soja (Wild soybean)	NA	protein serine/threonine phosphatase activity [GO:0004722]	GO:0004722	GO:0004722~protein serine/threonine phosphatase activity	NA	NA
g585.t1	419	tr|A0A0S3SXH6|A0A0S3SXH6_PHAAN	424	89.8	423	100	99.76	37	2	1	418	2	423	8.3e-219	Uncharacterized protein	Vigan.09G098400 VIGAN_09098400	Vigna angularis var. angularis	NA	NA	NA	NA	NA	NA
g586.t1	989	tr|V7AWB7|V7AWB7_PHAVU	1003	85.2	1004	100	100	133	4	1	989	1	1003	0	Uncharacterized protein	PHAVU_009G084900g	Phaseolus vulgaris (Kidney bean) (French bean)	NA	intracellular [GO:0005622]; phosphorelay sensor kinase activity [GO:0000155]	GO:0000155; GO:0005622	GO:0000155~phosphorelay sensor kinase activity	NA	GO:0005622~intracellular
g587.t1	840	tr|G7J966|G7J966_MEDTR	990	71.3	851	100	85.96	221	8	1	828	110	960	0	Glutamate receptor 3.2	11432432 MTR_3g105610	Medicago truncatula (Barrel medic) (Medicago tribuloides)	NA	integral component of membrane [GO:0016021]; ionotropic glutamate receptor activity [GO:0004970]	GO:0004970; GO:0016021	GO:0004970~ionotropic glutamate receptor activity	NA	GO:0016021~integral component of membrane
g588.t1	476	tr|V7AX43|V7AX43_PHAVU	604	57.4	605	100	100	128	11	1	476	1	604	7.1e-166	Uncharacterized protein	PHAVU_009G190400g	Phaseolus vulgaris (Kidney bean) (French bean)	NA	integral component of membrane [GO:0016021]; ATP binding [GO:0005524]; protein serine/threonine kinase activity [GO:0004674]	GO:0004674; GO:0005524; GO:0016021	GO:0004674~protein serine/threonine kinase activity;GO:0005524~ATP binding	NA	GO:0016021~integral component of membrane
g590.t1	335	tr|A0A151RWF1|A0A151RWF1_CAJCA	335	89.9	335	100	100	34	0	1	335	1	335	1.3e-177	3'-hydroxy-N-methyl-(S)-coclaurine 4'-O-methyltransferase	KK1_031452	Cajanus cajan (Pigeon pea) (Cajanus indicus)	NA	O-methyltransferase activity [GO:0008171]; protein dimerization activity [GO:0046983]	GO:0008171; GO:0046983	GO:0008171~O-methyltransferase activity;GO:0046983~protein dimerization activity	NA	NA
g591.t1	258	tr|K7LU56|K7LU56_SOYBN	295	89.2	249	96.51	84.41	26	1	8	256	48	295	2.4e-128	Uncharacterized protein	100800270 GLYMA_12G109700	Glycine max (Soybean) (Glycine hispida)	NA	NA	NA	NA	NA	NA
g592.t1	310	tr|A0A0B2RJE7|A0A0B2RJE7_GLYSO	315	93.2	308	99.35	97.78	21	0	3	310	8	315	2.2e-171	Uncharacterized protein	glysoja_025786	Glycine soja (Wild soybean)	NA	NA	NA	NA	NA	NA
g593.t1	462	tr|A0A0L9VIU8|A0A0L9VIU8_PHAAN	467	72	472	100	100	117	8	1	462	1	467	6.2e-183	Uncharacterized protein	LR48_Vigan10g085200	Phaseolus angularis (Azuki bean) (Vigna angularis)	NA	NA	NA	NA	NA	NA
g594.t1	250	tr|I1LA81|I1LA81_SOYBN	326	77.7	251	100	76.99	53	2	1	250	1	249	5.5e-117	Uncharacterized protein	GLYMA_10G102300	Glycine max (Soybean) (Glycine hispida)	NA	NA	NA	NA	NA	NA
g595.t1	263	tr|V7BRM4|V7BRM4_PHAVU	2629	94.6	240	91.25	9.13	13	0	15	254	1226	1465	1.9e-123	Uncharacterized protein	PHAVU_006G107000g	Phaseolus vulgaris (Kidney bean) (French bean)	NA	protein kinase binding [GO:0019901]; protein kinase regulator activity [GO:0019887]; ribosome binding [GO:0043022]; cellular response to stress [GO:0033554]; positive regulation of kinase activity [GO:0033674]; regulation of translation [GO:0006417]	GO:0006417; GO:0019887; GO:0019901; GO:0033554; GO:0033674; GO:0043022	GO:0019887~protein kinase regulator activity;GO:0019901~protein kinase binding;GO:0043022~ribosome binding	GO:0006417~regulation of translation;GO:0033554~cellular response to stress;GO:0033674~positive regulation of kinase activity	NA
g596.t1	1282	tr|I1JRU2|I1JRU2_SOYBN	2630	97.1	864	67.39	32.85	25	0	21	884	1466	2329	0	Uncharacterized protein	100811808 GLYMA_03G252300	Glycine max (Soybean) (Glycine hispida)	NA	protein kinase binding [GO:0019901]; protein kinase regulator activity [GO:0019887]; ribosome binding [GO:0043022]; cellular response to stress [GO:0033554]; positive regulation of kinase activity [GO:0033674]; regulation of translation [GO:0006417]	GO:0006417; GO:0019887; GO:0019901; GO:0033554; GO:0033674; GO:0043022	GO:0019887~protein kinase regulator activity;GO:0019901~protein kinase binding;GO:0043022~ribosome binding	GO:0006417~regulation of translation;GO:0033554~cellular response to stress;GO:0033674~positive regulation of kinase activity	NA
g597.t1	160	tr|A0A0B2SLR9|A0A0B2SLR9_GLYSO	240	85.5	145	90.62	60.42	20	1	16	160	97	240	1.4e-68	Putative phosphoglycerate mutase gpmB	glysoja_043408	Glycine soja (Wild soybean)	NA	catalytic activity [GO:0003824]; metabolic process [GO:0008152]	GO:0003824; GO:0008152	GO:0003824~catalytic activity	GO:0008152~metabolic process	NA
g598.t1	360	tr|I1JCF0|I1JCF0_SOYBN	365	82.2	359	99.72	98.36	64	0	2	360	7	365	7e-174	Uncharacterized protein	102668883 GLYMA_02G046000	Glycine max (Soybean) (Glycine hispida)	NA	integral component of membrane [GO:0016021]; lipase activity [GO:0016298]; lipid metabolic process [GO:0006629]	GO:0006629; GO:0016021; GO:0016298	GO:0016298~lipase activity	GO:0006629~lipid metabolic process	GO:0016021~integral component of membrane
g599.t1	177	tr|A0A1S2YSX4|A0A1S2YSX4_CICAR	361	79.4	165	93.22	45.71	34	0	8	172	34	198	1.9e-71	GDSL esterase/lipase EXL3-like	LOC101500902	Cicer arietinum (Chickpea) (Garbanzo)	NA	lipase activity [GO:0016298]; lipid metabolic process [GO:0006629]	GO:0006629; GO:0016298	GO:0016298~lipase activity	GO:0006629~lipid metabolic process	NA
g600.t1	296	tr|I1MN22|I1MN22_SOYBN	284	72.9	317	100	100	32	5	1	296	1	284	1.5e-118	Uncharacterized protein	100787302 GLYMA_16G123900	Glycine max (Soybean) (Glycine hispida)	NA	NA	NA	NA	NA	NA
g601.t1	619	tr|A0A151QUY4|A0A151QUY4_CAJCA	614	83.5	619	100	100	95	2	1	619	3	614	5.4e-307	DNA-(apurinic or apyrimidinic site) lyase (EC 4.2.99.18) (Fragment)	KK1_045033	Cajanus cajan (Pigeon pea) (Cajanus indicus)	NA	class I DNA-(apurinic or apyrimidinic site) endonuclease activity [GO:0140078]; nuclease activity [GO:0004518]; zinc ion binding [GO:0008270]; DNA repair [GO:0006281]	GO:0004518; GO:0006281; GO:0008270; GO:0140078	GO:0004518~nuclease activity;GO:0008270~zinc ion binding	GO:0006281~DNA repair	NA
g602.t1	359	tr|V7D3J3|V7D3J3_PHAVU	434	67.6	374	100	86.18	73	8	1	359	2	342	3.1e-129	Uncharacterized protein	PHAVU_001G267600g	Phaseolus vulgaris (Kidney bean) (French bean)	NA	NA	NA	NA	NA	NA
g603.t1	375	tr|K7K6P1|K7K6P1_SOYBN	376	91.2	374	99.73	99.47	33	0	1	374	1	374	8.6e-191	Uncharacterized protein	100782901 GLYMA_02G059100	Glycine max (Soybean) (Glycine hispida)	NA	integral component of membrane [GO:0016021]	GO:0016021	NA	NA	GO:0016021~integral component of membrane
g605.t1	609	tr|V7C5E0|V7C5E0_PHAVU	637	85.9	453	74.38	71.11	60	2	16	465	11	462	7.6e-229	Uncharacterized protein	PHAVU_003G027500g	Phaseolus vulgaris (Kidney bean) (French bean)	NA	integral component of membrane [GO:0016021]	GO:0016021	NA	NA	GO:0016021~integral component of membrane
g607.t1	348	tr|A0A151UAH9|A0A151UAH9_CAJCA	3326	83	348	100	10.46	58	1	1	348	2980	3326	2.1e-159	Putative vacuolar protein sorting-associated protein 13A	KK1_020551	Cajanus cajan (Pigeon pea) (Cajanus indicus)	NA	NA	NA	NA	NA	NA
g608.t1	699	tr|V7ATN6|V7ATN6_PHAVU	672	89.8	703	100	100	37	5	1	699	1	672	0	Uncharacterized protein	PHAVU_009G087600g	Phaseolus vulgaris (Kidney bean) (French bean)	NA	NA	NA	NA	NA	NA
g609.t1	575	tr|A0A151SMD1|A0A151SMD1_CAJCA	594	84.3	549	95.48	92.42	86	0	27	575	46	594	1.8e-272	Peptide transporter PTR1	KK1_002217	Cajanus cajan (Pigeon pea) (Cajanus indicus)	NA	integral component of membrane [GO:0016021]; transmembrane transporter activity [GO:0022857]	GO:0016021; GO:0022857	GO:0022857~transmembrane transporter activity	NA	GO:0016021~integral component of membrane
g610.t1	436	tr|A0A0B2PI51|A0A0B2PI51_GLYSO	435	78.4	436	100	100	92	2	2	436	1	435	8.1e-209	Pectate lyase (EC 4.2.2.2)	glysoja_041726	Glycine soja (Wild soybean)	PATHWAY: Glycan metabolism; pectin degradation; 2-dehydro-3-deoxy-D-gluconate from pectin: step 2/5. {ECO:0000256|RuleBase:RU361123}.	metal ion binding [GO:0046872]; pectate lyase activity [GO:0030570]; pectin catabolic process [GO:0045490]	GO:0030570; GO:0045490; GO:0046872	GO:0030570~pectate lyase activity;GO:0046872~metal ion binding	GO:0045490~pectin catabolic process	NA
g611.t1	245	tr|K7MGX6|K7MGX6_SOYBN	189	86	143	58.37	75.66	20	0	78	220	1	143	7.6e-63	Uncharacterized protein	100786747 GLYMA_16G123600	Glycine max (Soybean) (Glycine hispida)	NA	nuclear MIS12/MIND complex [GO:0000818]	GO:0000818	NA	NA	GO:0000818~nuclear MIS12/MIND complex
g612.t1	82	tr|V7CLE0|V7CLE0_PHAVU	119	60.6	71	86.59	59.66	27	1	1	70	27	97	7.5e-15	Uncharacterized protein	PHAVU_002G202900g	Phaseolus vulgaris (Kidney bean) (French bean)	NA	NA	NA	NA	NA	NA
g613.t1	100	tr|P93510|P93510_ROBPS	99	90.7	97	97	97.98	9	0	1	97	1	97	6.1e-43	Em protein	NA	Robinia pseudoacacia (Black locust)	NA	NA	NA	NA	NA	NA
g615.t1	881	tr|A0A0S3SX37|A0A0S3SX37_PHAAN	847	88.6	884	100	100	61	6	1	881	1	847	0	Uncharacterized protein	Vigan.09G085000 VIGAN_09085000	Vigna angularis var. angularis	NA	AMP deaminase activity [GO:0003876]; IMP salvage [GO:0032264]	GO:0003876; GO:0032264	GO:0003876~AMP deaminase activity	GO:0032264~IMP salvage	NA
g616.t1	264	tr|A0A0L9U8B5|A0A0L9U8B5_PHAAN	348	89.4	264	100	75.86	28	0	1	264	1	264	6.1e-143	Probable cytosolic iron-sulfur protein assembly protein CIAO1 homolog	LR48_Vigan03g242700	Phaseolus angularis (Azuki bean) (Vigna angularis)	NA	CIA complex [GO:0097361]; iron-sulfur cluster assembly [GO:0016226]	GO:0016226; GO:0097361	NA	GO:0016226~iron-sulfur cluster assembly	GO:0097361~CIA complex
g617.t1	82	tr|A0A151TVL8|A0A151TVL8_CAJCA	85	72.9	85	100	100	20	2	1	82	1	85	2.9e-27	Cytochrome b-c1 complex subunit 9 (EC 1.10.2.2)	KK1_010366	Cajanus cajan (Pigeon pea) (Cajanus indicus)	NA	mitochondrial respiratory chain complex III [GO:0005750]; ubiquinol-cytochrome-c reductase activity [GO:0008121]; mitochondrial electron transport, ubiquinol to cytochrome c [GO:0006122]	GO:0005750; GO:0006122; GO:0008121	GO:0008121~ubiquinol-cytochrome-c reductase activity	GO:0006122~mitochondrial electron transport, ubiquinol to cytochrome c	GO:0005750~mitochondrial respiratory chain complex III
g618.t1	89	tr|A0A151TVW1|A0A151TVW1_CAJCA	138	88.4	86	96.63	62.32	10	0	3	88	52	137	6.4e-36	Uncharacterized protein	KK1_010368	Cajanus cajan (Pigeon pea) (Cajanus indicus)	NA	iron-sulfur cluster binding [GO:0051536]; structural molecule activity [GO:0005198]; protein maturation by iron-sulfur cluster transfer [GO:0097428]	GO:0005198; GO:0051536; GO:0097428	GO:0005198~structural molecule activity;GO:0051536~iron-sulfur cluster binding	GO:0097428~protein maturation by iron-sulfur cluster transfer	NA
g619.t1	315	tr|C6SVA7|C6SVA7_SOYBN	161	88.8	152	48.25	94.41	17	0	28	179	7	158	3e-72	Uncharacterized protein	NA	Glycine max (Soybean) (Glycine hispida)	NA	NA	NA	NA	NA	NA
g620.t1	595	tr|K7KG14|K7KG14_SOYBN	477	68.4	446	74.96	93.5	132	3	1	445	1	438	5.2e-174	Uncharacterized protein	100796880 GLYMA_03G196000	Glycine max (Soybean) (Glycine hispida)	NA	intracellular membrane-bounded organelle [GO:0043231]; endonuclease activity [GO:0004519]; RNA binding [GO:0003723]; RNA modification [GO:0009451]	GO:0003723; GO:0004519; GO:0009451; GO:0043231	GO:0003723~RNA binding;GO:0004519~endonuclease activity	GO:0009451~RNA modification	GO:0043231~intracellular membrane-bounded organelle
g621.t1	341	tr|A0A0K9RHQ9|A0A0K9RHQ9_SPIOL	1058	60.8	365	100	34.5	92	3	5	334	665	1013	1.4e-115	Uncharacterized protein (Fragment)	SOVF_065420	Spinacia oleracea (Spinach)	NA	integral component of membrane [GO:0016021]; ATP binding [GO:0005524]; ATPase activity [GO:0016887]	GO:0005524; GO:0016021; GO:0016887	GO:0005524~ATP binding;GO:0016887~ATPase activity	NA	GO:0016021~integral component of membrane
g623.t1	109	tr|A0A151UAN9|A0A151UAN9_CAJCA	109	80.7	109	100	100	20	1	1	109	1	108	1.3e-43	Uncharacterized protein	KK1_020542	Cajanus cajan (Pigeon pea) (Cajanus indicus)	NA	NA	NA	NA	NA	NA
g624.t1	149	tr|A0A1S2Z2C1|A0A1S2Z2C1_CICAR	331	59	78	52.35	23.56	31	1	71	148	200	276	4e-14	uncharacterized protein LOC101515634	LOC101515634	Cicer arietinum (Chickpea) (Garbanzo)	NA	NA	NA	NA	NA	NA
g626.t1	112	tr|I1K8M4|I1K8M4_SOYBN	1205	80	40	35.71	3.32	8	0	2	41	67	106	5.3e-11	DNA-directed RNA polymerase subunit beta (EC 2.7.7.6)	100779425 GLYMA_06G061600	Glycine max (Soybean) (Glycine hispida)	NA	DNA-directed RNA polymerase I complex [GO:0005736]; DNA binding [GO:0003677]; DNA-directed 5'-3' RNA polymerase activity [GO:0003899]; ribonucleoside binding [GO:0032549]; transcription by RNA polymerase I [GO:0006360]	GO:0003677; GO:0003899; GO:0005736; GO:0006360; GO:0032549	GO:0003677~DNA binding;GO:0003899~DNA-directed RNA polymerase activity;GO:0032549~ribonucleoside binding	GO:0006360~transcription from RNA polymerase I promoter	GO:0005736~DNA-directed RNA polymerase I complex
g627.t1	213	tr|I1J8T3|I1J8T3_SOYBN	308	74.1	185	86.85	60.06	21	1	1	158	1	185	2.2e-66	Uncharacterized protein	100796299 GLYMA_01G172900	Glycine max (Soybean) (Glycine hispida)	NA	NA	NA	NA	NA	NA
g628.t1	690	tr|A0A0S3T566|A0A0S3T566_PHAAN	712	68.4	753	100	100	121	12	1	677	1	712	5.7e-273	Uncharacterized protein	Vigan.10G160900 VIGAN_10160900	Vigna angularis var. angularis	NA	DNA binding [GO:0003677]; DNA replication [GO:0006260]	GO:0003677; GO:0006260	GO:0003677~DNA binding	GO:0006260~DNA replication	NA
g629.t1	214	tr|V7CI54|V7CI54_PHAVU	213	96.2	211	98.6	99.06	8	0	3	213	2	212	5.2e-116	Uncharacterized protein	PHAVU_002G032700g	Phaseolus vulgaris (Kidney bean) (French bean)	NA	cytoplasm [GO:0005737]; inorganic diphosphatase activity [GO:0004427]; magnesium ion binding [GO:0000287]; phosphate-containing compound metabolic process [GO:0006796]	GO:0000287; GO:0004427; GO:0005737; GO:0006796	GO:0000287~magnesium ion binding;GO:0004427~inorganic diphosphatase activity	GO:0006796~phosphate-containing compound metabolic process	GO:0005737~cytoplasm
g630.t1	267	tr|I1J8S7|I1J8S7_SOYBN	270	90.7	270	100	100	21	2	1	266	1	270	3.1e-134	Uncharacterized protein	100794184 GLYMA_01G172300	Glycine max (Soybean) (Glycine hispida)	NA	NA	NA	NA	NA	NA
g632.t1	226	tr|A0A061DHE0|A0A061DHE0_THECC	1057	30.5	243	100	22.99	128	8	14	226	826	1057	1.6e-19	Methylmalonate-semialdehyde dehydrogenase	TCM_000959	Theobroma cacao (Cacao) (Cocoa)	NA	methylmalonate-semialdehyde dehydrogenase (acylating) activity [GO:0004491]	GO:0004491	GO:0004491~methylmalonate-semialdehyde dehydrogenase (acylating) activity	NA	NA
g633.t1	194	tr|A0A0B2RJH0|A0A0B2RJH0_GLYSO	900	81.1	132	68.04	14.67	11	1	11	142	250	367	6.9e-51	Polyphosphoinositide phosphatase (EC 3.2.1.113)	glysoja_026368	Glycine soja (Wild soybean)	NA	mannosyl-oligosaccharide 1,2-alpha-mannosidase activity [GO:0004571]; phosphoric ester hydrolase activity [GO:0042578]; metabolic process [GO:0008152]	GO:0004571; GO:0008152; GO:0042578	GO:0004571~mannosyl-oligosaccharide 1,2-alpha-mannosidase activity;GO:0042578~phosphoric ester hydrolase activity	GO:0008152~metabolic process	NA
g634.t1	526	tr|A0A151TLF5|A0A151TLF5_CAJCA	911	91.2	537	100	58.95	35	2	1	526	376	911	2.1e-288	Polyphosphoinositide phosphatase	KK1_021499	Cajanus cajan (Pigeon pea) (Cajanus indicus)	NA	phosphoric ester hydrolase activity [GO:0042578]	GO:0042578	GO:0042578~phosphoric ester hydrolase activity	NA	NA
g635.t1	247	tr|V7ACP0|V7ACP0_PHAVU	467	85.2	250	100	53.53	34	1	1	247	1	250	2.1e-116	Uncharacterized protein	PHAVU_011G000900g	Phaseolus vulgaris (Kidney bean) (French bean)	NA	NA	NA	NA	NA	NA
g636.t1	255	tr|A0A151TQ00|A0A151TQ00_CAJCA	272	84.3	229	89.8	84.19	29	3	29	255	49	272	5.8e-98	TVP38/TMEM64 family membrane protein slr0305 family	KK1_022753	Cajanus cajan (Pigeon pea) (Cajanus indicus)	NA	integral component of membrane [GO:0016021]	GO:0016021	NA	NA	GO:0016021~integral component of membrane
g637.t1	736	tr|A0A1S2Y0M6|A0A1S2Y0M6_CICAR	854	73.5	683	92.8	79.98	137	6	31	713	16	654	4.8e-278	ecotropic viral integration site 5 protein homolog isoform X1	LOC101511652	Cicer arietinum (Chickpea) (Garbanzo)	NA	NA	NA	NA	NA	NA
g638.t1	116	tr|A0A0R0HPG3|A0A0R0HPG3_SOYBN	460	88.6	88	75.86	19.13	10	0	9	96	279	366	1.2e-34	Uncharacterized protein (Fragment)	GLYMA_10G0478001	Glycine max (Soybean) (Glycine hispida)	NA	NA	NA	NA	NA	NA
g639.t1	392	tr|A0A151R536|A0A151R536_CAJCA	380	92.6	392	100	100	17	2	1	392	1	380	4.4e-206	Serine/threonine-protein kinase PBS1	KK1_041117	Cajanus cajan (Pigeon pea) (Cajanus indicus)	NA	ATP binding [GO:0005524]; protein serine/threonine kinase activity [GO:0004674]	GO:0004674; GO:0005524	GO:0004674~protein serine/threonine kinase activity;GO:0005524~ATP binding	NA	NA
g640.t1	197	tr|A0A0B2PH68|A0A0B2PH68_GLYSO	204	85.8	197	100	96.57	27	1	1	197	9	204	6.5e-89	Uncharacterized protein	glysoja_049746	Glycine soja (Wild soybean)	NA	NA	NA	NA	NA	NA
g641.t1	377	tr|A0A151SSH2|A0A151SSH2_CAJCA	404	91.8	159	42.18	39.36	13	0	205	363	83	241	9.5e-81	Pectin acetylesterase (EC 3.1.1.-)	KK1_004044	Cajanus cajan (Pigeon pea) (Cajanus indicus)	NA	cell wall [GO:0005618]; extracellular region [GO:0005576]; hydrolase activity [GO:0016787]; cell wall organization [GO:0071555]	GO:0005576; GO:0005618; GO:0016787; GO:0071555	GO:0016787~hydrolase activity	GO:0071555~cell wall organization	GO:0005576~extracellular region;GO:0005618~cell wall
g642.t1	595	tr|I1LYD4|I1LYD4_SOYBN	590	85.7	593	99.66	100	79	4	1	590	1	590	1.4e-291	Uncharacterized protein	100817025 GLYMA_13G116900	Glycine max (Soybean) (Glycine hispida)	NA	integral component of membrane [GO:0016021]; transmembrane transporter activity [GO:0022857]	GO:0016021; GO:0022857	GO:0022857~transmembrane transporter activity	NA	GO:0016021~integral component of membrane
g643.t1	569	tr|A0A1S3UHN5|A0A1S3UHN5_VIGRR	959	68.7	591	100	61.63	143	5	12	569	375	956	4e-224	GPI ethanolamine phosphate transferase 3	LOC106765434	Vigna radiata var. radiata (Mung bean) (Phaseolus aureus)	NA	integral component of membrane [GO:0016021]; mannose-ethanolamine phosphotransferase activity [GO:0051377]; GPI anchor biosynthetic process [GO:0006506]	GO:0006506; GO:0016021; GO:0051377	GO:0051377~mannose-ethanolamine phosphotransferase activity	GO:0006506~GPI anchor biosynthetic process	GO:0016021~integral component of membrane
g644.t1	323	tr|A0A1S2XI28|A0A1S2XI28_CICAR	322	80.5	323	100	100	57	3	1	323	1	317	1.2e-143	annexin A13-like	LOC101501647	Cicer arietinum (Chickpea) (Garbanzo)	NA	calcium ion binding [GO:0005509]; calcium-dependent phospholipid binding [GO:0005544]	GO:0005509; GO:0005544	GO:0005509~calcium ion binding;GO:0005544~calcium-dependent phospholipid binding	NA	NA
g645.t1	675	tr|V7BGH7|V7BGH7_PHAVU	519	76.9	429	63.56	82.66	70	14	1	416	86	498	1.3e-176	Uncharacterized protein	PHAVU_007G196100g	Phaseolus vulgaris (Kidney bean) (French bean)	NA	metal ion binding [GO:0046872]; nucleic acid binding [GO:0003676]	GO:0003676; GO:0046872	GO:0003676~nucleic acid binding;GO:0046872~metal ion binding	NA	NA
g646.t1	938	tr|K7N597|K7N597_SOYBN	940	83.2	955	100	100	128	12	1	938	1	940	0	Uncharacterized protein	100792166 GLYMA_20G235300	Glycine max (Soybean) (Glycine hispida)	NA	chromatin [GO:0000785]; nucleus [GO:0005634]; chromatin DNA binding [GO:0031490]; histone demethylase activity (H3-K9 specific) [GO:0032454]; transcription regulatory region sequence-specific DNA binding [GO:0000976]; histone H3-K9 demethylation [GO:0033169]; regulation of transcription, DNA-templated [GO:0006355]	GO:0000785; GO:0000976; GO:0005634; GO:0006355; GO:0031490; GO:0032454; GO:0033169	GO:0000976~transcription regulatory region sequence-specific DNA binding;GO:0031490~chromatin DNA binding;GO:0032454~histone demethylase activity (H3-K9 specific)	GO:0006355~regulation of transcription, DNA-templated;GO:0033169~histone H3-K9 demethylation	GO:0000785~chromatin;GO:0005634~nucleus
g647.t1	360	tr|I1LBB0|I1LBB0_SOYBN	601	88.9	351	97.5	58.4	32	3	6	355	256	600	7.5e-168	Uncharacterized protein	100800749 GLYMA_10G152900	Glycine max (Soybean) (Glycine hispida)	NA	cytoplasm [GO:0005737]; nucleolus [GO:0005730]; ATP binding [GO:0005524]; ATP-dependent RNA helicase activity [GO:0004004]; nucleic acid binding [GO:0003676]; RNA secondary structure unwinding [GO:0010501]; rRNA processing [GO:0006364]	GO:0003676; GO:0004004; GO:0005524; GO:0005730; GO:0005737; GO:0006364; GO:0010501	GO:0003676~nucleic acid binding;GO:0004004~ATP-dependent RNA helicase activity;GO:0005524~ATP binding	GO:0006364~rRNA processing;GO:0010501~RNA secondary structure unwinding	GO:0005730~nucleolus;GO:0005737~cytoplasm
g648.t1	281	tr|I1LV19|I1LV19_SOYBN	424	83.9	273	97.15	64.39	23	2	2	273	4	256	9.8e-131	Uncharacterized protein	GLYMA_12G225400	Glycine max (Soybean) (Glycine hispida)	NA	NA	NA	NA	NA	NA
g649.t1	521	tr|A0A151SVM5|A0A151SVM5_CAJCA	522	93.1	522	100	100	35	1	1	521	1	522	2e-286	Probable bifunctional methylthioribulose-1-phosphate dehydratase/enolase-phosphatase E1 [Includes: Enolase-phosphatase E1 (EC 3.1.3.77) (2,3-diketo-5-methylthio-1-phosphopentane phosphatase); Methylthioribulose-1-phosphate dehydratase (MTRu-1-P dehydratase) (EC 4.2.1.109)]	KK1_014275	Cajanus cajan (Pigeon pea) (Cajanus indicus)	PATHWAY: Amino-acid biosynthesis; L-methionine biosynthesis via salvage pathway; L-methionine from S-methyl-5-thio-alpha-D-ribose 1-phosphate: step 2/6. {ECO:0000256|HAMAP-Rule:MF_03118, ECO:0000256|SAAS:SAAS00630506}.; PATHWAY: Amino-acid biosynthesis; L-methionine biosynthesis via salvage pathway; L-methionine from S-methyl-5-thio-alpha-D-ribose 1-phosphate: step 3/6. {ECO:0000256|HAMAP-Rule:MF…	cytoplasm [GO:0005737]; 2,3-diketo-5-methylthiopentyl-1-phosphate enolase activity [GO:0043715]; 2-hydroxy-3-keto-5-methylthiopentenyl-1-phosphate phosphatase activity [GO:0043716]; acireductone synthase activity [GO:0043874]; magnesium ion binding [GO:0000287]; methylthioribulose 1-phosphate dehydratase activity [GO:0046570]; zinc ion binding [GO:0008270]; L-methionine salvage from methylthioade…	GO:0000287; GO:0005737; GO:0008270; GO:0019284; GO:0019509; GO:0043715; GO:0043716; GO:0043874; GO:0046570	GO:0000287~magnesium ion binding;GO:0008270~zinc ion binding;GO:0043715~2,3-diketo-5-methylthiopentyl-1-phosphate enolase activity;GO:0043716~2-hydroxy-3-keto-5-methylthiopentenyl-1-phosphate phosphatase activity;GO:0043874~acireductone synthase activity;GO:0046570~methylthioribulose 1-phosphate dehydratase activity	GO:0019284~L-methionine biosynthetic process from S-adenosylmethionine;GO:0019509~L-methionine biosynthetic process from methylthioadenosine	GO:0005737~cytoplasm
g650.t1	238	tr|I1M371|I1M371_SOYBN	249	78.3	253	100	100	36	7	1	238	1	249	9.3e-98	Uncharacterized protein	100818804 GLYMA_13G276100	Glycine max (Soybean) (Glycine hispida)	NA	NA	NA	NA	NA	NA
g651.t1	150	tr|A0A2P5EVL5|A0A2P5EVL5_9ROSA	172	33.1	142	94.67	82.56	91	3	3	141	19	159	1.9e-08	Ribonuclease H-like domain containing protein	TorRG33x02_145660	Trema orientalis	NA	nucleic acid binding [GO:0003676]	GO:0003676	GO:0003676~nucleic acid binding	NA	NA
g652.t1	644	tr|I1LUH9|I1LUH9_SOYBN	1107	90.8	612	95.03	55.28	14	3	34	644	537	1107	0	Phospholipid-transporting ATPase (EC 3.6.3.1)	100786505 GLYMA_12G205800	Glycine max (Soybean) (Glycine hispida)	NA	integral component of membrane [GO:0016021]; plasma membrane [GO:0005886]; ATP binding [GO:0005524]; magnesium ion binding [GO:0000287]; phospholipid-translocating ATPase activity [GO:0004012]	GO:0000287; GO:0004012; GO:0005524; GO:0005886; GO:0016021	GO:0000287~magnesium ion binding;GO:0004012~phospholipid-translocating ATPase activity;GO:0005524~ATP binding	NA	GO:0005886~plasma membrane;GO:0016021~integral component of membrane
g653.t1	373	tr|A0A151SEY4|A0A151SEY4_CAJCA	391	71.1	402	100	100	76	11	1	373	1	391	8.9e-156	Zinc finger CCCH domain-containing protein 2	KK1_024744	Cajanus cajan (Pigeon pea) (Cajanus indicus)	NA	metal ion binding [GO:0046872]	GO:0046872	GO:0046872~metal ion binding	NA	NA
g654.t1	386	tr|K7LW36|K7LW36_SOYBN	500	80.8	386	100	77.2	53	2	1	386	136	500	6.2e-176	Uncharacterized protein	100776547 GLYMA_12G205500	Glycine max (Soybean) (Glycine hispida)	NA	NA	NA	NA	NA	NA
g655.t1	421	tr|A0A1S3TRG1|A0A1S3TRG1_VIGRR	438	86.4	419	99.52	95.66	23	2	1	385	1	419	1.8e-197	SWR1-complex protein 4	LOC106757993	Vigna radiata var. radiata (Mung bean) (Phaseolus aureus)	NA	NuA4 histone acetyltransferase complex [GO:0035267]; DNA binding [GO:0003677]; chromatin remodeling [GO:0006338]; DNA repair [GO:0006281]; histone H2A acetylation [GO:0043968]; histone H4 acetylation [GO:0043967]; negative regulation of transcription, DNA-templated [GO:0045892]	GO:0003677; GO:0006281; GO:0006338; GO:0035267; GO:0043967; GO:0043968; GO:0045892	GO:0003677~DNA binding	GO:0006281~DNA repair;GO:0006338~chromatin remodeling;GO:0043967~histone H4 acetylation;GO:0043968~histone H2A acetylation;GO:0045892~negative regulation of transcription, DNA-templated	GO:0035267~NuA4 histone acetyltransferase complex
g656.t1	214	tr|C6T431|C6T431_SOYBN	221	80	220	100	99.55	37	4	1	214	1	219	1.2e-88	Uncharacterized protein	NA	Glycine max (Soybean) (Glycine hispida)	NA	iron ion binding [GO:0005506]; iron-sulfur cluster binding [GO:0051536]; iron-sulfur cluster assembly [GO:0016226]	GO:0005506; GO:0016226; GO:0051536	GO:0005506~iron ion binding;GO:0051536~iron-sulfur cluster binding	GO:0016226~iron-sulfur cluster assembly	NA
g657.t1	607	tr|I1L3J4|I1L3J4_SOYBN	576	90.7	580	95.55	100	37	2	3	582	2	564	4.1e-291	Uncharacterized protein	100810302 GLYMA_09G152300	Glycine max (Soybean) (Glycine hispida)	NA	integral component of membrane [GO:0016021]; membrane [GO:0016020]; inorganic cation transmembrane transporter activity [GO:0022890]; solute:proton antiporter activity [GO:0015299]	GO:0015299; GO:0016020; GO:0016021; GO:0022890	GO:0015299~solute:proton antiporter activity;GO:0022890~inorganic cation transmembrane transporter activity	NA	GO:0016020~membrane;GO:0016021~integral component of membrane
g658.t1	642	tr|A0A151QWJ5|A0A151QWJ5_CAJCA	637	78.4	649	100	100	121	9	1	642	1	637	2.1e-282	Transcription factor MYC2	KK1_044456	Cajanus cajan (Pigeon pea) (Cajanus indicus)	NA	protein dimerization activity [GO:0046983]	GO:0046983	GO:0046983~protein dimerization activity	NA	NA
g659.t1	396	tr|A0A151RB76|A0A151RB76_CAJCA	400	89	372	93.94	93	37	2	6	376	11	379	2.9e-197	Putative E3 ubiquitin-protein ligase HERC1	KK1_038790	Cajanus cajan (Pigeon pea) (Cajanus indicus)	NA	ligase activity [GO:0016874]	GO:0016874	GO:0016874~ligase activity	NA	NA
g660.t1	182	tr|I1KHB5|I1KHB5_SOYBN	208	48.7	187	100	89.9	68	1	22	180	20	206	1.9e-42	Uncharacterized protein	100813853 GLYMA_07G038600	Glycine max (Soybean) (Glycine hispida)	NA	cell wall [GO:0005618]; extracellular region [GO:0005576]; manganese ion binding [GO:0030145]; nutrient reservoir activity [GO:0045735]	GO:0005576; GO:0005618; GO:0030145; GO:0045735	GO:0030145~manganese ion binding;GO:0045735~nutrient reservoir activity	NA	GO:0005576~extracellular region;GO:0005618~cell wall
g661.t1	1076	tr|A0A151S6V2|A0A151S6V2_CAJCA	665	50.9	619	57.53	93.08	273	9	470	1073	61	663	1.2e-155	Putative disease resistance RPP8-like protein 2	KK1_027750	Cajanus cajan (Pigeon pea) (Cajanus indicus)	NA	ADP binding [GO:0043531]	GO:0043531	GO:0043531~ADP binding	NA	NA
g662.t1	710	tr|A0A151S6T8|A0A151S6T8_CAJCA	737	74	731	100	99.19	167	9	1	710	9	737	0	Uncharacterized protein	KK1_027751	Cajanus cajan (Pigeon pea) (Cajanus indicus)	NA	integral component of membrane [GO:0016021]	GO:0016021	NA	NA	GO:0016021~integral component of membrane
g664.t1	1222	tr|K7KTA5|K7KTA5_SOYBN	1521	87.7	1236	100	81.26	132	3	2	1217	7	1242	0	Uncharacterized protein	100796413 GLYMA_06G056500	Glycine max (Soybean) (Glycine hispida)	NA	myosin complex [GO:0016459]; actin binding [GO:0003779]; ATP binding [GO:0005524]; microtubule binding [GO:0008017]; microtubule motor activity [GO:0003777]; actin filament organization [GO:0007015]; microtubule-based movement [GO:0007018]	GO:0003777; GO:0003779; GO:0005524; GO:0007015; GO:0007018; GO:0008017; GO:0016459	GO:0003777~microtubule motor activity;GO:0003779~actin binding;GO:0005524~ATP binding;GO:0008017~microtubule binding	GO:0007015~actin filament organization;GO:0007018~microtubule-based movement	GO:0016459~myosin complex
g665.t1	487	tr|A0A0D2SLT6|A0A0D2SLT6_GOSRA	523	60.4	498	100	95.22	140	9	1	487	1	452	2.7e-152	Uncharacterized protein	B456_005G224200	Gossypium raimondii (New World cotton)	NA	protein ubiquitination [GO:0016567]	GO:0016567	NA	GO:0016567~protein ubiquitination	NA
g666.t1	982	tr|A0A151TN31|A0A151TN31_CAJCA	1021	86.8	985	100	96.47	123	5	1	982	41	1021	0	CCR4-NOT transcription complex subunit 4	KK1_022084	Cajanus cajan (Pigeon pea) (Cajanus indicus)	NA	RNA binding [GO:0003723]	GO:0003723	GO:0003723~RNA binding	NA	NA
g667.t1	1039	tr|A0A151S0I3|A0A151S0I3_CAJCA	1029	92.8	1040	100	100	63	2	1	1039	1	1029	0	Chromosome-associated kinesin KIF4A	KK1_030004	Cajanus cajan (Pigeon pea) (Cajanus indicus)	NA	ATP binding [GO:0005524]; microtubule binding [GO:0008017]; microtubule motor activity [GO:0003777]; microtubule-based movement [GO:0007018]	GO:0003777; GO:0005524; GO:0007018; GO:0008017	GO:0003777~microtubule motor activity;GO:0005524~ATP binding;GO:0008017~microtubule binding	GO:0007018~microtubule-based movement	NA
g668.t1	115	tr|A0A0B2QRI7|A0A0B2QRI7_GLYSO	175	94	117	100	66.86	5	1	1	115	59	175	1.1e-56	Uncharacterized protein	glysoja_041168	Glycine soja (Wild soybean)	NA	NA	NA	NA	NA	NA
g669.t1	286	tr|A0A0B2PN01|A0A0B2PN01_GLYSO	276	86.3	285	99.65	100	29	2	1	285	1	275	6e-136	HVA22-like protein	glysoja_034279	Glycine soja (Wild soybean)	NA	membrane [GO:0016020]; oxidoreductase activity [GO:0016491]	GO:0016020; GO:0016491	GO:0016491~oxidoreductase activity	NA	GO:0016020~membrane
g670.t1	531	tr|A0A0R4J301|A0A0R4J301_SOYBN	529	90.4	417	78.53	78.83	39	1	97	512	3	419	6.4e-224	Endoglucanase (EC 3.2.1.4)	100820195 GLYMA_04G025000	Glycine max (Soybean) (Glycine hispida)	NA	integral component of membrane [GO:0016021]; cellulase activity [GO:0008810]; cellulose catabolic process [GO:0030245]	GO:0008810; GO:0016021; GO:0030245	GO:0008810~cellulase activity	GO:0030245~cellulose catabolic process	GO:0016021~integral component of membrane
g673.t1	215	tr|I1JQR3|I1JQR3_SOYBN	220	81.7	219	100	99.55	35	3	1	214	1	219	2.1e-96	Uncharacterized protein	GLYMA_03G219000	Glycine max (Soybean) (Glycine hispida)	NA	integral component of membrane [GO:0016021]; zinc ion binding [GO:0008270]	GO:0008270; GO:0016021	GO:0008270~zinc ion binding	NA	GO:0016021~integral component of membrane
g674.t1	1272	tr|A0A0R0ER15|A0A0R0ER15_SOYBN	1273	83.6	1282	100	100	191	8	1	1272	1	1273	0	Uncharacterized protein	100811104 GLYMA_19G216000	Glycine max (Soybean) (Glycine hispida)	NA	ATP binding [GO:0005524]; mismatched DNA binding [GO:0030983]; mismatch repair [GO:0006298]	GO:0005524; GO:0006298; GO:0030983	GO:0005524~ATP binding;GO:0030983~mismatched DNA binding	GO:0006298~mismatch repair	NA
g675.t1	659	tr|A0A0S3R2M5|A0A0S3R2M5_PHAAN	661	82	623	94.54	94.25	110	2	38	659	40	661	0	Purple acid phosphatase (EC 3.1.3.2)	Vigan.01G251800 VIGAN_01251800	Vigna angularis var. angularis	NA	integral component of membrane [GO:0016021]; acid phosphatase activity [GO:0003993]; metal ion binding [GO:0046872]	GO:0003993; GO:0016021; GO:0046872	GO:0003993~acid phosphatase activity;GO:0046872~metal ion binding	NA	GO:0016021~integral component of membrane
g676.t1	988	tr|K7N0Z8|K7N0Z8_SOYBN	978	87	988	100	100	118	1	1	988	1	978	0	Alpha-1,4 glucan phosphorylase (EC 2.4.1.1)	100818065 GLYMA_20G026700	Glycine max (Soybean) (Glycine hispida)	NA	cytoplasm [GO:0005737]; glycogen phosphorylase activity [GO:0008184]; linear malto-oligosaccharide phosphorylase activity [GO:0102250]; pyridoxal phosphate binding [GO:0030170]; SHG alpha-glucan phosphorylase activity [GO:0102499]; glycogen catabolic process [GO:0005980]	GO:0005737; GO:0005980; GO:0008184; GO:0030170; GO:0102250; GO:0102499	GO:0008184~glycogen phosphorylase activity;GO:0030170~pyridoxal phosphate binding	GO:0005980~glycogen catabolic process	GO:0005737~cytoplasm
g677.t1	305	tr|A0A1S2YIP5|A0A1S2YIP5_CICAR	350	77.6	321	100	91.71	54	3	1	305	30	348	1.4e-138	2-alkenal reductase (NADP(+)-dependent)-like	LOC101491786	Cicer arietinum (Chickpea) (Garbanzo)	NA	oxidoreductase activity [GO:0016491]	GO:0016491	GO:0016491~oxidoreductase activity	NA	NA
g678.t1	114	tr|I3S8H5|I3S8H5_LOTJA	127	72.6	117	100	92.13	20	4	1	114	20	127	8.8e-38	Uncharacterized protein	NA	Lotus japonicus (Lotus corniculatus var. japonicus)	NA	metal ion binding [GO:0046872]; metal ion transport [GO:0030001]	GO:0030001; GO:0046872	GO:0046872~metal ion binding	GO:0030001~metal ion transport	NA
g679.t1	129	tr|A0A1S2YLZ6|A0A1S2YLZ6_CICAR	398	77.9	104	80.62	26.13	22	1	5	107	30	133	1.4e-36	Queuine tRNA-ribosyltransferase catalytic subunit 1 (EC 2.4.2.29) (Guanine insertion enzyme) (tRNA-guanine transglycosylase)	LOC101493451	Cicer arietinum (Chickpea) (Garbanzo)	NA	cytoplasm [GO:0005737]; metal ion binding [GO:0046872]; queuine tRNA-ribosyltransferase activity [GO:0008479]; tRNA-guanine transglycosylation [GO:0101030]	GO:0005737; GO:0008479; GO:0046872; GO:0101030	GO:0008479~queuine tRNA-ribosyltransferase activity;GO:0046872~metal ion binding	NA	GO:0005737~cytoplasm
g680.t1	279	tr|A0A0B2REP5|A0A0B2REP5_GLYSO	286	89.5	286	100	100	23	1	1	279	1	286	7.4e-139	Hypersensitive-induced response protein 1	glysoja_037165	Glycine soja (Wild soybean)	NA	NA	NA	NA	NA	NA
g681.t1	276	tr|Q6W2J3|Q6W2J3_LOTJA	276	93.8	276	100	100	17	0	1	276	1	276	2.1e-146	VDAC1.3	NA	Lotus japonicus (Lotus corniculatus var. japonicus)	NA	mitochondrial outer membrane [GO:0005741]; voltage-gated anion channel activity [GO:0008308]	GO:0005741; GO:0008308	GO:0008308~voltage-gated anion channel activity	NA	GO:0005741~mitochondrial outer membrane
g682.t1	529	tr|A0A151UCR6|A0A151UCR6_CAJCA	585	90.1	526	99.43	89.91	52	0	4	529	60	585	9.7e-281	Uncharacterized protein	KK1_021358	Cajanus cajan (Pigeon pea) (Cajanus indicus)	NA	integral component of membrane [GO:0016021]; transmembrane transport [GO:0055085]	GO:0016021; GO:0055085	NA	GO:0055085~transmembrane transport	GO:0016021~integral component of membrane
g683.t1	531	tr|I1KI90|I1KI90_SOYBN	532	92.4	526	99.06	98.87	39	1	1	526	1	525	2.2e-288	Uncharacterized protein	100779986 GLYMA_07G069500	Glycine max (Soybean) (Glycine hispida)	NA	integral component of membrane [GO:0016021]; heme binding [GO:0020037]; iron ion binding [GO:0005506]; monooxygenase activity [GO:0004497]; oxidoreductase activity, acting on paired donors, with incorporation or reduction of molecular oxygen [GO:0016705]	GO:0004497; GO:0005506; GO:0016021; GO:0016705; GO:0020037	GO:0004497~monooxygenase activity;GO:0005506~iron ion binding;GO:0016705~oxidoreductase activity, acting on paired donors, with incorporation or reduction of molecular oxygen;GO:0020037~heme binding	NA	GO:0016021~integral component of membrane
g684.t1	641	tr|A0A1S2XW58|A0A1S2XW58_CICAR	593	84.6	642	100	100	49	4	1	641	1	593	0	CDPK-related kinase 3	LOC101492964	Cicer arietinum (Chickpea) (Garbanzo)	NA	ATP binding [GO:0005524]; calcium ion binding [GO:0005509]; protein kinase activity [GO:0004672]	GO:0004672; GO:0005509; GO:0005524	GO:0004672~protein kinase activity;GO:0005509~calcium ion binding;GO:0005524~ATP binding	NA	NA
g685.t1	380	tr|A0A151TM36|A0A151TM36_CAJCA	438	85.3	388	100	88.58	45	3	1	379	53	437	1.9e-190	Polygalacturonase	KK1_021722	Cajanus cajan (Pigeon pea) (Cajanus indicus)	NA	extracellular region [GO:0005576]; polygalacturonase activity [GO:0004650]; carbohydrate metabolic process [GO:0005975]; cell wall organization [GO:0071555]	GO:0004650; GO:0005576; GO:0005975; GO:0071555	GO:0004650~polygalacturonase activity	GO:0005975~carbohydrate metabolic process;GO:0071555~cell wall organization	GO:0005576~extracellular region
g687.t1	445	tr|A0A0L9V8I0|A0A0L9V8I0_PHAAN	380	86.6	367	82.47	96.58	48	1	1	367	1	366	7.6e-194	Purple acid phosphatase (EC 3.1.3.2)	LR48_Vigan08g203900	Phaseolus angularis (Azuki bean) (Vigna angularis)	NA	acid phosphatase activity [GO:0003993]; metal ion binding [GO:0046872]	GO:0003993; GO:0046872	GO:0003993~acid phosphatase activity;GO:0046872~metal ion binding	NA	NA
g688.t1	467	tr|K7L1U9|K7L1U9_SOYBN	499	84.1	477	100	95.59	60	1	3	463	18	494	3.6e-231	Uncharacterized protein	100819366 GLYMA_07G149300	Glycine max (Soybean) (Glycine hispida)	NA	NA	NA	NA	NA	NA
g693.t1	272	tr|A0A1S3TFP3|A0A1S3TFP3_VIGRR	474	76.2	164	60.29	34.6	25	3	76	226	278	440	1.3e-58	pre-mRNA-splicing factor CEF1 isoform X1	LOC106755015	Vigna radiata var. radiata (Mung bean) (Phaseolus aureus)	NA	DNA binding [GO:0003677]	GO:0003677	GO:0003677~DNA binding	NA	NA
g694.t1	207	tr|A0A0S3T8W1|A0A0S3T8W1_PHAAN	453	89.3	206	99.52	45.47	21	1	2	207	249	453	8.3e-103	Enhancer of polycomb-like protein	Vigan.11G091900 VIGAN_11091900	Vigna angularis var. angularis	NA	Piccolo NuA4 histone acetyltransferase complex [GO:0032777]; regulation of transcription by RNA polymerase II [GO:0006357]; transcription, DNA-templated [GO:0006351]	GO:0006351; GO:0006357; GO:0032777	NA	GO:0006351~transcription, DNA-templated;GO:0006357~regulation of transcription from RNA polymerase II promoter	GO:0032777~Piccolo NuA4 histone acetyltransferase complex
g695.t1	200	tr|A0A151REB9|A0A151REB9_CAJCA	185	86.7	188	94	100	16	1	1	188	1	179	8.1e-87	Enhancer of polycomb-like protein	KK1_037923	Cajanus cajan (Pigeon pea) (Cajanus indicus)	NA	Piccolo NuA4 histone acetyltransferase complex [GO:0032777]; regulation of transcription by RNA polymerase II [GO:0006357]; transcription, DNA-templated [GO:0006351]	GO:0006351; GO:0006357; GO:0032777	NA	GO:0006351~transcription, DNA-templated;GO:0006357~regulation of transcription from RNA polymerase II promoter	GO:0032777~Piccolo NuA4 histone acetyltransferase complex
g699.t1	540	tr|A0A1S3V8D6|A0A1S3V8D6_VIGRR	525	92.2	540	100	100	27	1	1	540	1	525	4.7e-291	pre-mRNA-processing factor 19-like	LOC106772489	Vigna radiata var. radiata (Mung bean) (Phaseolus aureus)	NA	Prp19 complex [GO:0000974]; ubiquitin protein ligase activity [GO:0061630]; DNA repair [GO:0006281]; mRNA splicing, via spliceosome [GO:0000398]	GO:0000398; GO:0000974; GO:0006281; GO:0061630	GO:0061630~ubiquitin protein ligase activity	GO:0000398~mRNA splicing, via spliceosome;GO:0006281~DNA repair	GO:0000974~Prp19 complex
g700.t1	506	tr|V7AJ82|V7AJ82_PHAVU	494	84.1	508	100	100	65	7	1	506	1	494	9.1e-236	Uncharacterized protein	PHAVU_011G070200g	Phaseolus vulgaris (Kidney bean) (French bean)	NA	NA	NA	NA	NA	NA
g701.t1	830	tr|I1LK95|I1LK95_SOYBN	1391	83.5	339	40.84	24.37	50	1	20	358	691	1023	1.9e-161	DNA-directed RNA polymerase subunit (EC 2.7.7.6)	100811292 GLYMA_U034000	Glycine max (Soybean) (Glycine hispida)	NA	DNA-directed RNA polymerase III complex [GO:0005666]; DNA binding [GO:0003677]; DNA-directed 5'-3' RNA polymerase activity [GO:0003899]; transcription by RNA polymerase III [GO:0006383]	GO:0003677; GO:0003899; GO:0005666; GO:0006383	GO:0003677~DNA binding;GO:0003899~DNA-directed RNA polymerase activity	GO:0006383~transcription from RNA polymerase III promoter	GO:0005666~DNA-directed RNA polymerase III complex
g702.t1	252	tr|A0A151RQ69|A0A151RQ69_CAJCA	248	86.5	252	100	100	30	2	1	252	1	248	3.3e-122	Viral IAP-associated factor isogeny	KK1_033805	Cajanus cajan (Pigeon pea) (Cajanus indicus)	NA	NA	NA	NA	NA	NA
g704.t1	214	tr|I1MD84|I1MD84_SOYBN	1272	73.7	209	97.66	16.43	53	1	5	213	11	217	4.6e-80	Uncharacterized protein	100817761 GLYMA_15G031900	Glycine max (Soybean) (Glycine hispida)	NA	cytoplasm [GO:0005737]; spliceosomal complex [GO:0005681]; ATP binding [GO:0005524]; ATP-dependent RNA helicase activity [GO:0004004]; RNA binding [GO:0003723]; mRNA splicing, via spliceosome [GO:0000398]	GO:0000398; GO:0003723; GO:0004004; GO:0005524; GO:0005681; GO:0005737	GO:0003723~RNA binding;GO:0004004~ATP-dependent RNA helicase activity;GO:0005524~ATP binding	GO:0000398~mRNA splicing, via spliceosome	GO:0005681~spliceosomal complex;GO:0005737~cytoplasm
g705.t1	461	tr|A0A0B2RIZ2|A0A0B2RIZ2_GLYSO	547	59.6	530	100	96.89	127	10	4	461	33	547	1.1e-147	Protein IQ-DOMAIN 31	glysoja_037152	Glycine soja (Wild soybean)	NA	NA	NA	NA	NA	NA
g707.t1	1592	tr|A0A0B2R8Q0|A0A0B2R8Q0_GLYSO	1616	85.2	1625	100	100	199	11	1	1592	1	1616	0	Uncharacterized protein	glysoja_040158	Glycine soja (Wild soybean)	NA	NA	NA	NA	NA	NA
g712.t1	476	tr|K7KZ53|K7KZ53_SOYBN	481	80.9	481	100	100	87	3	1	476	1	481	2.7e-221	Uncharacterized protein	100806197 GLYMA_07G021200	Glycine max (Soybean) (Glycine hispida)	NA	aspartic-type endopeptidase activity [GO:0004190]; protein catabolic process [GO:0030163]; proteolysis [GO:0006508]	GO:0004190; GO:0006508; GO:0030163	GO:0004190~aspartic-type endopeptidase activity	GO:0006508~proteolysis;GO:0030163~protein catabolic process	NA
g713.t1	315	tr|I1KGQ5|I1KGQ5_SOYBN	314	84.8	315	100	100	47	1	1	315	1	314	3.3e-151	Uncharacterized protein	100805119 GLYMA_07G021100	Glycine max (Soybean) (Glycine hispida)	NA	cyclin-dependent protein kinase holoenzyme complex [GO:0000307]; cytoplasm [GO:0005737]; nucleus [GO:0005634]; ATP binding [GO:0005524]; cyclin binding [GO:0030332]; cyclin-dependent protein serine/threonine kinase activity [GO:0004693]; G1/S transition of mitotic cell cycle [GO:0000082]; multicellular organism development [GO:0007275]; positive regulation of cell proliferation [GO:0008284]; prot…	GO:0000082; GO:0000307; GO:0004693; GO:0005524; GO:0005634; GO:0005737; GO:0006468; GO:0007165; GO:0007275; GO:0008284; GO:0010033; GO:0010389; GO:0010468; GO:0030332	GO:0004693~cyclin-dependent protein serine/threonine kinase activity;GO:0005524~ATP binding;GO:0030332~cyclin binding	GO:0000082~G1/S transition of mitotic cell cycle;GO:0006468~protein phosphorylation;GO:0007165~signal transduction;GO:0007275~multicellular organismal development;GO:0008284~positive regulation of cell proliferation;GO:0010033~response to organic substance;GO:0010389~regulation of G2/M transition of mitotic cell cycle;GO:0010468~regulation of gene expression	GO:0000307~cyclin-dependent protein kinase holoenzyme complex;GO:0005634~nucleus;GO:0005737~cytoplasm
g714.t1	65	tr|A0A061FK97|A0A061FK97_THECC	113	83.8	37	56.92	32.74	6	0	1	37	1	37	4.4e-10	Cytochrome c-2	TCM_036275	Theobroma cacao (Cacao) (Cocoa)	NA	mitochondrion [GO:0005739]; respiratory chain [GO:0070469]; electron transfer activity [GO:0009055]; heme binding [GO:0020037]; metal ion binding [GO:0046872]	GO:0005739; GO:0009055; GO:0020037; GO:0046872; GO:0070469	GO:0009055~electron carrier activity;GO:0020037~heme binding;GO:0046872~metal ion binding	NA	GO:0005739~mitochondrion;GO:0070469~respiratory chain
g715.t1	222	tr|U5U2R1|U5U2R1_PHAVU	201	84.8	79	35.59	39.3	12	0	61	139	40	118	1.4e-31	Ubiquitin conjugating enzyme/ubiquitin-like activating enzyme	NA	Phaseolus vulgaris (Kidney bean) (French bean)	NA	NA	NA	NA	NA	NA
g716.t1	559	tr|A0A0S3STP2|A0A0S3STP2_PHAAN	575	91.3	554	99.11	96.35	24	1	30	559	22	575	1.5e-276	Uncharacterized protein	Vigan.08G309300 VIGAN_08309300	Vigna angularis var. angularis	NA	cytoplasm [GO:0005737]; ATP binding [GO:0005524]; protein refolding [GO:0042026]	GO:0005524; GO:0005737; GO:0042026	GO:0005524~ATP binding	GO:0042026~protein refolding	GO:0005737~cytoplasm
g717.t1	86	tr|A0A0B2P8Y8|A0A0B2P8Y8_GLYSO	272	73	100	100	36.76	7	2	1	80	1	100	3.3e-29	Ribosomal RNA processing protein 36 like	glysoja_036623	Glycine soja (Wild soybean)	NA	nucleolus [GO:0005730]; cleavage involved in rRNA processing [GO:0000469]	GO:0000469; GO:0005730	NA	GO:0000469~cleavage involved in rRNA processing	GO:0005730~nucleolus
g718.t1	1018	tr|V7AQG4|V7AQG4_PHAVU	1023	83.5	946	92.93	92.47	153	3	1	945	1	944	0	Uncharacterized protein	PHAVU_010G049000g	Phaseolus vulgaris (Kidney bean) (French bean)	NA	NA	NA	NA	NA	NA
g719.t1	276	tr|A0A1J7FPD1|A0A1J7FPD1_LUPAN	2914	80	235	85.14	8.06	45	1	42	276	945	1177	1.5e-96	Uncharacterized protein	TanjilG_18595	Lupinus angustifolius (Narrow-leaved blue lupine)	NA	NA	NA	NA	NA	NA
g720.t1	566	tr|I1LPL0|I1LPL0_SOYBN	567	94.5	565	99.82	99.65	31	0	1	565	1	565	0	Uncharacterized protein	100814521 GLYMA_12G028300	Glycine max (Soybean) (Glycine hispida)	NA	integral component of membrane [GO:0016021]; flavin adenine dinucleotide binding [GO:0050660]; oxidoreductase activity, acting on CH-OH group of donors [GO:0016614]; steroid metabolic process [GO:0008202]	GO:0008202; GO:0016021; GO:0016614; GO:0050660	GO:0016614~oxidoreductase activity, acting on CH-OH group of donors;GO:0050660~flavin adenine dinucleotide binding	GO:0008202~steroid metabolic process	GO:0016021~integral component of membrane
g722.t1	720	tr|A0A1R3HPU1|A0A1R3HPU1_9ROSI	620	72.4	630	87.5	100	146	9	105	720	5	620	2.1e-241	C2 calcium-dependent membrane targeting	COLO4_27668	Corchorus olitorius	NA	integral component of membrane [GO:0016021]; lipid binding [GO:0008289]; lipid transport [GO:0006869]	GO:0006869; GO:0008289; GO:0016021	GO:0008289~lipid binding	GO:0006869~lipid transport	GO:0016021~integral component of membrane
g723.t1	449	tr|I1LIV3|I1LIV3_SOYBN	583	88.4	448	99.78	76.84	52	0	1	448	135	582	3.7e-233	Uncharacterized protein	100791270 GLYMA_11G103200	Glycine max (Soybean) (Glycine hispida)	NA	NA	NA	NA	NA	NA
g724.t1	425	tr|A0A151SN01|A0A151SN01_CAJCA	504	91.2	409	96.24	81.15	36	0	17	425	96	504	2.2e-214	Cytochrome P450 704C1 family	KK1_002458	Cajanus cajan (Pigeon pea) (Cajanus indicus)	NA	integral component of membrane [GO:0016021]; heme binding [GO:0020037]; iron ion binding [GO:0005506]; oxidoreductase activity, acting on paired donors, with incorporation or reduction of molecular oxygen [GO:0016705]	GO:0005506; GO:0016021; GO:0016705; GO:0020037	GO:0005506~iron ion binding;GO:0016705~oxidoreductase activity, acting on paired donors, with incorporation or reduction of molecular oxygen;GO:0020037~heme binding	NA	GO:0016021~integral component of membrane
g725.t1	734	tr|V7AMF1|V7AMF1_PHAVU	849	88.6	740	100	87.16	76	4	1	734	112	849	0	Uncharacterized protein (Fragment)	PHAVU_010G048900g	Phaseolus vulgaris (Kidney bean) (French bean)	NA	NA	NA	NA	NA	NA
g726.t1	988	tr|A0A0R0KCB2|A0A0R0KCB2_SOYBN	930	76.7	1012	100	100	130	13	1	988	1	930	0	Uncharacterized protein	100796201 GLYMA_04G092200	Glycine max (Soybean) (Glycine hispida)	NA	GTPase activator activity [GO:0005096]; signal transduction [GO:0007165]	GO:0005096; GO:0007165	GO:0005096~GTPase activator activity	GO:0007165~signal transduction	NA
g727.t1	289	tr|A0A0R4J330|A0A0R4J330_SOYBN	300	78.9	308	100	100	38	5	1	289	1	300	1.5e-126	Uncharacterized protein	100790234 GLYMA_04G092100	Glycine max (Soybean) (Glycine hispida)	NA	integral component of membrane [GO:0016021]; mitochondrial membrane [GO:0031966]; mitochondrial transport [GO:0006839]	GO:0006839; GO:0016021; GO:0031966	NA	GO:0006839~mitochondrial transport	GO:0016021~integral component of membrane;GO:0031966~mitochondrial membrane
g728.t1	397	tr|I3SYN6|I3SYN6_LOTJA	399	87.4	396	99.75	99.25	49	1	1	396	1	395	4.2e-204	Uncharacterized protein	NA	Lotus japonicus (Lotus corniculatus var. japonicus)	NA	catalytic activity [GO:0003824]; pyridoxal phosphate binding [GO:0030170]; biosynthetic process [GO:0009058]	GO:0003824; GO:0009058; GO:0030170	GO:0003824~catalytic activity;GO:0030170~pyridoxal phosphate binding	GO:0009058~biosynthetic process	NA
g729.t1	519	tr|A0A2P5YBE5|A0A2P5YBE5_GOSBA	520	91.6	521	100	100	41	2	1	519	1	520	7e-276	Katanin p60 ATPase-containing subunit A1 (Katanin p60 subunit A1) (EC 3.6.4.3) (p60 katanin)	KATNA1 GOBAR_AA07693	Gossypium barbadense (Sea-island cotton) (Egyptian cotton)	NA	cytoplasm [GO:0005737]; microtubule [GO:0005874]; ATP binding [GO:0005524]; microtubule binding [GO:0008017]; microtubule-severing ATPase activity [GO:0008568]	GO:0005524; GO:0005737; GO:0005874; GO:0008017; GO:0008568	GO:0005524~ATP binding;GO:0008017~microtubule binding;GO:0008568~microtubule-severing ATPase activity	NA	GO:0005737~cytoplasm;GO:0005874~microtubule
g731.t1	160	tr|K7K6J4|K7K6J4_SOYBN	318	93.1	159	99.38	50	11	0	1	159	160	318	8.7e-84	Uncharacterized protein	100812489 GLYMA_02G051600	Glycine max (Soybean) (Glycine hispida)	NA	heme binding [GO:0020037]; iron ion binding [GO:0005506]; monooxygenase activity [GO:0004497]; oxidoreductase activity, acting on paired donors, with incorporation or reduction of molecular oxygen [GO:0016705]	GO:0004497; GO:0005506; GO:0016705; GO:0020037	GO:0004497~monooxygenase activity;GO:0005506~iron ion binding;GO:0016705~oxidoreductase activity, acting on paired donors, with incorporation or reduction of molecular oxygen;GO:0020037~heme binding	NA	NA
g732.t1	365	tr|V7BF42|V7BF42_PHAVU	553	86.5	363	99.45	65.64	48	1	1	362	1	363	7.4e-179	Uncharacterized protein	PHAVU_007G078800g	Phaseolus vulgaris (Kidney bean) (French bean)	NA	ATP binding [GO:0005524]; protein kinase activity [GO:0004672]	GO:0004672; GO:0005524	GO:0004672~protein kinase activity;GO:0005524~ATP binding	NA	NA
g733.t1	214	tr|I1M3I8|I1M3I8_SOYBN	213	86.4	214	100	100	28	1	1	214	1	213	2e-96	Uncharacterized protein	100804209 GLYMA_13G287300	Glycine max (Soybean) (Glycine hispida)	NA	NA	NA	NA	NA	NA
g734.t1	222	tr|A0A151RX32|A0A151RX32_CAJCA	255	79.2	255	100	100	20	3	1	222	1	255	7.3e-105	Transcription factor ILR3	KK1_031266	Cajanus cajan (Pigeon pea) (Cajanus indicus)	NA	protein dimerization activity [GO:0046983]	GO:0046983	GO:0046983~protein dimerization activity	NA	NA
g735.t1	359	tr|C6TA39|C6TA39_SOYBN	493	92.4	353	98.33	71.6	25	2	1	352	1	352	5.2e-185	Uncharacterized protein	100815163 GLYMA_10G023000	Glycine max (Soybean) (Glycine hispida)	NA	NA	NA	NA	NA	NA
g736.t1	392	tr|A0A1S3V261|A0A1S3V261_VIGRR	396	89.7	390	99.49	98.48	36	1	2	391	10	395	7.3e-201	DNA-damage-repair/toleration protein DRT100-like	LOC106771020	Vigna radiata var. radiata (Mung bean) (Phaseolus aureus)	NA	NA	NA	NA	NA	NA
g737.t1	1152	tr|K7N587|K7N587_SOYBN	1128	80.7	1158	100	100	173	8	1	1152	15	1128	0	Uncharacterized protein	100789533 GLYMA_20G234500	Glycine max (Soybean) (Glycine hispida)	NA	nucleus [GO:0005634]; transcriptional repressor complex [GO:0017053]; DNA binding [GO:0003677]; cell cycle [GO:0007049]; transcription, DNA-templated [GO:0006351]	GO:0003677; GO:0005634; GO:0006351; GO:0007049; GO:0017053	GO:0003677~DNA binding	GO:0006351~transcription, DNA-templated;GO:0007049~cell cycle	GO:0005634~nucleus;GO:0017053~transcriptional repressor complex
g740.t1	382	tr|I1LX25|I1LX25_SOYBN	359	84.9	384	100	100	31	3	1	382	1	359	7.7e-179	Uncharacterized protein	100785654 GLYMA_13G045900	Glycine max (Soybean) (Glycine hispida)	NA	integral component of membrane [GO:0016021]; membrane [GO:0016020]; zinc ion transmembrane transporter activity [GO:0005385]; regulation of sequestering of zinc ion [GO:0061088]; response to zinc ion [GO:0010043]	GO:0005385; GO:0010043; GO:0016020; GO:0016021; GO:0061088	GO:0005385~zinc ion transmembrane transporter activity	GO:0010043~response to zinc ion;GO:0061088~regulation of sequestering of zinc ion	GO:0016020~membrane;GO:0016021~integral component of membrane
g741.t1	311	tr|I1JX83|I1JX83_SOYBN	348	85.1	303	97.43	87.07	43	2	1	303	1	301	1.8e-154	Uncharacterized protein	100799543 GLYMA_04G184500	Glycine max (Soybean) (Glycine hispida)	NA	integral component of membrane [GO:0016021]	GO:0016021	NA	NA	GO:0016021~integral component of membrane
g742.t1	1101	tr|K7KKY2|K7KKY2_SOYBN	1027	70.2	1109	100	100	241	15	1	1101	1	1027	0	Uncharacterized protein	100800081 GLYMA_04G184600	Glycine max (Soybean) (Glycine hispida)	NA	phosphatidylinositol binding [GO:0035091]	GO:0035091	GO:0035091~phosphatidylinositol binding	NA	NA
g744.t1	424	tr|A0A0S3TBX9|A0A0S3TBX9_PHAAN	425	92.9	425	100	100	29	1	1	424	1	425	2e-228	Uncharacterized protein	Vigan.11G222200 VIGAN_11222200	Vigna angularis var. angularis	NA	cytoplasm [GO:0005737]; oxidoreductase activity, acting on the CH-CH group of donors [GO:0016627]	GO:0005737; GO:0016627	GO:0016627~oxidoreductase activity, acting on the CH-CH group of donors	NA	GO:0005737~cytoplasm
g745.t1	83	tr|A0A151REB8|A0A151REB8_CAJCA	195	79.5	83	100	42.56	17	0	1	83	113	195	5.4e-29	Homeobox protein knotted-1-like 1	KK1_037823	Cajanus cajan (Pigeon pea) (Cajanus indicus)	NA	nucleus [GO:0005634]; DNA binding [GO:0003677]	GO:0003677; GO:0005634	GO:0003677~DNA binding	NA	GO:0005634~nucleus
g746.t1	438	tr|A0A151SHR3|A0A151SHR3_CAJCA	429	77.1	445	100	100	79	6	1	438	1	429	7.5e-178	Protein IQ-DOMAIN 1	KK1_000493	Cajanus cajan (Pigeon pea) (Cajanus indicus)	NA	NA	NA	NA	NA	NA
g747.t1	484	tr|A0A151SHR6|A0A151SHR6_CAJCA	503	80.9	502	100	99.8	68	5	1	475	2	502	1.1e-230	Uncharacterized protein	KK1_000490	Cajanus cajan (Pigeon pea) (Cajanus indicus)	NA	NA	NA	NA	NA	NA
g748.t1	675	tr|A0A0B2R360|A0A0B2R360_GLYSO	669	84.8	673	99.7	100	84	6	1	661	1	667	0	Zeaxanthin epoxidase, chloroplastic (EC 1.14.15.21)	glysoja_035808	Glycine soja (Wild soybean)	PATHWAY: Plant hormone biosynthesis; abscisate biosynthesis. {ECO:0000256|PIRNR:PIRNR036989}.	chloroplast [GO:0009507]; membrane [GO:0016020]; FAD binding [GO:0071949]; zeaxanthin epoxidase [overall] activity [GO:0009540]; abscisic acid biosynthetic process [GO:0009688]	GO:0009507; GO:0009540; GO:0009688; GO:0016020; GO:0071949	GO:0009540~zeaxanthin epoxidase [overall] activity;GO:0071949~FAD binding	GO:0009688~abscisic acid biosynthetic process	GO:0009507~chloroplast;GO:0016020~membrane
g749.t1	446	tr|K7KP85|K7KP85_SOYBN	414	73.3	442	99.1	100	83	13	12	446	1	414	9.3e-168	Uncharacterized protein	100801357 GLYMA_05G095500	Glycine max (Soybean) (Glycine hispida)	NA	NA	NA	NA	NA	NA
g751.t1	228	tr|A0A2N9ELR5|A0A2N9ELR5_FAGSY	221	91.2	228	100	100	9	1	1	228	1	217	8e-115	40S ribosomal protein S8	FSB_LOCUS3472	Fagus sylvatica (Beechnut)	NA	ribosome [GO:0005840]; structural constituent of ribosome [GO:0003735]; translation [GO:0006412]	GO:0003735; GO:0005840; GO:0006412	GO:0003735~structural constituent of ribosome	GO:0006412~translation	GO:0005840~ribosome
g752.t1	263	tr|A0A0B2QDF5|A0A0B2QDF5_GLYSO	852	90.1	232	88.21	27.23	23	0	20	251	128	359	3.7e-116	Putative pre-mRNA-splicing factor ATP-dependent RNA helicase DHX16 (EC 3.6.4.13)	glysoja_029115	Glycine soja (Wild soybean)	NA	ATP binding [GO:0005524]; helicase activity [GO:0004386]	GO:0004386; GO:0005524	GO:0004386~helicase activity;GO:0005524~ATP binding	NA	NA
g754.t1	506	tr|K7KLY3|K7KLY3_SOYBN	508	85.7	517	100	100	54	3	1	506	1	508	1.3e-245	Uncharacterized protein	100810373 GLYMA_04G237000	Glycine max (Soybean) (Glycine hispida)	NA	ATP binding [GO:0005524]; phosphomevalonate kinase activity [GO:0004631]	GO:0004631; GO:0005524	GO:0004631~phosphomevalonate kinase activity;GO:0005524~ATP binding	NA	NA
g755.t1	218	tr|A0A2K3PIK0|A0A2K3PIK0_TRIPR	224	75.6	193	88.53	86.16	36	4	1	184	1	191	4.7e-72	Serine/arginine-rich splicing factor 33-like protein	L195_g011809	Trifolium pratense (Red clover)	NA	RNA binding [GO:0003723]	GO:0003723	GO:0003723~RNA binding	NA	NA
g757.t1	389	tr|V7BMB5|V7BMB5_PHAVU	360	83.8	388	99.74	100	35	3	2	389	1	360	6.2e-184	Uncharacterized protein	PHAVU_007G262500g	Phaseolus vulgaris (Kidney bean) (French bean)	NA	NA	NA	NA	NA	NA
g758.t1	365	tr|A0A0R0I6N1|A0A0R0I6N1_SOYBN	319	80.8	281	76.99	88.09	46	3	1	278	1	276	1.4e-121	Uncharacterized protein	100801270 GLYMA_09G104600	Glycine max (Soybean) (Glycine hispida)	NA	NA	NA	NA	NA	NA
g759.t1	803	tr|A0A151S117|A0A151S117_CAJCA	718	58.2	739	92.03	100	196	18	1	660	1	705	7e-198	Microspherule protein 1	KK1_029899	Cajanus cajan (Pigeon pea) (Cajanus indicus)	NA	Ino80 complex [GO:0031011]; MLL1 complex [GO:0071339]; G-quadruplex RNA binding [GO:0002151]	GO:0002151; GO:0031011; GO:0071339	GO:0002151~G-quadruplex RNA binding	NA	GO:0031011~Ino80 complex;GO:0071339~MLL1 complex
g760.t1	297	tr|C6TBP9|C6TBP9_SOYBN	324	80.9	325	100	100	33	3	1	297	1	324	2.6e-134	Uncharacterized protein	100803629 GLYMA_19G214000	Glycine max (Soybean) (Glycine hispida)	NA	endomembrane system [GO:0012505]; integral component of membrane [GO:0016021]; SNARE complex [GO:0031201]; SNAP receptor activity [GO:0005484]; SNARE binding [GO:0000149]; intracellular protein transport [GO:0006886]; vesicle docking [GO:0048278]; vesicle fusion [GO:0006906]	GO:0000149; GO:0005484; GO:0006886; GO:0006906; GO:0012505; GO:0016021; GO:0031201; GO:0048278	GO:0000149~SNARE binding;GO:0005484~SNAP receptor activity	GO:0006886~intracellular protein transport;GO:0006906~vesicle fusion;GO:0048278~vesicle docking	GO:0012505~endomembrane system;GO:0016021~integral component of membrane;GO:0031201~SNARE complex
g761.t1	1162	tr|A0A0B2QGN1|A0A0B2QGN1_GLYSO	1151	88.8	1167	100	100	109	9	2	1162	1	1151	0	Cellulose synthase-like protein D5 (EC 2.4.1.12) (EC 2.4.2.24)	glysoja_039673	Glycine soja (Wild soybean)	NA	integral component of membrane [GO:0016021]; 1,4-beta-D-xylan synthase activity [GO:0047517]; cellulose synthase (UDP-forming) activity [GO:0016760]; cell wall organization [GO:0071555]; cellulose biosynthetic process [GO:0030244]	GO:0016021; GO:0016760; GO:0030244; GO:0047517; GO:0071555	GO:0016760~cellulose synthase (UDP-forming) activity;GO:0047517~1,4-beta-D-xylan synthase activity	GO:0030244~cellulose biosynthetic process;GO:0071555~cell wall organization	GO:0016021~integral component of membrane
g762.t1	347	tr|A0A1S2XTW6|A0A1S2XTW6_CICAR	355	82.5	355	100	100	53	3	1	346	1	355	1.8e-171	Hexosyltransferase (EC 2.4.1.-)	LOC101494260	Cicer arietinum (Chickpea) (Garbanzo)	NA	transferase activity, transferring glycosyl groups [GO:0016757]	GO:0016757	GO:0016757~transferase activity, transferring glycosyl groups	NA	NA
g764.t1	456	tr|A0A0R0KJE6|A0A0R0KJE6_SOYBN	445	82.9	461	100	100	58	3	1	456	1	445	4.1e-219	Uncharacterized protein	100789518 GLYMA_04G252800	Glycine max (Soybean) (Glycine hispida)	NA	NA	NA	NA	NA	NA
g765.t1	753	tr|K7KUG3|K7KUG3_SOYBN	755	78.9	762	100	100	141	11	1	751	1	753	0	Uncharacterized protein	100780144 GLYMA_06G109800	Glycine max (Soybean) (Glycine hispida)	NA	ATP binding [GO:0005524]; protein serine/threonine/tyrosine kinase activity [GO:0004712]; chromosome separation [GO:0051304]; mitotic cell cycle checkpoint [GO:0007093]	GO:0004712; GO:0005524; GO:0007093; GO:0051304	GO:0004712~protein serine/threonine/tyrosine kinase activity;GO:0005524~ATP binding	GO:0007093~mitotic cell cycle checkpoint;GO:0051304~chromosome separation	NA
g766.t1	911	tr|I1KIJ3|I1KIJ3_SOYBN	1047	70.2	774	84.96	73.93	166	9	190	908	188	951	0	Uncharacterized protein	100805294 GLYMA_07G080400	Glycine max (Soybean) (Glycine hispida)	NA	catalytic activity [GO:0003824]	GO:0003824	GO:0003824~catalytic activity	NA	NA
g768.t1	516	tr|I1K7E2|I1K7E2_SOYBN	449	93.5	341	66.09	75.95	22	0	1	341	1	341	2.2e-200	Uncharacterized protein	100788155 GLYMA_06G018700	Glycine max (Soybean) (Glycine hispida)	NA	NA	NA	NA	NA	NA
g769.t1	292	tr|A0A151TCN8|A0A151TCN8_CAJCA	573	91.4	292	100	50.96	25	0	1	292	282	573	1.3e-157	DUF246 domain-containing protein At1g04910 family	KK1_019428	Cajanus cajan (Pigeon pea) (Cajanus indicus)	NA	transferase activity, transferring glycosyl groups [GO:0016757]; fucose metabolic process [GO:0006004]	GO:0006004; GO:0016757	GO:0016757~transferase activity, transferring glycosyl groups	GO:0006004~fucose metabolic process	NA
g770.t1	340	tr|I1JSW4|I1JSW4_SOYBN	573	76.6	291	85.59	50.79	35	2	1	269	1	280	1.9e-120	Uncharacterized protein	100817698 GLYMA_04G018300	Glycine max (Soybean) (Glycine hispida)	NA	transferase activity, transferring glycosyl groups [GO:0016757]; fucose metabolic process [GO:0006004]	GO:0006004; GO:0016757	GO:0016757~transferase activity, transferring glycosyl groups	GO:0006004~fucose metabolic process	NA
g771.t1	164	tr|A0A1S2YST6|A0A1S2YST6_CICAR	164	100	164	100	100	0	0	1	164	1	164	4e-84	V-type proton ATPase proteolipid subunit	LOC101488361 LOC101498538	Cicer arietinum (Chickpea) (Garbanzo)	NA	integral component of membrane [GO:0016021]; proton-transporting V-type ATPase, V0 domain [GO:0033179]; vacuolar membrane [GO:0005774]; proton transmembrane transporter activity [GO:0015078]; ATP hydrolysis coupled proton transport [GO:0015991]	GO:0005774; GO:0015078; GO:0015991; GO:0016021; GO:0033179	GO:0015078~hydrogen ion transmembrane transporter activity	GO:0015991~ATP hydrolysis coupled proton transport	GO:0005774~vacuolar membrane;GO:0016021~integral component of membrane;GO:0033179~proton-transporting V-type ATPase, V0 domain
g772.t1	187	tr|A0A2K3PAN9|A0A2K3PAN9_TRIPR	395	84.4	173	92.51	43.8	13	1	1	173	1	159	2.4e-77	NADP-dependent D-sorbitol-6-phosphate dehydrogenase	L195_g008987	Trifolium pratense (Red clover)	NA	oxidoreductase activity [GO:0016491]	GO:0016491	GO:0016491~oxidoreductase activity	NA	NA
g773.t1	356	tr|A0A1S3EBN4|A0A1S3EBN4_CICAR	373	83.3	329	92.42	88.2	53	2	1	328	41	368	3.7e-159	polyprenol reductase 2	LOC101499200	Cicer arietinum (Chickpea) (Garbanzo)	NA	cytoplasm [GO:0005737]; integral component of membrane [GO:0016021]; oxidoreductase activity, acting on the CH-CH group of donors [GO:0016627]; lipid metabolic process [GO:0006629]	GO:0005737; GO:0006629; GO:0016021; GO:0016627	GO:0016627~oxidoreductase activity, acting on the CH-CH group of donors	GO:0006629~lipid metabolic process	GO:0005737~cytoplasm;GO:0016021~integral component of membrane
g774.t1	601	tr|I1L2J3|I1L2J3_SOYBN	600	94.3	601	100	100	33	1	1	601	1	600	0	Uncharacterized protein	100819402 GLYMA_09G105600	Glycine max (Soybean) (Glycine hispida)	NA	NA	NA	NA	NA	NA
g775.t1	284	tr|A0A072UC59|A0A072UC59_MEDTR	309	91.4	220	77.46	71.2	16	2	68	284	90	309	4.9e-106	Syntaxin-81 protein	25496850 MTR_6g084580	Medicago truncatula (Barrel medic) (Medicago tribuloides)	NA	integral component of membrane [GO:0016021]; vesicle-mediated transport [GO:0016192]	GO:0016021; GO:0016192	NA	GO:0016192~vesicle-mediated transport	GO:0016021~integral component of membrane
g777.t1	151	tr|A0A1S3TQJ5|A0A1S3TQJ5_VIGRR	293	85.1	87	57.62	29.69	13	0	1	87	1	87	4.1e-35	probable aquaporin PIP-type 7a isoform X2	LOC106757770	Vigna radiata var. radiata (Mung bean) (Phaseolus aureus)	NA	integral component of membrane [GO:0016021]; channel activity [GO:0015267]	GO:0015267; GO:0016021	GO:0015267~channel activity	NA	GO:0016021~integral component of membrane
g779.t1	291	tr|A0A151RNU0|A0A151RNU0_CAJCA	289	73.4	286	98.28	98.96	66	6	1	283	1	279	9.2e-108	Putative WRKY transcription factor 40	KK1_034302	Cajanus cajan (Pigeon pea) (Cajanus indicus)	NA	nucleus [GO:0005634]; DNA binding transcription factor activity [GO:0003700]; sequence-specific DNA binding [GO:0043565]; transcription, DNA-templated [GO:0006351]	GO:0003700; GO:0005634; GO:0006351; GO:0043565	GO:0003700~sequence-specific DNA binding transcription factor activity;GO:0043565~sequence-specific DNA binding	GO:0006351~transcription, DNA-templated	GO:0005634~nucleus
g780.t1	635	tr|K7M3F9|K7M3F9_SOYBN	657	77.4	646	100	98.33	107	12	4	635	37	657	3.3e-275	Uncharacterized protein	GLYMA_13G337600	Glycine max (Soybean) (Glycine hispida)	NA	nucleus [GO:0005634]; DNA binding transcription factor activity [GO:0003700]; sequence-specific DNA binding [GO:0043565]; regulation of transcription, DNA-templated [GO:0006355]; transcription, DNA-templated [GO:0006351]	GO:0003700; GO:0005634; GO:0006351; GO:0006355; GO:0043565	GO:0003700~sequence-specific DNA binding transcription factor activity;GO:0043565~sequence-specific DNA binding	GO:0006351~transcription, DNA-templated;GO:0006355~regulation of transcription, DNA-templated	GO:0005634~nucleus
g781.t1	726	tr|A0A1S3TV62|A0A1S3TV62_VIGRR	720	76.6	739	100	100	141	9	1	726	1	720	0	scarecrow-like protein 14	LOC106759160	Vigna radiata var. radiata (Mung bean) (Phaseolus aureus)	NA	regulation of transcription, DNA-templated [GO:0006355]; transcription, DNA-templated [GO:0006351]	GO:0006351; GO:0006355	NA	GO:0006351~transcription, DNA-templated;GO:0006355~regulation of transcription, DNA-templated	NA
g782.t1	656	tr|V7C0B4|V7C0B4_PHAVU	683	60.2	679	100	99.41	232	15	5	655	14	682	1.2e-216	Uncharacterized protein	PHAVU_005G145000g	Phaseolus vulgaris (Kidney bean) (French bean)	NA	regulation of transcription, DNA-templated [GO:0006355]; transcription, DNA-templated [GO:0006351]	GO:0006351; GO:0006355	NA	GO:0006351~transcription, DNA-templated;GO:0006355~regulation of transcription, DNA-templated	NA
g783.t1	643	tr|V7APN8|V7APN8_PHAVU	661	85.6	668	100	100	64	8	1	643	1	661	0	Uncharacterized protein	PHAVU_010G145300g	Phaseolus vulgaris (Kidney bean) (French bean)	NA	Cdc73/Paf1 complex [GO:0016593]; histone modification [GO:0016570]; transcription elongation from RNA polymerase II promoter [GO:0006368]	GO:0006368; GO:0016570; GO:0016593	NA	GO:0006368~transcription elongation from RNA polymerase II promoter;GO:0016570~histone modification	GO:0016593~Cdc73/Paf1 complex
g784.t1	428	tr|A0A1J7HEQ7|A0A1J7HEQ7_LUPAN	489	64.1	449	100	91.82	123	9	10	428	49	489	8.4e-150	Uncharacterized protein	TanjilG_32022	Lupinus angustifolius (Narrow-leaved blue lupine)	NA	NA	NA	NA	NA	NA
g785.t1	595	tr|V7AQM6|V7AQM6_PHAVU	664	81.9	635	100	95.63	75	5	1	595	30	664	1.3e-294	Uncharacterized protein	PHAVU_010G145100g	Phaseolus vulgaris (Kidney bean) (French bean)	NA	integral component of membrane [GO:0016021]; ATP binding [GO:0005524]; protein kinase activity [GO:0004672]	GO:0004672; GO:0005524; GO:0016021	GO:0004672~protein kinase activity;GO:0005524~ATP binding	NA	GO:0016021~integral component of membrane
g786.t1	269	tr|A0A0B2SLE1|A0A0B2SLE1_GLYSO	383	88.8	268	99.63	69.97	29	1	1	268	87	353	1.8e-134	Branched-chain-amino-acid aminotransferase-like protein 3, chloroplastic (EC 2.6.1.42)	glysoja_047092	Glycine soja (Wild soybean)	NA	L-isoleucine transaminase activity [GO:0052656]; L-leucine transaminase activity [GO:0052654]; L-valine transaminase activity [GO:0052655]; metabolic process [GO:0008152]	GO:0008152; GO:0052654; GO:0052655; GO:0052656	GO:0052654~L-leucine transaminase activity;GO:0052655~L-valine transaminase activity;GO:0052656~L-isoleucine transaminase activity	GO:0008152~metabolic process	NA
g787.t1	1739	tr|A0A1Q3AUH5|A0A1Q3AUH5_CEPFO	1490	50.2	1578	90.74	100	639	29	1	1520	1	1489	0	PHD_2 domain-containing protein/zf-HC5HC2H_2 domain-containing protein	CFOL_v3_02856	Cephalotus follicularis (Albany pitcher plant)	NA	metal ion binding [GO:0046872]	GO:0046872	GO:0046872~metal ion binding	NA	NA
g788.t1	1253	tr|A0A0R0I4K9|A0A0R0I4K9_SOYBN	1246	73.4	1280	100	100	280	19	1	1253	1	1246	0	Uncharacterized protein	100305450 GLYMA_09G063200	Glycine max (Soybean) (Glycine hispida)	NA	integral component of membrane [GO:0016021]; ATP binding [GO:0005524]; protein kinase activity [GO:0004672]	GO:0004672; GO:0005524; GO:0016021	GO:0004672~protein kinase activity;GO:0005524~ATP binding	NA	GO:0016021~integral component of membrane
g789.t1	1399	tr|A0A1S3EHL2|A0A1S3EHL2_CICAR	2573	72.3	1416	100	55.03	347	16	1	1399	1186	2573	0	putative disease resistance protein At3g14460	LOC101492735	Cicer arietinum (Chickpea) (Garbanzo)	NA	ADP binding [GO:0043531]	GO:0043531	GO:0043531~ADP binding	NA	NA
g790.t1	1049	tr|A0A1S3EHL2|A0A1S3EHL2_CICAR	2573	75.3	705	67.21	27.4	170	3	345	1049	457	1157	3.5e-306	putative disease resistance protein At3g14460	LOC101492735	Cicer arietinum (Chickpea) (Garbanzo)	NA	ADP binding [GO:0043531]	GO:0043531	GO:0043531~ADP binding	NA	NA
g791.t1	403	tr|I1L5J4|I1L5J4_SOYBN	414	89.3	392	97.27	94.69	42	0	12	403	23	414	1e-205	Uncharacterized protein	100802339 GLYMA_09G225900	Glycine max (Soybean) (Glycine hispida)	NA	integral component of membrane [GO:0016021]; nucleoside transmembrane transporter activity [GO:0005337]	GO:0005337; GO:0016021	GO:0005337~nucleoside transmembrane transporter activity	NA	GO:0016021~integral component of membrane
g792.t1	518	tr|A0A151U2W9|A0A151U2W9_CAJCA	969	84.9	518	100	53.46	74	2	1	518	456	969	6.2e-248	Villin-2	KK1_006290	Cajanus cajan (Pigeon pea) (Cajanus indicus)	NA	actin filament binding [GO:0051015]; actin filament bundle assembly [GO:0051017]	GO:0051015; GO:0051017	GO:0051015~actin filament binding	GO:0051017~actin filament bundle assembly	NA
g793.t1	194	tr|V7C6U4|V7C6U4_PHAVU	172	77.5	178	91.75	100	23	8	1	168	1	171	3.2e-64	Uncharacterized protein	PHAVU_004G146200g	Phaseolus vulgaris (Kidney bean) (French bean)	NA	DNA binding [GO:0003677]	GO:0003677	GO:0003677~DNA binding	NA	NA
g794.t1	515	tr|V7B3B1|V7B3B1_PHAVU	772	33	203	39.42	26.3	129	1	12	207	147	349	3e-24	Uncharacterized protein	PHAVU_008G101400g	Phaseolus vulgaris (Kidney bean) (French bean)	NA	RNA binding [GO:0003723]	GO:0003723	GO:0003723~RNA binding	NA	NA
g795.t1	393	tr|A0A151TN61|A0A151TN61_CAJCA	410	93.2	410	100	100	11	1	1	393	1	410	1.1e-217	Uncharacterized protein	KK1_022114	Cajanus cajan (Pigeon pea) (Cajanus indicus)	NA	acyl-CoA dehydrogenase activity [GO:0003995]; flavin adenine dinucleotide binding [GO:0050660]	GO:0003995; GO:0050660	GO:0003995~acyl-CoA dehydrogenase activity;GO:0050660~flavin adenine dinucleotide binding	NA	NA
g796.t1	770	tr|A0A0R0HB03|A0A0R0HB03_SOYBN	791	85	798	100	100	85	7	1	770	1	791	0	Auxin response factor	100783513 GLYMA_12G071000	Glycine max (Soybean) (Glycine hispida)	NA	nucleus [GO:0005634]; DNA binding [GO:0003677]; auxin-activated signaling pathway [GO:0009734]; regulation of transcription, DNA-templated [GO:0006355]; transcription, DNA-templated [GO:0006351]	GO:0003677; GO:0005634; GO:0006351; GO:0006355; GO:0009734	GO:0003677~DNA binding	GO:0006351~transcription, DNA-templated;GO:0006355~regulation of transcription, DNA-templated;GO:0009734~auxin-activated signaling pathway	GO:0005634~nucleus
g797.t1	525	tr|A0A0R0K933|A0A0R0K933_SOYBN	522	81.3	525	100	100	95	3	1	525	1	522	3.6e-251	Uncharacterized protein	100793553 GLYMA_04G164200	Glycine max (Soybean) (Glycine hispida)	NA	NA	NA	NA	NA	NA
g799.t1	290	tr|V7BAG7|V7BAG7_PHAVU	424	69	268	92.41	63.21	23	3	1	245	1	231	4.9e-93	Methionine aminopeptidase 2 (MAP 2) (MetAP 2) (EC 3.4.11.18) (Peptidase M)	PHAVU_007G000100g	Phaseolus vulgaris (Kidney bean) (French bean)	NA	cytoplasm [GO:0005737]; metal ion binding [GO:0046872]; metalloaminopeptidase activity [GO:0070006]; protein initiator methionine removal [GO:0070084]	GO:0005737; GO:0046872; GO:0070006; GO:0070084	GO:0046872~metal ion binding;GO:0070006~metalloaminopeptidase activity	GO:0070084~protein initiator methionine removal	GO:0005737~cytoplasm
g800.t1	146	tr|V7B5R3|V7B5R3_PHAVU	223	93.7	126	86.3	56.5	8	0	21	146	98	223	4.5e-63	Uncharacterized protein	PHAVU_008G180400g	Phaseolus vulgaris (Kidney bean) (French bean)	NA	NA	NA	NA	NA	NA
g801.t1	1204	tr|A0A1S3UFG6|A0A1S3UFG6_VIGRR	1233	86.6	1234	100	100	134	5	1	1204	1	1233	0	uncharacterized protein LOC106764868	LOC106764868	Vigna radiata var. radiata (Mung bean) (Phaseolus aureus)	NA	NA	NA	NA	NA	NA
g802.t1	946	tr|I1LRM8|I1LRM8_SOYBN	949	87.5	951	100	100	104	5	1	946	9	949	0	Replication factor C subunit 1	100790070 GLYMA_12G096100	Glycine max (Soybean) (Glycine hispida)	NA	DNA replication factor C complex [GO:0005663]; nucleus [GO:0005634]; ATP binding [GO:0005524]; DNA clamp loader activity [GO:0003689]; DNA repair [GO:0006281]; DNA replication [GO:0006260]	GO:0003689; GO:0005524; GO:0005634; GO:0005663; GO:0006260; GO:0006281	GO:0003689~DNA clamp loader activity;GO:0005524~ATP binding	GO:0006260~DNA replication;GO:0006281~DNA repair	GO:0005634~nucleus;GO:0005663~DNA replication factor C complex
g803.t1	468	tr|A0A1S3TKN9|A0A1S3TKN9_VIGRR	450	81.5	443	94.66	98.44	63	5	1	435	1	432	1.7e-199	fasciclin-like arabinogalactan protein 15	LOC106756417	Vigna radiata var. radiata (Mung bean) (Phaseolus aureus)	NA	NA	NA	NA	NA	NA
g804.t1	215	tr|A0A1J7FPK6|A0A1J7FPK6_LUPAN	500	45	240	100	48	81	3	3	206	209	433	1.1e-44	Uncharacterized protein	TanjilG_23128	Lupinus angustifolius (Narrow-leaved blue lupine)	NA	nucleic acid binding [GO:0003676]; transferase activity [GO:0016740]; zinc ion binding [GO:0008270]	GO:0003676; GO:0008270; GO:0016740	GO:0003676~nucleic acid binding;GO:0008270~zinc ion binding;GO:0016740~transferase activity	NA	NA
g805.t1	122	tr|A0A2P5ENS5|A0A2P5ENS5_9ROSA	122	64.5	107	87.7	87.7	38	0	1	107	1	107	3.1e-33	Parvalbumin	TorRG33x02_171010	Trema orientalis	NA	calcium ion binding [GO:0005509]	GO:0005509	GO:0005509~calcium ion binding	NA	NA
g806.t1	313	tr|I1KH83|I1KH83_SOYBN	312	86.3	313	100	100	42	1	1	313	1	312	4.9e-147	Uncharacterized protein	100801216 GLYMA_07G036000	Glycine max (Soybean) (Glycine hispida)	NA	NA	NA	NA	NA	NA
g807.t1	348	tr|A0A1S3VF52|A0A1S3VF52_VIGRR	343	84.5	348	100	100	47	3	1	348	3	343	5.6e-160	solute carrier family 25 member 44-like	LOC106774375	Vigna radiata var. radiata (Mung bean) (Phaseolus aureus)	NA	integral component of membrane [GO:0016021]; transmembrane transport [GO:0055085]	GO:0016021; GO:0055085	NA	GO:0055085~transmembrane transport	GO:0016021~integral component of membrane
g808.t1	270	tr|A0A2K3NQA2|A0A2K3NQA2_TRIPR	401	57.9	247	91.48	61.6	71	6	1	242	38	256	4.2e-62	Uncharacterized protein	L195_g001663	Trifolium pratense (Red clover)	NA	integral component of membrane [GO:0016021]	GO:0016021	NA	NA	GO:0016021~integral component of membrane
g810.t1	410	tr|A0A0B2S3N8|A0A0B2S3N8_GLYSO	467	68.5	235	57.32	50.32	53	5	3	218	6	238	9.7e-71	Uncharacterized protein	glysoja_042686	Glycine soja (Wild soybean)	NA	integral component of membrane [GO:0016021]; zinc ion binding [GO:0008270]	GO:0008270; GO:0016021	GO:0008270~zinc ion binding	NA	GO:0016021~integral component of membrane
g811.t1	935	tr|I1NIH9|I1NIH9_SOYBN	928	88.3	928	99.25	100	89	3	1	908	1	928	0	Uncharacterized protein	100786678 GLYMA_20G217800	Glycine max (Soybean) (Glycine hispida)	NA	thiol-dependent ubiquitin-specific protease activity [GO:0004843]; protein deubiquitination [GO:0016579]; ubiquitin-dependent protein catabolic process [GO:0006511]	GO:0004843; GO:0006511; GO:0016579	GO:0004843~ubiquitin-specific protease activity	GO:0006511~ubiquitin-dependent protein catabolic process;GO:0016579~protein deubiquitination	NA
g812.t1	114	tr|A0A1S3V5J4|A0A1S3V5J4_VIGRR	1083	64.4	132	100	12.19	23	1	3	110	4	135	7.4e-45	uncharacterized protein LOC106771920 isoform X2	LOC106771920	Vigna radiata var. radiata (Mung bean) (Phaseolus aureus)	NA	metal ion binding [GO:0046872]	GO:0046872	GO:0046872~metal ion binding	NA	NA
g814.t1	199	tr|A0A1S3TP07|A0A1S3TP07_VIGRR	187	69.5	203	100	100	42	6	1	199	1	187	4.3e-64	uncharacterized protein LOC106757380	LOC106757380	Vigna radiata var. radiata (Mung bean) (Phaseolus aureus)	NA	NA	NA	NA	NA	NA
g815.t1	365	tr|C6T9W7|C6T9W7_SOYBN	260	82.2	270	73.97	100	30	4	1	263	1	259	1.5e-115	Uncharacterized protein	NA	Glycine max (Soybean) (Glycine hispida)	NA	NA	NA	NA	NA	NA
g817.t1	399	tr|A0A0L9UNZ1|A0A0L9UNZ1_PHAAN	476	64.9	379	94.99	79.62	86	7	9	345	7	380	6.7e-125	Uncharacterized protein	LR48_Vigan05g221500	Phaseolus angularis (Azuki bean) (Vigna angularis)	NA	ATP binding [GO:0005524]; heat shock protein binding [GO:0031072]; metal ion binding [GO:0046872]; unfolded protein binding [GO:0051082]; protein folding [GO:0006457]; response to heat [GO:0009408]	GO:0005524; GO:0006457; GO:0009408; GO:0031072; GO:0046872; GO:0051082	GO:0005524~ATP binding;GO:0031072~heat shock protein binding;GO:0046872~metal ion binding;GO:0051082~unfolded protein binding	GO:0006457~protein folding;GO:0009408~response to heat	NA
g818.t1	81	tr|A0A1S2XFA7|A0A1S2XFA7_CICAR	168	91.2	68	83.95	40.48	6	0	1	68	1	68	1.8e-32	Mediator of RNA polymerase II transcription subunit 7	LOC101507536	Cicer arietinum (Chickpea) (Garbanzo)	NA	mediator complex [GO:0016592]; regulation of transcription by RNA polymerase II [GO:0006357]; transcription, DNA-templated [GO:0006351]	GO:0006351; GO:0006357; GO:0016592	NA	GO:0006351~transcription, DNA-templated;GO:0006357~regulation of transcription from RNA polymerase II promoter	GO:0016592~mediator complex
g819.t1	632	tr|A0A0S3RG42|A0A0S3RG42_PHAAN	660	83.4	674	100	100	56	5	1	632	1	660	0	Uncharacterized protein	Vigan.02G229600 VIGAN_02229600	Vigna angularis var. angularis	NA	NA	NA	NA	NA	NA
g820.t1	523	tr|I1JXG2|I1JXG2_SOYBN	534	85.3	523	100	97.94	75	1	1	523	14	534	1.9e-260	Uncharacterized protein	100778491 GLYMA_04G192500	Glycine max (Soybean) (Glycine hispida)	NA	integral component of membrane [GO:0016021]; purine nucleobase transmembrane transporter activity [GO:0005345]	GO:0005345; GO:0016021	GO:0005345~purine nucleobase transmembrane transporter activity	NA	GO:0016021~integral component of membrane
g821.t1	544	tr|A0A0B2R6X8|A0A0B2R6X8_GLYSO	545	89.7	545	100	100	55	1	1	544	1	545	4.8e-291	Protein kinase dsk1 (EC 2.7.11.1)	glysoja_026260	Glycine soja (Wild soybean)	NA	ATP binding [GO:0005524]; protein kinase activity [GO:0004672]	GO:0004672; GO:0005524	GO:0004672~protein kinase activity;GO:0005524~ATP binding	NA	NA
g822.t1	453	tr|K7MK03|K7MK03_SOYBN	456	84.5	444	98.01	97.37	49	3	1	442	1	426	6.3e-204	Uncharacterized protein	100808371 GLYMA_13G320800	Glycine max (Soybean) (Glycine hispida)	NA	chloroplast [GO:0009507]; integral component of membrane [GO:0016021]; magnesium ion transmembrane transporter activity [GO:0015095]	GO:0009507; GO:0015095; GO:0016021	GO:0015095~magnesium ion transmembrane transporter activity	NA	GO:0009507~chloroplast;GO:0016021~integral component of membrane
g823.t1	463	tr|A0A151SAJ1|A0A151SAJ1_CAJCA	520	67.7	524	100	100	104	6	1	463	1	520	5.1e-185	Protein saal1	KK1_026346	Cajanus cajan (Pigeon pea) (Cajanus indicus)	NA	NA	NA	NA	NA	NA
g824.t1	208	tr|I1L5G4|I1L5G4_SOYBN	573	74.6	118	56.73	20.59	29	1	1	118	260	376	4.8e-42	Amidophosphoribosyltransferase (ATase) (EC 2.4.2.14) (Glutamine phosphoribosylpyrophosphate amidotransferase)	100791919 GLYMA_09G222700	Glycine max (Soybean) (Glycine hispida)	PATHWAY: Purine metabolism; IMP biosynthesis via de novo pathway; N(1)-(5-phospho-D-ribosyl)glycinamide from 5-phospho-alpha-D-ribose 1-diphosphate: step 1/2. {ECO:0000256|PIRNR:PIRNR000485}.	amidophosphoribosyltransferase activity [GO:0004044]; iron-sulfur cluster binding [GO:0051536]; metal ion binding [GO:0046872]; 'de novo' IMP biosynthetic process [GO:0006189]; nucleoside metabolic process [GO:0009116]; purine nucleobase biosynthetic process [GO:0009113]	GO:0004044; GO:0006189; GO:0009113; GO:0009116; GO:0046872; GO:0051536	GO:0004044~amidophosphoribosyltransferase activity;GO:0046872~metal ion binding;GO:0051536~iron-sulfur cluster binding	GO:0006189~'de novo' IMP biosynthetic process;GO:0009113~purine nucleobase biosynthetic process;GO:0009116~nucleoside metabolic process	NA
g825.t1	300	tr|A0A1J7I0F6|A0A1J7I0F6_LUPAN	466	86	300	100	64.38	42	0	1	300	166	465	6.3e-152	Uncharacterized protein	TanjilG_08428	Lupinus angustifolius (Narrow-leaved blue lupine)	NA	NA	NA	NA	NA	NA
g826.t1	370	tr|I1K1J8|I1K1J8_SOYBN	372	77.3	365	98.65	98.12	69	4	1	354	1	362	1.6e-160	Uncharacterized protein	100775314 GLYMA_05G004700	Glycine max (Soybean) (Glycine hispida)	NA	nucleus [GO:0005634]; ATP binding [GO:0005524]; polynucleotide 5'-hydroxyl-kinase activity [GO:0051731]; cleavage in ITS2 between 5.8S rRNA and LSU-rRNA of tricistronic rRNA transcript (SSU-rRNA, 5.8S rRNA, LSU-rRNA) [GO:0000448]	GO:0000448; GO:0005524; GO:0005634; GO:0051731	GO:0005524~ATP binding;GO:0051731~polynucleotide 5'-hydroxyl-kinase activity	GO:0000448~cleavage in ITS2 between 5.8S rRNA and LSU-rRNA of tricistronic rRNA transcript (SSU-rRNA, 5.8S rRNA, LSU-rRNA)	GO:0005634~nucleus
g827.t1	646	tr|A0A1J7H415|A0A1J7H415_LUPAN	615	64.9	646	100	100	178	9	1	645	1	598	1.1e-225	Uncharacterized protein	TanjilG_25670	Lupinus angustifolius (Narrow-leaved blue lupine)	NA	integral component of membrane [GO:0016021]	GO:0016021	NA	NA	GO:0016021~integral component of membrane
g828.t1	263	tr|A0A151R5H8|A0A151R5H8_CAJCA	254	83	264	100	100	32	3	1	262	1	253	8.9e-118	5-formyltetrahydrofolate cyclo-ligase (EC 6.3.3.2)	KK1_040980	Cajanus cajan (Pigeon pea) (Cajanus indicus)	NA	5-formyltetrahydrofolate cyclo-ligase activity [GO:0030272]; ATP binding [GO:0005524]; metal ion binding [GO:0046872]	GO:0005524; GO:0030272; GO:0046872	GO:0005524~ATP binding;GO:0030272~5-formyltetrahydrofolate cyclo-ligase activity;GO:0046872~metal ion binding	NA	NA
g830.t1	312	tr|A0A0B2QF52|A0A0B2QF52_GLYSO	831	93.9	313	100	37.67	15	1	1	309	514	826	2.2e-168	Alpha,alpha-trehalose-phosphate synthase [UDP-forming] 1 (EC 2.4.1.15) (Fragment)	glysoja_047500	Glycine soja (Wild soybean)	NA	alpha,alpha-trehalose-phosphate synthase (UDP-forming) activity [GO:0003825]; trehalose biosynthetic process [GO:0005992]	GO:0003825; GO:0005992	GO:0003825~alpha,alpha-trehalose-phosphate synthase (UDP-forming) activity	GO:0005992~trehalose biosynthetic process	NA
g832.t1	230	tr|A0A1S3VAU9|A0A1S3VAU9_VIGRR	216	75.5	216	93.91	100	51	1	6	221	1	214	1e-93	probably inactive leucine-rich repeat receptor-like protein kinase At5g48380	LOC106773284	Vigna radiata var. radiata (Mung bean) (Phaseolus aureus)	NA	kinase activity [GO:0016301]	GO:0016301	GO:0016301~kinase activity	NA	NA
g834.t1	320	tr|K4BW38|K4BW38_SOLLC	719	42.4	413	100	57.44	137	7	1	317	79	486	4e-72	Uncharacterized protein	NA	Solanum lycopersicum (Tomato) (Lycopersicon esculentum)	NA	integral component of membrane [GO:0016021]; plasma membrane [GO:0005886]; ATP binding [GO:0005524]; protein serine/threonine kinase activity [GO:0004674]; protein phosphorylation [GO:0006468]	GO:0004674; GO:0005524; GO:0005886; GO:0006468; GO:0016021	GO:0004674~protein serine/threonine kinase activity;GO:0005524~ATP binding	GO:0006468~protein phosphorylation	GO:0005886~plasma membrane;GO:0016021~integral component of membrane
g835.t1	369	tr|C6TEZ3|C6TEZ3_SOYBN	405	96.6	352	95.39	86.91	12	0	13	364	54	405	1.9e-190	Uncharacterized protein	100804649 GLYMA_10G075200	Glycine max (Soybean) (Glycine hispida)	NA	phosphatidylinositol binding [GO:0035091]	GO:0035091	GO:0035091~phosphatidylinositol binding	NA	NA
g837.t1	156	tr|V7AQX7|V7AQX7_PHAVU	202	71.7	138	88.46	68.32	36	1	4	138	2	139	2.3e-49	CASP-like protein	PHAVU_010G062800g	Phaseolus vulgaris (Kidney bean) (French bean)	NA	integral component of membrane [GO:0016021]; plasma membrane [GO:0005886]	GO:0005886; GO:0016021	NA	NA	GO:0005886~plasma membrane;GO:0016021~integral component of membrane
g838.t1	368	tr|A0A2P4KI52|A0A2P4KI52_QUESU	362	57.4	336	91.3	92.82	122	3	3	321	9	340	4.4e-107	Vacuolar amino acid transporter 1	CFP56_17807	Quercus suber (Cork oak)	NA	integral component of membrane [GO:0016021]	GO:0016021	NA	NA	GO:0016021~integral component of membrane
g839.t1	232	tr|V7ASS7|V7ASS7_PHAVU	1192	66.9	272	100	22.82	49	2	1	231	106	377	7.7e-89	Uncharacterized protein	PHAVU_009G040700g	Phaseolus vulgaris (Kidney bean) (French bean)	NA	integral component of membrane [GO:0016021]; ATP binding [GO:0005524]; ATPase activity, coupled to transmembrane movement of substances [GO:0042626]	GO:0005524; GO:0016021; GO:0042626	GO:0005524~ATP binding;GO:0042626~ATPase activity, coupled to transmembrane movement of substances	NA	GO:0016021~integral component of membrane
g840.t1	357	tr|A0A1S3VWQ2|A0A1S3VWQ2_VIGRR	395	73.7	338	94.68	85.57	85	2	1	335	1	337	4.6e-141	zinc finger with UFM1-specific peptidase domain protein-like isoform X1	LOC106779090	Vigna radiata var. radiata (Mung bean) (Phaseolus aureus)	NA	NA	NA	NA	NA	NA
g841.t1	120	tr|I1JYE8|I1JYE8_SOYBN	121	90.1	121	100	100	9	1	1	118	1	121	1.1e-49	Uncharacterized protein	100820369 GLYMA_04G225500	Glycine max (Soybean) (Glycine hispida)	NA	NA	NA	NA	NA	NA
g843.t1	195	tr|I1LTR5|I1LTR5_SOYBN	195	77	200	100	100	36	4	1	195	1	195	1.4e-75	Uncharacterized protein	100796036 GLYMA_12G181500	Glycine max (Soybean) (Glycine hispida)	NA	NA	NA	NA	NA	NA
g844.t1	144	tr|I3T7V1|I3T7V1_LOTJA	272	31.4	118	81.94	43.38	68	2	33	143	160	271	1.9e-05	Uncharacterized protein	NA	Lotus japonicus (Lotus corniculatus var. japonicus)	NA	nucleic acid binding [GO:0003676]; RNA-DNA hybrid ribonuclease activity [GO:0004523]	GO:0003676; GO:0004523	GO:0003676~nucleic acid binding;GO:0004523~RNA-DNA hybrid ribonuclease activity	NA	NA
g845.t1	242	tr|C6TGQ0|C6TGQ0_SOYBN	306	64	308	100	100	43	7	1	242	1	306	1.2e-95	Uncharacterized protein	NA	Glycine max (Soybean) (Glycine hispida)	NA	nucleic acid binding [GO:0003676]	GO:0003676	GO:0003676~nucleic acid binding	NA	NA
g847.t1	319	tr|A0A0B2R1W1|A0A0B2R1W1_GLYSO	315	91.1	316	99.06	100	21	3	1	316	1	309	1.3e-168	Splicing factor U2af small subunit A	glysoja_026247	Glycine soja (Wild soybean)	NA	U2AF [GO:0089701]; metal ion binding [GO:0046872]; RNA binding [GO:0003723]; mRNA splicing, via spliceosome [GO:0000398]	GO:0000398; GO:0003723; GO:0046872; GO:0089701	GO:0003723~RNA binding;GO:0046872~metal ion binding	GO:0000398~mRNA splicing, via spliceosome	GO:0089701~U2AF
g848.t1	432	tr|A0A251VCN8|A0A251VCN8_HELAN	449	68.7	332	76.85	73.94	61	3	101	432	159	447	4.4e-130	Putative oxysterol-binding protein 8	OSB8 HannXRQ_Chr03g0093041	Helianthus annuus (Common sunflower)	NA	NA	NA	NA	NA	NA
g849.t1	428	tr|A0A0B2REP2|A0A0B2REP2_GLYSO	469	64.8	469	100	100	116	7	4	428	6	469	7.3e-162	Anthocyanin 5-aromatic acyltransferase (EC 2.3.1.133)	glysoja_037839	Glycine soja (Wild soybean)	NA	shikimate O-hydroxycinnamoyltransferase activity [GO:0047172]	GO:0047172	GO:0047172~shikimate O-hydroxycinnamoyltransferase activity	NA	NA
g851.t1	310	tr|A0A1S3V1P4|A0A1S3V1P4_VIGRR	331	78.9	313	100	94.56	58	5	1	310	24	331	3.2e-135	AT-hook motif nuclear-localized protein	LOC106770809	Vigna radiata var. radiata (Mung bean) (Phaseolus aureus)	NA	nucleus [GO:0005634]; AT DNA binding [GO:0003680]; DNA binding transcription factor activity [GO:0003700]; transcription, DNA-templated [GO:0006351]	GO:0003680; GO:0003700; GO:0005634; GO:0006351	GO:0003680~AT DNA binding;GO:0003700~sequence-specific DNA binding transcription factor activity	GO:0006351~transcription, DNA-templated	GO:0005634~nucleus
g852.t1	86	tr|I3S539|I3S539_MEDTR	133	93.4	76	88.37	57.14	5	0	11	86	58	133	2.6e-34	Bet1-like SNARE protein 1-1	25483015 MTR_1g044145	Medicago truncatula (Barrel medic) (Medicago tribuloides)	NA	integral component of membrane [GO:0016021]	GO:0016021	NA	NA	GO:0016021~integral component of membrane
g853.t1	400	tr|I1KIW2|I1KIW2_SOYBN	415	89.7	397	99.25	95.66	39	1	6	400	19	415	8.6e-197	Uncharacterized protein	100801044 GLYMA_07G090900	Glycine max (Soybean) (Glycine hispida)	NA	cytoplasm [GO:0005737]; cellular metabolic process [GO:0044237]	GO:0005737; GO:0044237	NA	GO:0044237~cellular metabolic process	GO:0005737~cytoplasm
g854.t1	310	tr|K7L0J3|K7L0J3_SOYBN	313	72.3	318	100	100	70	6	4	310	3	313	8e-126	Uncharacterized protein	102661579 GLYMA_07G091100	Glycine max (Soybean) (Glycine hispida)	NA	nucleus [GO:0005634]; DNA binding [GO:0003677]; DNA binding transcription factor activity [GO:0003700]; transcription, DNA-templated [GO:0006351]	GO:0003677; GO:0003700; GO:0005634; GO:0006351	GO:0003677~DNA binding;GO:0003700~sequence-specific DNA binding transcription factor activity	GO:0006351~transcription, DNA-templated	GO:0005634~nucleus
g855.t1	447	tr|K7M1Z8|K7M1Z8_SOYBN	428	85.6	424	94.85	99.07	48	3	35	447	7	428	3e-206	Uncharacterized protein	100777474 GLYMA_09G184700	Glycine max (Soybean) (Glycine hispida)	NA	NA	NA	NA	NA	NA
g856.t1	493	tr|A0A151S5J6|A0A151S5J6_CAJCA	754	68.2	512	100	67.9	120	6	1	493	1	488	1.4e-188	Glutamate receptor	KK1_028175	Cajanus cajan (Pigeon pea) (Cajanus indicus)	NA	integral component of membrane [GO:0016021]; ionotropic glutamate receptor activity [GO:0004970]	GO:0004970; GO:0016021	GO:0004970~ionotropic glutamate receptor activity	NA	GO:0016021~integral component of membrane
g857.t1	1756	tr|I1N3F3|I1N3F3_SOYBN	1783	91.4	1783	100	100	125	3	1	1756	1	1782	0	Uncharacterized protein	100778814 GLYMA_18G221200	Glycine max (Soybean) (Glycine hispida)	NA	cytosol [GO:0005829]; ARF guanyl-nucleotide exchange factor activity [GO:0005086]; regulation of ARF protein signal transduction [GO:0032012]	GO:0005086; GO:0005829; GO:0032012	GO:0005086~ARF guanyl-nucleotide exchange factor activity	GO:0032012~regulation of ARF protein signal transduction	GO:0005829~cytosol
g858.t1	163	tr|A0A0B2QG10|A0A0B2QG10_GLYSO	219	80	170	100	77.63	21	3	1	163	56	219	3.1e-68	Putative calcium-binding protein CML25	glysoja_037347	Glycine soja (Wild soybean)	NA	calcium ion binding [GO:0005509]	GO:0005509	GO:0005509~calcium ion binding	NA	NA
g859.t1	249	tr|V7CXB5|V7CXB5_PHAVU	487	57.4	303	100	62.22	46	3	25	244	129	431	1.3e-78	Uncharacterized protein	PHAVU_001G177300g	Phaseolus vulgaris (Kidney bean) (French bean)	NA	diaminopimelate decarboxylase activity [GO:0008836]; lysine biosynthetic process via diaminopimelate [GO:0009089]	GO:0008836; GO:0009089	GO:0008836~diaminopimelate decarboxylase activity	GO:0009089~lysine biosynthetic process via diaminopimelate	NA
g860.t1	147	tr|A0A151T373|A0A151T373_CAJCA	372	36.8	190	100	51.08	62	5	2	137	77	262	1e-22	Zinc finger protein 207 family	KK1_015979	Cajanus cajan (Pigeon pea) (Cajanus indicus)	NA	DNA binding [GO:0003677]	GO:0003677	GO:0003677~DNA binding	NA	NA
g861.t1	468	tr|A0A0R0IVB3|A0A0R0IVB3_SOYBN	514	52.6	519	100	100	190	10	1	468	1	514	1.1e-131	Uncharacterized protein	102660850 GLYMA_08G312700	Glycine max (Soybean) (Glycine hispida)	NA	NA	NA	NA	NA	NA
g862.t1	195	tr|I1JJ72|I1JJ72_SOYBN	232	83.2	184	94.36	79.31	30	1	3	186	4	186	4e-83	Uncharacterized protein	100788413 GLYMA_02G289300	Glycine max (Soybean) (Glycine hispida)	NA	GTP binding [GO:0005525]; GTPase activity [GO:0003924]	GO:0003924; GO:0005525	GO:0003924~GTPase activity;GO:0005525~GTP binding	NA	NA
g863.t1	187	tr|A0A151RFX8|A0A151RFX8_CAJCA	820	76.1	188	100	22.93	44	1	1	187	1	188	2.9e-78	Putative serine/threonine-protein kinase receptor	KK1_037141	Cajanus cajan (Pigeon pea) (Cajanus indicus)	NA	integral component of membrane [GO:0016021]; ATP binding [GO:0005524]; protein serine/threonine kinase activity [GO:0004674]; recognition of pollen [GO:0048544]	GO:0004674; GO:0005524; GO:0016021; GO:0048544	GO:0004674~protein serine/threonine kinase activity;GO:0005524~ATP binding	GO:0048544~recognition of pollen	GO:0016021~integral component of membrane
g864.t1	636	tr|Q8L5P7|Q8L5P7_PHAVU	723	68.6	681	100	94.19	143	14	14	636	56	723	2.6e-240	LHY protein	lhy	Phaseolus vulgaris (Kidney bean) (French bean)	NA	nucleus [GO:0005634]; DNA binding [GO:0003677]; regulation of transcription, DNA-templated [GO:0006355]; transcription, DNA-templated [GO:0006351]	GO:0003677; GO:0005634; GO:0006351; GO:0006355	GO:0003677~DNA binding	GO:0006351~transcription, DNA-templated;GO:0006355~regulation of transcription, DNA-templated	GO:0005634~nucleus
g865.t1	572	tr|V7CDQ7|V7CDQ7_PHAVU	577	79.1	561	98.08	97.23	97	6	1	544	1	558	8.9e-248	MLO-like protein	MLO PHAVU_003G271300g	Phaseolus vulgaris (Kidney bean) (French bean)	NA	integral component of membrane [GO:0016021]; calmodulin binding [GO:0005516]; defense response [GO:0006952]; response to biotic stimulus [GO:0009607]	GO:0005516; GO:0006952; GO:0009607; GO:0016021	GO:0005516~calmodulin binding	GO:0006952~defense response;GO:0009607~response to biotic stimulus	GO:0016021~integral component of membrane
g866.t1	165	tr|A0A151S2G9|A0A151S2G9_CAJCA	164	70.8	168	100	100	42	3	1	165	1	164	5.3e-60	Uncharacterized protein	KK1_029356	Cajanus cajan (Pigeon pea) (Cajanus indicus)	NA	NA	NA	NA	NA	NA
g867.t1	598	tr|I1L954|I1L954_SOYBN	602	87.2	602	100	100	73	3	1	598	1	602	3.5e-303	Threonine dehydratase (EC 4.3.1.19) (Threonine deaminase)	100777200 GLYMA_10G064000	Glycine max (Soybean) (Glycine hispida)	PATHWAY: Amino-acid biosynthesis; L-isoleucine biosynthesis; 2-oxobutanoate from L-threonine: step 1/1. {ECO:0000256|RuleBase:RU362012}.	integral component of membrane [GO:0016021]; L-threonine ammonia-lyase activity [GO:0004794]; pyridoxal phosphate binding [GO:0030170]; isoleucine biosynthetic process [GO:0009097]	GO:0004794; GO:0009097; GO:0016021; GO:0030170	GO:0004794~L-threonine ammonia-lyase activity;GO:0030170~pyridoxal phosphate binding	GO:0009097~isoleucine biosynthetic process	GO:0016021~integral component of membrane
g868.t1	499	tr|A0A151TSK2|A0A151TSK2_CAJCA	533	91	476	95.39	89.31	38	1	28	498	57	532	6.6e-255	NAD(P)H-hydrate epimerase (EC 5.1.99.6) (NAD(P)HX epimerase)	KK1_009260	Cajanus cajan (Pigeon pea) (Cajanus indicus)	NA	FMN binding [GO:0010181]; metal ion binding [GO:0046872]; NADHX epimerase activity [GO:0052856]; pyridoxamine-phosphate oxidase activity [GO:0004733]; pyridoxine biosynthetic process [GO:0008615]	GO:0004733; GO:0008615; GO:0010181; GO:0046872; GO:0052856	GO:0004733~pyridoxamine-phosphate oxidase activity;GO:0010181~FMN binding;GO:0046872~metal ion binding;GO:0052856~NADHX epimerase activity	GO:0008615~pyridoxine biosynthetic process	NA
g869.t1	469	tr|A0A151SR51|A0A151SR51_CAJCA	646	90.2	469	100	72.6	46	0	1	469	121	589	2.5e-248	Protein arginine N-methyltransferase	KK1_003470	Cajanus cajan (Pigeon pea) (Cajanus indicus)	NA	methyltransferase activity [GO:0008168]; peptidyl-arginine N-methylation [GO:0035246]	GO:0008168; GO:0035246	GO:0008168~methyltransferase activity	GO:0035246~peptidyl-arginine N-methylation	NA
g870.t1	1076	tr|A0A0B2Q8W3|A0A0B2Q8W3_GLYSO	1117	89.1	1081	100	96.78	111	2	1	1074	1	1081	0	Ubiquitin carboxyl-terminal hydrolase 26	glysoja_036570	Glycine soja (Wild soybean)	NA	thiol-dependent ubiquitin-specific protease activity [GO:0004843]; protein deubiquitination [GO:0016579]; ubiquitin-dependent protein catabolic process [GO:0006511]	GO:0004843; GO:0006511; GO:0016579	GO:0004843~ubiquitin-specific protease activity	GO:0006511~ubiquitin-dependent protein catabolic process;GO:0016579~protein deubiquitination	NA
g871.t1	553	tr|I1KCC8|I1KCC8_SOYBN	551	84.6	551	99.64	100	85	0	1	551	1	551	1.6e-273	Uncharacterized protein	100820049 GLYMA_06G179100	Glycine max (Soybean) (Glycine hispida)	NA	mitochondrion [GO:0005739]; endonuclease activity [GO:0004519]; RNA binding [GO:0003723]; mitochondrial mRNA modification [GO:0080156]	GO:0003723; GO:0004519; GO:0005739; GO:0080156	GO:0003723~RNA binding;GO:0004519~endonuclease activity	GO:0080156~mitochondrial mRNA modification	GO:0005739~mitochondrion
g872.t1	345	tr|I1JXA8|I1JXA8_SOYBN	464	88.3	266	77.1	57.33	31	0	73	338	198	463	9.8e-141	Histone deacetylase (EC 3.5.1.98)	100801159 GLYMA_04G187000	Glycine max (Soybean) (Glycine hispida)	NA	nucleus [GO:0005634]; metal ion binding [GO:0046872]; NAD-dependent histone deacetylase activity (H3-K14 specific) [GO:0032041]; regulation of transcription, DNA-templated [GO:0006355]; transcription, DNA-templated [GO:0006351]	GO:0005634; GO:0006351; GO:0006355; GO:0032041; GO:0046872	GO:0032041~NAD-dependent histone deacetylase activity (H3-K14 specific);GO:0046872~metal ion binding	GO:0006351~transcription, DNA-templated;GO:0006355~regulation of transcription, DNA-templated	GO:0005634~nucleus
g873.t1	93	tr|A0A0R0H312|A0A0R0H312_SOYBN	438	93.5	93	100	21.23	6	0	1	93	343	435	2.2e-42	Uncharacterized protein	100795896 GLYMA_13G204400	Glycine max (Soybean) (Glycine hispida)	NA	protein dimerization activity [GO:0046983]	GO:0046983	GO:0046983~protein dimerization activity	NA	NA
g874.t1	134	tr|A0A151QWW3|A0A151QWW3_CAJCA	198	83	88	65.67	44.44	12	1	47	134	114	198	3.7e-35	Myb-related protein 305 family	KK1_044258	Cajanus cajan (Pigeon pea) (Cajanus indicus)	NA	DNA binding [GO:0003677]	GO:0003677	GO:0003677~DNA binding	NA	NA
g875.t1	616	tr|A0A0B2Q8P7|A0A0B2Q8P7_GLYSO	732	68.1	313	50.81	42.76	84	4	1	313	1	297	1.2e-112	E3 ubiquitin-protein ligase SDIR1	glysoja_041645	Glycine soja (Wild soybean)	NA	ligase activity [GO:0016874]	GO:0016874	GO:0016874~ligase activity	NA	NA
g876.t1	91	tr|A0A2K3P1X3|A0A2K3P1X3_TRIPR	732	84.6	91	100	12.43	14	0	1	91	642	732	1.8e-41	E3 ubiquitin-protein ligase SDIR1 (Fragment)	L195_g005823	Trifolium pratense (Red clover)	NA	ligase activity [GO:0016874]	GO:0016874	GO:0016874~ligase activity	NA	NA
g877.t1	592	tr|A0A0B2Q404|A0A0B2Q404_GLYSO	541	79.6	594	100	100	65	4	1	592	1	540	1.1e-269	Hexosyltransferase (EC 2.4.1.-)	glysoja_038122	Glycine soja (Wild soybean)	NA	integral component of membrane [GO:0016021]; transferase activity, transferring glycosyl groups [GO:0016757]	GO:0016021; GO:0016757	GO:0016757~transferase activity, transferring glycosyl groups	NA	GO:0016021~integral component of membrane
g878.t1	357	tr|A0A0B2PTA6|A0A0B2PTA6_GLYSO	378	83	311	87.11	82.28	51	1	1	309	1	311	2.6e-144	1-aminocyclopropane-1-carboxylate oxidase like 1 (EC 1.14.11.-)	glysoja_041879	Glycine soja (Wild soybean)	NA	metal ion binding [GO:0046872]; oxidoreductase activity [GO:0016491]	GO:0016491; GO:0046872	GO:0016491~oxidoreductase activity;GO:0046872~metal ion binding	NA	NA
g879.t1	960	tr|A0A0B2PT07|A0A0B2PT07_GLYSO	965	93.2	965	100	100	61	2	1	960	1	965	0	Vacuolar protein sorting-associated protein 11 like	glysoja_041878	Glycine soja (Wild soybean)	NA	intracellular [GO:0005622]; intracellular protein transport [GO:0006886]; vesicle-mediated transport [GO:0016192]	GO:0005622; GO:0006886; GO:0016192	NA	GO:0006886~intracellular protein transport;GO:0016192~vesicle-mediated transport	GO:0005622~intracellular
g880.t1	3751	tr|K7L5L6|K7L5L6_SOYBN	3749	91.4	2149	57.29	57.32	163	7	1	2146	1	2130	0	Uncharacterized protein	100819012 GLYMA_08G087600	Glycine max (Soybean) (Glycine hispida)	NA	cytoplasm [GO:0005737]; ubiquitin protein ligase activity [GO:0061630]	GO:0005737; GO:0061630	GO:0061630~ubiquitin protein ligase activity	NA	GO:0005737~cytoplasm
g881.t1	605	tr|I1J4M9|I1J4M9_SOYBN	605	86.4	605	100	100	82	0	1	605	1	605	0	Uncharacterized protein	100795944 GLYMA_01G011300	Glycine max (Soybean) (Glycine hispida)	NA	intracellular membrane-bounded organelle [GO:0043231]; endonuclease activity [GO:0004519]; RNA binding [GO:0003723]; zinc ion binding [GO:0008270]; RNA modification [GO:0009451]	GO:0003723; GO:0004519; GO:0008270; GO:0009451; GO:0043231	GO:0003723~RNA binding;GO:0004519~endonuclease activity;GO:0008270~zinc ion binding	GO:0009451~RNA modification	GO:0043231~intracellular membrane-bounded organelle
g882.t1	150	tr|V7CLU0|V7CLU0_PHAVU	179	88.8	152	100	84.92	14	1	1	149	1	152	1.1e-72	Uncharacterized protein	PHAVU_002G134300g	Phaseolus vulgaris (Kidney bean) (French bean)	NA	ESCRT II complex [GO:0000814]; multivesicular body sorting pathway [GO:0071985]	GO:0000814; GO:0071985	NA	GO:0071985~multivesicular body sorting pathway	GO:0000814~ESCRT II complex
g883.t1	533	tr|I1J4N6|I1J4N6_SOYBN	571	53.3	563	100	98.6	188	13	14	505	9	567	1.2e-137	Uncharacterized protein	100807640 GLYMA_01G012100	Glycine max (Soybean) (Glycine hispida)	NA	hydrolase activity [GO:0016787]; lipid metabolic process [GO:0006629]	GO:0006629; GO:0016787	GO:0016787~hydrolase activity	GO:0006629~lipid metabolic process	NA
g884.t1	2456	tr|A0A0R0FTP1|A0A0R0FTP1_SOYBN	2545	54.8	2589	100	100	966	49	4	2443	5	2537	0	Uncharacterized protein	GLYMA_16G031700	Glycine max (Soybean) (Glycine hispida)	NA	ADP binding [GO:0043531]	GO:0043531	GO:0043531~ADP binding	NA	NA
g885.t1	246	tr|A0A0B2QFD9|A0A0B2QFD9_GLYSO	238	85.8	246	100	100	27	3	1	246	1	238	5.8e-119	Uncharacterized protein	glysoja_045344	Glycine soja (Wild soybean)	NA	NA	NA	NA	NA	NA
g886.t1	85	tr|A0A1D1ZLA4|A0A1D1ZLA4_9ARAE	1348	59.2	98	100	7.27	17	1	10	84	453	550	3.9e-22	Tripeptidyl-peptidase 2 (Fragment)	TPP2_1 g.69367	Anthurium amnicola	NA	serine-type endopeptidase activity [GO:0004252]; tripeptidyl-peptidase activity [GO:0008240]	GO:0004252; GO:0008240	GO:0004252~serine-type endopeptidase activity;GO:0008240~tripeptidyl-peptidase activity	NA	NA
g888.t1	34	tr|I3SMY2|I3SMY2_LOTJA	71	64.7	34	100	47.89	12	0	1	34	38	71	6.5e-05	Uncharacterized protein	NA	Lotus japonicus (Lotus corniculatus var. japonicus)	NA	serine-type carboxypeptidase activity [GO:0004185]	GO:0004185	GO:0004185~serine-type carboxypeptidase activity	NA	NA
g889.t1	260	tr|A0A0R0HLR0|A0A0R0HLR0_SOYBN	288	69.3	231	88.85	80.21	43	8	53	260	63	288	5.4e-75	Uncharacterized protein	100790232 GLYMA_11G112800	Glycine max (Soybean) (Glycine hispida)	NA	intracellular [GO:0005622]; zinc ion binding [GO:0008270]	GO:0005622; GO:0008270	GO:0008270~zinc ion binding	NA	GO:0005622~intracellular
g890.t1	1002	tr|A0A151RIT6|A0A151RIT6_CAJCA	1081	89.2	982	98	90.84	81	3	1	966	38	1010	0	Kinesin-related protein 11	KK1_036169	Cajanus cajan (Pigeon pea) (Cajanus indicus)	NA	ATP binding [GO:0005524]; microtubule binding [GO:0008017]; microtubule motor activity [GO:0003777]; microtubule-based movement [GO:0007018]	GO:0003777; GO:0005524; GO:0007018; GO:0008017	GO:0003777~microtubule motor activity;GO:0005524~ATP binding;GO:0008017~microtubule binding	GO:0007018~microtubule-based movement	NA
g891.t1	135	tr|A0A2N9F9F9|A0A2N9F9F9_FAGSY	596	37.8	90	66.67	15.1	53	2	30	118	420	507	2.3e-05	Uncharacterized protein	FSB_LOCUS11383	Fagus sylvatica (Beechnut)	NA	nucleic acid binding [GO:0003676]	GO:0003676	GO:0003676~nucleic acid binding	NA	NA
g893.t1	759	tr|A0A1S3UZB6|A0A1S3UZB6_VIGRR	762	77.3	759	100	99.61	164	2	1	759	1	751	0	pentatricopeptide repeat-containing protein At5g27110	LOC106770083	Vigna radiata var. radiata (Mung bean) (Phaseolus aureus)	NA	NA	NA	NA	NA	NA
g894.t1	306	tr|A0A1S3V5Q8|A0A1S3V5Q8_VIGRR	287	69.4	310	100	100	60	8	4	303	3	287	4e-101	remorin-like	LOC106771957	Vigna radiata var. radiata (Mung bean) (Phaseolus aureus)	NA	NA	NA	NA	NA	NA
g895.t1	1082	tr|I1MIM1|I1MIM1_SOYBN	1005	83.9	1084	100	100	94	9	1	1082	1	1005	0	Uncharacterized protein	100779266 GLYMA_15G230300	Glycine max (Soybean) (Glycine hispida)	NA	Rb-E2F complex [GO:0035189]; transcription factor binding [GO:0008134]; negative regulation of cell proliferation [GO:0008285]; negative regulation of G1/S transition of mitotic cell cycle [GO:2000134]; negative regulation of transcription, DNA-templated [GO:0045892]; regulation of transcription by RNA polymerase II [GO:0006357]	GO:0006357; GO:0008134; GO:0008285; GO:0035189; GO:0045892; GO:2000134	GO:0008134~transcription factor binding	GO:0006357~regulation of transcription from RNA polymerase II promoter;GO:0008285~negative regulation of cell proliferation;GO:0045892~negative regulation of transcription, DNA-templated;GO:2000134~negative regulation of G1/S transition of mitotic cell cycle	GO:0035189~Rb-E2F complex
g896.t1	212	tr|I1M0N0|I1M0N0_SOYBN	414	95.2	209	98.58	50.48	10	0	3	211	205	413	1.5e-120	Uncharacterized protein	100811151 GLYMA_13G192200	Glycine max (Soybean) (Glycine hispida)	NA	nucleic acid binding [GO:0003676]	GO:0003676	GO:0003676~nucleic acid binding	NA	NA
g897.t1	318	tr|I1M0N0|I1M0N0_SOYBN	414	79.6	230	72.33	55.56	37	3	1	220	10	239	2e-103	Uncharacterized protein	100811151 GLYMA_13G192200	Glycine max (Soybean) (Glycine hispida)	NA	nucleic acid binding [GO:0003676]	GO:0003676	GO:0003676~nucleic acid binding	NA	NA
g898.t1	142	tr|A0A0B2RQV5|A0A0B2RQV5_GLYSO	419	90.8	120	84.51	28.64	10	1	1	120	278	396	6.8e-56	Putative lipase spac4a8.10	glysoja_048801	Glycine soja (Wild soybean)	NA	NA	NA	NA	NA	NA
g900.t1	240	tr|V7AXU8|V7AXU8_PHAVU	427	78.9	247	100	57.85	41	3	1	237	1	246	4.6e-105	Uncharacterized protein	PHAVU_009G206000g	Phaseolus vulgaris (Kidney bean) (French bean)	NA	NA	NA	NA	NA	NA
g901.t1	542	tr|I1MQK5|I1MQK5_SOYBN	540	83.7	547	100	100	77	6	1	542	1	540	3.5e-262	Uncharacterized protein	100777344 GLYMA_16G216500	Glycine max (Soybean) (Glycine hispida)	NA	integral component of membrane [GO:0016021]; plant-type vacuole membrane [GO:0009705]; carnitine transmembrane transporter activity [GO:0015226]; organic anion transmembrane transporter activity [GO:0008514]	GO:0008514; GO:0009705; GO:0015226; GO:0016021	GO:0008514~organic anion transmembrane transporter activity;GO:0015226~carnitine transmembrane transporter activity	NA	GO:0009705~plant-type vacuole membrane;GO:0016021~integral component of membrane
g902.t1	97	tr|A0A0L9VHW7|A0A0L9VHW7_PHAAN	373	73.3	60	61.86	16.09	15	1	8	66	13	72	8.6e-18	Uncharacterized protein	LR48_Vigan10g046000	Phaseolus angularis (Azuki bean) (Vigna angularis)	NA	integral component of membrane [GO:0016021]	GO:0016021	NA	NA	GO:0016021~integral component of membrane
g903.t1	344	tr|E0WC41|E0WC41_SOYBN	348	80.5	349	100	100	62	3	1	344	1	348	8.5e-153	CCAAT-binding transcription factor family protein	NF-YA1 100500765 GLYMA_07G036200	Glycine max (Soybean) (Glycine hispida)	NA	CCAAT-binding factor complex [GO:0016602]; DNA binding [GO:0003677]; DNA binding transcription factor activity [GO:0003700]	GO:0003677; GO:0003700; GO:0016602	GO:0003677~DNA binding;GO:0003700~sequence-specific DNA binding transcription factor activity	NA	GO:0016602~CCAAT-binding factor complex
g904.t1	594	tr|K7KZH8|K7KZH8_SOYBN	623	79.5	586	98.65	94.06	104	3	1	585	1	571	2.8e-260	Uncharacterized protein	100796073 GLYMA_07G036300	Glycine max (Soybean) (Glycine hispida)	NA	NA	NA	NA	NA	NA
g905.t1	1731	tr|A0A0S3SQF3|A0A0S3SQF3_PHAAN	915	75.2	917	52.98	100	178	14	6	895	5	899	0	Formin-like protein	Vigan.08G173400 VIGAN_08173400	Vigna angularis var. angularis	NA	integral component of membrane [GO:0016021]	GO:0016021	NA	NA	GO:0016021~integral component of membrane
g906.t1	1257	tr|I1JFM7|I1JFM7_SOYBN	1480	89.8	1254	99.76	84.73	127	1	5	1257	227	1480	0	Uncharacterized protein	100788067 GLYMA_02G159900	Glycine max (Soybean) (Glycine hispida)	NA	integral component of membrane [GO:0016021]; plasma membrane [GO:0005886]; ATP binding [GO:0005524]; ATPase activity, coupled to transmembrane movement of substances [GO:0042626]	GO:0005524; GO:0005886; GO:0016021; GO:0042626	GO:0005524~ATP binding;GO:0042626~ATPase activity, coupled to transmembrane movement of substances	NA	GO:0005886~plasma membrane;GO:0016021~integral component of membrane
g907.t1	451	tr|I1N1U6|I1N1U6_SOYBN	484	76.9	459	100	94.83	74	5	1	451	1	435	3.7e-196	Uncharacterized protein	100794225 GLYMA_18G148100	Glycine max (Soybean) (Glycine hispida)	NA	plasma membrane [GO:0005886]; ATP binding [GO:0005524]; transmembrane receptor protein serine/threonine kinase activity [GO:0004675]; cell surface receptor signaling pathway [GO:0007166]; protein phosphorylation [GO:0006468]	GO:0004675; GO:0005524; GO:0005886; GO:0006468; GO:0007166	GO:0004675~transmembrane receptor protein serine/threonine kinase activity;GO:0005524~ATP binding	GO:0006468~protein phosphorylation;GO:0007166~cell surface receptor signaling pathway	GO:0005886~plasma membrane
g908.t1	199	tr|A0A1S3UTE9|A0A1S3UTE9_VIGRR	322	78	200	100	62.11	41	3	1	198	1	199	7.8e-90	endochitinase-like	LOC106768580	Vigna radiata var. radiata (Mung bean) (Phaseolus aureus)	NA	chitin binding [GO:0008061]; chitinase activity [GO:0004568]; carbohydrate metabolic process [GO:0005975]; cell wall macromolecule catabolic process [GO:0016998]; chitin catabolic process [GO:0006032]	GO:0004568; GO:0005975; GO:0006032; GO:0008061; GO:0016998	GO:0004568~chitinase activity;GO:0008061~chitin binding	GO:0005975~carbohydrate metabolic process;GO:0006032~chitin catabolic process;GO:0016998~cell wall macromolecule catabolic process	NA
g910.t1	340	tr|A0A151SYI8|A0A151SYI8_CAJCA	605	86.5	266	78.24	43.97	35	1	67	331	288	553	1.4e-136	Uncharacterized protein	KK1_015307	Cajanus cajan (Pigeon pea) (Cajanus indicus)	NA	methyltransferase activity [GO:0008168]	GO:0008168	GO:0008168~methyltransferase activity	NA	NA
g911.t1	388	tr|C6TDZ7|C6TDZ7_SOYBN	366	83.5	389	100	100	40	3	1	388	1	366	8.3e-189	Uncharacterized protein	100778716 GLYMA_06G027700	Glycine max (Soybean) (Glycine hispida)	NA	extracellular space [GO:0005615]; lysosome [GO:0005764]; cysteine-type endopeptidase activity [GO:0004197]; proteolysis involved in cellular protein catabolic process [GO:0051603]	GO:0004197; GO:0005615; GO:0005764; GO:0051603	GO:0004197~cysteine-type endopeptidase activity	GO:0051603~proteolysis involved in cellular protein catabolic process	GO:0005615~extracellular space;GO:0005764~lysosome
g912.t1	738	tr|I1K7M8|I1K7M8_SOYBN	815	78.8	723	97.97	88.71	94	6	1	668	19	737	0	V-type proton ATPase subunit a	100805813 GLYMA_06G027600	Glycine max (Soybean) (Glycine hispida)	NA	integral component of membrane [GO:0016021]; plant-type vacuole [GO:0000325]; vacuolar proton-transporting V-type ATPase complex [GO:0016471]; vacuolar proton-transporting V-type ATPase, V0 domain [GO:0000220]; ATPase binding [GO:0051117]; proton-transporting ATPase activity, rotational mechanism [GO:0046961]; ATP hydrolysis coupled proton transport [GO:0015991]; ATP synthesis coupled proton tran…	GO:0000220; GO:0000325; GO:0007035; GO:0015986; GO:0015991; GO:0016021; GO:0016471; GO:0046961; GO:0051117; GO:0070072	GO:0046961~proton-transporting ATPase activity, rotational mechanism;GO:0051117~ATPase binding	GO:0007035~vacuolar acidification;GO:0015986~ATP synthesis coupled proton transport;GO:0015991~ATP hydrolysis coupled proton transport;GO:0070072~vacuolar proton-transporting V-type ATPase complex assembly	GO:0000220~vacuolar proton-transporting V-type ATPase, V0 domain;GO:0000325~plant-type vacuole;GO:0016021~integral component of membrane;GO:0016471~vacuolar proton-transporting V-type ATPase complex
g915.t1	460	tr|I1JPY2|I1JPY2_SOYBN	515	67.2	524	100	100	99	15	1	460	1	515	3.4e-173	Uncharacterized protein	100790018 GLYMA_03G192000	Glycine max (Soybean) (Glycine hispida)	NA	NA	NA	NA	NA	NA
g916.t1	638	tr|K7KU45|K7KU45_SOYBN	636	90.1	638	100	100	61	1	1	638	1	636	0	Uncharacterized protein	100814185 GLYMA_06G092800	Glycine max (Soybean) (Glycine hispida)	NA	carbohydrate binding [GO:0030246]; catalytic activity [GO:0003824]; carbohydrate metabolic process [GO:0005975]	GO:0003824; GO:0005975; GO:0030246	GO:0003824~catalytic activity;GO:0030246~carbohydrate binding	GO:0005975~carbohydrate metabolic process	NA
g917.t1	623	tr|I1JV26|I1JV26_SOYBN	643	87.4	642	100	99.84	61	1	1	622	1	642	0	Uncharacterized protein	100793563 GLYMA_04G091200	Glycine max (Soybean) (Glycine hispida)	NA	carbohydrate binding [GO:0030246]; catalytic activity [GO:0003824]; carbohydrate metabolic process [GO:0005975]	GO:0003824; GO:0005975; GO:0030246	GO:0003824~catalytic activity;GO:0030246~carbohydrate binding	GO:0005975~carbohydrate metabolic process	NA
g918.t1	125	tr|A0A151SG66|A0A151SG66_CAJCA	532	77.9	104	83.2	19.55	23	0	1	104	1	104	5.3e-44	Secologanin synthase	KK1_024357	Cajanus cajan (Pigeon pea) (Cajanus indicus)	NA	integral component of membrane [GO:0016021]; heme binding [GO:0020037]; iron ion binding [GO:0005506]; monooxygenase activity [GO:0004497]; oxidoreductase activity, acting on paired donors, with incorporation or reduction of molecular oxygen [GO:0016705]	GO:0004497; GO:0005506; GO:0016021; GO:0016705; GO:0020037	GO:0004497~monooxygenase activity;GO:0005506~iron ion binding;GO:0016705~oxidoreductase activity, acting on paired donors, with incorporation or reduction of molecular oxygen;GO:0020037~heme binding	NA	GO:0016021~integral component of membrane
g919.t1	223	tr|A0A151SG66|A0A151SG66_CAJCA	532	93.7	223	100	41.92	14	0	1	223	310	532	2e-118	Secologanin synthase	KK1_024357	Cajanus cajan (Pigeon pea) (Cajanus indicus)	NA	integral component of membrane [GO:0016021]; heme binding [GO:0020037]; iron ion binding [GO:0005506]; monooxygenase activity [GO:0004497]; oxidoreductase activity, acting on paired donors, with incorporation or reduction of molecular oxygen [GO:0016705]	GO:0004497; GO:0005506; GO:0016021; GO:0016705; GO:0020037	GO:0004497~monooxygenase activity;GO:0005506~iron ion binding;GO:0016705~oxidoreductase activity, acting on paired donors, with incorporation or reduction of molecular oxygen;GO:0020037~heme binding	NA	GO:0016021~integral component of membrane
g921.t1	293	tr|K7KLQ1|K7KLQ1_SOYBN	333	70.6	279	95.22	83.78	71	4	25	293	56	333	1.6e-104	Uncharacterized protein	100818230 GLYMA_04G224600	Glycine max (Soybean) (Glycine hispida)	NA	NA	NA	NA	NA	NA
g922.t1	218	tr|M0T6G4|M0T6G4_MUSAM	199	51.8	218	100	100	84	5	1	218	3	199	2.4e-44	Vesicle transport protein	NA	Musa acuminata subsp. malaccensis (Wild banana) (Musa malaccensis)	NA	integral component of membrane [GO:0016021]; protein transport [GO:0015031]; vesicle-mediated transport [GO:0016192]	GO:0015031; GO:0016021; GO:0016192	NA	GO:0015031~protein transport;GO:0016192~vesicle-mediated transport	GO:0016021~integral component of membrane
g923.t1	209	tr|A0A151T247|A0A151T247_CAJCA	212	98.6	209	100	98.58	3	0	1	209	4	212	1.7e-111	Vacuolar protein sorting-associated protein 28 homolog	KK1_023492	Cajanus cajan (Pigeon pea) (Cajanus indicus)	NA	ESCRT I complex [GO:0000813]; protein transport to vacuole involved in ubiquitin-dependent protein catabolic process via the multivesicular body sorting pathway [GO:0043328]	GO:0000813; GO:0043328	NA	GO:0043328~protein targeting to vacuole involved in ubiquitin-dependent protein catabolic process via the multivesicular body sorting pathway	GO:0000813~ESCRT I complex
g924.t1	329	tr|I1L3N3|I1L3N3_SOYBN	328	89.4	322	97.87	98.17	33	1	9	329	7	328	2.7e-164	Peroxidase (EC 1.11.1.7)	100809245 GLYMA_09G156700	Glycine max (Soybean) (Glycine hispida)	NA	extracellular region [GO:0005576]; integral component of membrane [GO:0016021]; plant-type cell wall [GO:0009505]; plasmodesma [GO:0009506]; heme binding [GO:0020037]; metal ion binding [GO:0046872]; peroxidase activity [GO:0004601]; hydrogen peroxide catabolic process [GO:0042744]; plant-type cell wall organization [GO:0009664]; response to oxidative stress [GO:0006979]	GO:0004601; GO:0005576; GO:0006979; GO:0009505; GO:0009506; GO:0009664; GO:0016021; GO:0020037; GO:0042744; GO:0046872	GO:0004601~peroxidase activity;GO:0020037~heme binding;GO:0046872~metal ion binding	GO:0006979~response to oxidative stress;GO:0009664~plant-type cell wall organization;GO:0042744~hydrogen peroxide catabolic process	GO:0005576~extracellular region;GO:0009505~plant-type cell wall;GO:0009506~plasmodesma;GO:0016021~integral component of membrane
g926.t1	211	tr|A0A0R0GT36|A0A0R0GT36_SOYBN	375	59.2	218	100	58.13	61	7	1	211	179	375	1.8e-57	Uncharacterized protein	100815077 GLYMA_13G066600	Glycine max (Soybean) (Glycine hispida)	NA	DNA binding [GO:0003677]	GO:0003677	GO:0003677~DNA binding	NA	NA
g927.t1	404	tr|A0A0R0GUF3|A0A0R0GUF3_SOYBN	500	88.8	383	94.8	76.6	43	0	22	404	118	500	7.8e-198	Uncharacterized protein	100797844 GLYMA_13G066800	Glycine max (Soybean) (Glycine hispida)	NA	NA	NA	NA	NA	NA
g928.t1	431	tr|A0A2H5QH70|A0A2H5QH70_CITUN	1474	88.2	408	94.66	27.68	46	1	17	422	1	408	2.6e-207	Uncharacterized protein	CUMW_230010	Citrus unshiu (Satsuma mandarin) (Citrus nobilis var. unshiu)	NA	myosin complex [GO:0016459]; actin binding [GO:0003779]; ATP binding [GO:0005524]; microtubule binding [GO:0008017]; microtubule motor activity [GO:0003777]; actin filament organization [GO:0007015]; microtubule-based movement [GO:0007018]	GO:0003777; GO:0003779; GO:0005524; GO:0007015; GO:0007018; GO:0008017; GO:0016459	GO:0003777~microtubule motor activity;GO:0003779~actin binding;GO:0005524~ATP binding;GO:0008017~microtubule binding	GO:0007015~actin filament organization;GO:0007018~microtubule-based movement	GO:0016459~myosin complex
g929.t1	978	tr|A0A1S3E2P8|A0A1S3E2P8_CICAR	1538	87.2	987	100	64.17	113	3	4	978	553	1538	0	myosin-11-like	LOC101508014	Cicer arietinum (Chickpea) (Garbanzo)	NA	myosin complex [GO:0016459]; actin binding [GO:0003779]; ATP binding [GO:0005524]; microtubule binding [GO:0008017]; microtubule motor activity [GO:0003777]; actin filament organization [GO:0007015]; microtubule-based movement [GO:0007018]	GO:0003777; GO:0003779; GO:0005524; GO:0007015; GO:0007018; GO:0008017; GO:0016459	GO:0003777~microtubule motor activity;GO:0003779~actin binding;GO:0005524~ATP binding;GO:0008017~microtubule binding	GO:0007015~actin filament organization;GO:0007018~microtubule-based movement	GO:0016459~myosin complex
g930.t1	398	tr|A0A0R0ESK5|A0A0R0ESK5_SOYBN	424	84.9	397	99.75	93.63	59	1	3	398	26	422	5.2e-202	Uncharacterized protein	100810374 GLYMA_19G246800	Glycine max (Soybean) (Glycine hispida)	NA	NA	NA	NA	NA	NA
g931.t1	420	tr|A0A0B2RGK3|A0A0B2RGK3_GLYSO	465	87.1	464	100	99.78	15	2	1	419	1	464	1.9e-223	Glycerol-3-phosphate dehydrogenase [NAD(+)] (EC 1.1.1.8)	glysoja_026279	Glycine soja (Wild soybean)	NA	glycerol-3-phosphate dehydrogenase complex [GO:0009331]; glycerol-3-phosphate dehydrogenase [NAD+] activity [GO:0004367]; NAD binding [GO:0051287]; carbohydrate metabolic process [GO:0005975]; glycerol-3-phosphate catabolic process [GO:0046168]	GO:0004367; GO:0005975; GO:0009331; GO:0046168; GO:0051287	GO:0004367~glycerol-3-phosphate dehydrogenase [NAD+] activity;GO:0051287~NAD binding	GO:0005975~carbohydrate metabolic process;GO:0046168~glycerol-3-phosphate catabolic process	GO:0009331~glycerol-3-phosphate dehydrogenase complex
g932.t1	525	tr|I1LP00|I1LP00_SOYBN	432	88.6	377	71.81	87.27	36	4	3	372	5	381	4.6e-190	Uncharacterized protein	100808619 GLYMA_12G011400	Glycine max (Soybean) (Glycine hispida)	NA	cytokinin dehydrogenase activity [GO:0019139]; flavin adenine dinucleotide binding [GO:0050660]; oxidoreductase activity, acting on CH-OH group of donors [GO:0016614]; cytokinin metabolic process [GO:0009690]	GO:0009690; GO:0016614; GO:0019139; GO:0050660	GO:0016614~oxidoreductase activity, acting on CH-OH group of donors;GO:0019139~cytokinin dehydrogenase activity;GO:0050660~flavin adenine dinucleotide binding	GO:0009690~cytokinin metabolic process	NA
g933.t1	698	tr|I1NC86|I1NC86_SOYBN	715	83.2	698	100	97.62	107	2	1	698	1	688	0	Uncharacterized protein	100794435 GLYMA_19G243900	Glycine max (Soybean) (Glycine hispida)	NA	NA	NA	NA	NA	NA
g934.t1	442	tr|I1NC89|I1NC89_SOYBN	433	71.4	441	99.77	100	110	8	1	436	1	430	1.5e-173	Uncharacterized protein	102669415 GLYMA_19G244100	Glycine max (Soybean) (Glycine hispida)	NA	transferase activity, transferring acyl groups other than amino-acyl groups [GO:0016747]	GO:0016747	GO:0016747~transferase activity, transferring acyl groups other than amino-acyl groups	NA	NA
g935.t1	320	tr|I1MNV4|I1MNV4_SOYBN	308	95.4	302	94.38	98.05	13	1	20	320	7	308	2.8e-158	Uncharacterized protein	GLYMA_16G154200	Glycine max (Soybean) (Glycine hispida)	NA	endomembrane system [GO:0012505]; integral component of membrane [GO:0016021]; plasma membrane [GO:0005886]; SNARE complex [GO:0031201]; SNAP receptor activity [GO:0005484]; SNARE binding [GO:0000149]; exocytosis [GO:0006887]; intracellular protein transport [GO:0006886]; vesicle docking [GO:0048278]; vesicle fusion [GO:0006906]	GO:0000149; GO:0005484; GO:0005886; GO:0006886; GO:0006887; GO:0006906; GO:0012505; GO:0016021; GO:0031201; GO:0048278	GO:0000149~SNARE binding;GO:0005484~SNAP receptor activity	GO:0006886~intracellular protein transport;GO:0006887~exocytosis;GO:0006906~vesicle fusion;GO:0048278~vesicle docking	GO:0005886~plasma membrane;GO:0012505~endomembrane system;GO:0016021~integral component of membrane;GO:0031201~SNARE complex
g936.t1	44	tr|A0A151T8X7|A0A151T8X7_CAJCA	133	86.4	44	100	33.08	6	0	1	44	1	44	1.2e-14	Uncharacterized protein	KK1_018068	Cajanus cajan (Pigeon pea) (Cajanus indicus)	NA	NA	NA	NA	NA	NA
g937.t1	459	tr|I1N7F4|I1N7F4_SOYBN	307	84.4	307	66.88	100	29	1	153	459	20	307	1.9e-147	Uncharacterized protein	100803087 GLYMA_19G076400	Glycine max (Soybean) (Glycine hispida)	NA	mitochondrial respiratory chain complex III [GO:0005750]; electron transporter, transferring electrons from CoQH2-cytochrome c reductase complex and cytochrome c oxidase complex activity [GO:0045155]; electron transporter, transferring electrons within CoQH2-cytochrome c reductase complex activity [GO:0045153]; heme binding [GO:0020037]; metal ion binding [GO:0046872]; mitochondrial ATP synthesis…	GO:0005750; GO:0006122; GO:0020037; GO:0042776; GO:0045153; GO:0045155; GO:0046872	GO:0020037~heme binding;GO:0045153~electron transporter, transferring electrons within CoQH2-cytochrome c reductase complex activity;GO:0045155~electron transporter, transferring electrons from CoQH2-cytochrome c reductase complex and cytochrome c oxidase complex activity;GO:0046872~metal ion binding	GO:0006122~mitochondrial electron transport, ubiquinol to cytochrome c;GO:0042776~mitochondrial ATP synthesis coupled proton transport	GO:0005750~mitochondrial respiratory chain complex III
g938.t1	496	tr|A0A0B2PQ98|A0A0B2PQ98_GLYSO	502	89.3	503	100	100	46	3	1	496	1	502	4.5e-256	Putative ribulose-1,5 bisphosphate carboxylase/oxygenase large subunit N-methyltransferase, chloroplastic (EC 2.1.1.127)	glysoja_040322	Glycine soja (Wild soybean)	NA	[ribulose-bisphosphate carboxylase]-lysine N-methyltransferase activity [GO:0030785]	GO:0030785	GO:0030785~[ribulose-bisphosphate carboxylase]-lysine N-methyltransferase activity	NA	NA
g939.t1	1256	tr|A0A151SDF9|A0A151SDF9_CAJCA	1199	88.1	1215	96.74	100	104	4	45	1256	22	1199	0	Phospholipid-transporting ATPase (EC 3.6.3.1)	KK1_025303	Cajanus cajan (Pigeon pea) (Cajanus indicus)	NA	integral component of membrane [GO:0016021]; ATP binding [GO:0005524]; magnesium ion binding [GO:0000287]; phospholipid-translocating ATPase activity [GO:0004012]	GO:0000287; GO:0004012; GO:0005524; GO:0016021	GO:0000287~magnesium ion binding;GO:0004012~phospholipid-translocating ATPase activity;GO:0005524~ATP binding	NA	GO:0016021~integral component of membrane
g940.t1	749	tr|G7IRK8|G7IRK8_MEDTR	989	49.3	685	91.46	69.26	271	16	7	649	8	658	2e-167	S-locus lectin kinase family protein	11412771 MTR_2g089290	Medicago truncatula (Barrel medic) (Medicago tribuloides)	NA	integral component of membrane [GO:0016021]; ATP binding [GO:0005524]; polysaccharide binding [GO:0030247]; protein kinase activity [GO:0004672]; recognition of pollen [GO:0048544]	GO:0004672; GO:0005524; GO:0016021; GO:0030247; GO:0048544	GO:0004672~protein kinase activity;GO:0005524~ATP binding;GO:0030247~polysaccharide binding	GO:0048544~recognition of pollen	GO:0016021~integral component of membrane
g941.t1	124	tr|A0A0B2R0J1|A0A0B2R0J1_GLYSO	122	86.7	113	91.13	92.62	15	0	1	113	1	113	4.9e-50	Calcium-binding protein KIC	glysoja_040629	Glycine soja (Wild soybean)	NA	calcium ion binding [GO:0005509]	GO:0005509	GO:0005509~calcium ion binding	NA	NA
g943.t1	368	tr|A0A151RDT0|A0A151RDT0_CAJCA	368	81.9	370	100	100	63	3	1	368	1	368	1.3e-162	RING-type E3 ubiquitin transferase (EC 2.3.2.27)	KK1_037828	Cajanus cajan (Pigeon pea) (Cajanus indicus)	PATHWAY: Protein modification; protein ubiquitination. {ECO:0000256|SAAS:SAAS00512800}.	ubiquitin-protein transferase activity [GO:0004842]	GO:0004842	GO:0004842~ubiquitin-protein transferase activity	NA	NA
g944.t1	520	tr|I1MAE2|I1MAE2_SOYBN	915	83.6	494	95	53.99	62	6	28	515	1	481	2e-230	Uncharacterized protein	100798031 GLYMA_14G119800	Glycine max (Soybean) (Glycine hispida)	NA	NA	NA	NA	NA	NA
g945.t1	295	tr|A0A151TYT5|A0A151TYT5_CAJCA	908	85.2	277	93.9	30.51	32	3	1	272	623	895	4.9e-125	Transcriptional corepressor SEUSS	KK1_004794	Cajanus cajan (Pigeon pea) (Cajanus indicus)	NA	NA	NA	NA	NA	NA
g946.t1	182	tr|A0A151TYS0|A0A151TYS0_CAJCA	184	79.9	184	100	100	35	1	1	182	1	184	9.3e-82	Uncharacterized protein	KK1_004793	Cajanus cajan (Pigeon pea) (Cajanus indicus)	NA	cell [GO:0005623]; protein disulfide oxidoreductase activity [GO:0015035]; cell redox homeostasis [GO:0045454]; glycerol ether metabolic process [GO:0006662]	GO:0005623; GO:0006662; GO:0015035; GO:0045454	GO:0015035~protein disulfide oxidoreductase activity	GO:0006662~glycerol ether metabolic process;GO:0045454~cell redox homeostasis	GO:0005623~cell
g947.t1	994	tr|I1NEZ7|I1NEZ7_SOYBN	983	92.2	995	100	100	65	5	1	994	1	983	0	Lon protease homolog, mitochondrial (EC 3.4.21.53)	100810927 GLYMA_20G097700	Glycine max (Soybean) (Glycine hispida)	NA	mitochondrial matrix [GO:0005759]; ATP binding [GO:0005524]; ATP-dependent peptidase activity [GO:0004176]; sequence-specific DNA binding [GO:0043565]; serine-type endopeptidase activity [GO:0004252]; cellular response to oxidative stress [GO:0034599]; chaperone-mediated protein complex assembly [GO:0051131]; mitochondrion organization [GO:0007005]; oxidation-dependent protein catabolic process […	GO:0004176; GO:0004252; GO:0005524; GO:0005759; GO:0006515; GO:0007005; GO:0034599; GO:0043565; GO:0051131; GO:0070407	GO:0004176~ATP-dependent peptidase activity;GO:0004252~serine-type endopeptidase activity;GO:0005524~ATP binding;GO:0043565~sequence-specific DNA binding	GO:0006515~misfolded or incompletely synthesized protein catabolic process;GO:0007005~mitochondrion organization;GO:0034599~cellular response to oxidative stress;GO:0051131~chaperone-mediated protein complex assembly;GO:0070407~oxidation-dependent protein catabolic process	GO:0005759~mitochondrial matrix
g948.t1	389	tr|A0A151TBL4|A0A151TBL4_CAJCA	327	33.2	304	78.15	92.97	170	8	8	287	1	295	2.1e-30	Uncharacterized protein At4g02000 family	KK1_019038	Cajanus cajan (Pigeon pea) (Cajanus indicus)	NA	NA	NA	NA	NA	NA
g949.t1	272	tr|A0A0B2R9I6|A0A0B2R9I6_GLYSO	417	55.3	206	75.74	49.4	78	2	79	271	123	327	3e-52	Uncharacterized protein	glysoja_040218	Glycine soja (Wild soybean)	NA	NA	NA	NA	NA	NA
g950.t1	410	tr|A0A151T8G0|A0A151T8G0_CAJCA	400	93.7	398	97.07	99.5	25	0	4	401	1	398	3.8e-216	Putative metal tolerance protein C3	KK1_017919	Cajanus cajan (Pigeon pea) (Cajanus indicus)	NA	integral component of membrane [GO:0016021]; cation transmembrane transporter activity [GO:0008324]	GO:0008324; GO:0016021	GO:0008324~cation transmembrane transporter activity	NA	GO:0016021~integral component of membrane
g955.t1	1190	tr|I1JEQ6|I1JEQ6_SOYBN	1198	89.8	1190	100	99.33	121	0	1	1190	9	1198	0	Phospholipid-transporting ATPase (EC 3.6.3.1)	100785037 GLYMA_02G129500	Glycine max (Soybean) (Glycine hispida)	NA	Golgi membrane [GO:0000139]; integral component of membrane [GO:0016021]; plasma membrane [GO:0005886]; trans-Golgi network [GO:0005802]; ATP binding [GO:0005524]; magnesium ion binding [GO:0000287]; phospholipid-translocating ATPase activity [GO:0004012]; Golgi vesicle budding [GO:0048194]	GO:0000139; GO:0000287; GO:0004012; GO:0005524; GO:0005802; GO:0005886; GO:0016021; GO:0048194	GO:0000287~magnesium ion binding;GO:0004012~phospholipid-translocating ATPase activity;GO:0005524~ATP binding	GO:0048194~Golgi vesicle budding	GO:0000139~Golgi membrane;GO:0005802~trans-Golgi network;GO:0005886~plasma membrane;GO:0016021~integral component of membrane
g956.t1	389	tr|A0A0S3RVX5|A0A0S3RVX5_PHAAN	391	93.1	391	100	100	25	1	1	389	1	391	8.6e-210	Uncharacterized protein	Vigan.04G214500 VIGAN_04214500	Vigna angularis var. angularis	NA	transferase activity, transferring acyl groups other than amino-acyl groups [GO:0016747]; biosynthetic process [GO:0009058]	GO:0009058; GO:0016747	GO:0016747~transferase activity, transferring acyl groups other than amino-acyl groups	GO:0009058~biosynthetic process	NA
g957.t1	62	tr|D7SNW9|D7SNW9_VITVI	95	90	60	96.77	63.16	6	0	1	60	26	85	6.3e-22	Uncharacterized protein	VIT_04s0023g03700	Vitis vinifera (Grape)	NA	NA	NA	NA	NA	NA
g958.t1	417	tr|A0A151RP93|A0A151RP93_CAJCA	416	89.9	417	100	100	41	1	1	417	1	416	2e-217	DUF246 domain-containing protein At1g04910 family	KK1_034132	Cajanus cajan (Pigeon pea) (Cajanus indicus)	NA	integral component of membrane [GO:0016021]; transferase activity, transferring glycosyl groups [GO:0016757]; fucose metabolic process [GO:0006004]	GO:0006004; GO:0016021; GO:0016757	GO:0016757~transferase activity, transferring glycosyl groups	GO:0006004~fucose metabolic process	GO:0016021~integral component of membrane
g960.t1	859	tr|I1KVR4|I1KVR4_SOYBN	1092	92	815	94.88	74.63	52	3	24	825	253	1067	0	Calcium-transporting ATPase (EC 3.6.3.8)	100777143 GLYMA_08G222200	Glycine max (Soybean) (Glycine hispida)	NA	integral component of plasma membrane [GO:0005887]; intracellular membrane-bounded organelle [GO:0043231]; ATP binding [GO:0005524]; calcium-transporting ATPase activity [GO:0005388]; calmodulin binding [GO:0005516]	GO:0005388; GO:0005516; GO:0005524; GO:0005887; GO:0043231	GO:0005388~calcium-transporting ATPase activity;GO:0005516~calmodulin binding;GO:0005524~ATP binding	NA	GO:0005887~integral component of plasma membrane;GO:0043231~intracellular membrane-bounded organelle
g961.t1	920	tr|A0A0B2RK27|A0A0B2RK27_GLYSO	919	87.5	937	100	100	70	2	13	920	1	919	0	Alanine--tRNA ligase (EC 6.1.1.7) (Fragment)	glysoja_039136	Glycine soja (Wild soybean)	NA	cytoplasm [GO:0005737]; alanine-tRNA ligase activity [GO:0004813]; ATP binding [GO:0005524]; nucleic acid binding [GO:0003676]; alanyl-tRNA aminoacylation [GO:0006419]	GO:0003676; GO:0004813; GO:0005524; GO:0005737; GO:0006419	GO:0003676~nucleic acid binding;GO:0004813~alanine-tRNA ligase activity;GO:0005524~ATP binding	GO:0006419~alanyl-tRNA aminoacylation	GO:0005737~cytoplasm
g962.t1	578	tr|D8V1H4|D8V1H4_SOYBN	598	80	579	100	96.82	115	1	1	578	20	598	6e-260	Nod-factor receptor 5A	NA	Glycine max (Soybean) (Glycine hispida)	NA	integral component of membrane [GO:0016021]; ATP binding [GO:0005524]; protein kinase activity [GO:0004672]	GO:0004672; GO:0005524; GO:0016021	GO:0004672~protein kinase activity;GO:0005524~ATP binding	NA	GO:0016021~integral component of membrane
g963.t1	549	tr|A0A1S3VCB9|A0A1S3VCB9_VIGRR	527	68.8	551	100	100	146	7	1	549	1	527	4.2e-202	plant UBX domain-containing protein 13-like isoform X1	LOC106773648	Vigna radiata var. radiata (Mung bean) (Phaseolus aureus)	NA	NA	NA	NA	NA	NA
g964.t1	176	tr|A0A0L9U6L1|A0A0L9U6L1_PHAAN	175	47.8	180	100	100	85	3	1	176	1	175	7.4e-36	Uncharacterized protein	LR48_Vigan03g178800	Phaseolus angularis (Azuki bean) (Vigna angularis)	NA	pectinesterase inhibitor activity [GO:0046910]	GO:0046910	GO:0046910~pectinesterase inhibitor activity	NA	NA
g965.t1	644	tr|A0A0R0FIC1|A0A0R0FIC1_SOYBN	646	88.3	650	100	100	66	7	1	644	1	646	0	Uncharacterized protein	100791920 GLYMA_17G250400	Glycine max (Soybean) (Glycine hispida)	NA	4 iron, 4 sulfur cluster binding [GO:0051539]; catalytic activity [GO:0003824]; FMN binding [GO:0010181]; oxidation-reduction process [GO:0055114]; tRNA processing [GO:0008033]	GO:0003824; GO:0008033; GO:0010181; GO:0051539; GO:0055114	GO:0003824~catalytic activity;GO:0010181~FMN binding;GO:0051539~4 iron, 4 sulfur cluster binding	GO:0008033~tRNA processing;GO:0055114~oxidation-reduction process	NA
g966.t1	406	tr|I1NBK8|I1NBK8_SOYBN	356	74.7	277	68.23	77.81	23	2	1	245	1	262	1.3e-115	Uncharacterized protein	100788988 GLYMA_19G223300	Glycine max (Soybean) (Glycine hispida)	NA	extracellular space [GO:0005615]; lysosome [GO:0005764]; cysteine-type endopeptidase activity [GO:0004197]; proteolysis involved in cellular protein catabolic process [GO:0051603]; regulation of catalytic activity [GO:0050790]	GO:0004197; GO:0005615; GO:0005764; GO:0050790; GO:0051603	GO:0004197~cysteine-type endopeptidase activity	GO:0050790~regulation of catalytic activity;GO:0051603~proteolysis involved in cellular protein catabolic process	GO:0005615~extracellular space;GO:0005764~lysosome
g967.t1	1316	tr|K7MZP3|K7MZP3_SOYBN	1247	87.9	1268	96.35	100	120	4	1	1263	1	1239	0	Uncharacterized protein	100788460 GLYMA_19G223200	Glycine max (Soybean) (Glycine hispida)	NA	cytoplasm [GO:0005737]; nucleus [GO:0005634]; protein tyrosine phosphatase activity [GO:0004725]	GO:0004725; GO:0005634; GO:0005737	GO:0004725~protein tyrosine phosphatase activity	NA	GO:0005634~nucleus;GO:0005737~cytoplasm
g968.t1	392	tr|A0A0B2PEB4|A0A0B2PEB4_GLYSO	386	90.3	380	96.94	98.45	34	1	1	377	1	380	1.8e-191	Hsp70-binding protein 1	glysoja_046153	Glycine soja (Wild soybean)	NA	NA	NA	NA	NA	NA
g969.t1	172	tr|A0A0B2SHI3|A0A0B2SHI3_GLYSO	724	88.4	172	100	23.76	20	0	1	172	553	724	7.4e-81	Putative receptor-like serine/threonine-protein kinase (EC 2.7.11.1)	glysoja_024518	Glycine soja (Wild soybean)	NA	ATP binding [GO:0005524]; protein kinase activity [GO:0004672]	GO:0004672; GO:0005524	GO:0004672~protein kinase activity;GO:0005524~ATP binding	NA	NA
g970.t1	222	tr|I1KAF2|I1KAF2_SOYBN	218	85.2	223	100	100	27	3	1	222	1	218	2.1e-104	Uncharacterized protein	GLYMA_06G118000	Glycine max (Soybean) (Glycine hispida)	NA	oxidoreductase activity, acting on NAD(P)H, quinone or similar compound as acceptor [GO:0016655]	GO:0016655	GO:0016655~oxidoreductase activity, acting on NAD(P)H, quinone or similar compound as acceptor	NA	NA
g971.t1	636	tr|A0A0S3RDX1|A0A0S3RDX1_PHAAN	600	87.1	636	100	100	46	2	1	636	1	600	0	Uncharacterized protein	Vigan.02G142000 VIGAN_02142000	Vigna angularis var. angularis	NA	uridylyltransferase activity [GO:0070569]; metabolic process [GO:0008152]	GO:0008152; GO:0070569	GO:0070569~uridylyltransferase activity	GO:0008152~metabolic process	NA
g972.t1	1728	tr|I1KM34|I1KM34_SOYBN	1755	84.1	1739	100	99.09	248	7	1	1728	35	1755	0	Uncharacterized protein	100782480 GLYMA_07G216600	Glycine max (Soybean) (Glycine hispida)	NA	cytosol [GO:0005829]; endosome membrane [GO:0010008]; 1-phosphatidylinositol-3-phosphate 5-kinase activity [GO:0000285]; ATP binding [GO:0005524]; metal ion binding [GO:0046872]; phosphatidylinositol phosphorylation [GO:0046854]; retrograde transport, endosome to Golgi [GO:0042147]	GO:0000285; GO:0005524; GO:0005829; GO:0010008; GO:0042147; GO:0046854; GO:0046872	GO:0000285~1-phosphatidylinositol-3-phosphate 5-kinase activity;GO:0005524~ATP binding;GO:0046872~metal ion binding	GO:0042147~retrograde transport, endosome to Golgi;GO:0046854~phosphatidylinositol phosphorylation	GO:0005829~cytosol;GO:0010008~endosome membrane
g973.t1	184	tr|G7K006|G7K006_MEDTR	497	31.8	148	80.43	29.78	95	3	40	181	347	494	2.8e-17	Ulp1 protease family, carboxy-terminal domain protein	11415504 MTR_5g023720	Medicago truncatula (Barrel medic) (Medicago tribuloides)	NA	cysteine-type peptidase activity [GO:0008234]	GO:0008234	GO:0008234~cysteine-type peptidase activity	NA	NA
g974.t1	259	tr|K7KAZ4|K7KAZ4_SOYBN	698	50	90	34.75	12.89	26	3	178	248	251	340	1.3e-09	Uncharacterized protein	100810708 GLYMA_02G266800	Glycine max (Soybean) (Glycine hispida)	NA	chromosome, centromeric region [GO:0000775]; nucleus [GO:0005634]; mitotic cell cycle [GO:0000278]	GO:0000278; GO:0000775; GO:0005634	NA	GO:0000278~mitotic cell cycle	GO:0000775~chromosome, centromeric region;GO:0005634~nucleus
g975.t1	800	tr|A0A0S3RQS4|A0A0S3RQS4_PHAAN	802	88.7	804	100	100	85	3	1	800	1	802	0	Uncharacterized protein	Vigan.03G296900 VIGAN_03296900	Vigna angularis var. angularis	NA	NA	NA	NA	NA	NA
g976.t1	549	tr|A0A0R0GQG4|A0A0R0GQG4_SOYBN	695	74.7	546	99.45	78.56	134	3	1	543	3	547	5.6e-231	Uncharacterized protein	100780147 GLYMA_14G223300	Glycine max (Soybean) (Glycine hispida)	NA	NA	NA	NA	NA	NA
g977.t1	480	tr|A0A151QQ68|A0A151QQ68_CAJCA	485	91.2	487	100	100	34	8	1	480	1	485	2.1e-258	Zinc finger protein 1	KK1_046880	Cajanus cajan (Pigeon pea) (Cajanus indicus)	NA	nucleic acid binding [GO:0003676]	GO:0003676	GO:0003676~nucleic acid binding	NA	NA
g979.t1	484	tr|V7AJT6|V7AJT6_PHAVU	466	81.1	498	100	100	48	11	1	484	1	466	1.9e-219	Uncharacterized protein	PHAVU_011G153000g	Phaseolus vulgaris (Kidney bean) (French bean)	NA	protein dimerization activity [GO:0046983]	GO:0046983	GO:0046983~protein dimerization activity	NA	NA
g980.t1	604	tr|I1MP72|I1MP72_SOYBN	616	66.5	629	100	100	173	17	1	604	1	616	1.6e-210	Uncharacterized protein	100776819 GLYMA_16G167500	Glycine max (Soybean) (Glycine hispida)	NA	NA	NA	NA	NA	NA
g983.t1	1769	tr|K7K2I9|K7K2I9_SOYBN	1701	75	1781	100	100	350	19	1	1767	1	1700	0	Uncharacterized protein	100820295 GLYMA_01G077200	Glycine max (Soybean) (Glycine hispida)	NA	nucleus [GO:0005634]; endonuclease activity [GO:0004519]; single-stranded DNA binding [GO:0003697]; nucleotide-excision repair [GO:0006289]	GO:0003697; GO:0004519; GO:0005634; GO:0006289	GO:0003697~single-stranded DNA binding;GO:0004519~endonuclease activity	GO:0006289~nucleotide-excision repair	GO:0005634~nucleus
g984.t1	103	tr|A0A0B0N983|A0A0B0N983_GOSAR	163	78.9	57	55.34	34.97	12	0	1	57	1	57	1.8e-18	Tmem18	F383_10807	Gossypium arboreum (Tree cotton) (Gossypium nanking)	NA	integral component of membrane [GO:0016021]	GO:0016021	NA	NA	GO:0016021~integral component of membrane
g985.t1	1040	tr|A0A1J7HMZ6|A0A1J7HMZ6_LUPAN	1340	59.2	884	85	65.97	277	20	171	1040	527	1340	6.6e-257	Uncharacterized protein	TanjilG_31986	Lupinus angustifolius (Narrow-leaved blue lupine)	NA	integral component of membrane [GO:0016021]	GO:0016021	NA	NA	GO:0016021~integral component of membrane
g986.t1	511	tr|A0A0B2RKF7|A0A0B2RKF7_GLYSO	521	82	523	100	100	80	5	1	511	1	521	1.5e-249	Protein SENSITIVE TO PROTON RHIZOTOXICITY 1	glysoja_024153	Glycine soja (Wild soybean)	NA	nucleic acid binding [GO:0003676]	GO:0003676	GO:0003676~nucleic acid binding	NA	NA
g987.t1	687	tr|A0A1S2XB31|A0A1S2XB31_CICAR	687	94.3	686	99.85	99.85	38	1	3	687	2	687	0	cleavage and polyadenylation specificity factor subunit 3-I	LOC101507429	Cicer arietinum (Chickpea) (Garbanzo)	NA	NA	NA	NA	NA	NA
g988.t1	204	tr|A0A151UEQ2|A0A151UEQ2_CAJCA	302	55.2	183	89.71	60.6	56	2	2	158	1	183	2.1e-42	Cleavage and polyadenylation specificity factor subunit 3 (EC 3.1.27.-)	KK1_049852	Cajanus cajan (Pigeon pea) (Cajanus indicus)	NA	hydrolase activity [GO:0016787]	GO:0016787	GO:0016787~hydrolase activity	NA	NA
g990.t1	151	tr|I1M466|I1M466_SOYBN	159	71.6	148	98.01	93.08	31	2	5	142	3	149	3e-49	Uncharacterized protein	102665048 GLYMA_13G310800	Glycine max (Soybean) (Glycine hispida)	NA	NA	NA	NA	NA	NA
g991.t1	1344	tr|K7LVV3|K7LVV3_SOYBN	1359	84.2	1363	100	100	192	9	1	1344	1	1359	0	Uncharacterized protein	100776015 GLYMA_12G191000	Glycine max (Soybean) (Glycine hispida)	NA	kinesin complex [GO:0005871]; ATP binding [GO:0005524]; ATPase activity [GO:0016887]; microtubule binding [GO:0008017]; microtubule motor activity [GO:0003777]; microtubule-based movement [GO:0007018]	GO:0003777; GO:0005524; GO:0005871; GO:0007018; GO:0008017; GO:0016887	GO:0003777~microtubule motor activity;GO:0005524~ATP binding;GO:0008017~microtubule binding;GO:0016887~ATPase activity	GO:0007018~microtubule-based movement	GO:0005871~kinesin complex
g992.t1	978	tr|A0A1S2XUV8|A0A1S2XUV8_CICAR	995	60.6	1065	100	100	263	22	1	978	1	995	0	Histone-lysine N-methyltransferase (EC 2.1.1.43)	LOC101508120	Cicer arietinum (Chickpea) (Garbanzo)	NA	nucleus [GO:0005634]; histone-lysine N-methyltransferase activity [GO:0018024]; metal ion binding [GO:0046872]	GO:0005634; GO:0018024; GO:0046872	GO:0018024~histone-lysine N-methyltransferase activity;GO:0046872~metal ion binding	NA	GO:0005634~nucleus
g995.t1	242	tr|I1KXH7|I1KXH7_SOYBN	841	88.5	244	100	29.01	24	3	1	240	1	244	3.6e-113	Potassium transporter	100814419 GLYMA_08G288400	Glycine max (Soybean) (Glycine hispida)	NA	integral component of membrane [GO:0016021]; membrane [GO:0016020]; potassium ion transmembrane transporter activity [GO:0015079]	GO:0015079; GO:0016020; GO:0016021	GO:0015079~potassium ion transmembrane transporter activity	NA	GO:0016020~membrane;GO:0016021~integral component of membrane
g996.t1	553	tr|A0A0B2PSF4|A0A0B2PSF4_GLYSO	801	89.5	553	100	69.04	58	0	1	553	249	801	8.3e-291	Potassium transporter	glysoja_029149	Glycine soja (Wild soybean)	NA	integral component of membrane [GO:0016021]; potassium ion transmembrane transporter activity [GO:0015079]	GO:0015079; GO:0016021	GO:0015079~potassium ion transmembrane transporter activity	NA	GO:0016021~integral component of membrane
g998.t1	188	tr|V7CHS3|V7CHS3_PHAVU	329	88.3	188	100	57.14	16	3	1	188	1	182	5.3e-88	Uncharacterized protein	PHAVU_002G087900g	Phaseolus vulgaris (Kidney bean) (French bean)	NA	unfolded protein binding [GO:0051082]; protein folding [GO:0006457]	GO:0006457; GO:0051082	GO:0051082~unfolded protein binding	GO:0006457~protein folding	NA
g999.t1	181	tr|A0A0S3RGG9|A0A0S3RGG9_PHAAN	329	96.6	147	81.22	44.68	5	0	35	181	183	329	2e-76	Uncharacterized protein	Vigan.02G250700 VIGAN_02250700	Vigna angularis var. angularis	NA	unfolded protein binding [GO:0051082]; protein folding [GO:0006457]	GO:0006457; GO:0051082	GO:0051082~unfolded protein binding	GO:0006457~protein folding	NA
g1000.t1	231	tr|A0A2K3NWY7|A0A2K3NWY7_TRIPR	566	38.8	152	65.8	26.86	83	4	80	224	222	370	9.2e-18	Replication protein A 70 kDa DNA-binding subunit	L195_g004049	Trifolium pratense (Red clover)	NA	DNA binding [GO:0003677]	GO:0003677	GO:0003677~DNA binding	NA	NA
g1002.t1	206	tr|A0A0L9VE81|A0A0L9VE81_PHAAN	1426	78.3	207	100	14.52	36	4	1	199	115	320	2.2e-79	Uncharacterized protein	LR48_Vigan09g189600	Phaseolus angularis (Azuki bean) (Vigna angularis)	NA	NA	NA	NA	NA	NA
g1003.t1	1111	tr|V7BSL4|V7BSL4_PHAVU	1411	87.5	1113	100	78.88	134	4	1	1111	302	1411	0	Uncharacterized protein	PHAVU_006G135300g	Phaseolus vulgaris (Kidney bean) (French bean)	NA	NA	NA	NA	NA	NA
g1004.t1	157	tr|I1L070|I1L070_SOYBN	162	65	163	100	100	44	6	1	151	1	162	1.7e-44	Uncharacterized protein	102661390 GLYMA_09G016900	Glycine max (Soybean) (Glycine hispida)	NA	NA	NA	NA	NA	NA
g1005.t1	298	tr|A0A151SVP2|A0A151SVP2_CAJCA	298	88	301	100	100	30	3	1	298	1	298	6.9e-151	Uncharacterized protein	KK1_014278	Cajanus cajan (Pigeon pea) (Cajanus indicus)	NA	ribosome [GO:0005840]; structural constituent of ribosome [GO:0003735]; translation [GO:0006412]	GO:0003735; GO:0005840; GO:0006412	GO:0003735~structural constituent of ribosome	GO:0006412~translation	GO:0005840~ribosome
g1006.t1	144	tr|A0A1S3TFL8|A0A1S3TFL8_VIGRR	144	92.4	144	100	100	11	0	1	144	1	144	1.9e-74	uncharacterized protein LOC106754996 isoform X1	LOC106754996	Vigna radiata var. radiata (Mung bean) (Phaseolus aureus)	NA	integral component of membrane [GO:0016021]	GO:0016021	NA	NA	GO:0016021~integral component of membrane
g1007.t1	584	tr|K7LWD6|K7LWD6_SOYBN	583	86.5	585	100	100	70	6	1	581	1	580	3.1e-296	Uncharacterized protein	100810918 GLYMA_12G224400	Glycine max (Soybean) (Glycine hispida)	NA	integral component of membrane [GO:0016021]	GO:0016021	NA	NA	GO:0016021~integral component of membrane
g1008.t1	445	tr|I1KL47|I1KL47_SOYBN	445	92.6	445	100	100	33	0	1	445	1	445	7.2e-237	Guanosine nucleotide diphosphate dissociation inhibitor	100792036 GLYMA_07G181700	Glycine max (Soybean) (Glycine hispida)	NA	intracellular [GO:0005622]; Rab GDP-dissociation inhibitor activity [GO:0005093]; protein transport [GO:0015031]; small GTPase mediated signal transduction [GO:0007264]	GO:0005093; GO:0005622; GO:0007264; GO:0015031	GO:0005093~Rab GDP-dissociation inhibitor activity	GO:0007264~small GTPase mediated signal transduction;GO:0015031~protein transport	GO:0005622~intracellular
g1009.t1	209	tr|A0A151T2B3|A0A151T2B3_CAJCA	208	88.5	209	100	100	23	1	1	209	1	208	9.3e-102	Ycf20-like protein	KK1_023612	Cajanus cajan (Pigeon pea) (Cajanus indicus)	NA	integral component of membrane [GO:0016021]	GO:0016021	NA	NA	GO:0016021~integral component of membrane
g1012.t1	159	tr|A0A151T373|A0A151T373_CAJCA	372	39.2	158	99.37	42.47	20	1	78	159	21	178	1.8e-20	Zinc finger protein 207 family	KK1_015979	Cajanus cajan (Pigeon pea) (Cajanus indicus)	NA	DNA binding [GO:0003677]	GO:0003677	GO:0003677~DNA binding	NA	NA
g1013.t1	105	tr|A0A0S3RCK2|A0A0S3RCK2_PHAAN	485	81.8	66	62.86	13.61	12	0	36	101	377	442	1.1e-26	Uncharacterized protein	Vigan.02G088800 VIGAN_02088800	Vigna angularis var. angularis	NA	hydrolase activity, hydrolyzing O-glycosyl compounds [GO:0004553]; carbohydrate metabolic process [GO:0005975]	GO:0004553; GO:0005975	GO:0004553~hydrolase activity, hydrolyzing O-glycosyl compounds	GO:0005975~carbohydrate metabolic process	NA
g1014.t1	281	tr|A0A0B2QWF6|A0A0B2QWF6_GLYSO	533	78.4	231	82.21	43.34	45	3	4	230	58	287	2.4e-92	Protein DEK	glysoja_033955	Glycine soja (Wild soybean)	NA	NA	NA	NA	NA	NA
g1015.t1	235	tr|I1KC06|I1KC06_SOYBN	549	82.4	227	96.6	41.35	37	3	4	228	296	521	2.8e-94	Uncharacterized protein	100813123 GLYMA_06G167700	Glycine max (Soybean) (Glycine hispida)	NA	nucleus [GO:0005634]; chromatin binding [GO:0003682]; histone binding [GO:0042393]; chromatin remodeling [GO:0006338]; regulation of double-strand break repair [GO:2000779]	GO:0003682; GO:0005634; GO:0006338; GO:0042393; GO:2000779	GO:0003682~chromatin binding;GO:0042393~histone binding	GO:0006338~chromatin remodeling;GO:2000779~regulation of double-strand break repair	GO:0005634~nucleus
g1017.t1	434	tr|A0A151S4H0|A0A151S4H0_CAJCA	434	84.8	434	100	100	66	0	1	434	1	434	6.4e-214	Anthranilate N-benzoyltransferase protein 1	KK1_028557	Cajanus cajan (Pigeon pea) (Cajanus indicus)	NA	transferase activity, transferring acyl groups other than amino-acyl groups [GO:0016747]	GO:0016747	GO:0016747~transferase activity, transferring acyl groups other than amino-acyl groups	NA	NA
g1019.t1	403	tr|A0A151S9S5|A0A151S9S5_CAJCA	574	70.1	381	94.54	66.38	70	6	1	380	1	338	2.1e-142	Uncharacterized protein	KK1_026550	Cajanus cajan (Pigeon pea) (Cajanus indicus)	NA	RNA binding [GO:0003723]	GO:0003723	GO:0003723~RNA binding	NA	NA
g1020.t1	989	tr|A0A1S3W1W3|A0A1S3W1W3_VIGRR	1951	72.2	1017	100	52.13	204	14	1	989	986	1951	0	LOW QUALITY PROTEIN: uncharacterized protein LOC106780762	LOC106780762	Vigna radiata var. radiata (Mung bean) (Phaseolus aureus)	NA	NA	NA	NA	NA	NA
g1021.t1	588	tr|A0A0B2RRC6|A0A0B2RRC6_GLYSO	576	85.2	596	100	100	60	6	1	588	1	576	2.5e-277	Phosphate transporter	glysoja_042160	Glycine soja (Wild soybean)	NA	integral component of membrane [GO:0016021]; inorganic phosphate transmembrane transporter activity [GO:0005315]; phosphate ion transport [GO:0006817]	GO:0005315; GO:0006817; GO:0016021	GO:0005315~inorganic phosphate transmembrane transporter activity	GO:0006817~phosphate ion transport	GO:0016021~integral component of membrane
g1023.t1	172	tr|A0A151RY20|A0A151RY20_CAJCA	954	75.7	173	100	18.13	28	3	1	165	1	167	2.7e-62	UBA domain-containing protein 7	KK1_030913	Cajanus cajan (Pigeon pea) (Cajanus indicus)	NA	NA	NA	NA	NA	NA
g1024.t1	442	tr|I1KBN0|I1KBN0_SOYBN	474	89.7	439	99.32	92.62	44	1	4	441	36	474	3.6e-236	Uncharacterized protein	GLYMA_06G156400	Glycine max (Soybean) (Glycine hispida)	NA	photoreceptor activity [GO:0009881]; protein homodimerization activity [GO:0042803]; response to UV-B [GO:0010224]	GO:0009881; GO:0010224; GO:0042803	GO:0009881~photoreceptor activity;GO:0042803~protein homodimerization activity	GO:0010224~response to UV-B	NA
g1025.t1	952	tr|A0A151SQD8|A0A151SQD8_CAJCA	764	85.4	767	80.57	100	107	2	188	952	1	764	0	Ubiquitin carboxyl-terminal hydrolase 8 (Fragment)	KK1_003222	Cajanus cajan (Pigeon pea) (Cajanus indicus)	NA	thiol-dependent ubiquitinyl hydrolase activity [GO:0036459]; protein deubiquitination [GO:0016579]; ubiquitin-dependent protein catabolic process [GO:0006511]	GO:0006511; GO:0016579; GO:0036459	GO:0036459~ubiquitinyl hydrolase activity	GO:0006511~ubiquitin-dependent protein catabolic process;GO:0016579~protein deubiquitination	NA
g1026.t1	132	tr|A0A0B2QSD3|A0A0B2QSD3_GLYSO	132	87.1	132	100	100	17	0	1	132	1	132	5.5e-60	7,8-dihydroneopterin aldolase (EC 4.1.2.25)	glysoja_037742	Glycine soja (Wild soybean)	PATHWAY: Cofactor biosynthesis; tetrahydrofolate biosynthesis; 2-amino-4-hydroxy-6-hydroxymethyl-7,8-dihydropteridine diphosphate from 7,8-dihydroneopterin triphosphate: step 3/4. {ECO:0000256|RuleBase:RU362079}.	dihydroneopterin aldolase activity [GO:0004150]; folic acid biosynthetic process [GO:0046656]; tetrahydrofolate biosynthetic process [GO:0046654]	GO:0004150; GO:0046654; GO:0046656	GO:0004150~dihydroneopterin aldolase activity	GO:0046654~tetrahydrofolate biosynthetic process;GO:0046656~folic acid biosynthetic process	NA
g1028.t1	156	tr|A0A0B2P835|A0A0B2P835_GLYSO	136	85.9	156	100	100	2	1	1	156	1	136	2e-64	Histone H2A	glysoja_028214	Glycine soja (Wild soybean)	NA	nucleosome [GO:0000786]; nucleus [GO:0005634]; DNA binding [GO:0003677]; protein heterodimerization activity [GO:0046982]	GO:0000786; GO:0003677; GO:0005634; GO:0046982	GO:0003677~DNA binding;GO:0046982~protein heterodimerization activity	NA	GO:0000786~nucleosome;GO:0005634~nucleus
g1029.t1	79	tr|A0A0S3T1R8|A0A0S3T1R8_PHAAN	80	75	80	100	100	19	1	1	79	1	80	1.5e-28	Uncharacterized protein	Vigan.10G040500 VIGAN_10040500	Vigna angularis var. angularis	NA	NA	NA	NA	NA	NA
g1030.t1	68	tr|A0A0B2R6L0|A0A0B2R6L0_GLYSO	68	83.8	68	100	100	11	0	1	68	1	68	5.1e-25	Uncharacterized protein	glysoja_025579	Glycine soja (Wild soybean)	NA	NA	NA	NA	NA	NA
g1031.t1	281	tr|A0A0B2R293|A0A0B2R293_GLYSO	286	86.7	285	100	99.65	33	1	1	280	1	285	2.5e-134	Nicotianamine synthase (EC 2.5.1.43)	glysoja_025580	Glycine soja (Wild soybean)	NA	nicotianamine synthase activity [GO:0030410]; nicotianamine biosynthetic process [GO:0030418]	GO:0030410; GO:0030418	GO:0030410~nicotianamine synthase activity	GO:0030418~nicotianamine biosynthetic process	NA
g1032.t1	745	tr|A0A151SW40|A0A151SW40_CAJCA	643	78.4	649	87.11	100	79	7	57	687	1	606	3.1e-285	Ubiquitin carboxyl-terminal hydrolase 25	KK1_014429	Cajanus cajan (Pigeon pea) (Cajanus indicus)	NA	thiol-dependent ubiquitinyl hydrolase activity [GO:0036459]; protein deubiquitination [GO:0016579]; ubiquitin-dependent protein catabolic process [GO:0006511]	GO:0006511; GO:0016579; GO:0036459	GO:0036459~ubiquitinyl hydrolase activity	GO:0006511~ubiquitin-dependent protein catabolic process;GO:0016579~protein deubiquitination	NA
g1033.t1	973	tr|K7MZF3|K7MZF3_SOYBN	978	76	959	98.56	98.06	219	7	1	955	1	952	0	Uncharacterized protein	102659913 GLYMA_19G205800	Glycine max (Soybean) (Glycine hispida)	NA	NA	NA	NA	NA	NA
g1034.t1	300	tr|K7KG80|K7KG80_SOYBN	327	84.3	300	100	91.74	47	0	1	300	28	327	3.8e-141	Uncharacterized protein	GLYMA_03G208700	Glycine max (Soybean) (Glycine hispida)	NA	oxidoreductase activity [GO:0016491]	GO:0016491	GO:0016491~oxidoreductase activity	NA	NA
g1035.t1	177	tr|V7D0K1|V7D0K1_PHAVU	177	74	173	97.74	97.74	44	1	1	172	1	173	2.6e-65	Uncharacterized protein	PHAVU_001G201900g	Phaseolus vulgaris (Kidney bean) (French bean)	NA	NA	NA	NA	NA	NA
g1036.t1	647	tr|A0A1S3TMQ5|A0A1S3TMQ5_VIGRR	616	74	642	99.23	100	138	6	9	647	1	616	6.3e-274	Auxin response factor	LOC106756958	Vigna radiata var. radiata (Mung bean) (Phaseolus aureus)	NA	nucleus [GO:0005634]; DNA binding [GO:0003677]; auxin-activated signaling pathway [GO:0009734]; regulation of transcription, DNA-templated [GO:0006355]; transcription, DNA-templated [GO:0006351]	GO:0003677; GO:0005634; GO:0006351; GO:0006355; GO:0009734	GO:0003677~DNA binding	GO:0006351~transcription, DNA-templated;GO:0006355~regulation of transcription, DNA-templated;GO:0009734~auxin-activated signaling pathway	GO:0005634~nucleus
g1037.t1	771	tr|K7KUR7|K7KUR7_SOYBN	1176	82.6	780	100	66.33	112	5	1	771	412	1176	0	Uncharacterized protein	GLYMA_06G126000	Glycine max (Soybean) (Glycine hispida)	NA	chloroplast envelope [GO:0009941]; membrane [GO:0016020]; mitochondrion [GO:0005739]; ATP binding [GO:0005524]; ATP-dependent peptidase activity [GO:0004176]; metalloendopeptidase activity [GO:0004222]; metallopeptidase activity [GO:0008237]; RNA binding [GO:0003723]; proteolysis [GO:0006508]; PSII associated light-harvesting complex II catabolic process [GO:0010304]	GO:0003723; GO:0004176; GO:0004222; GO:0005524; GO:0005739; GO:0006508; GO:0008237; GO:0009941; GO:0010304; GO:0016020	GO:0003723~RNA binding;GO:0004176~ATP-dependent peptidase activity;GO:0004222~metalloendopeptidase activity;GO:0005524~ATP binding;GO:0008237~metallopeptidase activity	GO:0006508~proteolysis;GO:0010304~PSII associated light-harvesting complex II catabolic process	GO:0005739~mitochondrion;GO:0009941~chloroplast envelope;GO:0016020~membrane
g1038.t1	393	tr|A0A0R0J4T8|A0A0R0J4T8_SOYBN	400	90	400	100	100	33	3	1	393	1	400	3.3e-201	Uncharacterized protein	100793620 GLYMA_07G182300	Glycine max (Soybean) (Glycine hispida)	NA	fructose 1,6-bisphosphate 1-phosphatase activity [GO:0042132]; carbohydrate metabolic process [GO:0005975]	GO:0005975; GO:0042132	GO:0042132~fructose 1,6-bisphosphate 1-phosphatase activity	GO:0005975~carbohydrate metabolic process	NA
g1039.t1	647	tr|I1KL57|I1KL57_SOYBN	590	73.5	638	98.61	100	111	9	20	647	1	590	7.2e-246	Uncharacterized protein	100814554 GLYMA_07G182400	Glycine max (Soybean) (Glycine hispida)	NA	RNA binding [GO:0003723]	GO:0003723	GO:0003723~RNA binding	NA	NA
g1041.t1	346	tr|K7KLF4|K7KLF4_SOYBN	414	78.3	341	98.55	82.37	58	5	8	346	86	412	1.4e-142	Uncharacterized protein	100776002 GLYMA_04G211000	Glycine max (Soybean) (Glycine hispida)	NA	NA	NA	NA	NA	NA
g1042.t1	739	tr|A0A151ST09|A0A151ST09_CAJCA	1085	92.3	483	65.36	44.52	12	1	200	682	570	1027	1.8e-253	DNA polymerase (EC 2.7.7.7)	KK1_004211	Cajanus cajan (Pigeon pea) (Cajanus indicus)	NA	nucleus [GO:0005634]; 4 iron, 4 sulfur cluster binding [GO:0051539]; DNA binding [GO:0003677]; DNA-directed DNA polymerase activity [GO:0003887]; metal ion binding [GO:0046872]; nucleotide binding [GO:0000166]; DNA replication [GO:0006260]	GO:0000166; GO:0003677; GO:0003887; GO:0005634; GO:0006260; GO:0046872; GO:0051539	GO:0000166~nucleotide binding;GO:0003677~DNA binding;GO:0003887~DNA-directed DNA polymerase activity;GO:0046872~metal ion binding;GO:0051539~4 iron, 4 sulfur cluster binding	GO:0006260~DNA replication	GO:0005634~nucleus
g1043.t1	920	tr|I1K1T0|I1K1T0_SOYBN	1622	92.1	932	100	57.46	55	4	1	920	1	925	0	Uncharacterized protein	100805443 GLYMA_05G090500	Glycine max (Soybean) (Glycine hispida)	NA	autophagosome membrane [GO:0000421]; autophagosome assembly [GO:0000045]	GO:0000045; GO:0000421	NA	GO:0000045~autophagic vacuole assembly	GO:0000421~autophagic vacuole membrane
g1044.t1	1407	tr|I1K1C0|I1K1C0_SOYBN	1418	93.9	1418	100	100	75	1	1	1407	1	1418	0	Uncharacterized protein	100815410 GLYMA_05G011900	Glycine max (Soybean) (Glycine hispida)	NA	integral component of membrane [GO:0016021]; plasma membrane [GO:0005886]; ATP binding [GO:0005524]; ATPase activity, coupled to transmembrane movement of substances [GO:0042626]	GO:0005524; GO:0005886; GO:0016021; GO:0042626	GO:0005524~ATP binding;GO:0042626~ATPase activity, coupled to transmembrane movement of substances	NA	GO:0005886~plasma membrane;GO:0016021~integral component of membrane
g1045.t1	598	tr|A0A0B2R2P6|A0A0B2R2P6_GLYSO	612	90.6	477	79.77	77.94	39	1	122	598	142	612	9e-251	Putative serine/threonine-protein kinase (EC 2.7.11.22)	glysoja_032848	Glycine soja (Wild soybean)	NA	ATP binding [GO:0005524]; cyclin-dependent protein serine/threonine kinase activity [GO:0004693]	GO:0004693; GO:0005524	GO:0004693~cyclin-dependent protein serine/threonine kinase activity;GO:0005524~ATP binding	NA	NA
g1046.t1	331	tr|A0A151SLR9|A0A151SLR9_CAJCA	327	86.1	331	100	100	42	2	1	331	1	327	3.9e-155	Uncharacterized protein	KK1_002011	Cajanus cajan (Pigeon pea) (Cajanus indicus)	NA	integral component of membrane [GO:0016021]	GO:0016021	NA	NA	GO:0016021~integral component of membrane
g1047.t1	208	tr|A0A0R0I3Z4|A0A0R0I3Z4_SOYBN	1062	81.4	204	98.08	19.21	33	2	1	202	1	201	1.7e-87	Uncharacterized protein	GLYMA_10G130700	Glycine max (Soybean) (Glycine hispida)	NA	ATP binding [GO:0005524]; mismatched DNA binding [GO:0030983]; mismatch repair [GO:0006298]	GO:0005524; GO:0006298; GO:0030983	GO:0005524~ATP binding;GO:0030983~mismatched DNA binding	GO:0006298~mismatch repair	NA
g1049.t1	395	tr|A0A1S2XR61|A0A1S2XR61_CICAR	1708	69.6	319	80.76	18.68	92	3	3	316	615	933	2.4e-119	probable disease resistance protein At4g27220	LOC101493922	Cicer arietinum (Chickpea) (Garbanzo)	NA	ADP binding [GO:0043531]	GO:0043531	GO:0043531~ADP binding	NA	NA
g1052.t1	829	tr|A0A151TNV1|A0A151TNV1_CAJCA	810	89.7	827	99.76	100	68	2	3	829	1	810	0	Poly [ADP-ribose] polymerase (PARP) (EC 2.4.2.30) (Fragment)	KK1_022385	Cajanus cajan (Pigeon pea) (Cajanus indicus)	NA	NAD+ ADP-ribosyltransferase activity [GO:0003950]; protein ADP-ribosylation [GO:0006471]	GO:0003950; GO:0006471	GO:0003950~NAD+ ADP-ribosyltransferase activity	GO:0006471~protein ADP-ribosylation	NA
g1053.t1	428	tr|I1LKS8|I1LKS8_SOYBN	439	80.5	440	100	100	73	6	1	428	1	439	2.5e-202	Uncharacterized protein	100789506 GLYMA_11G184200	Glycine max (Soybean) (Glycine hispida)	NA	Golgi membrane [GO:0000139]; integral component of membrane [GO:0016021]; galactosyltransferase activity [GO:0008378]; sialyltransferase activity [GO:0008373]; oligosaccharide metabolic process [GO:0009311]; protein N-linked glycosylation via asparagine [GO:0018279]; sialylation [GO:0097503]	GO:0000139; GO:0008373; GO:0008378; GO:0009311; GO:0016021; GO:0018279; GO:0097503	GO:0008373~sialyltransferase activity;GO:0008378~galactosyltransferase activity	GO:0009311~oligosaccharide metabolic process;GO:0018279~protein N-linked glycosylation via asparagine;GO:0097503~sialylation	GO:0000139~Golgi membrane;GO:0016021~integral component of membrane
g1054.t1	151	tr|A0A0B2P9P0|A0A0B2P9P0_GLYSO	154	86.3	153	100	99.35	18	2	1	151	3	154	3.2e-72	Putative phosphatidylglycerol/phosphatidylinositol transfer protein	glysoja_042229	Glycine soja (Wild soybean)	NA	intracellular [GO:0005622]; intracellular sterol transport [GO:0032366]	GO:0005622; GO:0032366	NA	GO:0032366~intracellular sterol transport	GO:0005622~intracellular
g1055.t1	272	tr|I1L9M0|I1L9M0_SOYBN	276	71.6	271	99.63	98.19	65	5	2	271	15	274	1.8e-105	Uncharacterized protein	100791955 GLYMA_10G083400	Glycine max (Soybean) (Glycine hispida)	NA	cell [GO:0005623]; electron transfer activity [GO:0009055]; protein disulfide oxidoreductase activity [GO:0015035]; cell redox homeostasis [GO:0045454]	GO:0005623; GO:0009055; GO:0015035; GO:0045454	GO:0009055~electron carrier activity;GO:0015035~protein disulfide oxidoreductase activity	GO:0045454~cell redox homeostasis	GO:0005623~cell
g1056.t1	933	tr|A0A0B2RBT7|A0A0B2RBT7_GLYSO	986	87	764	81.89	77.48	90	4	1	755	1	764	0	Putative leucine-rich repeat receptor-like serine/threonine-protein kinase (EC 2.7.11.1)	glysoja_036189	Glycine soja (Wild soybean)	NA	integral component of membrane [GO:0016021]; ATP binding [GO:0005524]; protein serine/threonine kinase activity [GO:0004674]	GO:0004674; GO:0005524; GO:0016021	GO:0004674~protein serine/threonine kinase activity;GO:0005524~ATP binding	NA	GO:0016021~integral component of membrane
g1057.t1	433	tr|A0A151S6J6|A0A151S6J6_CAJCA	434	91.4	431	99.54	99.31	37	0	3	433	4	434	4.1e-237	Anthranilate N-benzoyltransferase protein 2	KK1_027798	Cajanus cajan (Pigeon pea) (Cajanus indicus)	NA	transferase activity, transferring acyl groups other than amino-acyl groups [GO:0016747]	GO:0016747	GO:0016747~transferase activity, transferring acyl groups other than amino-acyl groups	NA	NA
g1058.t1	57	tr|A0A2C9W427|A0A2C9W427_MANES	222	79.4	34	59.65	15.32	7	0	19	52	28	61	7.6e-06	Uncharacterized protein	MANES_03G031100	Manihot esculenta (Cassava) (Jatropha manihot)	NA	ATP binding [GO:0005524]; DNA-dependent ATPase activity [GO:0008094]; single-stranded DNA binding [GO:0003697]; DNA recombination [GO:0006310]; DNA repair [GO:0006281]	GO:0003697; GO:0005524; GO:0006281; GO:0006310; GO:0008094	GO:0003697~single-stranded DNA binding;GO:0005524~ATP binding;GO:0008094~DNA-dependent ATPase activity	GO:0006281~DNA repair;GO:0006310~DNA recombination	NA
g1059.t1	304	tr|A0A0B2RCA9|A0A0B2RCA9_GLYSO	471	89.5	306	100	64.97	29	1	2	304	166	471	2.8e-155	Glycerol-3-phosphate acyltransferase 6 (EC 2.3.1.15) (EC 2.3.1.51)	glysoja_048901	Glycine soja (Wild soybean)	NA	integral component of membrane [GO:0016021]; 1-acylglycerol-3-phosphate O-acyltransferase activity [GO:0003841]; glycerol-3-phosphate O-acyltransferase activity [GO:0004366]; sn-1-glycerol-3-phosphate C16:0-DCA-CoA acyl transferase activity [GO:0102420]; metabolic process [GO:0008152]	GO:0003841; GO:0004366; GO:0008152; GO:0016021; GO:0102420	GO:0003841~1-acylglycerol-3-phosphate O-acyltransferase activity;GO:0004366~glycerol-3-phosphate O-acyltransferase activity	GO:0008152~metabolic process	GO:0016021~integral component of membrane
g1060.t1	555	tr|A0A0S3T1X3|A0A0S3T1X3_PHAAN	628	88.4	561	100	89.33	59	1	1	555	68	628	3.6e-294	Uncharacterized protein	Vigan.10G047900 VIGAN_10047900	Vigna angularis var. angularis	NA	NA	NA	NA	NA	NA
g1061.t1	296	tr|A0A0B2S607|A0A0B2S607_GLYSO	296	88.5	296	100	100	34	0	1	296	1	296	2.3e-154	Hevamine-A (EC 3.2.1.14)	glysoja_049156	Glycine soja (Wild soybean)	NA	chitinase activity [GO:0004568]; carbohydrate metabolic process [GO:0005975]	GO:0004568; GO:0005975	GO:0004568~chitinase activity	GO:0005975~carbohydrate metabolic process	NA
g1063.t1	346	tr|I1JTR8|I1JTR8_SOYBN	907	96.7	338	97.69	37.27	11	0	1	338	117	454	2.6e-186	Calcium-transporting ATPase (EC 3.6.3.8)	100783509 GLYMA_04G046700	Glycine max (Soybean) (Glycine hispida)	NA	integral component of membrane [GO:0016021]; sarcoplasmic reticulum membrane [GO:0033017]; ATP binding [GO:0005524]; calcium-transporting ATPase activity [GO:0005388]	GO:0005388; GO:0005524; GO:0016021; GO:0033017	GO:0005388~calcium-transporting ATPase activity;GO:0005524~ATP binding	NA	GO:0016021~integral component of membrane;GO:0033017~sarcoplasmic reticulum membrane
g1064.t1	193	tr|A0A2P5G0Z5|A0A2P5G0Z5_9ROSA	995	91.2	114	59.07	11.46	10	0	40	153	12	125	1.5e-50	Calcium-transporting ATPase (EC 3.6.3.8)	TorRG33x02_000010	Trema orientalis	NA	integral component of membrane [GO:0016021]; sarcoplasmic reticulum membrane [GO:0033017]; ATP binding [GO:0005524]; calcium-transporting ATPase activity [GO:0005388]	GO:0005388; GO:0005524; GO:0016021; GO:0033017	GO:0005388~calcium-transporting ATPase activity;GO:0005524~ATP binding	NA	GO:0016021~integral component of membrane;GO:0033017~sarcoplasmic reticulum membrane
g1065.t1	1009	tr|A0A151S9K5|A0A151S9K5_CAJCA	1034	91.9	1034	100	100	59	2	1	1009	1	1034	0	Cellulose synthase (EC 2.4.1.12)	KK1_026745	Cajanus cajan (Pigeon pea) (Cajanus indicus)	PATHWAY: Glycan metabolism; plant cellulose biosynthesis. {ECO:0000256|RuleBase:RU361116}.	integral component of membrane [GO:0016021]; plasma membrane [GO:0005886]; cellulose synthase (UDP-forming) activity [GO:0016760]; metal ion binding [GO:0046872]; cell wall organization [GO:0071555]; cellulose biosynthetic process [GO:0030244]	GO:0005886; GO:0016021; GO:0016760; GO:0030244; GO:0046872; GO:0071555	GO:0016760~cellulose synthase (UDP-forming) activity;GO:0046872~metal ion binding	GO:0030244~cellulose biosynthetic process;GO:0071555~cell wall organization	GO:0005886~plasma membrane;GO:0016021~integral component of membrane
g1066.t1	1341	tr|A0A059CKV3|A0A059CKV3_EUCGR	735	64.4	730	54.44	99.32	233	6	631	1341	14	735	1.5e-266	Uncharacterized protein	EUGRSUZ_C00245	Eucalyptus grandis (Flooded gum)	NA	zinc ion binding [GO:0008270]	GO:0008270	GO:0008270~zinc ion binding	NA	NA
g1067.t1	515	tr|V7CMK2|V7CMK2_PHAVU	506	87.6	518	100	100	47	6	1	514	1	505	4.3e-257	Uncharacterized protein	PHAVU_002G165700g	Phaseolus vulgaris (Kidney bean) (French bean)	NA	ATP binding [GO:0005524]	GO:0005524	GO:0005524~ATP binding	NA	NA
g1068.t1	183	tr|K7LAF9|K7LAF9_SOYBN	718	35.6	104	56.83	14.48	65	2	1	102	1	104	2.3e-11	Uncharacterized protein	100799808 GLYMA_08G336900	Glycine max (Soybean) (Glycine hispida)	NA	integral component of membrane [GO:0016021]; plant-type vacuole membrane [GO:0009705]; calcium:proton antiporter activity [GO:0015369]	GO:0009705; GO:0015369; GO:0016021	GO:0015369~calcium:proton antiporter activity	NA	GO:0009705~plant-type vacuole membrane;GO:0016021~integral component of membrane
g1069.t1	752	tr|K7KUG1|K7KUG1_SOYBN	788	83.3	790	100	100	90	10	1	751	1	787	0	Uncharacterized protein	100137077 GLYMA_06G109500	Glycine max (Soybean) (Glycine hispida)	NA	NA	NA	NA	NA	NA
g1070.t1	215	tr|A0A072UVM9|A0A072UVM9_MEDTR	215	91.2	215	100	100	19	0	1	215	1	215	1.6e-112	Glutathione S-transferase, amino-terminal domain protein	25490596 MTR_3g450930	Medicago truncatula (Barrel medic) (Medicago tribuloides)	NA	transferase activity [GO:0016740]	GO:0016740	GO:0016740~transferase activity	NA	NA
g1071.t1	347	tr|A0A0B2R5E5|A0A0B2R5E5_GLYSO	817	91.9	346	99.71	42.35	18	1	2	347	424	759	8.8e-174	Putative cadmium/zinc-transporting ATPase HMA1, chloroplastic (EC 3.6.3.3)	glysoja_028346	Glycine soja (Wild soybean)	NA	integral component of membrane [GO:0016021]; cadmium-exporting ATPase activity [GO:0008551]; nucleotide binding [GO:0000166]	GO:0000166; GO:0008551; GO:0016021	GO:0000166~nucleotide binding;GO:0008551~cadmium-exporting ATPase activity	NA	GO:0016021~integral component of membrane
g1072.t1	345	tr|A0A1S3USY5|A0A1S3USY5_VIGRR	834	80.4	337	97.68	40.41	59	1	1	330	1	337	4.1e-147	probable cadmium/zinc-transporting ATPase HMA1, chloroplastic	LOC106768435	Vigna radiata var. radiata (Mung bean) (Phaseolus aureus)	NA	integral component of membrane [GO:0016021]; cation-transporting ATPase activity [GO:0019829]; nucleotide binding [GO:0000166]	GO:0000166; GO:0016021; GO:0019829	GO:0000166~nucleotide binding;GO:0019829~cation-transporting ATPase activity	NA	GO:0016021~integral component of membrane
g1074.t1	577	tr|A0A0B2SRQ7|A0A0B2SRQ7_GLYSO	576	91.1	575	99.65	99.83	50	1	1	575	1	574	0	Putative nitrite transporter	glysoja_044515	Glycine soja (Wild soybean)	NA	integral component of membrane [GO:0016021]; transmembrane transporter activity [GO:0022857]	GO:0016021; GO:0022857	GO:0022857~transmembrane transporter activity	NA	GO:0016021~integral component of membrane
g1077.t1	215	tr|F6HMG0|F6HMG0_VITVI	1231	70.3	64	29.77	5.2	19	0	145	208	61	124	8e-16	Uncharacterized protein	VIT_10s0003g02540	Vitis vinifera (Grape)	NA	integral component of membrane [GO:0016021]; ATP binding [GO:0005524]; ATPase activity, coupled to transmembrane movement of substances [GO:0042626]	GO:0005524; GO:0016021; GO:0042626	GO:0005524~ATP binding;GO:0042626~ATPase activity, coupled to transmembrane movement of substances	NA	GO:0016021~integral component of membrane
g1078.t1	85	tr|A0A151QNC4|A0A151QNC4_CAJCA	342	41.6	89	100	26.02	36	3	1	73	151	239	3e-06	Uncharacterized protein	KK1_047731	Cajanus cajan (Pigeon pea) (Cajanus indicus)	NA	NA	NA	NA	NA	NA
g1079.t1	424	tr|I1J8D7|I1J8D7_SOYBN	413	83.6	428	100	100	51	4	1	424	1	413	8.8e-200	Phosphoserine aminotransferase (EC 2.6.1.52)	100798600 GLYMA_01G159800	Glycine max (Soybean) (Glycine hispida)	PATHWAY: Amino-acid biosynthesis; L-serine biosynthesis; L-serine from 3-phospho-D-glycerate: step 2/3. {ECO:0000256|RuleBase:RU004505}.	chloroplast stroma [GO:0009570]; O-phospho-L-serine:2-oxoglutarate aminotransferase activity [GO:0004648]; L-serine biosynthetic process [GO:0006564]	GO:0004648; GO:0006564; GO:0009570	GO:0004648~O-phospho-L-serine:2-oxoglutarate aminotransferase activity	GO:0006564~L-serine biosynthetic process	GO:0009570~chloroplast stroma
g1080.t1	955	tr|I1J8D8|I1J8D8_SOYBN	793	90.2	704	73.72	88.78	69	0	11	714	1	704	0	Uncharacterized protein	100795939 GLYMA_01G159900	Glycine max (Soybean) (Glycine hispida)	NA	synaptonemal complex [GO:0000795]; reciprocal meiotic recombination [GO:0007131]	GO:0000795; GO:0007131	NA	GO:0007131~reciprocal meiotic recombination	GO:0000795~synaptonemal complex
g1081.t1	1257	tr|K7M2D8|K7M2D8_SOYBN	1258	93.1	1259	100	100	84	3	1	1257	1	1258	0	Uncharacterized protein	100787264 GLYMA_13G280700	Glycine max (Soybean) (Glycine hispida)	NA	cytosol [GO:0005829]; TRAPPII protein complex [GO:1990071]; early endosome to Golgi transport [GO:0034498]; intra-Golgi vesicle-mediated transport [GO:0006891]	GO:0005829; GO:0006891; GO:0034498; GO:1990071	NA	GO:0006891~intra-Golgi vesicle-mediated transport;GO:0034498~early endosome to Golgi transport	GO:0005829~cytosol;GO:1990071~TRAPPII protein complex
g1082.t1	465	tr|A0A0R0HZM7|A0A0R0HZM7_SOYBN	864	77.6	456	98.06	52.78	99	3	4	456	63	518	1.5e-197	Histone-lysine N-methyltransferase (EC 2.1.1.43)	100808730 GLYMA_10G012600	Glycine max (Soybean) (Glycine hispida)	NA	PcG protein complex [GO:0031519]; histone-lysine N-methyltransferase activity [GO:0018024]	GO:0018024; GO:0031519	GO:0018024~histone-lysine N-methyltransferase activity	NA	GO:0031519~PcG protein complex
g1083.t1	549	tr|I1KBR9|I1KBR9_SOYBN	687	90.7	472	85.97	68.7	15	1	107	549	91	562	5e-240	Translation factor GUF1 homolog, chloroplastic (EC 3.6.5.n1) (Elongation factor 4 homolog) (EF-4) (GTPase GUF1 homolog) (Ribosomal back-translocase)	GLYMA_06G159400	Glycine max (Soybean) (Glycine hispida)	NA	chloroplast [GO:0009507]; GTP binding [GO:0005525]; GTPase activity [GO:0003924]; positive regulation of translation [GO:0045727]; translation [GO:0006412]	GO:0003924; GO:0005525; GO:0006412; GO:0009507; GO:0045727	GO:0003924~GTPase activity;GO:0005525~GTP binding	GO:0006412~translation;GO:0045727~positive regulation of translation	GO:0009507~chloroplast
g1086.t1	125	tr|A0A2P4MAX6|A0A2P4MAX6_QUESU	588	70.3	128	100	21.77	33	3	2	124	146	273	5.7e-38	Clp protease regulatory subunit clpx1, mitochondrial	CFP56_34177	Quercus suber (Cork oak)	NA	ATP binding [GO:0005524]; peptidase activity [GO:0008233]; unfolded protein binding [GO:0051082]; protein folding [GO:0006457]	GO:0005524; GO:0006457; GO:0008233; GO:0051082	GO:0005524~ATP binding;GO:0008233~peptidase activity;GO:0051082~unfolded protein binding	GO:0006457~protein folding	NA
g1087.t1	833	tr|A0A151SVA2|A0A151SVA2_CAJCA	1576	79.8	867	100	55.01	107	5	2	833	743	1576	0	Myosin-J heavy chain	KK1_014141	Cajanus cajan (Pigeon pea) (Cajanus indicus)	NA	myosin complex [GO:0016459]; actin binding [GO:0003779]; ATP binding [GO:0005524]; microtubule binding [GO:0008017]; microtubule motor activity [GO:0003777]; actin filament organization [GO:0007015]; microtubule-based movement [GO:0007018]	GO:0003777; GO:0003779; GO:0005524; GO:0007015; GO:0007018; GO:0008017; GO:0016459	GO:0003777~microtubule motor activity;GO:0003779~actin binding;GO:0005524~ATP binding;GO:0008017~microtubule binding	GO:0007015~actin filament organization;GO:0007018~microtubule-based movement	GO:0016459~myosin complex
g1088.t1	240	tr|I1MX85|I1MX85_SOYBN	239	77.9	244	100	100	45	6	1	240	1	239	3.8e-91	Uncharacterized protein	GLYMA_17G226500	Glycine max (Soybean) (Glycine hispida)	NA	NA	NA	NA	NA	NA
g1090.t1	225	tr|I1M4J9|I1M4J9_SOYBN	851	97.5	204	90.67	23.97	5	0	1	204	1	204	3.5e-107	Uncharacterized protein	100802276 GLYMA_13G325400	Glycine max (Soybean) (Glycine hispida)	NA	NA	NA	NA	NA	NA
g1091.t1	846	tr|A0A1S3TKG9|A0A1S3TKG9_VIGRR	846	75.3	864	100	100	177	7	1	846	1	846	0	uncharacterized protein LOC106756374	LOC106756374	Vigna radiata var. radiata (Mung bean) (Phaseolus aureus)	NA	metal ion binding [GO:0046872]; DNA recombination [GO:0006310]; DNA repair [GO:0006281]	GO:0006281; GO:0006310; GO:0046872	GO:0046872~metal ion binding	GO:0006281~DNA repair;GO:0006310~DNA recombination	NA
g1092.t1	557	tr|A0A1S3U7E6|A0A1S3U7E6_VIGRR	475	72.4	312	56.01	65.68	54	3	259	556	181	474	1.1e-117	AT-rich interactive domain-containing protein 5 isoform X1	LOC106762506	Vigna radiata var. radiata (Mung bean) (Phaseolus aureus)	NA	nucleus [GO:0005634]; DNA binding [GO:0003677]	GO:0003677; GO:0005634	GO:0003677~DNA binding	NA	GO:0005634~nucleus
g1094.t1	144	tr|A0A1S3VAW8|A0A1S3VAW8_VIGRR	628	60.2	176	100	28.03	28	1	1	134	412	587	2e-50	probable polygalacturonase	LOC106773201	Vigna radiata var. radiata (Mung bean) (Phaseolus aureus)	NA	polygalacturonase activity [GO:0004650]; carbohydrate metabolic process [GO:0005975]	GO:0004650; GO:0005975	GO:0004650~polygalacturonase activity	GO:0005975~carbohydrate metabolic process	NA
g1095.t1	109	tr|A0A2U1PCP7|A0A2U1PCP7_ARTAN	287	83.7	43	39.45	14.98	7	0	1	43	165	207	5.1e-11	Prohibitin, Band 7 domain protein	CTI12_AA124040	Artemisia annua (Sweet wormwood)	NA	NA	NA	NA	NA	NA
g1096.t1	528	tr|A0A1U8AH45|A0A1U8AH45_NELNU	558	55.1	514	97.35	92.11	227	2	7	518	2	513	6.7e-165	DNA-directed primase/polymerase protein isoform X5	LOC104600217	Nelumbo nucifera (Sacred lotus)	NA	NA	NA	NA	NA	NA
g1097.t1	463	tr|A0A0R0I7R8|A0A0R0I7R8_SOYBN	430	84.7	432	93.3	100	63	2	1	431	1	430	8.4e-204	Uncharacterized protein	100790334 GLYMA_09G129700	Glycine max (Soybean) (Glycine hispida)	NA	integral component of membrane [GO:0016021]	GO:0016021	NA	NA	GO:0016021~integral component of membrane
g1098.t1	866	tr|I1LR30|I1LR30_SOYBN	814	87.9	788	90.99	96.81	90	1	1	788	1	783	0	Uncharacterized protein	100808087 GLYMA_12G074800	Glycine max (Soybean) (Glycine hispida)	NA	NA	NA	NA	NA	NA
g1099.t1	649	tr|I1LK90|I1LK90_SOYBN	647	94.7	647	99.69	100	27	2	2	648	7	646	0	Uncharacterized protein	100783662 GLYMA_U033400	Glycine max (Soybean) (Glycine hispida)	NA	nucleus [GO:0005634]; regulation of transcription, DNA-templated [GO:0006355]	GO:0005634; GO:0006355	NA	GO:0006355~regulation of transcription, DNA-templated	GO:0005634~nucleus
g1101.t1	381	tr|A0A1J7HHZ1|A0A1J7HHZ1_LUPAN	356	39.4	355	93.18	99.72	198	7	34	379	8	354	8.5e-61	Uncharacterized protein	TanjilG_20531	Lupinus angustifolius (Narrow-leaved blue lupine)	NA	NA	NA	NA	NA	NA
g1102.t1	912	tr|A0A0B2NUZ7|A0A0B2NUZ7_GLYSO	1150	86.9	919	100	79.91	77	5	1	912	268	1150	0	Myosin-J heavy chain	glysoja_024377	Glycine soja (Wild soybean)	NA	myosin complex [GO:0016459]; actin filament binding [GO:0051015]; ATP binding [GO:0005524]; microtubule binding [GO:0008017]; microtubule motor activity [GO:0003777]; microtubule-based movement [GO:0007018]	GO:0003777; GO:0005524; GO:0007018; GO:0008017; GO:0016459; GO:0051015	GO:0003777~microtubule motor activity;GO:0005524~ATP binding;GO:0008017~microtubule binding;GO:0051015~actin filament binding	GO:0007018~microtubule-based movement	GO:0016459~myosin complex
g1103.t1	629	tr|A0A1S3VVU7|A0A1S3VVU7_VIGRR	630	80	629	100	99.84	125	1	1	628	1	629	3.3e-296	pentatricopeptide repeat-containing protein At1g43980, mitochondrial	LOC106778824	Vigna radiata var. radiata (Mung bean) (Phaseolus aureus)	NA	NA	NA	NA	NA	NA
g1104.t1	345	tr|V7AXZ8|V7AXZ8_PHAVU	727	64.6	347	100	47.73	113	2	3	345	387	727	6e-114	Uncharacterized protein	PHAVU_009G131700g	Phaseolus vulgaris (Kidney bean) (French bean)	NA	integral component of membrane [GO:0016021]; ATP binding [GO:0005524]; calcium ion binding [GO:0005509]; polysaccharide binding [GO:0030247]; protein serine/threonine kinase activity [GO:0004674]	GO:0004674; GO:0005509; GO:0005524; GO:0016021; GO:0030247	GO:0004674~protein serine/threonine kinase activity;GO:0005509~calcium ion binding;GO:0005524~ATP binding;GO:0030247~polysaccharide binding	NA	GO:0016021~integral component of membrane
g1105.t1	617	tr|V7AV77|V7AV77_PHAVU	699	85.1	617	100	88.27	92	0	1	617	83	699	0	Uncharacterized protein	PHAVU_009G132600g	Phaseolus vulgaris (Kidney bean) (French bean)	NA	NA	NA	NA	NA	NA
g1106.t1	182	tr|A0A1S3U4F3|A0A1S3U4F3_VIGRR	1692	63	92	50.55	5.44	31	1	91	182	172	260	8e-25	protein PHYLLO, chloroplastic isoform X1	LOC106761862	Vigna radiata var. radiata (Mung bean) (Phaseolus aureus)	NA	2-succinyl-5-enolpyruvyl-6-hydroxy-3-cyclohexene-1-carboxylic-acid synthase activity [GO:0070204]; 2-succinyl-6-hydroxy-2,4-cyclohexadiene-1-carboxylate synthase activity [GO:0070205]; thiamine pyrophosphate binding [GO:0030976]; cellular amino acid catabolic process [GO:0009063]; menaquinone biosynthetic process [GO:0009234]	GO:0009063; GO:0009234; GO:0030976; GO:0070204; GO:0070205	GO:0030976~thiamine pyrophosphate binding;GO:0070204~2-succinyl-5-enolpyruvyl-6-hydroxy-3-cyclohexene-1-carboxylic-acid synthase activity;GO:0070205~2-succinyl-6-hydroxy-2,4-cyclohexadiene-1-carboxylate synthase activity	GO:0009063~cellular amino acid catabolic process;GO:0009234~menaquinone biosynthetic process	NA
g1107.t1	181	tr|A0A0R0GE81|A0A0R0GE81_SOYBN	821	65.8	187	100	22.78	51	4	1	177	1	184	1.1e-53	Uncharacterized protein (Fragment)	GLYMA_15G2768001	Glycine max (Soybean) (Glycine hispida)	NA	2-succinyl-5-enolpyruvyl-6-hydroxy-3-cyclohexene-1-carboxylic-acid synthase activity [GO:0070204]; thiamine pyrophosphate binding [GO:0030976]; menaquinone biosynthetic process [GO:0009234]	GO:0009234; GO:0030976; GO:0070204	GO:0030976~thiamine pyrophosphate binding;GO:0070204~2-succinyl-5-enolpyruvyl-6-hydroxy-3-cyclohexene-1-carboxylic-acid synthase activity	GO:0009234~menaquinone biosynthetic process	NA
g1108.t1	959	tr|A0A1S3VBU6|A0A1S3VBU6_VIGRR	960	91.5	960	100	100	81	1	1	959	1	960	0	Plasma membrane ATPase (EC 3.6.3.6)	LOC106773521	Vigna radiata var. radiata (Mung bean) (Phaseolus aureus)	NA	integral component of membrane [GO:0016021]; plasma membrane [GO:0005886]; ATP binding [GO:0005524]; metal ion binding [GO:0046872]; proton-exporting ATPase activity, phosphorylative mechanism [GO:0008553]; proton export across plasma membrane [GO:0120029]	GO:0005524; GO:0005886; GO:0008553; GO:0016021; GO:0046872; GO:0120029	GO:0005524~ATP binding;GO:0008553~hydrogen-exporting ATPase activity, phosphorylative mechanism;GO:0046872~metal ion binding	NA	GO:0005886~plasma membrane;GO:0016021~integral component of membrane
g1109.t1	1031	tr|K7K439|K7K439_SOYBN	1205	76.2	1022	99.13	84.81	226	7	12	1030	197	1204	0	Uncharacterized protein	100788019 GLYMA_01G158400	Glycine max (Soybean) (Glycine hispida)	NA	chiasma [GO:0005712]; mismatch repair complex [GO:0032300]; synaptonemal complex [GO:0000795]; ATP binding [GO:0005524]; ATPase activity [GO:0016887]; mismatched DNA binding [GO:0030983]; single-stranded DNA binding [GO:0003697]; mismatch repair [GO:0006298]; reciprocal meiotic recombination [GO:0007131]	GO:0000795; GO:0003697; GO:0005524; GO:0005712; GO:0006298; GO:0007131; GO:0016887; GO:0030983; GO:0032300	GO:0003697~single-stranded DNA binding;GO:0005524~ATP binding;GO:0016887~ATPase activity;GO:0030983~mismatched DNA binding	GO:0006298~mismatch repair;GO:0007131~reciprocal meiotic recombination	GO:0000795~synaptonemal complex;GO:0005712~chiasma;GO:0032300~mismatch repair complex
g1110.t1	123	tr|I1J8C4|I1J8C4_SOYBN	241	88.5	104	84.55	43.15	12	0	1	104	59	162	1.8e-44	Uncharacterized protein	100795421 GLYMA_01G158500	Glycine max (Soybean) (Glycine hispida)	NA	integral component of membrane [GO:0016021]; phosphatidylinositol N-acetylglucosaminyltransferase activity [GO:0017176]	GO:0016021; GO:0017176	GO:0017176~phosphatidylinositol N-acetylglucosaminyltransferase activity	NA	GO:0016021~integral component of membrane
g1111.t1	862	tr|K7LNP3|K7LNP3_SOYBN	887	79.9	881	100	99.32	148	11	1	861	15	886	0	Uncharacterized protein	100779720 GLYMA_11G086000	Glycine max (Soybean) (Glycine hispida)	NA	NA	NA	NA	NA	NA
g1113.t1	143	tr|T2DP47|T2DP47_PHAVU	143	82.5	143	100	100	25	0	1	143	1	143	1.1e-64	Copper transporter 5-like protein	NA	Phaseolus vulgaris (Kidney bean) (French bean)	NA	integral component of membrane [GO:0016021]; copper ion transmembrane transporter activity [GO:0005375]	GO:0005375; GO:0016021	GO:0005375~copper ion transmembrane transporter activity	NA	GO:0016021~integral component of membrane
g1114.t1	383	tr|A0A1S3U1C8|A0A1S3U1C8_VIGRR	383	89.7	380	99.22	99.22	39	0	1	380	1	380	1.7e-197	serine/threonine-protein kinase At5g01020-like	LOC106760904	Vigna radiata var. radiata (Mung bean) (Phaseolus aureus)	NA	ATP binding [GO:0005524]; protein kinase activity [GO:0004672]	GO:0004672; GO:0005524	GO:0004672~protein kinase activity;GO:0005524~ATP binding	NA	NA
g1115.t1	299	tr|I1JU24|I1JU24_SOYBN	302	71.9	302	100	100	82	2	1	299	1	302	2e-121	Uncharacterized protein	100812356 GLYMA_04G056800	Glycine max (Soybean) (Glycine hispida)	NA	NA	NA	NA	NA	NA
g1116.t1	2012	tr|A0A0B2RNX9|A0A0B2RNX9_GLYSO	3217	88.8	2012	100	62.54	165	4	1	2012	1267	3217	0	Uncharacterized protein	glysoja_030473	Glycine soja (Wild soybean)	NA	NA	NA	NA	NA	NA
g1118.t1	306	tr|A0A151UEB3|A0A151UEB3_CAJCA	178	54.1	61	19.93	34.27	28	0	36	96	1	61	5e-11	Uncharacterized protein	KK1_049345	Cajanus cajan (Pigeon pea) (Cajanus indicus)	NA	integral component of membrane [GO:0016021]	GO:0016021	NA	NA	GO:0016021~integral component of membrane
g1119.t1	441	tr|A0A151T5E7|A0A151T5E7_CAJCA	499	90.5	304	68.93	60.92	25	1	1	300	1	304	2.1e-156	Uncharacterized protein	KK1_016778	Cajanus cajan (Pigeon pea) (Cajanus indicus)	NA	oxidoreductase activity, acting on paired donors, with incorporation or reduction of molecular oxygen [GO:0016705]; carotenoid biosynthetic process [GO:0016117]	GO:0016117; GO:0016705	GO:0016705~oxidoreductase activity, acting on paired donors, with incorporation or reduction of molecular oxygen	GO:0016117~carotenoid biosynthetic process	NA
g1121.t1	619	tr|K7MH25|K7MH25_SOYBN	676	79	666	100	98.52	71	7	4	606	8	667	6e-282	Uncharacterized protein	100777689 GLYMA_16G131000	Glycine max (Soybean) (Glycine hispida)	NA	integral component of membrane [GO:0016021]	GO:0016021	NA	NA	GO:0016021~integral component of membrane
g1122.t1	169	tr|A0A2C9WPW3|A0A2C9WPW3_MANES	1439	65.2	164	97.04	11.4	57	0	5	168	52	215	1.2e-54	Uncharacterized protein	MANES_01G194400	Manihot esculenta (Cassava) (Jatropha manihot)	NA	nucleus [GO:0005634]; regulation of transcription, DNA-templated [GO:0006355]	GO:0005634; GO:0006355	NA	GO:0006355~regulation of transcription, DNA-templated	GO:0005634~nucleus
g1123.t1	274	tr|A0A151TC66|A0A151TC66_CAJCA	576	72.2	295	100	51.22	47	9	1	272	1	283	1.7e-103	BEL1-like homeodomain protein 7	KK1_019228	Cajanus cajan (Pigeon pea) (Cajanus indicus)	NA	nucleus [GO:0005634]; DNA binding [GO:0003677]; regulation of transcription, DNA-templated [GO:0006355]	GO:0003677; GO:0005634; GO:0006355	GO:0003677~DNA binding	GO:0006355~regulation of transcription, DNA-templated	GO:0005634~nucleus
g1124.t1	251	tr|I1K7N9|I1K7N9_SOYBN	352	88	251	100	71.31	23	4	1	250	1	245	2.6e-114	Uncharacterized protein	100819709 GLYMA_06G029000	Glycine max (Soybean) (Glycine hispida)	NA	methyltransferase activity [GO:0008168]; enzyme-directed rRNA 2'-O-methylation [GO:0000453]	GO:0000453; GO:0008168	GO:0008168~methyltransferase activity	GO:0000453~enzyme-directed rRNA 2'-O-methylation	NA
g1125.t1	77	tr|A0A0R0JH42|A0A0R0JH42_SOYBN	424	93.5	77	100	18.16	5	0	1	77	240	316	6.6e-37	Uncharacterized protein	GLYMA_06G028900	Glycine max (Soybean) (Glycine hispida)	NA	cytokinin dehydrogenase activity [GO:0019139]; flavin adenine dinucleotide binding [GO:0050660]; oxidoreductase activity, acting on CH-OH group of donors [GO:0016614]; cytokinin metabolic process [GO:0009690]	GO:0009690; GO:0016614; GO:0019139; GO:0050660	GO:0016614~oxidoreductase activity, acting on CH-OH group of donors;GO:0019139~cytokinin dehydrogenase activity;GO:0050660~flavin adenine dinucleotide binding	GO:0009690~cytokinin metabolic process	NA
g1126.t1	482	tr|I1NCX8|I1NCX8_SOYBN	485	80.4	485	100	100	92	3	1	482	1	485	3.6e-234	Endoglucanase (EC 3.2.1.4)	100788655 GLYMA_20G003300	Glycine max (Soybean) (Glycine hispida)	NA	cellulase activity [GO:0008810]; cellulose catabolic process [GO:0030245]	GO:0008810; GO:0030245	GO:0008810~cellulase activity	GO:0030245~cellulose catabolic process	NA
g1127.t1	151	tr|A0A151U9L4|A0A151U9L4_CAJCA	280	73.5	151	100	53.93	32	4	1	151	1	143	1.3e-49	Ribosome maturation factor rimP	KK1_020215	Cajanus cajan (Pigeon pea) (Cajanus indicus)	NA	ribosomal small subunit biogenesis [GO:0042274]	GO:0042274	NA	GO:0042274~ribosomal small subunit biogenesis	NA
g1128.t1	132	tr|I1JEH0|I1JEH0_SOYBN	279	89.2	130	98.48	46.59	14	0	1	130	150	279	3.7e-64	Uncharacterized protein	100806065 GLYMA_02G120100	Glycine max (Soybean) (Glycine hispida)	NA	NA	NA	NA	NA	NA
g1131.t1	128	tr|V7D039|V7D039_PHAVU	123	51.6	91	71.09	73.98	39	1	1	91	1	86	1.2e-14	Uncharacterized protein	PHAVU_001G262800g	Phaseolus vulgaris (Kidney bean) (French bean)	NA	NA	NA	NA	NA	NA
g1132.t1	650	tr|I1JSY1|I1JSY1_SOYBN	727	85.6	651	100	89.55	65	3	1	650	1	623	0	Uncharacterized protein	100776544 GLYMA_04G019700	Glycine max (Soybean) (Glycine hispida)	NA	serine-type endopeptidase activity [GO:0004252]; serine-type exopeptidase activity [GO:0070008]	GO:0004252; GO:0070008	GO:0004252~serine-type endopeptidase activity;GO:0070008~serine-type exopeptidase activity	NA	NA
g1133.t1	366	tr|A0A0R0FI97|A0A0R0FI97_SOYBN	829	78	337	92.08	40.65	36	3	25	361	29	327	4.1e-145	Uncharacterized protein	100808350 GLYMA_17G248400	Glycine max (Soybean) (Glycine hispida)	NA	membrane [GO:0016020]; metalloendopeptidase activity [GO:0004222]; cell adhesion [GO:0007155]	GO:0004222; GO:0007155; GO:0016020	GO:0004222~metalloendopeptidase activity	GO:0007155~cell adhesion	GO:0016020~membrane
g1134.t1	618	tr|A0A0R0JBF1|A0A0R0JBF1_SOYBN	887	71	600	97.09	67.64	105	6	45	618	324	880	1.4e-243	Uncharacterized protein	100775874 GLYMA_06G034400	Glycine max (Soybean) (Glycine hispida)	NA	integral component of membrane [GO:0016021]; metalloendopeptidase activity [GO:0004222]; cell adhesion [GO:0007155]	GO:0004222; GO:0007155; GO:0016021	GO:0004222~metalloendopeptidase activity	GO:0007155~cell adhesion	GO:0016021~integral component of membrane
g1135.t1	333	tr|A0A0S3QZ99|A0A0S3QZ99_PHAAN	3241	91.4	301	90.39	9.29	26	0	1	301	1	301	7.5e-154	Uncharacterized protein	Vigan.01G119500 VIGAN_01119500	Vigna angularis var. angularis	NA	NA	NA	NA	NA	NA
g1136.t1	73	tr|A0A151TKI3|A0A151TKI3_CAJCA	349	46.4	69	94.52	19.77	37	0	3	71	46	114	2e-11	Retrovirus-related Pol polyprotein from transposon TNT 1-94	KK1_023907	Cajanus cajan (Pigeon pea) (Cajanus indicus)	NA	nucleic acid binding [GO:0003676]; DNA integration [GO:0015074]	GO:0003676; GO:0015074	GO:0003676~nucleic acid binding	GO:0015074~DNA integration	NA
g1137.t1	802	tr|G7LGB8|G7LGB8_MEDTR	791	58.2	806	100	100	310	8	5	802	3	789	8.7e-257	Disease resistance protein (CC-NBS-LRR class) family protein	11415836 MTR_8g079550	Medicago truncatula (Barrel medic) (Medicago tribuloides)	NA	ADP binding [GO:0043531]	GO:0043531	GO:0043531~ADP binding	NA	NA
g1138.t1	720	tr|A0A1J7FP49|A0A1J7FP49_LUPAN	840	71.5	729	100	86.79	188	6	4	715	5	730	4.5e-289	Uncharacterized protein	TanjilG_06165	Lupinus angustifolius (Narrow-leaved blue lupine)	NA	ADP binding [GO:0043531]	GO:0043531	GO:0043531~ADP binding	NA	NA
g1140.t1	821	tr|A0A0R0GLG1|A0A0R0GLG1_SOYBN	772	80.4	675	82.22	87.44	120	7	1	666	1	672	6.3e-303	Uncharacterized protein	100795172 GLYMA_13G109600	Glycine max (Soybean) (Glycine hispida)	NA	NA	NA	NA	NA	NA
g1142.t1	259	tr|A0A151U888|A0A151U888_CAJCA	226	90.1	223	86.1	98.67	21	1	38	259	4	226	1.3e-108	Uncharacterized protein RP471 family	KK1_008242	Cajanus cajan (Pigeon pea) (Cajanus indicus)	NA	hydrolase activity [GO:0016787]	GO:0016787	GO:0016787~hydrolase activity	NA	NA
g1144.t1	114	tr|K7LAJ2|K7LAJ2_SOYBN	314	57.8	109	95.61	34.71	46	0	1	109	142	250	8e-31	WAT1-related protein	100805667 GLYMA_08G339700	Glycine max (Soybean) (Glycine hispida)	NA	integral component of membrane [GO:0016021]; plasma membrane [GO:0005886]; transmembrane transporter activity [GO:0022857]	GO:0005886; GO:0016021; GO:0022857	GO:0022857~transmembrane transporter activity	NA	GO:0005886~plasma membrane;GO:0016021~integral component of membrane
g1145.t1	239	tr|C6TGA7|C6TGA7_SOYBN	371	86.1	244	100	65.77	29	3	1	239	128	371	5.6e-111	Uncharacterized protein	100814137 GLYMA_U023000	Glycine max (Soybean) (Glycine hispida)	NA	integral component of membrane [GO:0016021]; plasma membrane [GO:0005886]; transmembrane transporter activity [GO:0022857]	GO:0005886; GO:0016021; GO:0022857	GO:0022857~transmembrane transporter activity	NA	GO:0005886~plasma membrane;GO:0016021~integral component of membrane
g1146.t1	147	tr|A0A1J7HF59|A0A1J7HF59_LUPAN	405	31.8	195	100	48.15	81	5	1	143	169	363	9e-19	Uncharacterized protein	TanjilG_16250	Lupinus angustifolius (Narrow-leaved blue lupine)	NA	NA	NA	NA	NA	NA
g1147.t1	2392	tr|K7MM61|K7MM61_SOYBN	2361	80.5	2425	100	100	376	34	1	2392	1	2361	0	Uncharacterized protein	100818172 GLYMA_17G175000	Glycine max (Soybean) (Glycine hispida)	NA	NA	NA	NA	NA	NA
g1148.t1	1811	tr|K7KFY3|K7KFY3_SOYBN	1741	70.6	1830	100	100	430	24	1	1811	1	1741	0	Uncharacterized protein	GLYMA_03G190800	Glycine max (Soybean) (Glycine hispida)	NA	4 iron, 4 sulfur cluster binding [GO:0051539]; catalytic activity [GO:0003824]; base-excision repair [GO:0006284]	GO:0003824; GO:0006284; GO:0051539	GO:0003824~catalytic activity;GO:0051539~4 iron, 4 sulfur cluster binding	GO:0006284~base-excision repair	NA
g1149.t1	347	tr|A0A1J7FW89|A0A1J7FW89_LUPAN	1296	80.5	118	34.01	9.1	23	0	213	330	983	1100	3.2e-46	Uncharacterized protein	TanjilG_09955	Lupinus angustifolius (Narrow-leaved blue lupine)	NA	integral component of membrane [GO:0016021]; intracellular [GO:0005622]; metal ion transmembrane transporter activity [GO:0046873]; mRNA binding [GO:0003729]; auxin polar transport [GO:0009926]; cell division [GO:0051301]; cellular response to iron ion [GO:0071281]; defense response by callose deposition in cell wall [GO:0052544]; defense response to bacterium [GO:0042742]; defense response to fu…	GO:0001736; GO:0002237; GO:0003729; GO:0005622; GO:0009408; GO:0009651; GO:0009789; GO:0009873; GO:0009926; GO:0010087; GO:0010119; GO:0010150; GO:0016021; GO:0031348; GO:0042742; GO:0046873; GO:0048765; GO:0050832; GO:0051301; GO:0052544; GO:0071281	GO:0003729~mRNA binding;GO:0046873~metal ion transmembrane transporter activity	GO:0001736~establishment of planar polarity;GO:0002237~response to molecule of bacterial origin;GO:0009408~response to heat;GO:0009651~response to salt stress;GO:0009789~positive regulation of abscisic acid-activated signaling pathway;GO:0009873~ethylene-activated signaling pathway;GO:0009926~auxin polar transport;GO:0010087~phloem or xylem histogenesis;GO:0010119~regulation of stomatal movement;…	GO:0005622~intracellular;GO:0016021~integral component of membrane
g1150.t1	1275	tr|A0A1S2XU23|A0A1S2XU23_CICAR	1317	73.6	1312	100	99.62	283	14	3	1268	11	1304	0	ethylene-insensitive protein 2	LOC101495756	Cicer arietinum (Chickpea) (Garbanzo)	NA	integral component of membrane [GO:0016021]; intracellular [GO:0005622]; metal ion transmembrane transporter activity [GO:0046873]; ethylene-activated signaling pathway [GO:0009873]	GO:0005622; GO:0009873; GO:0016021; GO:0046873	GO:0046873~metal ion transmembrane transporter activity	GO:0009873~ethylene-activated signaling pathway	GO:0005622~intracellular;GO:0016021~integral component of membrane
g1151.t1	114	tr|A0A2K3MY56|A0A2K3MY56_TRIPR	1375	35.8	95	83.33	6.91	55	2	1	95	1104	1192	4.5e-10	Ribonuclease H (Fragment)	L195_g018932	Trifolium pratense (Red clover)	NA	NA	NA	NA	NA	NA
g1152.t1	91	tr|I3STU6|I3STU6_MEDTR	89	78	91	100	100	18	1	1	91	1	89	1.3e-31	Wound-responsive family protein	25488439 MTR_2g481160	Medicago truncatula (Barrel medic) (Medicago tribuloides)	NA	NA	NA	NA	NA	NA
g1153.t1	573	tr|A0A0L9TUG5|A0A0L9TUG5_PHAAN	569	66.8	575	100	100	161	6	1	565	1	555	4.2e-205	Uncharacterized protein	LR48_Vigan02g017200	Phaseolus angularis (Azuki bean) (Vigna angularis)	NA	NA	NA	NA	NA	NA
g1155.t1	623	tr|D7EYG6|D7EYG6_SOYBN	623	98.4	623	100	100	10	0	1	623	1	623	0	V-H(+)-ATPase subunit A	NA	Glycine max (Soybean) (Glycine hispida)	NA	proton-transporting V-type ATPase, V1 domain [GO:0033180]; ATP binding [GO:0005524]; proton-transporting ATPase activity, rotational mechanism [GO:0046961]; ATP hydrolysis coupled proton transport [GO:0015991]; ATP metabolic process [GO:0046034]	GO:0005524; GO:0015991; GO:0033180; GO:0046034; GO:0046961	GO:0005524~ATP binding;GO:0046961~proton-transporting ATPase activity, rotational mechanism	GO:0015991~ATP hydrolysis coupled proton transport;GO:0046034~ATP metabolic process	GO:0033180~proton-transporting V-type ATPase, V1 domain
g1156.t1	327	tr|G7LEQ9|G7LEQ9_MEDTR	329	72.8	232	70.95	70.52	63	0	96	327	95	326	1.4e-96	Peroxidase (EC 1.11.1.7)	11411022 MTR_8g062780	Medicago truncatula (Barrel medic) (Medicago tribuloides)	NA	extracellular region [GO:0005576]; heme binding [GO:0020037]; metal ion binding [GO:0046872]; peroxidase activity [GO:0004601]; hydrogen peroxide catabolic process [GO:0042744]; response to oxidative stress [GO:0006979]	GO:0004601; GO:0005576; GO:0006979; GO:0020037; GO:0042744; GO:0046872	GO:0004601~peroxidase activity;GO:0020037~heme binding;GO:0046872~metal ion binding	GO:0006979~response to oxidative stress;GO:0042744~hydrogen peroxide catabolic process	GO:0005576~extracellular region
g1157.t1	234	tr|V7CUU6|V7CUU6_PHAVU	233	74.7	237	100	100	50	4	2	234	3	233	5.2e-93	Uncharacterized protein	PHAVU_001G046600g	Phaseolus vulgaris (Kidney bean) (French bean)	NA	mitochondrial matrix [GO:0005759]	GO:0005759	NA	NA	GO:0005759~mitochondrial matrix
g1158.t1	553	tr|A0A0B2PQB7|A0A0B2PQB7_GLYSO	589	82.5	589	100	100	67	4	1	553	1	589	1.4e-282	Laforin (EC 3.1.3.16)	glysoja_044692	Glycine soja (Wild soybean)	NA	protein tyrosine/serine/threonine phosphatase activity [GO:0008138]; starch catabolic process [GO:0005983]	GO:0005983; GO:0008138	GO:0008138~protein tyrosine/serine/threonine phosphatase activity	GO:0005983~starch catabolic process	NA
g1159.t1	300	tr|I1MRW3|I1MRW3_SOYBN	293	90.1	293	97.67	100	27	2	3	295	1	291	4.5e-158	Uncharacterized protein	GLYMA_17G038600	Glycine max (Soybean) (Glycine hispida)	NA	integral component of membrane [GO:0016021]; polysaccharide binding [GO:0030247]	GO:0016021; GO:0030247	GO:0030247~polysaccharide binding	NA	GO:0016021~integral component of membrane
g1160.t1	1103	tr|I1MRW2|I1MRW2_SOYBN	1110	75.7	989	89.66	89.1	164	7	191	1103	122	1110	0	Uncharacterized protein	100782006 GLYMA_17G038500	Glycine max (Soybean) (Glycine hispida)	NA	cytosol [GO:0005829]; nuclear envelope [GO:0005635]; protein transporter activity [GO:0008565]; Ran GTPase binding [GO:0008536]; intracellular protein transport [GO:0006886]	GO:0005635; GO:0005829; GO:0006886; GO:0008536; GO:0008565	GO:0008536~Ran GTPase binding;GO:0008565~protein transporter activity	GO:0006886~intracellular protein transport	GO:0005635~nuclear envelope;GO:0005829~cytosol
g1161.t1	845	tr|G7K2L3|G7K2L3_MEDTR	694	54.8	562	66.51	80.98	173	8	36	595	7	489	1e-154	CW-type zinc finger protein	11407851 MTR_5g024810	Medicago truncatula (Barrel medic) (Medicago tribuloides)	NA	zinc ion binding [GO:0008270]	GO:0008270	GO:0008270~zinc ion binding	NA	NA
g1162.t1	83	tr|A0A0B2Q6L5|A0A0B2Q6L5_GLYSO	577	98.5	66	79.52	11.44	1	0	1	66	1	66	7.1e-29	Dynamin-related protein 1C (EC 3.6.5.5)	glysoja_036325	Glycine soja (Wild soybean)	NA	GTP binding [GO:0005525]; GTPase activity [GO:0003924]	GO:0003924; GO:0005525	GO:0003924~GTPase activity;GO:0005525~GTP binding	NA	NA
g1163.t1	176	tr|A0A2K3NYH7|A0A2K3NYH7_TRIPR	1339	39.2	143	81.25	10.68	84	2	2	144	152	291	6.8e-21	Histone deacetylase	L195_g004603	Trifolium pratense (Red clover)	NA	nucleic acid binding [GO:0003676]; DNA integration [GO:0015074]	GO:0003676; GO:0015074	GO:0003676~nucleic acid binding	GO:0015074~DNA integration	NA
g1164.t1	224	tr|A0A151R4B7|A0A151R4B7_CAJCA	442	96.8	219	97.77	49.55	7	0	6	224	136	354	5.4e-116	Dynamin-related protein 1C	KK1_041473	Cajanus cajan (Pigeon pea) (Cajanus indicus)	NA	GTP binding [GO:0005525]; GTPase activity [GO:0003924]	GO:0003924; GO:0005525	GO:0003924~GTPase activity;GO:0005525~GTP binding	NA	NA
g1165.t1	404	tr|A0A2K3NHN1|A0A2K3NHN1_TRIPR	701	41.9	136	33.66	19.4	79	0	4	139	324	459	4.8e-22	Protein FAR1-related sequence 5-like	L195_g025864	Trifolium pratense (Red clover)	NA	zinc ion binding [GO:0008270]; regulation of transcription, DNA-templated [GO:0006355]	GO:0006355; GO:0008270	GO:0008270~zinc ion binding	GO:0006355~regulation of transcription, DNA-templated	NA
g1166.t1	1038	tr|K7M5L2|K7M5L2_SOYBN	1010	73.7	1048	100	100	226	12	1	1036	1	1010	0	Uncharacterized protein	100779436 GLYMA_14G082600	Glycine max (Soybean) (Glycine hispida)	NA	cytosol [GO:0005829]; chloroplast accumulation movement [GO:0009904]; chloroplast avoidance movement [GO:0009903]	GO:0005829; GO:0009903; GO:0009904	NA	GO:0009903~chloroplast avoidance movement;GO:0009904~chloroplast accumulation movement	GO:0005829~cytosol
g1167.t1	393	tr|A0A151S7Y0|A0A151S7Y0_CAJCA	424	91.2	396	100	93.4	31	1	2	393	29	424	4.2e-220	Alpha-amylase (EC 3.2.1.1) (1,4-alpha-D-glucan glucanohydrolase)	KK1_027257	Cajanus cajan (Pigeon pea) (Cajanus indicus)	NA	alpha-amylase activity [GO:0004556]; alpha-amylase activity (releasing maltohexaose) [GO:0103025]; calcium ion binding [GO:0005509]; carbohydrate metabolic process [GO:0005975]	GO:0004556; GO:0005509; GO:0005975; GO:0103025	GO:0004556~alpha-amylase activity;GO:0005509~calcium ion binding	GO:0005975~carbohydrate metabolic process	NA
g1168.t1	120	tr|G7JRF2|G7JRF2_MEDTR	480	39	59	49.17	12.29	29	1	61	112	28	86	0.00087	Replication factor-A carboxy-terminal domain protein	11445665 MTR_4g036240	Medicago truncatula (Barrel medic) (Medicago tribuloides)	NA	NA	NA	NA	NA	NA
g1169.t1	102	tr|A0A1S2Y488|A0A1S2Y488_CICAR	420	87.7	81	79.41	19.29	10	0	22	102	340	420	2.8e-35	Alpha-amylase (EC 3.2.1.1) (1,4-alpha-D-glucan glucanohydrolase)	LOC101506967	Cicer arietinum (Chickpea) (Garbanzo)	NA	alpha-amylase activity [GO:0004556]; alpha-amylase activity (releasing maltohexaose) [GO:0103025]; calcium ion binding [GO:0005509]; carbohydrate metabolic process [GO:0005975]	GO:0004556; GO:0005509; GO:0005975; GO:0103025	GO:0004556~alpha-amylase activity;GO:0005509~calcium ion binding	GO:0005975~carbohydrate metabolic process	NA
g1170.t1	728	tr|A0A2P5SJT6|A0A2P5SJT6_GOSBA	754	66	773	100	100	194	11	1	727	4	753	6e-281	Uncharacterized protein	GOBAR_DD03675	Gossypium barbadense (Sea-island cotton) (Egyptian cotton)	NA	fatty-acyl-CoA binding [GO:0000062]	GO:0000062	GO:0000062~fatty-acyl-CoA binding	NA	NA
g1171.t1	433	tr|I1NBY4|I1NBY4_SOYBN	427	83.5	430	99.31	100	64	2	4	433	5	427	1.8e-200	Uncharacterized protein	100777061 GLYMA_19G234200	Glycine max (Soybean) (Glycine hispida)	NA	serine-type endopeptidase activity [GO:0004252]	GO:0004252	GO:0004252~serine-type endopeptidase activity	NA	NA
g1172.t1	160	tr|A0A0L9TFP0|A0A0L9TFP0_PHAAN	193	49	196	100	100	61	6	1	160	1	193	2.3e-36	Cyclin-dependent kinase inhibitor	LR48_Vigan621s000100	Phaseolus angularis (Azuki bean) (Vigna angularis)	NA	nucleus [GO:0005634]; cyclin-dependent protein serine/threonine kinase inhibitor activity [GO:0004861]; cell cycle arrest [GO:0007050]	GO:0004861; GO:0005634; GO:0007050	GO:0004861~cyclin-dependent protein serine/threonine kinase inhibitor activity	GO:0007050~cell cycle arrest	GO:0005634~nucleus
g1174.t1	854	tr|A0A151T291|A0A151T291_CAJCA	1170	84.2	831	97.31	71.03	102	5	1	805	13	840	0	Putative copper-transporting ATPase PAA1	KK1_023572	Cajanus cajan (Pigeon pea) (Cajanus indicus)	NA	integral component of membrane [GO:0016021]; cation-transporting ATPase activity [GO:0019829]; metal ion binding [GO:0046872]; nucleotide binding [GO:0000166]; metal ion transport [GO:0030001]	GO:0000166; GO:0016021; GO:0019829; GO:0030001; GO:0046872	GO:0000166~nucleotide binding;GO:0019829~cation-transporting ATPase activity;GO:0046872~metal ion binding	GO:0030001~metal ion transport	GO:0016021~integral component of membrane
g1175.t1	354	tr|A0A151TFI2|A0A151TFI2_CAJCA	338	86.7	354	100	100	31	2	1	354	1	338	7.9e-170	F-box only protein 21	KK1_012049	Cajanus cajan (Pigeon pea) (Cajanus indicus)	NA	DNA binding [GO:0003677]	GO:0003677	GO:0003677~DNA binding	NA	NA
g1176.t1	89	tr|C6SYG6|C6SYG6_SOYBN	200	69.7	89	100	44.5	27	0	1	89	112	200	1.4e-27	Uncharacterized protein	100499941 GLYMA_19G236100	Glycine max (Soybean) (Glycine hispida)	NA	integral component of membrane [GO:0016021]	GO:0016021	NA	NA	GO:0016021~integral component of membrane
g1177.t1	198	tr|A0A151TW19|A0A151TW19_CAJCA	195	80.1	196	98.99	100	37	2	1	196	1	194	5.4e-83	Putative GPI-anchored protein At3g06035 family	KK1_010489	Cajanus cajan (Pigeon pea) (Cajanus indicus)	NA	integral component of membrane [GO:0016021]	GO:0016021	NA	NA	GO:0016021~integral component of membrane
g1178.t1	279	tr|A0A1S3VM06|A0A1S3VM06_VIGRR	279	93.9	279	100	100	17	0	1	279	1	279	1.4e-150	Protein YIPF	LOC106776244	Vigna radiata var. radiata (Mung bean) (Phaseolus aureus)	NA	integral component of membrane [GO:0016021]	GO:0016021	NA	NA	GO:0016021~integral component of membrane
g1180.t1	192	tr|A0A1S2XD72|A0A1S2XD72_CICAR	994	74.6	193	100	19.42	29	2	20	192	717	909	3.9e-70	Protein HIRA	LOC101509983	Cicer arietinum (Chickpea) (Garbanzo)	NA	nucleus [GO:0005634]; chromatin organization [GO:0006325]; regulation of transcription, DNA-templated [GO:0006355]; transcription, DNA-templated [GO:0006351]	GO:0005634; GO:0006325; GO:0006351; GO:0006355	NA	GO:0006325~chromatin organization;GO:0006351~transcription, DNA-templated;GO:0006355~regulation of transcription, DNA-templated	GO:0005634~nucleus
g1181.t1	1180	tr|A0A2N9ITZ6|A0A2N9ITZ6_FAGSY	923	70.1	946	80.17	100	230	9	258	1179	6	922	0	Uncharacterized protein	FSB_LOCUS56778	Fagus sylvatica (Beechnut)	NA	ATP binding [GO:0005524]; serine-type endopeptidase activity [GO:0004252]	GO:0004252; GO:0005524	GO:0004252~serine-type endopeptidase activity;GO:0005524~ATP binding	NA	NA
g1182.t1	289	tr|A0A0B2QCU1|A0A0B2QCU1_GLYSO	493	88.3	290	100	58.82	32	2	1	289	1	289	6.7e-151	Beta-glucosidase 13 (EC 3.2.1.21)	glysoja_026041	Glycine soja (Wild soybean)	NA	beta-glucosidase activity [GO:0008422]; scopolin beta-glucosidase activity [GO:0102483]; carbohydrate metabolic process [GO:0005975]	GO:0005975; GO:0008422; GO:0102483	GO:0008422~beta-glucosidase activity	GO:0005975~carbohydrate metabolic process	NA
g1183.t1	522	tr|A0A151SFW8|A0A151SFW8_CAJCA	519	92.2	523	100	100	36	2	1	522	1	519	4.1e-284	Glucose-6-phosphate 1-dehydrogenase (EC 1.1.1.49)	KK1_024257	Cajanus cajan (Pigeon pea) (Cajanus indicus)	PATHWAY: Carbohydrate degradation; pentose phosphate pathway; D-ribulose 5-phosphate from D-glucose 6-phosphate (oxidative stage): step 1/3. {ECO:0000256|RuleBase:RU362120}.	glucose-6-phosphate dehydrogenase activity [GO:0004345]; NADP binding [GO:0050661]; glucose metabolic process [GO:0006006]; pentose-phosphate shunt [GO:0006098]	GO:0004345; GO:0006006; GO:0006098; GO:0050661	GO:0004345~glucose-6-phosphate dehydrogenase activity;GO:0050661~NADP binding	GO:0006006~glucose metabolic process;GO:0006098~pentose-phosphate shunt	NA
g1184.t1	164	tr|I1L739|I1L739_SOYBN	342	85	133	81.1	38.89	20	0	32	164	210	342	1.3e-61	Peroxidase (EC 1.11.1.7)	100815142 GLYMA_09G277900	Glycine max (Soybean) (Glycine hispida)	NA	extracellular region [GO:0005576]; integral component of membrane [GO:0016021]; heme binding [GO:0020037]; metal ion binding [GO:0046872]; peroxidase activity [GO:0004601]; hydrogen peroxide catabolic process [GO:0042744]; response to oxidative stress [GO:0006979]	GO:0004601; GO:0005576; GO:0006979; GO:0016021; GO:0020037; GO:0042744; GO:0046872	GO:0004601~peroxidase activity;GO:0020037~heme binding;GO:0046872~metal ion binding	GO:0006979~response to oxidative stress;GO:0042744~hydrogen peroxide catabolic process	GO:0005576~extracellular region;GO:0016021~integral component of membrane
g1185.t1	127	tr|I3S120|I3S120_LOTJA	122	78.1	105	82.68	86.07	23	0	1	105	1	105	3.5e-43	Uncharacterized protein	NA	Lotus japonicus (Lotus corniculatus var. japonicus)	NA	integral component of membrane [GO:0016021]	GO:0016021	NA	NA	GO:0016021~integral component of membrane
g1186.t1	725	tr|A0A151S7A0|A0A151S7A0_CAJCA	697	85.2	725	100	100	74	5	1	723	1	694	0	HIPL1 protein	KK1_027507	Cajanus cajan (Pigeon pea) (Cajanus indicus)	NA	catalytic activity [GO:0003824]	GO:0003824	GO:0003824~catalytic activity	NA	NA
g1187.t1	105	sp|Q01861|PAL1_PEA	723	58.2	122	100	16.87	26	2	9	105	21	142	1.7e-27	Phenylalanine ammonia-lyase 1 (EC 4.3.1.24)	PAL1	Pisum sativum (Garden pea)	PATHWAY: Phenylpropanoid metabolism; trans-cinnamate biosynthesis; trans-cinnamate from L-phenylalanine: step 1/1.	cytoplasm [GO:0005737]; phenylalanine ammonia-lyase activity [GO:0045548]; cinnamic acid biosynthetic process [GO:0009800]; L-phenylalanine catabolic process [GO:0006559]	GO:0005737; GO:0006559; GO:0009800; GO:0045548	GO:0045548~phenylalanine ammonia-lyase activity	GO:0006559~L-phenylalanine catabolic process;GO:0009800~cinnamic acid biosynthetic process	GO:0005737~cytoplasm
g1188.t1	557	tr|I1LZ94|I1LZ94_SOYBN	716	90.1	557	100	77.79	55	0	1	557	160	716	4.9e-291	Phenylalanine ammonia-lyase (EC 4.3.1.24)	100803857 GLYMA_13G145000	Glycine max (Soybean) (Glycine hispida)	PATHWAY: Phenylpropanoid metabolism; trans-cinnamate biosynthesis; trans-cinnamate from L-phenylalanine: step 1/1. {ECO:0000256|RuleBase:RU003955}.	cytoplasm [GO:0005737]; phenylalanine ammonia-lyase activity [GO:0045548]; cinnamic acid biosynthetic process [GO:0009800]; L-phenylalanine catabolic process [GO:0006559]	GO:0005737; GO:0006559; GO:0009800; GO:0045548	GO:0045548~phenylalanine ammonia-lyase activity	GO:0006559~L-phenylalanine catabolic process;GO:0009800~cinnamic acid biosynthetic process	GO:0005737~cytoplasm
g1189.t1	323	tr|I1LPK7|I1LPK7_SOYBN	930	89.5	296	91.64	31.83	19	1	28	323	647	930	2.6e-143	Uncharacterized protein	100806139 GLYMA_12G028100	Glycine max (Soybean) (Glycine hispida)	NA	NA	NA	NA	NA	NA
g1190.t1	131	tr|A0A151TN00|A0A151TN00_CAJCA	197	91.2	91	69.47	46.19	8	0	1	91	9	99	2.4e-39	U11/U12 small nuclear ribonucleoprotein 25 kDa protein	KK1_022000	Cajanus cajan (Pigeon pea) (Cajanus indicus)	NA	NA	NA	NA	NA	NA
g1191.t1	1118	tr|I1LPK5|I1LPK5_SOYBN	1106	83.4	1121	100	100	168	8	1	1118	1	1106	0	Uncharacterized protein	100801171 GLYMA_12G027900	Glycine max (Soybean) (Glycine hispida)	NA	AP-type membrane coat adaptor complex [GO:0030119]; endosomal transport [GO:0016197]	GO:0016197; GO:0030119	NA	GO:0016197~endosomal transport	GO:0030119~AP-type membrane coat adaptor complex
g1192.t1	485	tr|A0A151RR59|A0A151RR59_CAJCA	805	91.4	371	76.49	46.09	24	3	1	369	1	365	5.7e-187	Serine/threonine-protein kinase CTR1	KK1_033402	Cajanus cajan (Pigeon pea) (Cajanus indicus)	NA	ATP binding [GO:0005524]; protein kinase activity [GO:0004672]	GO:0004672; GO:0005524	GO:0004672~protein kinase activity;GO:0005524~ATP binding	NA	NA
g1193.t1	719	tr|A0A0B2R8J2|A0A0B2R8J2_GLYSO	584	66.9	526	73.16	90.07	116	9	197	719	114	584	3.9e-176	Protein IQ-DOMAIN 31	glysoja_034840	Glycine soja (Wild soybean)	NA	NA	NA	NA	NA	NA
g1194.t1	915	tr|I1KCQ5|I1KCQ5_SOYBN	967	83.7	961	100	99.38	96	3	16	915	7	967	0	Uncharacterized protein	100786538 GLYMA_06G191300	Glycine max (Soybean) (Glycine hispida)	NA	integral component of membrane [GO:0016021]; intracellular membrane-bounded organelle [GO:0043231]; ATP binding [GO:0005524]; ATPase activity, coupled to transmembrane movement of substances [GO:0042626]; lipid transport [GO:0006869]	GO:0005524; GO:0006869; GO:0016021; GO:0042626; GO:0043231	GO:0005524~ATP binding;GO:0042626~ATPase activity, coupled to transmembrane movement of substances	GO:0006869~lipid transport	GO:0016021~integral component of membrane;GO:0043231~intracellular membrane-bounded organelle
g1195.t1	885	tr|K7LSW0|K7LSW0_SOYBN	885	89.5	891	100	100	73	8	1	883	1	878	0	Kinesin-like protein	100820012 GLYMA_12G037100	Glycine max (Soybean) (Glycine hispida)	NA	microtubule [GO:0005874]; ATP binding [GO:0005524]; microtubule binding [GO:0008017]; microtubule motor activity [GO:0003777]; microtubule-based movement [GO:0007018]	GO:0003777; GO:0005524; GO:0005874; GO:0007018; GO:0008017	GO:0003777~microtubule motor activity;GO:0005524~ATP binding;GO:0008017~microtubule binding	GO:0007018~microtubule-based movement	GO:0005874~microtubule
g1196.t1	542	tr|A0A151R3A1|A0A151R3A1_CAJCA	497	84	505	93.17	100	66	4	45	542	1	497	3.8e-240	Uncharacterized protein	KK1_041759	Cajanus cajan (Pigeon pea) (Cajanus indicus)	NA	ATP binding [GO:0005524]; protein kinase activity [GO:0004672]	GO:0004672; GO:0005524	GO:0004672~protein kinase activity;GO:0005524~ATP binding	NA	NA
g1197.t1	685	tr|K7KBV9|K7KBV9_SOYBN	463	92.4	433	63.21	93.52	28	2	258	685	31	463	5.3e-239	Uncharacterized protein	100801139 GLYMA_03G002100	Glycine max (Soybean) (Glycine hispida)	NA	mannan endo-1,4-beta-mannosidase activity [GO:0016985]; mannan catabolic process [GO:0046355]	GO:0016985; GO:0046355	GO:0016985~mannan endo-1,4-beta-mannosidase activity	GO:0046355~mannan catabolic process	NA
g1198.t1	76	tr|C6T3S7|C6T3S7_SOYBN	137	86.8	76	100	55.47	10	0	1	76	62	137	3.1e-31	Thioredoxin	100527258 GLYMA_03G001800	Glycine max (Soybean) (Glycine hispida)	NA	cell [GO:0005623]; protein disulfide oxidoreductase activity [GO:0015035]; cell redox homeostasis [GO:0045454]; glycerol ether metabolic process [GO:0006662]	GO:0005623; GO:0006662; GO:0015035; GO:0045454	GO:0015035~protein disulfide oxidoreductase activity	GO:0006662~glycerol ether metabolic process;GO:0045454~cell redox homeostasis	GO:0005623~cell
g1199.t1	424	tr|A0A0B2PZA4|A0A0B2PZA4_GLYSO	411	79.8	425	100	100	71	4	1	424	1	411	4.5e-188	Protein PHLOEM PROTEIN 2-LIKE A10	glysoja_027302	Glycine soja (Wild soybean)	NA	integral component of membrane [GO:0016021]	GO:0016021	NA	NA	GO:0016021~integral component of membrane
g1200.t1	474	tr|K7K4R4|K7K4R4_SOYBN	480	79.6	480	100	100	92	1	1	474	1	480	4e-217	Uncharacterized protein	100781435 GLYMA_01G195500	Glycine max (Soybean) (Glycine hispida)	NA	NA	NA	NA	NA	NA
g1201.t1	454	tr|A0A151SC31|A0A151SC31_CAJCA	479	73.3	484	100	100	94	6	1	454	1	479	2.2e-188	Uncharacterized protein	KK1_025669	Cajanus cajan (Pigeon pea) (Cajanus indicus)	NA	NA	NA	NA	NA	NA
g1202.t1	306	tr|A0A0B2SB55|A0A0B2SB55_GLYSO	274	89.9	228	74.51	83.21	23	0	79	306	47	274	3.3e-116	Abhydrolase domain-containing protein FAM108C1-like protein (EC 3.1.-.-)	glysoja_044665	Glycine soja (Wild soybean)	NA	hydrolase activity [GO:0016787]	GO:0016787	GO:0016787~hydrolase activity	NA	NA
g1204.t1	126	tr|A0A2K3PFJ8|A0A2K3PFJ8_TRIPR	109	86.2	109	86.51	100	11	1	1	105	1	109	8.8e-47	Uncharacterized protein	L195_g010684	Trifolium pratense (Red clover)	NA	NA	NA	NA	NA	NA
g1205.t1	101	tr|A0A1S3URL6|A0A1S3URL6_VIGRR	1267	85.1	67	66.34	5.29	10	0	20	86	1104	1170	3.8e-24	ATP-dependent RNA helicase DHX36 isoform X2	LOC106768234	Vigna radiata var. radiata (Mung bean) (Phaseolus aureus)	NA	ATP binding [GO:0005524]; helicase activity [GO:0004386]; nucleic acid binding [GO:0003676]	GO:0003676; GO:0004386; GO:0005524	GO:0003676~nucleic acid binding;GO:0004386~helicase activity;GO:0005524~ATP binding	NA	NA
g1206.t1	84	tr|A0A0R0F600|A0A0R0F600_SOYBN	1438	91.2	80	95.24	5.56	7	0	1	80	1113	1192	3.9e-35	Uncharacterized protein	100788401 GLYMA_17G001100	Glycine max (Soybean) (Glycine hispida)	NA	ATP binding [GO:0005524]; helicase activity [GO:0004386]; nucleic acid binding [GO:0003676]	GO:0003676; GO:0004386; GO:0005524	GO:0003676~nucleic acid binding;GO:0004386~helicase activity;GO:0005524~ATP binding	NA	NA
g1207.t1	176	tr|A0A0R0F600|A0A0R0F600_SOYBN	1438	94.3	123	69.89	8.55	7	0	1	123	993	1115	2.2e-59	Uncharacterized protein	100788401 GLYMA_17G001100	Glycine max (Soybean) (Glycine hispida)	NA	ATP binding [GO:0005524]; helicase activity [GO:0004386]; nucleic acid binding [GO:0003676]	GO:0003676; GO:0004386; GO:0005524	GO:0003676~nucleic acid binding;GO:0004386~helicase activity;GO:0005524~ATP binding	NA	NA
g1209.t1	585	tr|K7MB13|K7MB13_SOYBN	555	84.7	550	94.02	99.1	70	1	1	536	1	550	1.2e-271	Uncharacterized protein	100796976 GLYMA_15G125900	Glycine max (Soybean) (Glycine hispida)	NA	integral component of membrane [GO:0016021]; membrane [GO:0016020]; metal ion transmembrane transporter activity [GO:0046873]; cation transmembrane transport [GO:0098655]	GO:0016020; GO:0016021; GO:0046873; GO:0098655	GO:0046873~metal ion transmembrane transporter activity	GO:0098655~cation transmembrane transport	GO:0016020~membrane;GO:0016021~integral component of membrane
g1210.t1	813	tr|K7MB15|K7MB15_SOYBN	840	84.9	821	100	97.74	108	8	1	813	28	840	0	Uncharacterized protein	100782498 GLYMA_15G126000	Glycine max (Soybean) (Glycine hispida)	NA	NA	NA	NA	NA	NA
g1211.t1	694	tr|I1JXN8|I1JXN8_SOYBN	665	77.8	652	93.95	98.05	121	4	1	632	1	648	1.2e-283	Uncharacterized protein	100793556 GLYMA_04G199400	Glycine max (Soybean) (Glycine hispida)	NA	NA	NA	NA	NA	NA
g1212.t1	593	tr|V7B063|V7B063_PHAVU	606	77.1	598	100	98.68	93	4	1	593	48	606	6e-247	Uncharacterized protein	PHAVU_009G163700g	Phaseolus vulgaris (Kidney bean) (French bean)	NA	NA	NA	NA	NA	NA
g1213.t1	92	tr|A0A0B2PZ44|A0A0B2PZ44_GLYSO	556	79.1	91	98.91	16.37	14	2	1	91	1	86	2.1e-29	Putative E3 ubiquitin-protein ligase HERC4	glysoja_048387	Glycine soja (Wild soybean)	NA	ligase activity [GO:0016874]	GO:0016874	GO:0016874~ligase activity	NA	NA
g1215.t1	153	tr|I1KM54|I1KM54_SOYBN	170	79.9	169	100	99.41	18	5	1	153	1	169	9.3e-67	Uncharacterized protein	100786207 GLYMA_07G218300	Glycine max (Soybean) (Glycine hispida)	NA	NA	NA	NA	NA	NA
g1216.t1	512	tr|A0A0R0E5C1|A0A0R0E5C1_SOYBN	440	82.9	439	85.74	99.77	73	2	2	440	1	437	6.2e-208	Carboxypeptidase (EC 3.4.16.-)	GLYMA_20G015400	Glycine max (Soybean) (Glycine hispida)	NA	serine-type carboxypeptidase activity [GO:0004185]	GO:0004185	GO:0004185~serine-type carboxypeptidase activity	NA	NA
g1217.t1	435	tr|A0A0R0E5C1|A0A0R0E5C1_SOYBN	440	82.3	429	98.62	97.5	76	0	6	434	11	439	7.6e-207	Carboxypeptidase (EC 3.4.16.-)	GLYMA_20G015400	Glycine max (Soybean) (Glycine hispida)	NA	serine-type carboxypeptidase activity [GO:0004185]	GO:0004185	GO:0004185~serine-type carboxypeptidase activity	NA	NA
g1219.t1	148	tr|A0A2K3P381|A0A2K3P381_TRIPR	105	81.2	96	64.86	91.43	17	1	52	146	8	103	1.1e-37	Photosystem II 5 kDa protein chloroplastic-like	L195_g006309	Trifolium pratense (Red clover)	NA	NA	NA	NA	NA	NA
g1220.t1	247	tr|K7L5U7|K7L5U7_SOYBN	342	58.3	199	80.57	58.19	83	0	49	247	144	342	7e-56	Uncharacterized protein	GLYMA_08G100500	Glycine max (Soybean) (Glycine hispida)	NA	NA	NA	NA	NA	NA
g1221.t1	57	tr|A0A0B2SW26|A0A0B2SW26_GLYSO	967	86	57	100	5.89	8	0	1	57	1	57	6e-19	Phosphoenolpyruvate carboxylase, housekeeping isozyme (EC 1.3.1.74) (EC 4.1.1.31)	glysoja_047589	Glycine soja (Wild soybean)	NA	2-alkenal reductase [NAD(P)] activity [GO:0032440]; phosphoenolpyruvate carboxylase activity [GO:0008964]; carbon fixation [GO:0015977]; tricarboxylic acid cycle [GO:0006099]	GO:0006099; GO:0008964; GO:0015977; GO:0032440	GO:0008964~phosphoenolpyruvate carboxylase activity;GO:0032440~2-alkenal reductase [NAD(P)] activity	GO:0006099~tricarboxylic acid cycle;GO:0015977~carbon fixation	NA
g1223.t1	551	tr|A0A151SZ48|A0A151SZ48_CAJCA	355	86.9	244	44.28	68.73	32	0	1	244	1	244	2.3e-115	cAMP-regulated phosphoprotein 21	KK1_015527	Cajanus cajan (Pigeon pea) (Cajanus indicus)	NA	nucleic acid binding [GO:0003676]	GO:0003676	GO:0003676~nucleic acid binding	NA	NA
[truncated: 28,965 more rows]
