# Supplementary material for: Genome sequencing and analysis uncover the regulatory elements involved in the development and oil biosynthesis of Pongamia pinnata (L.) – A potential biodiesel feedstock
Source: Front Plant Sci. 2022 Aug 25;13:747783. doi: 10.3389/fpls.2022.747783 (PMC9454018; doi:10.3389/fpls.2022.747783)
Supplement: Supplementary file 7 [file Data_Sheet_3.xlsx]

## Sheet: Mitochondiral_regions
Query_ID	Subject_ID	%identity	Query Length	Alignment Length	Mismatch	Gapopen	Query start	Query end	Study start	Study end	Evalue	Bitscore	Gene	Locus_tag	Db_xref	Protein	Protein_id	Location	Gbkey
scaffold195835|size1027	lcl|NC_020455.1_cds_YP_007516887.1_38	94.118	1027	833	49	0	1	833	833	1	0.0	1267	atp1-1	GlmaxMp39	GeneID:15308543	ATPase subunit 1	YP_007516887.1	176598..178124	CDS
scaffold70042|size3153	lcl|NC_020455.1_cds_YP_007516871.1_22	91.701	3154	735	38	3	385	1117	714	1	0.0	998	atp6-1	GlmaxMp22	GeneID:15308536	ATPase subunit 6	YP_007516871.1	63192..63911	CDS
scaffold70042|size3153	lcl|NC_020455.1_cds_YP_007516929.1_80	91.701	3154	735	38	3	385	1117	714	1	0.0	998	atp6-2	GlmaxMp80	GeneID:15308625	ATPase subunit 6	YP_007516929.1	complement(361726..362445)	CDS
scaffold65944|size3318	lcl|NC_020455.1_cds_YP_007516870.1_21	91.271	3319	779	55	3	1684	2449	1	779	0.0	1050	ccmFc	GlmaxMp21	GeneID:15308535	cytochrome c biogenesis FC	YP_007516870.1	join(57359..58137,62238..62787)	CDS
scaffold195835|size1027	lcl|NC_020455.1_cds_YP_007516904.1_55	94.118	1027	833	49	0	1	833	833	1	0.0	1267	atp1-2	GlmaxMp55	GeneID:15308608	ATPase subunit 1	YP_007516904.1	256531..258057	CDS
scaffold27402|size6068	lcl|NC_020455.1_cds_YP_007516856.1_7	89.483	6069	561	54	2	3953	4511	558	1	0.0	704	rp15	GlmaxMp07	GeneID:15308582	ribosomal protein subunit L5	YP_007516856.1	19120..19677	CDS
scaffold27402|size6068	lcl|NC_020455.1_cds_YP_007516858.1_9	91.709	6069	1170	96	1	1531	2699	1173	4	0.0	1622	cob	GlmaxMp09	GeneID:15308528	apocytochrome b	YP_007516858.1	20904..22076	CDS
scaffold23507|size6606	lcl|NC_020455.1_cds_YP_007516870.1_21	90.909	6607	550	48	1	3678	4227	1326	779	0.0	737	ccmFc	GlmaxMp21	GeneID:15308535	cytochrome c biogenesis FC	YP_007516870.1	join(57359..58137,62238..62787)	CDS
scaffold195835|size1027	lcl|NC_020455.1_cds_YP_007516927.1_78	94.118	1027	833	49	0	1	833	833	1	0.0	1267	atp1-3	GlmaxMp78	GeneID:15308624	ATPase subunit 1	YP_007516927.1	355252..356778	CDS
scaffold13100|size8753	lcl|NC_020455.1_cds_YP_007516922.1_73	84.992	8755	1306	160	15	2622	3893	1	1304	0.0	1293	matR	GlmaxMp73	GeneID:15308575	maturase	YP_007516922.1	complement(338030..340036)	CDS
scaffold82006|size2734	lcl|NC_020455.1_cds_YP_007516922.1_73	83.487	2734	1950	263	24	78	1972	46	1991	0.0	1762	matR	GlmaxMp73	GeneID:15308575	maturase	YP_007516922.1	complement(338030..340036)	CDS
scaffold3602|size14000	lcl|NC_020455.1_cds_YP_007516937.1_88	88.796	14002	714	53	12	10899	11591	712	5	0.0	850	mttB	GlmaxMp88	GeneID:15308631	transport membrane protein	YP_007516937.1	400971..401693	CDS
scaffold3710|size13879	lcl|NC_020455.1_cds_YP_007516919.1_70	92.926	13880	311	16	3	788	1098	952	1256	1.01e-126	448	rps3	GlmaxMp70	GeneID:15308549	ribosomal protein S3	YP_007516919.1	complement(join(308516..310130,311507..311580))	CDS
scaffold162405|size1304	lcl|NC_020455.1_cds_YP_007516919.1_70	95.484	1305	155	7	0	309	463	75	229	1.03e-67	248	rps3	GlmaxMp70	GeneID:15308549	ribosomal protein S3	YP_007516919.1	complement(join(308516..310130,311507..311580))	CDS
scaffold25700|size6289	lcl|NC_020455.1_cds_YP_007516868.1_19	96.914	6290	162	4	1	4494	4655	629	469	1.07e-73	270	cox1	GlmaxMp19	GeneID:15308534	cytochrome c oxidase subunit 1	YP_007516868.1	50644..52227	CDS
scaffold13100|size8753	lcl|NC_020455.1_cds_YP_007516869.1_20	91.506	8755	259	22	0	4939	5197	720	978	1.11e-99	357	nad1	GlmaxMp20	GeneID:15308632	NADH dehydrogenase subunit 1	YP_007516869.1	join(complement(163153..163539),53706..53786,55229..55420,complement(340687..340745),complement(337279..337537))	CDS
scaffold3602|size14000	lcl|NC_020455.1_cds_YP_007516919.1_70	89.313	14002	131	14	0	8372	8502	557	427	1.15e-41	165	rps3	GlmaxMp70	GeneID:15308549	ribosomal protein S3	YP_007516919.1	complement(join(308516..310130,311507..311580))	CDS
scaffold3033|size14730	lcl|NC_020455.1_cds_YP_007516881.1_32	77.978	14730	277	52	5	8431	8699	484	209	1.21e-41	165	nad6	GlmaxMp33	GeneID:15308540	NADH dehydrogenase subunit 6	YP_007516881.1	complement(159159..159818)	CDS
scaffold27115|size6103	lcl|NC_020455.1_cds_YP_007516852.1_3	87.004	6104	277	23	5	3787	4050	1	277	1.32e-82	300	orf104a	GlmaxMp02	GeneID:15308524	hypothetical protein	YP_007516852.1	complement(3110..3424)	CDS
scaffold103705|size2173	lcl|NC_020455.1_cds_YP_007516919.1_70	95.294	2173	85	4	0	2089	2173	1082	1166	1.40e-33	135	rps3	GlmaxMp70	GeneID:15308549	ribosomal protein S3	YP_007516919.1	complement(join(308516..310130,311507..311580))	CDS
scaffold47878|size4252	lcl|NC_020455.1_cds_YP_007516856.1_7	91.544	4253	272	23	0	3018	3289	552	281	1.49e-105	375	rp15	GlmaxMp07	GeneID:15308582	ribosomal protein subunit L5	YP_007516856.1	19120..19677	CDS
scaffold35737|size5178	lcl|NC_020455.1_cds_YP_007516870.1_21	94.245	5179	139	8	0	3941	4079	910	1048	1.50e-56	213	ccmFc	GlmaxMp21	GeneID:15308535	cytochrome c biogenesis FC	YP_007516870.1	join(57359..58137,62238..62787)	CDS
scaffold146280|size1480	lcl|NC_020455.1_cds_YP_007516891.1_42	87.324	1480	71	6	2	1217	1284	207	137	1.62e-16	78.7	orf160a	GlmaxMp43	GeneID:15308600	hypothetical protein	YP_007516891.1	185646..186128	CDS
scaffold16970|size7769	lcl|NC_020455.1_cds_YP_007516850.1_1	98.810	7770	84	1	0	776	859	960	877	1.79e-37	150	nad2	GlmaxMp31	GeneID:15308633	NADH dehydrogenase subunit 2	YP_007516850.1	complement(join(318267..318455,319933..320504,323075..323235,133180..133571,134817..134969))	CDS
scaffold77487|size2881	lcl|NC_020455.1_cds_YP_007516922.1_73	98.824	2882	85	1	0	2798	2882	123	207	1.84e-38	152	matR	GlmaxMp73	GeneID:15308575	maturase	YP_007516922.1	complement(338030..340036)	CDS
scaffold36566|size5101	lcl|NC_020455.1_cds_YP_007516883.1_34	93.182	5102	176	12	0	1733	1908	332	507	1.88e-70	259	ccmB	GlmaxMp35	GeneID:15308595	cytochrome c biogenesis B	YP_007516883.1	complement(164245..164865)	CDS
scaffold3710|size13879	lcl|NC_020455.1_cds_YP_007516934.1_85	100.000	13880	49	0	0	1024	1072	1	49	1.97e-19	91.6	orf178	GlmaxMp85	GeneID:15308628	hypothetical protein	YP_007516934.1	393732..394268	CDS
scaffold22483|size6762	lcl|NC_020455.1_cds_YP_007516913.1_64	90.411	6763	73	7	0	3579	3651	234	306	2.06e-21	97.1	orf101b	GlmaxMp64	GeneID:15308573	hypothetical protein	YP_007516913.1	complement(299196..299501)	CDS
scaffold2320|size15864	lcl|NC_020455.1_cds_YP_007516867.1_18	93.605	15869	172	11	0	871	1042	3	174	2.10e-69	257	rps10	GlmaxMp18	GeneID:15308532	ribosomal protein S10	YP_007516867.1	join(47253..47502,50332..50444)	CDS
scaffold33801|size5360	lcl|NC_020455.1_cds_YP_007516870.1_21	96.429	5361	56	2	0	2388	2443	209	264	2.12e-20	93.5	ccmFc	GlmaxMp21	GeneID:15308535	cytochrome c biogenesis FC	YP_007516870.1	join(57359..58137,62238..62787)	CDS
scaffold131055|size1680	lcl|NC_020455.1_cds_YP_007516927.1_78	90.625	1680	256	24	0	784	1039	114	369	2.13e-95	340	atp1-3	GlmaxMp78	GeneID:15308624	ATPase subunit 1	YP_007516927.1	355252..356778	CDS
scaffold131055|size1680	lcl|NC_020455.1_cds_YP_007516904.1_55	90.625	1680	256	24	0	784	1039	114	369	2.13e-95	340	atp1-2	GlmaxMp55	GeneID:15308608	ATPase subunit 1	YP_007516904.1	256531..258057	CDS
scaffold131055|size1680	lcl|NC_020455.1_cds_YP_007516887.1_38	90.625	1680	256	24	0	784	1039	114	369	2.13e-95	340	atp1-1	GlmaxMp39	GeneID:15308543	ATPase subunit 1	YP_007516887.1	176598..178124	CDS
scaffold40983|size4728	lcl|NC_020455.1_cds_YP_007516887.1_38	92.655	4728	177	13	0	2243	2419	1168	1344	2.25e-69	255	atp1-1	GlmaxMp39	GeneID:15308543	ATPase subunit 1	YP_007516887.1	176598..178124	CDS
scaffold40983|size4728	lcl|NC_020455.1_cds_YP_007516904.1_55	92.655	4728	177	13	0	2243	2419	1168	1344	2.25e-69	255	atp1-2	GlmaxMp55	GeneID:15308608	ATPase subunit 1	YP_007516904.1	256531..258057	CDS
scaffold40983|size4728	lcl|NC_020455.1_cds_YP_007516927.1_78	92.655	4728	177	13	0	2243	2419	1168	1344	2.25e-69	255	atp1-3	GlmaxMp78	GeneID:15308624	ATPase subunit 1	YP_007516927.1	355252..356778	CDS
scaffold3435|size14204	lcl|NC_020455.1_cds_YP_007516925.1_76	93.574	14205	249	14	2	9148	9395	13	260	2.31e-103	370	cox2	GlmaxMp76	GeneID:15308623	cytochrome c oxidase subunit 2	YP_007516925.1	complement(352394..353176)	CDS
scaffold7928|size10694	lcl|NC_020455.1_cds_YP_007516937.1_88	93.125	10695	160	9	2	1602	1759	41	200	2.38e-62	233	mttB	GlmaxMp88	GeneID:15308631	transport membrane protein	YP_007516937.1	400971..401693	CDS
scaffold36566|size5101	lcl|NC_020455.1_cds_YP_007516901.1_52	96.748	5102	123	4	0	1911	2033	123	1	2.48e-54	206	rps1	GlmaxMp53	GeneID:15308546	ribosomal protein S1	YP_007516901.1	251220..251837	CDS
scaffold8533|size10395	lcl|NC_020455.1_cds_YP_007516891.1_42	100.000	10396	36	0	0	5457	5492	4	39	2.49e-12	67.6	orf160a	GlmaxMp43	GeneID:15308600	hypothetical protein	YP_007516891.1	185646..186128	CDS
scaffold49166|size4170	lcl|NC_020455.1_cds_YP_007516861.1_12	94.737	4170	76	4	0	1370	1445	1	76	2.71e-28	119	orf100a	GlmaxMp12	GeneID:15308584	hypothetical protein	YP_007516861.1	complement(38355..38657)	CDS
scaffold111286|size2015	lcl|NC_020455.1_cds_YP_007516851.1_2	100.000	2015	49	0	0	1967	2015	1	49	2.85e-20	91.6	ccmC	GlmaxMp01	GeneID:15308539	cytochrome c biogenesis C	YP_007516851.1	1653..2393	CDS
scaffold123850|size1790	lcl|NC_020455.1_cds_YP_007516886.1_37	91.753	1790	194	16	0	628	821	407	600	3.03e-74	270	nad7	GlmaxMp38	GeneID:15308597	NADH dehydrogenase subunit 7	YP_007516886.1	join(170007..170149,171050..171118,172450..172916,173972..174215,176249..176510)	CDS
scaffold18621|size7427	lcl|NC_020455.1_cds_YP_007516910.1_61	96.063	7427	127	4	1	3834	3959	1	127	3.61e-54	206	nad9	GlmaxMp61	GeneID:15308613	NADH dehydrogenase subunit 9	YP_007516910.1	289148..289720	CDS
scaffold5085|size12512	lcl|NC_020455.1_cds_YP_007516902.1_53	100.000	12513	43	0	0	1	43	43	1	3.85e-16	80.5	nad5	GlmaxMp05	GeneID:15308533	NADH dehydrogenase subunit 5	YP_007516902.1	join(252035..252264,253124..254339,12450..12471,267594..267988,268909..269055)	CDS
scaffold16970|size7769	lcl|NC_020455.1_cds_YP_007516850.1_1	92.157	7770	51	4	0	858	908	853	803	3.99e-14	73.1	nad2	GlmaxMp31	GeneID:15308633	NADH dehydrogenase subunit 2	YP_007516850.1	complement(join(318267..318455,319933..320504,323075..323235,133180..133571,134817..134969))	CDS
scaffold96437|size2343	lcl|NC_020455.1_cds_YP_007516877.1_28	98.701	2343	77	1	0	2267	2343	776	700	4.20e-34	137	nad4	GlmaxMp28	GeneID:15308566	NADH dehydrogenase subunit 4	YP_007516877.1	complement(join(94039..94127,96697..97119,100410..100924,102333..102793))	CDS
scaffold47878|size4252	lcl|NC_020455.1_cds_YP_007516877.1_28	92.593	4253	216	16	0	2592	2807	977	1192	4.25e-86	311	nad4	GlmaxMp28	GeneID:15308566	NADH dehydrogenase subunit 4	YP_007516877.1	complement(join(94039..94127,96697..97119,100410..100924,102333..102793))	CDS
scaffold47614|size4269	lcl|NC_020455.1_cds_YP_007516886.1_37	94.017	4269	117	7	0	894	1010	806	922	4.52e-46	178	nad7	GlmaxMp38	GeneID:15308597	NADH dehydrogenase subunit 7	YP_007516886.1	join(170007..170149,171050..171118,172450..172916,173972..174215,176249..176510)	CDS
scaffold28174|size5963	lcl|NC_020455.1_cds_YP_007516886.1_37	97.906	5965	191	4	0	3029	3219	995	1185	4.58e-92	331	nad7	GlmaxMp38	GeneID:15308597	NADH dehydrogenase subunit 7	YP_007516886.1	join(170007..170149,171050..171118,172450..172916,173972..174215,176249..176510)	CDS
scaffold6220|size11698	lcl|NC_020455.1_cds_YP_007516922.1_73	81.301	11736	123	15	4	10479	10593	124	2	4.63e-20	93.5	matR	GlmaxMp73	GeneID:15308575	maturase	YP_007516922.1	complement(338030..340036)	CDS
scaffold4735|size12809	lcl|NC_020455.1_cds_YP_007516908.1_59	91.045	12810	134	7	4	8129	8262	265	137	4.88e-45	176	orf107b	GlmaxMp59	GeneID:15308571	hypothetical protein	YP_007516908.1	complement(282026..282349)	CDS
scaffold14542|size8361	lcl|NC_020455.1_cds_YP_007516877.1_28	91.005	8362	189	13	3	412	596	658	846	5.14e-68	252	nad4	GlmaxMp28	GeneID:15308566	NADH dehydrogenase subunit 4	YP_007516877.1	complement(join(94039..94127,96697..97119,100410..100924,102333..102793))	CDS
scaffold15419|size8136	lcl|NC_020455.1_cds_YP_007516870.1_21	96.117	8137	103	4	0	1160	1262	971	869	5.18e-43	169	ccmFc	GlmaxMp21	GeneID:15308535	cytochrome c biogenesis FC	YP_007516870.1	join(57359..58137,62238..62787)	CDS
scaffold19924|size7192	lcl|NC_020455.1_cds_YP_007516927.1_78	92.193	7194	269	21	0	830	1098	1232	1500	5.41e-107	381	atp1-3	GlmaxMp78	GeneID:15308624	ATPase subunit 1	YP_007516927.1	355252..356778	CDS
scaffold19924|size7192	lcl|NC_020455.1_cds_YP_007516904.1_55	92.193	7194	269	21	0	830	1098	1232	1500	5.41e-107	381	atp1-2	GlmaxMp55	GeneID:15308608	ATPase subunit 1	YP_007516904.1	256531..258057	CDS
scaffold19924|size7192	lcl|NC_020455.1_cds_YP_007516887.1_38	92.193	7194	269	21	0	830	1098	1232	1500	5.41e-107	381	atp1-1	GlmaxMp39	GeneID:15308543	ATPase subunit 1	YP_007516887.1	176598..178124	CDS
scaffold6322|size11625	lcl|NC_020455.1_cds_YP_007516900.1_51	86.977	11626	215	24	2	9082	9296	504	294	5.57e-64	239	rps4	GlmaxMp52	GeneID:15308545	ribosomal protein S4	YP_007516900.1	249448..250488	CDS
scaffold33201|size5420	lcl|NC_020455.1_cds_YP_007516864.1_15	91.515	5421	165	14	0	4698	4862	165	1	5.62e-61	228	nad3	GlmaxMp15	GeneID:15308563	NADH dehydrogenase subunit 3	YP_007516864.1	42927..43283	CDS
scaffold71213|size3108	lcl|NC_020455.1_cds_YP_007516891.1_42	100.000	3091	29	0	0	2156	2184	261	233	5.74e-09	54.7	orf160a	GlmaxMp43	GeneID:15308600	hypothetical protein	YP_007516891.1	185646..186128	CDS
scaffold178989|size1155	lcl|NC_020455.1_cds_YP_007516899.1_50	86.207	1155	87	6	1	589	669	499	585	5.84e-20	89.8	ccmFn	GlmaxMp51	GeneID:15308607	cytochrome c biogenesis FN	YP_007516899.1	complement(244468..246204)	CDS
scaffold135581|size1617	lcl|NC_020455.1_cds_YP_007516864.1_15	94.737	1618	114	5	1	1	113	114	1	6.13e-46	176	nad3	GlmaxMp15	GeneID:15308563	NADH dehydrogenase subunit 3	YP_007516864.1	42927..43283	CDS
scaffold8984|size10202	lcl|NC_020455.1_cds_YP_007516869.1_20	89.205	10203	176	17	2	4690	4864	177	3	6.37e-58	219	nad1	GlmaxMp20	GeneID:15308632	NADH dehydrogenase subunit 1	YP_007516869.1	join(complement(163153..163539),53706..53786,55229..55420,complement(340687..340745),complement(337279..337537))	CDS
scaffold35987|size5155	lcl|NC_020455.1_cds_YP_007516900.1_51	94.656	5155	262	14	0	4894	5155	1	262	6.40e-115	407	rps4	GlmaxMp52	GeneID:15308545	ribosomal protein S4	YP_007516900.1	249448..250488	CDS
scaffold51963|size4009	lcl|NC_020455.1_cds_YP_007516903.1_54	88.424	4009	311	31	4	1631	1941	306	1	6.52e-104	370	orf101a	GlmaxMp54	GeneID:15308526	hypothetical protein	YP_007516903.1	254685..254990	CDS
scaffold77135|size2894	lcl|NC_020455.1_cds_YP_007516864.1_15	91.667	2894	144	12	0	6	149	121	264	6.52e-53	200	nad3	GlmaxMp15	GeneID:15308563	NADH dehydrogenase subunit 3	YP_007516864.1	42927..43283	CDS
scaffold33801|size5360	lcl|NC_020455.1_cds_YP_007516870.1_21	97.107	5361	242	6	1	2145	2385	1	242	6.65e-115	407	ccmFc	GlmaxMp21	GeneID:15308535	cytochrome c biogenesis FC	YP_007516870.1	join(57359..58137,62238..62787)	CDS
scaffold179500|size1151	lcl|NC_020455.1_cds_YP_007516910.1_61	94.323	1151	229	13	0	923	1151	128	356	6.72e-99	351	nad9	GlmaxMp61	GeneID:15308613	NADH dehydrogenase subunit 9	YP_007516910.1	289148..289720	CDS
scaffold37709|size5000	lcl|NC_020455.1_cds_YP_007516887.1_38	96.875	5000	64	2	0	1343	1406	59	122	7.05e-25	108	atp1-1	GlmaxMp39	GeneID:15308543	ATPase subunit 1	YP_007516887.1	176598..178124	CDS
scaffold37709|size5000	lcl|NC_020455.1_cds_YP_007516904.1_55	96.875	5000	64	2	0	1343	1406	59	122	7.05e-25	108	atp1-2	GlmaxMp55	GeneID:15308608	ATPase subunit 1	YP_007516904.1	256531..258057	CDS
scaffold37709|size5000	lcl|NC_020455.1_cds_YP_007516927.1_78	96.875	5000	64	2	0	1343	1406	59	122	7.05e-25	108	atp1-3	GlmaxMp78	GeneID:15308624	ATPase subunit 1	YP_007516927.1	355252..356778	CDS
scaffold148355|size1456	lcl|NC_020455.1_cds_YP_007516877.1_28	100.000	1456	66	0	0	289	354	1399	1334	7.28e-30	122	nad4	GlmaxMp28	GeneID:15308566	NADH dehydrogenase subunit 4	YP_007516877.1	complement(join(94039..94127,96697..97119,100410..100924,102333..102793))	CDS
scaffold29948|size5761	lcl|NC_020455.1_cds_YP_007516869.1_20	90.347	5762	259	25	0	790	1048	720	978	7.36e-95	340	nad1	GlmaxMp20	GeneID:15308632	NADH dehydrogenase subunit 1	YP_007516869.1	join(complement(163153..163539),53706..53786,55229..55420,complement(340687..340745),complement(337279..337537))	CDS
scaffold50268|size4105	lcl|NC_020455.1_cds_YP_007516900.1_51	94.382	4105	89	5	0	3414	3502	362	274	7.37e-34	137	rps4	GlmaxMp52	GeneID:15308545	ribosomal protein S4	YP_007516900.1	249448..250488	CDS
scaffold13100|size8753	lcl|NC_020455.1_cds_YP_007516922.1_73	82.853	8755	659	98	4	3886	4529	1349	2007	7.82e-166	577	matR	GlmaxMp73	GeneID:15308575	maturase	YP_007516922.1	complement(338030..340036)	CDS
scaffold19136|size7327	lcl|NC_020455.1_cds_YP_007516891.1_42	91.429	7328	105	9	0	2777	2881	483	379	7.87e-36	145	orf160a	GlmaxMp43	GeneID:15308600	hypothetical protein	YP_007516891.1	185646..186128	CDS
scaffold196|size26912	lcl|NC_020455.1_cds_YP_007516854.1_5	86.577	26914	149	18	2	18415	18562	258	111	7.98e-41	163	cox3	GlmaxMp04	GeneID:15308561	cytochrome c oxidase subunit III	YP_007516854.1	10907..11704	CDS
scaffold25700|size6289	lcl|NC_020455.1_cds_YP_007516922.1_73	92.079	6290	101	7	1	4015	4115	1737	1638	8.73e-35	141	matR	GlmaxMp73	GeneID:15308575	maturase	YP_007516922.1	complement(338030..340036)	CDS
scaffold71213|size3108	lcl|NC_020455.1_cds_YP_007516891.1_42	90.000	3091	190	19	0	1956	2145	422	233	8.83e-67	246	orf160a	GlmaxMp43	GeneID:15308600	hypothetical protein	YP_007516891.1	185646..186128	CDS
scaffold149099|size1447	lcl|NC_020455.1_cds_YP_007516919.1_70	95.745	1447	94	4	0	618	711	722	815	9.22e-39	152	rps3	GlmaxMp70	GeneID:15308549	ribosomal protein S3	YP_007516919.1	complement(join(308516..310130,311507..311580))	CDS
scaffold107477|size2093	lcl|NC_020455.1_cds_YP_007516937.1_88	84.595	2093	370	44	2	1421	1789	663	306	9.51e-100	355	mttB	GlmaxMp88	GeneID:15308631	transport membrane protein	YP_007516937.1	400971..401693	CDS
