# Supplementary material for: Genome sequencing and analysis uncover the regulatory elements involved in the development and oil biosynthesis of Pongamia pinnata (L.) – A potential biodiesel feedstock
Source: Front Plant Sci. 2022 Aug 25;13:747783. doi: 10.3389/fpls.2022.747783 (PMC9454018; doi:10.3389/fpls.2022.747783)
Supplement: Supplementary file 8 [file Data_Sheet_4.xlsx]

## Sheet: insect_clust_copy_0
Cluster_Number	Transcript	GCF_000002775.4_Pop_tri_	GCF_000004515.5_Glycine_max	GCF_000219495.3_MedtrA17	GCF_000340665.1_C.cajan	GCF_000612305.1_Egrandis	GCF_000633955.1_Cs	GCF_000696525.1_JatCur	pongamia_assembled_genome	Single_Copy	Total_Samples	Transcript_IDs
Cluster_1	Sample1_XP_002297610.1	1	0	0	0	0	0	0	0	12.5	12.5	Sample1_XP_002297610.1;
Cluster_2	Sample1_XP_002297614.3	3	0	0	0	0	0	0	0	0	12.5	Sample1_XP_002297614.3; Sample1_XP_002303978.3; Sample1_XP_024462114.1;
Cluster_3	Sample1_XP_002297619.3	1	0	0	0	0	0	0	0	12.5	12.5	Sample1_XP_002297619.3;
Cluster_4	Sample1_XP_002297620.1	4	0	0	0	0	0	0	0	0	12.5	Sample1_XP_002297620.1; Sample1_XP_024449509.1; Sample1_XP_024449510.1; Sample1_XP_024449511.1;
Cluster_5	Sample1_XP_002297623.3	3	0	0	0	0	0	0	0	0	12.5	Sample1_XP_002297623.3; Sample1_XP_024465049.1; Sample1_XP_024452726.1;
Cluster_6	Sample1_XP_002297638.3	11	0	0	0	0	0	0	0	0	12.5	Sample1_XP_002297638.3; Sample1_XP_024442812.1; Sample1_XP_024442814.1; Sample1_XP_024442815.1; Sample1_XP_024442816.1; Sample1_XP_024442817.1; Sample1_XP_024442824.1; Sample1_XP_024442828.1; Sample1_XP_024454060.1; Sample1_XP_024454061.1; Sample1_XP_024454062.1;
Cluster_7	Sample1_XP_002297639.2	2	0	0	0	0	0	0	0	0	12.5	Sample1_XP_002297639.2; Sample1_XP_024465653.1;
Cluster_8	Sample1_XP_002297641.2	2	0	0	0	0	0	0	0	0	12.5	Sample1_XP_002297641.2; Sample1_XP_002304005.1;
Cluster_9	Sample1_XP_002297642.1	2	0	0	0	0	0	0	0	0	12.5	Sample1_XP_002297642.1; Sample1_XP_024449267.1;
Cluster_10	Sample1_XP_002297648.1	2	0	0	0	0	0	1	0	12.5	25	Sample1_XP_002297648.1; Sample1_XP_006386060.1; Sample7_XP_012093324.1;
Cluster_11	Sample1_XP_002297652.1	4	0	0	0	2	0	2	0	0	37.5	Sample1_XP_002297652.1; Sample1_XP_024458252.1; Sample1_XP_024458257.1; Sample1_XP_024458260.1; Sample5_XP_010044968.1; Sample5_XP_018724724.1; Sample7_XP_012093317.1; Sample7_XP_012093318.1;
Cluster_12	Sample1_XP_002297659.1	1	0	0	0	0	0	0	0	12.5	12.5	Sample1_XP_002297659.1;
Cluster_13	Sample1_XP_002297662.2	7	5	1	3	2	5	4	1	25	100	Sample1_XP_002297662.2; Sample1_XP_002304026.2; Sample1_XP_024453688.1; Sample2_XP_006602456.1; Sample4_XP_020234264.1; Sample2_XP_003532254.1; Sample7_XP_012072726.1; Sample7_XP_012072727.1; Sample2_XP_003537776.1; Sample2_XP_006590803.1; Sample2_XP_025980318.1; Sample3_XP_013448514.1; Sample4_XP_020214376.1; Sample4_XP_020214377.1; Sample5_XP_010043860.1; Sample1_XP_002322669.1; Sample1_XP_0244…
Cluster_14	Sample1_XP_002297663.3	1	0	0	0	0	0	0	0	12.5	12.5	Sample1_XP_002297663.3;
Cluster_15	Sample1_XP_002297675.1	1	0	0	0	0	0	0	0	12.5	12.5	Sample1_XP_002297675.1;
Cluster_16	Sample1_XP_002297678.1	1	0	0	0	0	0	1	0	25	25	Sample1_XP_002297678.1; Sample7_XP_012067462.1;
Cluster_17	Sample1_XP_002297679.2	3	0	0	0	0	0	1	0	12.5	25	Sample1_XP_002297679.2; Sample7_XP_012067459.1; Sample1_XP_024448435.1; Sample1_XP_024452992.1;
Cluster_18	Sample1_XP_002297680.3	5	0	0	0	0	0	0	0	0	12.5	Sample1_XP_002297680.3; Sample1_XP_024460310.1; Sample1_XP_006368675.2; Sample1_XP_002297686.2; Sample1_XP_024453841.1;
Cluster_19	Sample1_XP_002297699.2	1	1	0	0	0	0	0	0	25	25	Sample1_XP_002297699.2; Sample2_XP_003546441.1;
Cluster_20	Sample1_XP_002297701.2	1	0	0	0	0	0	0	0	12.5	12.5	Sample1_XP_002297701.2;
Cluster_21	Sample1_XP_002297707.3	1	0	0	0	0	0	0	0	12.5	12.5	Sample1_XP_002297707.3;
Cluster_22	Sample1_XP_002297708.2	2	0	0	0	0	0	0	0	0	12.5	Sample1_XP_002297708.2; Sample1_XP_024439698.1;
Cluster_23	Sample1_XP_002297714.1	2	0	0	0	0	0	0	0	0	12.5	Sample1_XP_002297714.1; Sample1_XP_024447588.1;
Cluster_24	Sample1_XP_002297715.3	1	0	0	0	0	0	0	0	12.5	12.5	Sample1_XP_002297715.3;
Cluster_25	Sample1_XP_002297728.2	2	0	0	0	0	0	1	0	12.5	25	Sample1_XP_002297728.2; Sample1_XP_024452099.1; Sample7_XP_012068726.1;
Cluster_26	Sample1_XP_002297729.2	4	0	0	0	0	0	0	0	0	12.5	Sample1_XP_002297729.2; Sample1_XP_002325604.3; Sample1_XP_006387040.1; Sample1_XP_006371512.2;
Cluster_27	Sample1_XP_002297730.1	4	4	1	1	0	6	2	1	37.5	87.5	Sample1_XP_002297730.1; Sample1_XP_024443251.1; Sample1_XP_024443255.1; Sample1_XP_024443266.1; Sample3_XP_003627961.2; Sample7_XP_012068711.1; Sample7_XP_012067166.1; Sample2_XP_003522419.1; Sample2_XP_006594366.1; Sample6_XP_010464991.1; Sample6_XP_010486925.1; Sample6_XP_010498844.1; Sample6_XP_019097021.1; Sample6_XP_019097022.1; Sample6_XP_019101328.1; Sample2_XP_006598087.1; Sample4_XP_0202…
Cluster_28	Sample1_XP_002297733.1	1	0	0	0	0	0	0	0	12.5	12.5	Sample1_XP_002297733.1;
Cluster_29	Sample1_XP_002297736.3	6	0	0	0	0	0	0	0	0	12.5	Sample1_XP_002297736.3; Sample1_XP_006368627.2; Sample1_XP_006368628.2; Sample1_XP_024449307.1; Sample1_XP_024449314.1; Sample1_XP_024449321.1;
Cluster_30	Sample1_XP_002297741.3	2	0	0	0	1	0	1	0	25	37.5	Sample1_XP_002297741.3; Sample1_XP_002304795.3; Sample7_XP_020533935.1; Sample5_XP_010067733.1;
Cluster_31	Sample1_XP_002297744.2	4	0	0	0	0	0	0	0	0	12.5	Sample1_XP_002297744.2; Sample1_XP_002304791.3; Sample1_XP_024452785.1; Sample1_XP_024452786.1;
Cluster_32	Sample1_XP_002297745.1	2	0	0	0	0	0	1	0	12.5	25	Sample1_XP_002297745.1; Sample7_XP_012068648.1; Sample1_XP_002304790.1;
Cluster_33	Sample1_XP_002297746.2	2	8	4	5	0	3	1	1	25	87.5	Sample1_XP_002297746.2; Sample3_XP_013458997.1; Sample4_XP_020237957.1; Sample4_XP_020237958.1; Sample2_NP_001276198.2; Sample2_NP_001349581.1; Sample2_XP_025980071.1; Sample3_XP_003589475.1; Sample3_XP_003598629.1; Sample6_XP_010427149.1; Sample6_XP_010504250.1; Sample6_XP_010515974.1; Sample7_XP_012068641.1; Sample3_XP_003627796.1; Sample2_XP_003542830.1; Sample2_XP_006594403.1; Sample2_XP_0146…
Cluster_34	Sample1_XP_002297750.2	1	0	0	0	0	0	0	0	12.5	12.5	Sample1_XP_002297750.2;
Cluster_35	Sample1_XP_002297751.3	1	0	0	0	0	0	0	0	12.5	12.5	Sample1_XP_002297751.3;
Cluster_36	Sample1_XP_002297754.2	1	0	0	0	0	0	1	0	25	25	Sample1_XP_002297754.2; Sample7_XP_012068623.1;
Cluster_37	Sample1_XP_002297763.2	1	0	0	0	0	0	0	0	12.5	12.5	Sample1_XP_002297763.2;
Cluster_38	Sample1_XP_002297766.1	1	0	0	0	0	0	0	0	12.5	12.5	Sample1_XP_002297766.1;
Cluster_39	Sample1_XP_002297767.2	1	0	0	0	0	0	0	0	12.5	12.5	Sample1_XP_002297767.2;
Cluster_40	Sample1_XP_002297769.2	2	0	0	0	0	0	0	0	0	12.5	Sample1_XP_002297769.2; Sample1_XP_024458864.1;
Cluster_41	Sample1_XP_002297773.3	3	0	0	0	0	0	0	0	0	12.5	Sample1_XP_002297773.3; Sample1_XP_024446459.1; Sample1_XP_024446475.1;
Cluster_42	Sample1_XP_002297786.3	1	0	0	0	0	0	0	0	12.5	12.5	Sample1_XP_002297786.3;
Cluster_43	Sample1_XP_002297787.1	6	0	0	0	0	0	0	0	0	12.5	Sample1_XP_002297787.1; Sample1_XP_024465760.1; Sample1_XP_024465766.1; Sample1_XP_024465769.1; Sample1_XP_024465778.1; Sample1_XP_024465786.1;
Cluster_44	Sample1_XP_002297789.3	4	0	0	0	0	0	0	0	0	12.5	Sample1_XP_002297789.3; Sample1_XP_024464998.1; Sample1_XP_024465004.1; Sample1_XP_024453466.1;
Cluster_45	Sample1_XP_002297796.2	3	0	0	0	0	0	1	0	12.5	25	Sample1_XP_002297796.2; Sample1_XP_002299250.1; Sample7_XP_012092791.1; Sample1_XP_024451642.1;
Cluster_46	Sample1_XP_002297799.1	3	0	0	0	0	0	1	0	12.5	25	Sample1_XP_002297799.1; Sample1_XP_024452441.1; Sample1_XP_024452442.1; Sample7_XP_012067523.1;
Cluster_47	Sample1_XP_002297800.2	2	0	0	0	0	0	0	0	0	12.5	Sample1_XP_002297800.2; Sample1_XP_002304721.2;
Cluster_48	Sample1_XP_002297811.3	3	0	0	0	0	0	0	0	0	12.5	Sample1_XP_002297811.3; Sample1_XP_002304710.1; Sample1_XP_024452171.1;
Cluster_49	Sample1_XP_002297812.1	1	0	0	0	0	0	0	0	12.5	12.5	Sample1_XP_002297812.1;
Cluster_50	Sample1_XP_002297818.1	1	0	0	0	0	0	0	0	12.5	12.5	Sample1_XP_002297818.1;
Cluster_51	Sample1_XP_002297828.1	1	0	0	0	0	0	0	0	12.5	12.5	Sample1_XP_002297828.1;
Cluster_52	Sample1_XP_002297831.3	1	0	0	0	0	0	0	0	12.5	12.5	Sample1_XP_002297831.3;
Cluster_53	Sample1_XP_002297835.1	2	2	1	1	2	8	1	0	37.5	87.5	Sample1_XP_002297835.1; Sample1_XP_002304690.1; Sample2_NP_001348124.1; Sample2_XP_003535969.1; Sample3_XP_013467152.1; Sample4_XP_020222596.1; Sample5_XP_010023771.1; Sample5_XP_018717488.1; Sample6_XP_010413900.1; Sample6_XP_010457518.1; Sample6_XP_010457519.1; Sample6_XP_010469502.1; Sample6_XP_010475126.1; Sample6_XP_010484001.1; Sample6_XP_010509915.1; Sample7_XP_012077666.1; Sample6_XP_0104…
Cluster_54	Sample1_XP_002297836.2	1	0	0	0	0	0	0	0	12.5	12.5	Sample1_XP_002297836.2;
Cluster_55	Sample1_XP_002297838.3	1	2	1	1	1	3	2	0	50	87.5	Sample1_XP_002297838.3; Sample5_XP_010044822.1; Sample4_XP_020232855.1; Sample2_XP_003532177.1; Sample2_XP_003552999.1; Sample3_XP_013460056.1; Sample6_XP_010418296.1; Sample6_XP_010430369.1; Sample6_XP_010473518.1; Sample7_XP_020539031.1; Sample7_XP_012085696.1;
Cluster_56	Sample1_XP_002297842.1	2	0	0	0	0	0	1	0	12.5	25	Sample1_XP_002297842.1; Sample1_XP_002304685.1; Sample7_XP_012085686.1;
Cluster_57	Sample1_XP_002297844.1	2	2	0	0	0	0	1	0	12.5	37.5	Sample1_XP_002297844.1; Sample1_XP_002304680.1; Sample2_XP_003524894.1; Sample2_XP_003531195.1; Sample7_XP_012085679.1;
Cluster_58	Sample1_XP_002297849.3	1	0	0	0	0	0	0	0	12.5	12.5	Sample1_XP_002297849.3;
Cluster_59	Sample1_XP_002297854.1	3	3	0	2	2	9	1	0	12.5	75	Sample1_XP_002297854.1; Sample6_XP_010478041.1; Sample2_XP_003518668.1; Sample2_XP_003552660.1; Sample5_XP_010035425.1; Sample7_XP_012085728.1; Sample1_XP_002304670.2; Sample6_XP_010499189.1; Sample6_XP_010419876.1; Sample6_XP_010453367.1; Sample5_XP_010025288.1; Sample6_XP_010492055.1; Sample1_XP_006375568.1; Sample2_XP_006585555.1; Sample6_XP_010462922.1; Sample4_XP_020227674.1; Sample4_XP_0202…
Cluster_60	Sample1_XP_002297863.1	2	0	0	0	0	0	1	0	12.5	25	Sample1_XP_002297863.1; Sample7_XP_012088745.1; Sample1_XP_002304657.2;
Cluster_61	Sample1_XP_002297873.1	2	0	0	0	0	0	0	0	0	12.5	Sample1_XP_002297873.1; Sample1_XP_024464375.1;
Cluster_62	Sample1_XP_002297877.1	1	0	0	0	0	0	0	0	12.5	12.5	Sample1_XP_002297877.1;
Cluster_63	Sample1_XP_002297885.2	2	0	0	0	0	0	0	0	0	12.5	Sample1_XP_002297885.2; Sample1_XP_024465212.1;
Cluster_64	Sample1_XP_002297893.1	2	0	0	0	0	0	0	0	0	12.5	Sample1_XP_002297893.1; Sample1_XP_002304627.1;
Cluster_65	Sample1_XP_002297896.1	4	2	2	1	2	15	1	0	25	87.5	Sample1_XP_002297896.1; Sample1_XP_002304624.1; Sample1_XP_002309287.1; Sample1_XP_002322741.1; Sample2_NP_001236087.1; Sample2_NP_001238210.2; Sample3_XP_013450315.1; Sample3_XP_013468487.1; Sample4_XP_020212666.1; Sample5_XP_010044906.1; Sample5_XP_010058407.1; Sample6_XP_010414799.1; Sample6_XP_010414800.1; Sample6_XP_010415037.1; Sample6_XP_010458251.1; Sample6_XP_010458264.1; Sample6_XP_0104…
Cluster_66	Sample1_XP_002297908.2	4	5	0	0	0	0	5	0	0	37.5	Sample1_XP_002297908.2; Sample1_XP_024443021.1; Sample1_XP_024443026.1; Sample1_XP_024443032.1; Sample2_XP_006573427.1; Sample2_XP_006576417.1; Sample2_XP_006576418.1; Sample2_XP_006576419.1; Sample2_XP_006576420.1; Sample7_XP_012088604.1; Sample7_XP_012088605.1; Sample7_XP_020540207.1; Sample7_XP_020540208.1; Sample7_XP_020540209.1;
Cluster_67	Sample1_XP_002297914.2	1	0	0	0	0	0	1	0	25	25	Sample1_XP_002297914.2; Sample7_XP_012065968.1;
Cluster_68	Sample1_XP_002297918.3	3	0	0	0	0	0	0	0	0	12.5	Sample1_XP_002297918.3; Sample1_XP_024449108.1; Sample1_XP_024449109.1;
Cluster_69	Sample1_XP_002297926.1	1	0	0	0	0	0	0	0	12.5	12.5	Sample1_XP_002297926.1;
Cluster_70	Sample1_XP_002297927.1	2	0	0	0	0	0	0	0	0	12.5	Sample1_XP_002297927.1; Sample1_XP_002304591.1;
Cluster_71	Sample1_XP_002297928.1	1	0	0	0	0	0	0	0	12.5	12.5	Sample1_XP_002297928.1;
Cluster_72	Sample1_XP_002297929.1	2	0	0	0	0	0	0	0	0	12.5	Sample1_XP_002297929.1; Sample1_XP_006385822.1;
Cluster_73	Sample1_XP_002297933.1	1	0	0	0	1	0	1	0	37.5	37.5	Sample1_XP_002297933.1; Sample5_XP_010056713.1; Sample7_XP_020535539.1;
Cluster_74	Sample1_XP_002297934.1	4	0	0	0	0	0	0	0	0	12.5	Sample1_XP_002297934.1; Sample1_XP_002304585.1; Sample1_XP_024452682.1; Sample1_XP_024461769.1;
Cluster_75	Sample1_XP_002297939.1	1	0	0	0	0	0	0	0	12.5	12.5	Sample1_XP_002297939.1;
Cluster_76	Sample1_XP_002297942.2	1	0	0	0	0	0	0	0	12.5	12.5	Sample1_XP_002297942.2;
Cluster_77	Sample1_XP_002297944.1	3	0	0	0	0	0	0	0	0	12.5	Sample1_XP_002297944.1; Sample1_XP_024464840.1; Sample1_XP_024464848.1;
Cluster_78	Sample1_XP_002297946.2	2	0	0	0	0	0	1	0	12.5	25	Sample1_XP_002297946.2; Sample1_XP_002304581.3; Sample7_XP_012086611.1;
Cluster_79	Sample1_XP_002297947.1	1	0	0	0	0	0	0	0	12.5	12.5	Sample1_XP_002297947.1;
Cluster_80	Sample1_XP_002297952.1	1	0	0	0	0	0	1	0	25	25	Sample1_XP_002297952.1; Sample7_XP_012086592.1;
Cluster_81	Sample1_XP_002297965.3	1	0	0	0	0	0	0	0	12.5	12.5	Sample1_XP_002297965.3;
Cluster_82	Sample1_XP_002297967.2	2	0	0	0	0	0	0	0	0	12.5	Sample1_XP_002297967.2; Sample1_XP_006385800.1;
Cluster_83	Sample1_XP_002297968.3	1	0	0	0	0	0	0	0	12.5	12.5	Sample1_XP_002297968.3;
Cluster_84	Sample1_XP_002297970.1	3	0	0	0	6	0	12	0	0	37.5	Sample1_XP_002297970.1; Sample1_XP_024448421.1; Sample1_XP_024448434.1; Sample5_XP_010053144.1; Sample5_XP_010053145.1; Sample5_XP_010053150.1; Sample5_XP_010053151.1; Sample5_XP_010053153.1; Sample5_XP_010053154.1; Sample7_XP_012086688.1; Sample7_XP_020539738.1; Sample7_XP_020539739.1; Sample7_XP_020539740.1; Sample7_XP_020539741.1; Sample7_XP_020539742.1; Sample7_XP_020539743.1; Sample7_XP_0205…
Cluster_85	Sample1_XP_002297975.3	2	0	0	0	0	0	0	0	0	12.5	Sample1_XP_002297975.3; Sample1_XP_002304557.1;
Cluster_86	Sample1_XP_002297989.3	1	0	1	0	5	0	1	0	37.5	50	Sample1_XP_002297989.3; Sample7_XP_012086780.1; Sample5_XP_010045059.1; Sample5_XP_010045060.1; Sample5_XP_010045061.1; Sample5_XP_010053175.1; Sample5_XP_018724752.1; Sample3_XP_013453702.1;
Cluster_87	Sample1_XP_002297990.2	1	0	0	0	0	0	0	0	12.5	12.5	Sample1_XP_002297990.2;
Cluster_88	Sample1_XP_002297993.1	1	0	0	0	0	0	0	0	12.5	12.5	Sample1_XP_002297993.1;
Cluster_89	Sample1_XP_002298004.2	2	0	0	0	0	0	1	0	12.5	25	Sample1_XP_002298004.2; Sample1_XP_024448985.1; Sample7_XP_012086805.1;
Cluster_90	Sample1_XP_002298005.3	2	0	0	0	0	0	0	0	0	12.5	Sample1_XP_002298005.3; Sample1_XP_024437801.1;
Cluster_91	Sample1_XP_002298006.3	2	0	0	0	0	0	0	0	0	12.5	Sample1_XP_002298006.3; Sample1_XP_002304523.2;
Cluster_92	Sample1_XP_002298007.3	2	0	0	0	0	0	1	0	12.5	25	Sample1_XP_002298007.3; Sample7_XP_012086809.1; Sample1_XP_002304522.1;
Cluster_93	Sample1_XP_002298020.1	2	3	1	2	1	7	2	1	37.5	100	Sample1_XP_002298020.1; Sample1_XP_002304511.1; Sample7_XP_012073486.1; Sample7_XP_012073487.1; Sample4_XP_020230079.1; Sample6_XP_010422092.1; Sample6_XP_010455544.1; Sample6_XP_010455545.1; Sample2_XP_003538073.1; Sample2_XP_003540367.1; Sample4_XP_020215040.1; Sample5_XP_010053231.1; Sample3_XP_003607308.1; Sample6_XP_010434997.1; Sample6_XP_010433903.1; Sample6_XP_010439170.1; Sample6_XP_0104…
Cluster_94	Sample1_XP_002298022.1	2	0	0	0	0	0	1	0	12.5	25	Sample1_XP_002298022.1; Sample1_XP_006385767.1; Sample7_XP_012086857.1;
Cluster_95	Sample1_XP_002298024.2	2	0	0	0	0	0	0	0	0	12.5	Sample1_XP_002298024.2; Sample1_XP_002304507.3;
Cluster_96	Sample1_XP_002298028.2	2	0	0	0	1	0	1	0	25	37.5	Sample1_XP_002298028.2; Sample1_XP_002304503.2; Sample7_XP_012086873.1; Sample5_XP_010055665.1;
Cluster_97	Sample1_XP_002298031.2	1	0	0	0	0	0	0	0	12.5	12.5	Sample1_XP_002298031.2;
Cluster_98	Sample1_XP_002298034.1	3	0	0	0	1	0	1	0	25	37.5	Sample1_XP_002298034.1; Sample1_XP_002304495.1; Sample1_XP_024449161.1; Sample5_XP_010053263.1; Sample7_XP_012086909.1;
Cluster_99	Sample1_XP_002298042.1	2	0	0	0	3	5	3	0	0	50	Sample1_XP_002298042.1; Sample7_XP_012086939.1; Sample7_XP_012086940.1; Sample7_XP_020539749.1; Sample5_XP_010053281.1; Sample5_XP_010053282.1; Sample5_XP_018727802.1; Sample6_XP_010434665.1; Sample6_XP_010434671.1; Sample6_XP_010434678.1; Sample6_XP_010455573.1; Sample6_XP_010455574.1; Sample1_XP_024459191.1;
Cluster_100	Sample1_XP_002298047.1	3	0	0	0	0	0	0	0	0	12.5	Sample1_XP_002298047.1; Sample1_XP_002304484.1; Sample1_XP_024452854.1;
Cluster_101	Sample1_XP_002298049.2	1	2	0	1	1	5	1	1	62.5	87.5	Sample1_XP_002298049.2; Sample2_XP_003532630.1; Sample2_XP_006580598.1; Sample4_XP_020217593.1; Sample5_XP_010055615.1; Sample6_XP_010418342.1; Sample6_XP_010430423.1; Sample6_XP_010473565.1; Sample7_XP_012086951.1; Sample8_g14448.t1; Sample6_XP_010418343.1; Sample6_XP_010473566.1;
Cluster_102	Sample1_XP_002298053.1	2	0	0	0	0	0	3	0	0	25	Sample1_XP_002298053.1; Sample1_XP_024446043.1; Sample7_XP_012086969.1; Sample7_XP_012086971.1; Sample7_XP_012086972.1;
Cluster_103	Sample1_XP_002298054.1	2	0	0	0	0	0	0	0	0	12.5	Sample1_XP_002298054.1; Sample1_XP_002304477.2;
Cluster_104	Sample1_XP_002298058.2	1	0	0	0	0	0	0	0	12.5	12.5	Sample1_XP_002298058.2;
Cluster_105	Sample1_XP_002298061.1	2	0	0	0	0	0	0	0	0	12.5	Sample1_XP_002298061.1; Sample1_XP_002304471.2;
Cluster_106	Sample1_XP_002298066.1	2	0	0	0	0	0	0	0	0	12.5	Sample1_XP_002298066.1; Sample1_XP_024453070.1;
Cluster_107	Sample1_XP_002298067.2	1	0	0	0	0	0	0	0	12.5	12.5	Sample1_XP_002298067.2;
Cluster_108	Sample1_XP_002298076.1	2	1	1	0	1	3	0	0	37.5	62.5	Sample1_XP_002298076.1; Sample1_XP_002304458.3; Sample5_XP_010053352.1; Sample6_XP_010422136.1; Sample6_XP_010434116.1; Sample6_XP_010455597.1; Sample2_NP_001242721.2; Sample3_XP_003611168.1;
Cluster_109	Sample1_XP_002298077.1	1	0	0	0	0	0	0	0	12.5	12.5	Sample1_XP_002298077.1;
Cluster_110	Sample1_XP_002298079.2	1	0	0	0	0	0	0	0	12.5	12.5	Sample1_XP_002298079.2;
Cluster_111	Sample1_XP_002298083.2	2	0	0	0	0	0	0	0	0	12.5	Sample1_XP_002298083.2; Sample1_XP_006385746.1;
Cluster_112	Sample1_XP_002298084.1	5	2	1	1	1	3	1	2	50	100	Sample1_XP_002298084.1; Sample1_XP_002304449.1; Sample1_XP_024452417.1; Sample1_XP_024454579.1; Sample1_XP_024454594.1; Sample6_XP_010458677.1; Sample6_XP_010476222.1; Sample6_XP_010494243.1; Sample7_XP_020539696.1; Sample5_XP_010053382.1; Sample2_XP_003549895.1; Sample2_XP_025984433.1; Sample3_XP_003608779.2; Sample8_g17399.t1; Sample8_g27048.t1; Sample4_XP_020226950.1;
Cluster_113	Sample1_XP_002298086.1	1	0	0	0	0	0	2	0	12.5	25	Sample1_XP_002298086.1; Sample7_XP_020539601.1; Sample7_XP_020539602.1;
Cluster_114	Sample1_XP_002298087.1	1	0	0	0	0	0	0	0	12.5	12.5	Sample1_XP_002298087.1;
Cluster_115	Sample1_XP_002298091.2	1	0	0	0	0	0	0	0	12.5	12.5	Sample1_XP_002298091.2;
Cluster_116	Sample1_XP_002298093.3	2	0	0	0	0	0	1	0	12.5	25	Sample1_XP_002298093.3; Sample1_XP_024450079.1; Sample7_XP_012068882.1;
Cluster_117	Sample1_XP_002298097.1	1	0	0	0	0	0	0	0	12.5	12.5	Sample1_XP_002298097.1;
Cluster_118	Sample1_XP_002298107.3	1	0	0	0	1	0	1	0	37.5	37.5	Sample1_XP_002298107.3; Sample5_XP_010061933.1; Sample7_XP_012073214.1;
Cluster_119	Sample1_XP_002298109.1	2	0	0	0	0	0	0	0	0	12.5	Sample1_XP_002298109.1; Sample1_XP_024444714.1;
Cluster_120	Sample1_XP_002298112.2	1	0	0	0	0	0	0	0	12.5	12.5	Sample1_XP_002298112.2;
Cluster_121	Sample1_XP_002298124.1	2	0	0	0	0	0	0	0	0	12.5	Sample1_XP_002298124.1; Sample1_XP_024437273.1;
Cluster_122	Sample1_XP_002298128.3	1	0	0	0	0	0	0	0	12.5	12.5	Sample1_XP_002298128.3;
Cluster_123	Sample1_XP_002298131.1	1	0	0	0	0	0	0	0	12.5	12.5	Sample1_XP_002298131.1;
Cluster_124	Sample1_XP_002298133.2	2	0	0	0	0	0	0	0	0	12.5	Sample1_XP_002298133.2; Sample1_XP_024456559.1;
Cluster_125	Sample1_XP_002298136.3	1	0	0	0	0	0	0	0	12.5	12.5	Sample1_XP_002298136.3;
Cluster_126	Sample1_XP_002298148.3	1	0	0	0	0	0	0	0	12.5	12.5	Sample1_XP_002298148.3;
Cluster_127	Sample1_XP_002298153.1	1	2	1	2	1	0	1	0	50	75	Sample1_XP_002298153.1; Sample2_NP_001239644.1; Sample2_XP_003531426.1; Sample3_XP_003599047.1; Sample4_XP_020208071.1; Sample4_XP_020233371.1; Sample5_XP_010067895.1; Sample7_XP_012065509.1;
Cluster_128	Sample1_XP_002298155.3	4	0	0	0	0	0	0	0	0	12.5	Sample1_XP_002298155.3; Sample1_XP_006369428.2; Sample1_XP_024466757.1; Sample1_XP_024466960.1;
Cluster_129	Sample1_XP_002298168.2	1	0	0	0	0	0	0	0	12.5	12.5	Sample1_XP_002298168.2;
Cluster_130	Sample1_XP_002298171.1	1	0	0	0	0	0	0	0	12.5	12.5	Sample1_XP_002298171.1;
Cluster_131	Sample1_XP_002298185.1	2	0	0	0	0	0	0	0	0	12.5	Sample1_XP_002298185.1; Sample1_XP_002304074.1;
Cluster_132	Sample1_XP_002298188.1	1	0	0	0	0	0	0	0	12.5	12.5	Sample1_XP_002298188.1;
Cluster_133	Sample1_XP_002298193.1	1	3	0	1	1	1	1	0	62.5	75	Sample1_XP_002298193.1; Sample2_NP_001235860.2; Sample2_XP_006584587.1; Sample2_XP_014633846.1; Sample4_XP_020221925.1; Sample5_XP_010030084.1; Sample6_XP_010435190.1; Sample7_XP_012065643.1;
Cluster_134	Sample1_XP_002298207.3	1	0	0	0	0	0	0	0	12.5	12.5	Sample1_XP_002298207.3;
Cluster_135	Sample1_XP_002298209.1	1	2	1	1	1	0	1	0	62.5	75	Sample1_XP_002298209.1; Sample5_XP_010063471.1; Sample3_XP_003604373.1; Sample4_XP_020227019.1; Sample2_NP_001240893.1; Sample7_XP_012073168.1; Sample2_XP_003528314.1;
Cluster_136	Sample1_XP_002298221.2	3	0	0	0	0	0	0	1	12.5	25	Sample1_XP_002298221.2; Sample8_g11740.t1; Sample1_XP_002303291.3; Sample1_XP_024437333.1;
Cluster_137	Sample1_XP_002298225.2	3	0	0	0	0	0	0	0	0	12.5	Sample1_XP_002298225.2; Sample1_XP_006385459.1; Sample1_XP_024454673.1;
Cluster_138	Sample1_XP_002298236.1	2	0	0	0	0	0	0	0	0	12.5	Sample1_XP_002298236.1; Sample1_XP_002303301.1;
Cluster_139	Sample1_XP_002298252.1	1	5	1	2	0	3	1	0	37.5	75	Sample1_XP_002298252.1; Sample2_NP_001236252.1; Sample2_NP_001236882.2; Sample2_XP_006597122.1; Sample2_XP_006597123.1; Sample3_XP_003597891.1; Sample4_XP_020203769.1; Sample4_XP_020226944.1; Sample6_XP_010459069.1; Sample6_XP_010476623.1; Sample6_XP_010497098.1; Sample7_XP_012073197.1; Sample2_XP_014633801.1;
Cluster_140	Sample1_XP_002298253.1	2	0	0	0	0	0	2	0	0	25	Sample1_XP_002298253.1; Sample1_XP_024452849.1; Sample7_XP_012073198.1; Sample7_XP_012073199.1;
Cluster_141	Sample1_XP_002298254.1	1	0	0	0	0	0	0	0	12.5	12.5	Sample1_XP_002298254.1;
Cluster_142	Sample1_XP_002298260.3	1	0	0	0	0	0	0	0	12.5	12.5	Sample1_XP_002298260.3;
Cluster_143	Sample1_XP_002298261.1	1	0	0	0	0	0	0	0	12.5	12.5	Sample1_XP_002298261.1;
Cluster_144	Sample1_XP_002298263.3	2	0	0	0	0	0	1	0	12.5	25	Sample1_XP_002298263.3; Sample7_XP_012066354.1; Sample1_XP_002313499.3;
Cluster_145	Sample1_XP_002298264.1	2	0	0	0	0	0	0	0	0	12.5	Sample1_XP_002298264.1; Sample1_XP_006387887.2;
Cluster_146	Sample1_XP_002298270.3	4	0	0	0	0	0	0	0	0	12.5	Sample1_XP_002298270.3; Sample1_XP_002298271.3; Sample1_XP_024464320.1; Sample1_XP_006369382.2;
Cluster_147	Sample1_XP_002298275.1	2	0	0	0	0	0	0	0	0	12.5	Sample1_XP_002298275.1; Sample1_XP_002313486.1;
Cluster_148	Sample1_XP_002298277.2	2	0	0	0	0	0	0	0	0	12.5	Sample1_XP_002298277.2; Sample1_XP_024464634.1;
Cluster_149	Sample1_XP_002298290.2	2	0	0	0	0	0	0	0	0	12.5	Sample1_XP_002298290.2; Sample1_XP_002313477.2;
Cluster_150	Sample1_XP_002298298.1	2	0	0	1	2	0	1	0	25	50	Sample1_XP_002298298.1; Sample1_XP_002313358.2; Sample4_XP_020214704.1; Sample5_XP_010031755.1; Sample7_XP_012090051.1; Sample5_XP_010031756.1;
Cluster_151	Sample1_XP_002298301.3	1	0	0	0	0	0	0	0	12.5	12.5	Sample1_XP_002298301.3;
Cluster_152	Sample1_XP_002298302.2	1	0	0	0	0	0	1	0	25	25	Sample1_XP_002298302.2; Sample7_XP_020540220.1;
Cluster_153	Sample1_XP_002298311.3	1	0	0	0	0	0	0	0	12.5	12.5	Sample1_XP_002298311.3;
Cluster_154	Sample1_XP_002298312.2	2	2	1	1	1	5	1	1	62.5	100	Sample1_XP_002298312.2; Sample1_XP_002313378.1; Sample7_XP_012067558.1; Sample2_NP_001236075.1; Sample2_NP_001344096.1; Sample4_XP_020210824.1; Sample6_XP_010443618.1; Sample6_XP_010454144.1; Sample6_XP_010469913.1; Sample6_XP_010483473.1; Sample6_XP_019088188.1; Sample8_g17588.t1; Sample3_XP_013460238.1; Sample5_XP_010043430.1;
Cluster_155	Sample1_XP_002298313.1	1	0	0	0	0	0	0	0	12.5	12.5	Sample1_XP_002298313.1;
Cluster_156	Sample1_XP_002298322.3	1	0	0	0	0	0	0	0	12.5	12.5	Sample1_XP_002298322.3;
Cluster_157	Sample1_XP_002298323.2	1	0	0	0	0	0	1	0	25	25	Sample1_XP_002298323.2; Sample7_XP_012068718.1;
Cluster_158	Sample1_XP_002298328.1	2	2	1	2	1	6	1	0	37.5	87.5	Sample1_XP_002298328.1; Sample2_NP_001241553.1; Sample2_XP_003551328.1; Sample3_XP_013460113.1; Sample4_XP_020221501.1; Sample4_XP_020224030.1; Sample7_XP_012068409.1; Sample1_XP_002313402.3; Sample5_XP_010033044.1; Sample6_XP_010414374.1; Sample6_XP_010457912.1; Sample6_XP_010469939.1; Sample6_XP_010475495.1; Sample6_XP_010487404.1; Sample6_XP_010510478.1;
Cluster_159	Sample1_XP_002298341.2	1	0	0	0	0	0	0	0	12.5	12.5	Sample1_XP_002298341.2;
Cluster_160	Sample1_XP_002298342.2	1	0	0	0	0	0	0	0	12.5	12.5	Sample1_XP_002298342.2;
Cluster_161	Sample1_XP_002298345.1	1	0	0	0	0	0	0	0	12.5	12.5	Sample1_XP_002298345.1;
Cluster_162	Sample1_XP_002298351.2	1	0	0	0	0	0	0	0	12.5	12.5	Sample1_XP_002298351.2;
Cluster_163	Sample1_XP_002298357.1	1	0	0	0	1	0	1	0	37.5	37.5	Sample1_XP_002298357.1; Sample5_XP_010033127.1; Sample7_XP_012075960.1;
Cluster_164	Sample1_XP_002298358.3	2	0	0	0	1	0	1	0	25	37.5	Sample1_XP_002298358.3; Sample1_XP_024464582.1; Sample5_XP_010043560.1; Sample7_XP_012065028.1;
Cluster_165	Sample1_XP_002298361.3	3	0	0	0	0	0	0	0	0	12.5	Sample1_XP_002298361.3; Sample1_XP_024464345.1; Sample1_XP_002313439.3;
Cluster_166	Sample1_XP_002298367.2	2	0	0	0	0	0	0	0	0	12.5	Sample1_XP_002298367.2; Sample1_XP_002313448.3;
Cluster_167	Sample1_XP_002298378.2	1	3	2	2	0	7	2	0	12.5	75	Sample1_XP_002298378.2; Sample2_XP_003539094.1; Sample3_XP_003606609.2; Sample4_XP_020214045.1; Sample2_XP_003539703.1; Sample3_XP_003597320.2; Sample2_XP_003547031.1; Sample6_XP_010426044.1; Sample6_XP_010426046.1; Sample6_XP_010503228.1; Sample4_XP_020224504.1; Sample6_XP_010514942.1; Sample6_XP_010443750.1; Sample6_XP_019088121.1; Sample6_XP_019093009.1; Sample7_XP_012064965.1; Sample7_XP_0120…
Cluster_168	Sample1_XP_002298394.3	1	0	0	0	0	0	0	0	12.5	12.5	Sample1_XP_002298394.3;
Cluster_169	Sample1_XP_002298403.3	3	0	0	0	0	0	0	0	0	12.5	Sample1_XP_002298403.3; Sample1_XP_002314073.2; Sample1_XP_024464084.1;
Cluster_170	Sample1_XP_002298404.2	1	0	0	0	1	0	1	0	37.5	37.5	Sample1_XP_002298404.2; Sample7_XP_012089993.1; Sample5_XP_010045014.1;
Cluster_171	Sample1_XP_002298406.2	2	0	0	0	0	0	0	0	0	12.5	Sample1_XP_002298406.2; Sample1_XP_024464151.1;
Cluster_172	Sample1_XP_002298408.3	3	3	1	2	1	0	1	0	37.5	75	Sample1_XP_002298408.3; Sample1_XP_024452827.1; Sample7_XP_012068998.1; Sample5_XP_010062620.1; Sample2_XP_003531621.1; Sample3_XP_013444311.1; Sample4_XP_020227874.1; Sample2_XP_003529897.1; Sample1_XP_024461645.1; Sample2_XP_006585520.1; Sample4_XP_020227875.1;
Cluster_173	Sample1_XP_002298410.2	1	0	0	0	0	0	0	0	12.5	12.5	Sample1_XP_002298410.2;
Cluster_174	Sample1_XP_002298418.2	1	0	0	0	0	0	0	0	12.5	12.5	Sample1_XP_002298418.2;
Cluster_175	Sample1_XP_002298420.1	1	0	0	0	0	0	2	0	12.5	25	Sample1_XP_002298420.1; Sample7_XP_012065594.1; Sample7_XP_020532855.1;
Cluster_176	Sample1_XP_002298433.1	2	0	0	0	0	0	0	0	0	12.5	Sample1_XP_002298433.1; Sample1_XP_024449779.1;
Cluster_177	Sample1_XP_002298437.2	2	0	0	0	0	0	1	0	12.5	25	Sample1_XP_002298437.2; Sample1_XP_002314032.2; Sample7_XP_012065547.1;
Cluster_178	Sample1_XP_002298438.1	2	0	0	0	0	0	0	0	0	12.5	Sample1_XP_002298438.1; Sample1_XP_024464024.1;
Cluster_179	Sample1_XP_002298449.2	1	0	0	0	0	4	1	0	25	37.5	Sample1_XP_002298449.2; Sample6_XP_010439267.2; Sample6_XP_010482053.2; Sample6_XP_019087785.1; Sample6_XP_019095520.1; Sample7_XP_012065512.1;
Cluster_180	Sample1_XP_002298453.3	2	0	0	0	0	0	0	0	0	12.5	Sample1_XP_002298453.3; Sample1_XP_002314015.1;
Cluster_181	Sample1_XP_002298456.3	1	0	0	0	0	0	0	0	12.5	12.5	Sample1_XP_002298456.3;
Cluster_182	Sample1_XP_002298459.3	1	0	0	0	0	0	0	0	12.5	12.5	Sample1_XP_002298459.3;
Cluster_183	Sample1_XP_002298478.3	1	0	0	0	0	0	0	0	12.5	12.5	Sample1_XP_002298478.3;
Cluster_184	Sample1_XP_002298480.1	1	0	0	0	0	0	0	0	12.5	12.5	Sample1_XP_002298480.1;
Cluster_185	Sample1_XP_002298482.1	2	0	0	0	0	0	0	0	0	12.5	Sample1_XP_002298482.1; Sample1_XP_024449571.1;
Cluster_186	Sample1_XP_002298504.3	1	0	0	0	0	0	0	0	12.5	12.5	Sample1_XP_002298504.3;
Cluster_187	Sample1_XP_002298507.1	1	0	0	0	0	0	0	0	12.5	12.5	Sample1_XP_002298507.1;
Cluster_188	Sample1_XP_002298508.1	2	2	1	1	1	3	1	1	62.5	100	Sample1_XP_002298508.1; Sample1_XP_002313962.2; Sample7_XP_012081388.1; Sample4_XP_020222407.1; Sample6_XP_010444373.1; Sample6_XP_010461750.1; Sample6_XP_010484222.1; Sample2_NP_001236099.1; Sample2_NP_001237382.1; Sample3_XP_003608406.2; Sample5_XP_010029994.1; Sample8_g32223.t1;
Cluster_189	Sample1_XP_002298509.3	2	0	0	0	0	0	0	0	0	12.5	Sample1_XP_002298509.3; Sample1_XP_024453325.1;
Cluster_190	Sample1_XP_002298512.3	1	0	0	0	0	0	0	0	12.5	12.5	Sample1_XP_002298512.3;
Cluster_191	Sample1_XP_002298513.2	1	0	0	0	0	0	0	0	12.5	12.5	Sample1_XP_002298513.2;
Cluster_192	Sample1_XP_002298519.1	1	0	0	0	0	0	0	0	12.5	12.5	Sample1_XP_002298519.1;
Cluster_193	Sample1_XP_002298528.2	1	1	1	0	1	4	1	0	62.5	75	Sample1_XP_002298528.2; Sample6_XP_010492268.1; Sample6_XP_010420101.1; Sample5_XP_010033298.1; Sample6_XP_010453584.1; Sample6_XP_019090713.1; Sample7_XP_012081175.1; Sample3_XP_003618179.1; Sample2_XP_003525669.1;
Cluster_194	Sample1_XP_002298529.2	1	1	0	2	2	0	1	0	37.5	62.5	Sample1_XP_002298529.2; Sample7_NP_001295635.1; Sample2_NP_001236480.1; Sample4_XP_020227581.1; Sample4_XP_020227717.1; Sample5_XP_010029144.1; Sample5_XP_010029146.1;
Cluster_195	Sample1_XP_002298531.2	1	0	0	0	0	0	1	0	25	25	Sample1_XP_002298531.2; Sample7_XP_012072520.1;
Cluster_196	Sample1_XP_002298556.3	1	0	0	0	0	0	1	0	25	25	Sample1_XP_002298556.3; Sample7_XP_012071779.1;
Cluster_197	Sample1_XP_002298558.2	1	0	0	0	0	0	0	0	12.5	12.5	Sample1_XP_002298558.2;
Cluster_198	Sample1_XP_002298561.2	1	0	0	0	0	0	0	0	12.5	12.5	Sample1_XP_002298561.2;
Cluster_199	Sample1_XP_002298567.2	1	0	0	0	0	0	1	0	25	25	Sample1_XP_002298567.2; Sample7_XP_012071658.1;
Cluster_200	Sample1_XP_002298568.1	1	0	0	0	0	0	0	0	12.5	12.5	Sample1_XP_002298568.1;
Cluster_201	Sample1_XP_002298571.3	7	0	0	0	0	0	1	0	12.5	25	Sample1_XP_002298571.3; Sample1_XP_002298572.2; Sample1_XP_006369945.2; Sample1_XP_006369946.2; Sample1_XP_006369948.1; Sample1_XP_024448303.1; Sample7_XP_012071551.1; Sample1_XP_002324001.2;
Cluster_202	Sample1_XP_002298579.2	1	0	0	0	0	0	0	0	12.5	12.5	Sample1_XP_002298579.2;
Cluster_203	Sample1_XP_002298581.3	1	0	0	0	0	0	0	0	12.5	12.5	Sample1_XP_002298581.3;
Cluster_204	Sample1_XP_002298587.2	1	0	0	0	0	0	0	0	12.5	12.5	Sample1_XP_002298587.2;
Cluster_205	Sample1_XP_002298589.1	1	0	0	0	0	0	0	0	12.5	12.5	Sample1_XP_002298589.1;
Cluster_206	Sample1_XP_002298592.1	3	0	0	0	0	0	0	0	0	12.5	Sample1_XP_002298592.1; Sample1_XP_024461173.1; Sample1_XP_024461177.1;
Cluster_207	Sample1_XP_002298601.1	2	0	0	0	0	0	0	0	0	12.5	Sample1_XP_002298601.1; Sample1_XP_024460410.1;
Cluster_208	Sample1_XP_002298606.1	1	0	0	0	0	0	1	0	25	25	Sample1_XP_002298606.1; Sample7_XP_012070761.1;
Cluster_209	Sample1_XP_002298607.3	1	1	0	0	0	0	2	0	25	37.5	Sample1_XP_002298607.3; Sample7_XP_020534796.1; Sample7_XP_012070734.1; Sample2_NP_001236376.1;
Cluster_210	Sample1_XP_002298615.2	1	0	0	0	0	0	2	0	12.5	25	Sample1_XP_002298615.2; Sample7_XP_012070592.1; Sample7_XP_012070599.1;
Cluster_211	Sample1_XP_002298616.2	1	0	0	0	0	0	1	0	25	25	Sample1_XP_002298616.2; Sample7_XP_012070583.1;
Cluster_212	Sample1_XP_002298618.3	5	0	0	0	0	0	0	0	0	12.5	Sample1_XP_002298618.3; Sample1_XP_024440985.1; Sample1_XP_006373225.1; Sample1_XP_024444559.1; Sample1_XP_024444560.1;
Cluster_213	Sample1_XP_002298620.3	1	0	0	0	0	0	0	0	12.5	12.5	Sample1_XP_002298620.3;
Cluster_214	Sample1_XP_002298627.2	1	0	0	0	0	0	0	0	12.5	12.5	Sample1_XP_002298627.2;
Cluster_215	Sample1_XP_002298643.1	2	2	1	1	2	5	2	0	25	87.5	Sample1_XP_002298643.1; Sample2_XP_003549077.1; Sample2_XP_003553955.1; Sample3_XP_013447912.1; Sample4_XP_020239311.1; Sample5_XP_010024178.1; Sample6_XP_010425435.1; Sample6_XP_010502658.1; Sample6_XP_010514382.1; Sample6_XP_010514383.1; Sample6_XP_019100096.1; Sample7_XP_012067286.1; Sample7_XP_012078871.1; Sample5_XP_018717438.1; Sample1_XP_024446411.1;
Cluster_216	Sample1_XP_002298649.1	2	3	2	2	1	6	1	0	25	87.5	Sample1_XP_002298649.1; Sample6_XP_010425430.1; Sample6_XP_010502648.1; Sample6_XP_010514369.1; Sample7_XP_012067302.1; Sample1_XP_006373200.2; Sample5_XP_010028971.1; Sample3_XP_013451623.1; Sample2_XP_003548022.1; Sample4_XP_020216463.1; Sample2_XP_003553969.1; Sample4_XP_020235611.1; Sample2_XP_003549008.1; Sample3_XP_003624454.1; Sample6_XP_010441268.1; Sample6_XP_010450570.1; Sample6_XP_0104…
Cluster_217	Sample1_XP_002298656.1	1	0	0	0	0	0	0	0	12.5	12.5	Sample1_XP_002298656.1;
Cluster_218	Sample1_XP_002298657.2	3	0	0	0	0	0	0	0	0	12.5	Sample1_XP_002298657.2; Sample1_XP_006373124.2; Sample1_XP_024444631.1;
Cluster_219	Sample1_XP_002298661.1	1	0	0	0	0	0	0	0	12.5	12.5	Sample1_XP_002298661.1;
Cluster_220	Sample1_XP_002298662.2	1	0	0	0	0	0	0	0	12.5	12.5	Sample1_XP_002298662.2;
Cluster_221	Sample1_XP_002298666.2	1	0	0	0	0	0	0	0	12.5	12.5	Sample1_XP_002298666.2;
Cluster_222	Sample1_XP_002298667.3	1	0	0	0	0	0	0	0	12.5	12.5	Sample1_XP_002298667.3;
Cluster_223	Sample1_XP_002298668.2	1	0	0	0	0	0	0	0	12.5	12.5	Sample1_XP_002298668.2;
Cluster_224	Sample1_XP_002298669.3	2	0	0	0	0	0	0	0	0	12.5	Sample1_XP_002298669.3; Sample1_XP_006373100.1;
Cluster_225	Sample1_XP_002298671.2	1	0	0	0	1	0	1	0	37.5	37.5	Sample1_XP_002298671.2; Sample5_XP_010043928.1; Sample7_XP_012078458.1;
Cluster_226	Sample1_XP_002298676.2	1	0	0	0	0	0	0	0	12.5	12.5	Sample1_XP_002298676.2;
Cluster_227	Sample1_XP_002298677.2	2	0	0	0	0	0	1	0	12.5	25	Sample1_XP_002298677.2; Sample1_XP_024444570.1; Sample7_XP_020534576.1;
Cluster_228	Sample1_XP_002298689.1	1	0	0	0	0	0	0	0	12.5	12.5	Sample1_XP_002298689.1;
Cluster_229	Sample1_XP_002298690.3	1	0	0	0	0	0	0	0	12.5	12.5	Sample1_XP_002298690.3;
Cluster_230	Sample1_XP_002298696.3	2	0	0	0	0	0	0	0	0	12.5	Sample1_XP_002298696.3; Sample1_XP_002323984.3;
Cluster_231	Sample1_XP_002298699.1	3	0	0	0	0	0	0	0	0	12.5	Sample1_XP_002298699.1; Sample1_XP_006373056.1; Sample1_XP_024444230.1;
Cluster_232	Sample1_XP_002298700.1	1	0	0	0	0	0	0	0	12.5	12.5	Sample1_XP_002298700.1;
Cluster_233	Sample1_XP_002298703.3	2	0	0	0	0	0	0	0	0	12.5	Sample1_XP_002298703.3; Sample1_XP_024441731.1;
Cluster_234	Sample1_XP_002298708.2	2	0	0	0	0	0	0	0	0	12.5	Sample1_XP_002298708.2; Sample1_XP_006371010.2;
Cluster_235	Sample1_XP_002298721.1	1	0	0	0	0	0	0	0	12.5	12.5	Sample1_XP_002298721.1;
Cluster_236	Sample1_XP_002298723.2	2	0	0	0	0	0	0	0	0	12.5	Sample1_XP_002298723.2; Sample1_XP_024450244.1;
Cluster_237	Sample1_XP_002298728.1	2	0	0	0	0	0	0	0	0	12.5	Sample1_XP_002298728.1; Sample1_XP_024458687.1;
Cluster_238	Sample1_XP_002298737.1	2	0	0	0	0	0	0	0	0	12.5	Sample1_XP_002298737.1; Sample1_XP_002313133.1;
Cluster_239	Sample1_XP_002298739.3	1	0	0	0	0	0	0	0	12.5	12.5	Sample1_XP_002298739.3;
Cluster_240	Sample1_XP_002298740.3	2	0	0	0	0	0	1	0	12.5	25	Sample1_XP_002298740.3; Sample1_XP_002313136.3; Sample7_XP_012065182.1;
Cluster_241	Sample1_XP_002298743.1	2	0	0	0	0	0	1	0	12.5	25	Sample1_XP_002298743.1; Sample7_XP_012065600.1; Sample1_XP_002313139.1;
Cluster_242	Sample1_XP_002298747.3	2	1	1	2	0	0	0	0	25	50	Sample1_XP_002298747.3; Sample1_XP_002313144.1; Sample4_XP_020237273.1; Sample4_XP_020237277.1; Sample2_NP_001241900.2; Sample3_XP_013470067.1;
Cluster_243	Sample1_XP_002298751.1	1	0	0	0	0	0	0	0	12.5	12.5	Sample1_XP_002298751.1;
Cluster_244	Sample1_XP_002298755.3	2	0	0	0	0	0	0	0	0	12.5	Sample1_XP_002298755.3; Sample1_XP_002313157.2;
Cluster_245	Sample1_XP_002298758.2	2	0	0	0	0	0	1	0	12.5	25	Sample1_XP_002298758.2; Sample1_XP_024464587.1; Sample7_XP_012093070.1;
Cluster_246	Sample1_XP_002298759.1	1	0	0	0	0	0	0	0	12.5	12.5	Sample1_XP_002298759.1;
Cluster_247	Sample1_XP_002298760.2	3	4	2	2	2	0	1	0	12.5	75	Sample1_XP_002298760.2; Sample1_XP_002313161.2; Sample2_XP_003550314.1; Sample1_XP_006374848.2; Sample2_XP_003544481.1; Sample4_XP_020206430.1; Sample5_XP_010061699.1; Sample7_XP_012068260.1; Sample3_XP_003589113.1; Sample5_XP_010028388.1; Sample3_XP_013470000.1; Sample2_XP_003555978.1; Sample2_XP_003536594.1; Sample4_XP_020210167.1;
Cluster_248	Sample1_XP_002298771.2	1	0	0	0	0	0	0	0	12.5	12.5	Sample1_XP_002298771.2;
Cluster_249	Sample1_XP_002298773.1	2	0	0	0	0	0	0	0	0	12.5	Sample1_XP_002298773.1; Sample1_XP_024436918.1;
Cluster_250	Sample1_XP_002298777.3	4	0	0	0	0	0	0	0	0	12.5	Sample1_XP_002298777.3; Sample1_XP_024452202.1; Sample1_XP_024463895.1; Sample1_XP_024463896.1;
Cluster_251	Sample1_XP_002298781.2	2	0	0	0	0	0	2	0	0	25	Sample1_XP_002298781.2; Sample1_XP_002313188.2; Sample7_XP_012093144.1; Sample7_XP_012093145.1;
Cluster_252	Sample1_XP_002298790.3	1	0	0	0	0	0	0	0	12.5	12.5	Sample1_XP_002298790.3;
Cluster_253	Sample1_XP_002298791.2	2	0	1	0	1	0	1	0	37.5	50	Sample1_XP_002298791.2; Sample1_XP_024454944.1; Sample7_XP_012093175.1; Sample5_XP_010065858.1; Sample3_XP_003604372.1;
Cluster_254	Sample1_XP_002298793.2	1	0	0	0	0	0	0	0	12.5	12.5	Sample1_XP_002298793.2;
Cluster_255	Sample1_XP_002298794.2	6	7	5	4	4	17	4	1	12.5	100	Sample1_XP_002298794.2; Sample1_XP_002301128.1; Sample1_XP_002313194.1; Sample1_XP_002324047.3; Sample2_XP_003517369.1; Sample2_XP_003539228.1; Sample2_XP_003554022.1; Sample3_XP_003603670.1; Sample3_XP_003608582.1; Sample3_XP_003624633.1; Sample4_XP_020209086.1; Sample4_XP_020212626.1; Sample4_XP_020229603.1; Sample5_NP_001289660.1; Sample5_XP_010060142.1; Sample6_XP_010466126.1; Sample6_XP_0104…
Cluster_256	Sample1_XP_002298797.2	1	0	0	0	0	0	0	0	12.5	12.5	Sample1_XP_002298797.2;
Cluster_257	Sample1_XP_002298802.1	2	1	2	1	1	3	1	0	50	87.5	Sample1_XP_002298802.1; Sample5_XP_010065820.1; Sample1_XP_002313206.1; Sample6_XP_010432529.1; Sample6_XP_010447210.1; Sample7_XP_012074544.1; Sample6_XP_010437734.1; Sample2_NP_001241241.1; Sample3_XP_003608332.1; Sample4_XP_020228779.1; Sample3_XP_013457161.1;
Cluster_258	Sample1_XP_002298816.2	2	3	0	1	2	6	1	1	37.5	87.5	Sample1_XP_002298816.2; Sample7_XP_012070888.1; Sample1_XP_002316755.1; Sample5_XP_010063041.1; Sample6_XP_010433431.1; Sample6_XP_010438688.1; Sample6_XP_010448203.1; Sample2_XP_003519588.1; Sample5_XP_010060290.1; Sample2_NP_001240984.1; Sample4_XP_020205759.1; Sample8_g6584.t1; Sample2_XP_003551872.1; Sample6_XP_010443119.1; Sample6_XP_010449106.1; Sample6_XP_019092003.1;
Cluster_259	Sample1_XP_002298826.3	1	0	0	0	0	0	0	0	12.5	12.5	Sample1_XP_002298826.3;
Cluster_260	Sample1_XP_002298841.2	1	0	0	0	0	0	0	0	12.5	12.5	Sample1_XP_002298841.2;
Cluster_261	Sample1_XP_002298851.1	7	0	0	0	0	0	4	0	0	25	Sample1_XP_002298851.1; Sample1_XP_002317334.1; Sample1_XP_006369986.1; Sample1_XP_006377632.1; Sample1_XP_024436985.1; Sample1_XP_024443276.1; Sample1_XP_024443277.1; Sample7_XP_012070957.1; Sample7_XP_012070958.1; Sample7_XP_012070959.1; Sample7_XP_020534541.1;
Cluster_262	Sample1_XP_002298861.1	1	0	0	0	0	0	0	0	12.5	12.5	Sample1_XP_002298861.1;
Cluster_263	Sample1_XP_002298864.2	1	0	0	0	0	0	1	0	25	25	Sample1_XP_002298864.2; Sample7_XP_012071016.1;
Cluster_264	Sample1_XP_002298867.2	1	1	0	0	0	0	0	0	25	25	Sample1_XP_002298867.2; Sample2_NP_001236061.2;
Cluster_265	Sample1_XP_002298871.3	1	0	0	0	0	0	0	0	12.5	12.5	Sample1_XP_002298871.3;
Cluster_266	Sample1_XP_002298885.2	1	0	0	0	0	0	0	0	12.5	12.5	Sample1_XP_002298885.2;
Cluster_267	Sample1_XP_002298893.3	1	0	0	0	0	0	0	0	12.5	12.5	Sample1_XP_002298893.3;
Cluster_268	Sample1_XP_002298895.3	1	0	0	0	0	0	0	0	12.5	12.5	Sample1_XP_002298895.3;
Cluster_269	Sample1_XP_002298899.1	1	0	0	0	0	0	0	0	12.5	12.5	Sample1_XP_002298899.1;
Cluster_270	Sample1_XP_002298900.1	1	0	0	0	0	0	0	0	12.5	12.5	Sample1_XP_002298900.1;
Cluster_271	Sample1_XP_002298901.1	4	0	0	0	0	0	1	0	12.5	25	Sample1_XP_002298901.1; Sample1_XP_024460725.1; Sample1_XP_024460729.1; Sample1_XP_024460733.1; Sample7_XP_012074209.1;
Cluster_272	Sample1_XP_002298910.2	3	0	0	0	0	0	0	0	0	12.5	Sample1_XP_002298910.2; Sample1_XP_024462483.1; Sample1_XP_024462487.1;
Cluster_273	Sample1_XP_002298911.2	2	0	0	0	0	0	1	0	12.5	25	Sample1_XP_002298911.2; Sample7_XP_012080169.1; Sample1_XP_024438739.1;
Cluster_274	Sample1_XP_002298921.3	1	0	0	0	0	0	0	0	12.5	12.5	Sample1_XP_002298921.3;
Cluster_275	Sample1_XP_002298923.1	1	0	0	0	0	0	1	0	25	25	Sample1_XP_002298923.1; Sample7_XP_012086502.1;
Cluster_276	Sample1_XP_002298931.2	4	0	0	0	0	2	0	0	0	25	Sample1_XP_002298931.2; Sample1_XP_006389059.2; Sample1_XP_024441810.1; Sample1_XP_024465158.1; Sample6_XP_010505427.1; Sample6_XP_019102517.1;
Cluster_277	Sample1_XP_002298934.3	3	3	1	1	2	5	2	0	25	87.5	Sample1_XP_002298934.3; Sample1_XP_024449595.1; Sample5_XP_010062721.1; Sample5_XP_010052041.1; Sample6_XP_010414862.1; Sample1_XP_002317004.3; Sample6_XP_010415960.1; Sample6_XP_010428097.1; Sample6_XP_010471251.1; Sample6_XP_019083305.1; Sample2_NP_001276132.1; Sample2_NP_001304609.1; Sample7_XP_012071511.1; Sample3_XP_003595530.1; Sample2_XP_006597929.1; Sample4_XP_020233379.1; Sample7_XP_0120…
Cluster_278	Sample1_XP_002298947.1	10	4	2	2	1	0	1	1	37.5	87.5	Sample1_XP_002298947.1; Sample1_XP_006370497.1; Sample1_XP_024448376.1; Sample1_XP_024448384.1; Sample1_XP_024448388.1; Sample1_XP_024448395.1; Sample1_XP_024448403.1; Sample1_XP_024437078.1; Sample1_XP_024437079.1; Sample2_XP_003542564.1; Sample2_XP_003554396.1; Sample2_XP_014629370.1; Sample3_XP_013468128.1; Sample4_XP_020212291.1; Sample4_XP_020239882.1; Sample7_XP_012082440.1; Sample8_g12829.…
Cluster_279	Sample1_XP_002298962.3	2	0	0	0	0	0	0	0	0	12.5	Sample1_XP_002298962.3; Sample1_XP_002298956.2;
Cluster_280	Sample1_XP_002298963.2	1	0	0	0	0	0	0	0	12.5	12.5	Sample1_XP_002298963.2;
Cluster_281	Sample1_XP_002298980.1	2	0	0	0	0	0	0	0	0	12.5	Sample1_XP_002298980.1; Sample1_XP_002317655.1;
Cluster_282	Sample1_XP_002298989.2	1	0	0	0	0	0	0	0	12.5	12.5	Sample1_XP_002298989.2;
Cluster_283	Sample1_XP_002298994.1	2	0	0	0	0	0	0	0	0	12.5	Sample1_XP_002298994.1; Sample1_XP_006377869.2;
Cluster_284	Sample1_XP_002299000.2	1	0	0	0	0	0	0	0	12.5	12.5	Sample1_XP_002299000.2;
Cluster_285	Sample1_XP_002299005.1	1	0	0	0	0	0	0	0	12.5	12.5	Sample1_XP_002299005.1;
Cluster_286	Sample1_XP_002299008.2	3	0	0	0	0	0	0	0	0	12.5	Sample1_XP_002299008.2; Sample1_XP_024443325.1; Sample1_XP_002317074.2;
Cluster_287	Sample1_XP_002299011.2	1	0	0	0	0	0	0	0	12.5	12.5	Sample1_XP_002299011.2;
Cluster_288	Sample1_XP_002299019.1	1	0	0	0	0	0	0	0	12.5	12.5	Sample1_XP_002299019.1;
Cluster_289	Sample1_XP_002299020.3	7	0	0	0	0	0	0	0	0	12.5	Sample1_XP_002299020.3; Sample1_XP_002299022.2; Sample1_XP_002299025.3; Sample1_XP_002317695.2; Sample1_XP_024467615.1; Sample1_XP_024467278.1; Sample1_XP_024467433.1;
Cluster_290	Sample1_XP_002299034.2	1	0	0	0	1	0	1	0	37.5	37.5	Sample1_XP_002299034.2; Sample7_XP_012067360.1; Sample5_XP_010028932.1;
Cluster_291	Sample1_XP_002299037.2	1	0	0	0	0	0	0	0	12.5	12.5	Sample1_XP_002299037.2;
Cluster_292	Sample1_XP_002299040.1	3	0	0	0	0	0	0	0	0	12.5	Sample1_XP_002299040.1; Sample1_XP_006370778.1; Sample1_XP_006377938.1;
Cluster_293	Sample1_XP_002299044.1	1	0	0	0	0	0	0	0	12.5	12.5	Sample1_XP_002299044.1;
Cluster_294	Sample1_XP_002299049.2	2	0	0	0	0	0	0	0	0	12.5	Sample1_XP_002299049.2; Sample1_XP_024467522.1;
Cluster_295	Sample1_XP_002299051.1	1	0	0	0	0	0	0	0	12.5	12.5	Sample1_XP_002299051.1;
Cluster_296	Sample1_XP_002299059.1	1	0	0	0	0	0	0	0	12.5	12.5	Sample1_XP_002299059.1;
Cluster_297	Sample1_XP_002299061.1	1	3	1	1	1	3	1	1	75	100	Sample1_XP_002299061.1; Sample3_XP_003600432.1; Sample5_XP_010061411.1; Sample6_XP_010462434.1; Sample6_XP_010462435.1; Sample6_XP_010480125.1; Sample2_XP_003532194.1; Sample2_XP_003551376.1; Sample4_XP_020225344.1; Sample7_XP_012078497.1; Sample8_g10754.t1; Sample2_XP_006586164.1;
Cluster_298	Sample1_XP_002299075.2	4	0	0	0	0	0	4	0	0	25	Sample1_XP_002299075.2; Sample1_XP_024449430.1; Sample7_XP_012074149.1; Sample7_XP_012074150.1; Sample7_XP_012074151.1; Sample7_XP_012074153.1; Sample1_XP_024437270.1; Sample1_XP_006378002.2;
Cluster_299	Sample1_XP_002299077.2	3	0	0	0	0	0	1	0	12.5	25	Sample1_XP_002299077.2; Sample1_XP_024467573.1; Sample1_XP_024467574.1; Sample7_NP_001295664.1;
Cluster_300	Sample1_XP_002299091.1	1	0	0	0	0	0	1	0	25	25	Sample1_XP_002299091.1; Sample7_XP_012080830.1;
Cluster_301	Sample1_XP_002299104.1	2	0	0	0	0	0	0	0	0	12.5	Sample1_XP_002299104.1; Sample1_XP_024453111.1;
Cluster_302	Sample1_XP_002299106.1	1	0	0	0	0	0	0	0	12.5	12.5	Sample1_XP_002299106.1;
Cluster_303	Sample1_XP_002299115.3	1	0	0	0	0	0	0	0	12.5	12.5	Sample1_XP_002299115.3;
Cluster_304	Sample1_XP_002299116.1	1	0	0	0	1	0	1	0	37.5	37.5	Sample1_XP_002299116.1; Sample7_XP_020533370.1; Sample5_XP_010044953.1;
Cluster_305	Sample1_XP_002299131.3	2	0	0	0	0	0	0	0	0	12.5	Sample1_XP_002299131.3; Sample1_XP_002304874.1;
Cluster_306	Sample1_XP_002299134.3	1	0	0	0	0	0	0	0	12.5	12.5	Sample1_XP_002299134.3;
Cluster_307	Sample1_XP_002299141.3	5	0	0	0	0	0	0	0	0	12.5	Sample1_XP_002299141.3; Sample1_XP_002299142.2; Sample1_XP_002299144.3; Sample1_XP_002299152.3; Sample1_XP_002304884.1;
Cluster_308	Sample1_XP_002299143.3	4	2	1	2	1	2	2	1	37.5	100	Sample1_XP_002299143.3; Sample1_XP_002303487.1; Sample1_XP_024449290.1; Sample4_XP_020215316.1; Sample5_XP_010035041.1; Sample7_XP_012090470.1; Sample2_NP_001241390.1; Sample6_XP_010457389.1; Sample7_XP_012090471.1; Sample3_XP_013455368.1; Sample4_XP_020215317.1; Sample2_XP_014619814.1; Sample6_XP_010485273.1; Sample1_XP_024452408.1; Sample8_g12379.t1;
Cluster_309	Sample1_XP_002299145.1	1	0	0	0	0	0	0	0	12.5	12.5	Sample1_XP_002299145.1;
Cluster_310	Sample1_XP_002299149.2	2	0	0	0	0	0	1	0	12.5	25	Sample1_XP_002299149.2; Sample7_XP_012093240.1; Sample1_XP_006368553.2;
Cluster_311	Sample1_XP_002299154.3	1	0	0	0	0	0	0	0	12.5	12.5	Sample1_XP_002299154.3;
Cluster_312	Sample1_XP_002299159.1	1	0	0	0	0	0	1	0	25	25	Sample1_XP_002299159.1; Sample7_XP_012067458.1;
Cluster_313	Sample1_XP_002299169.3	1	0	0	0	0	0	0	0	12.5	12.5	Sample1_XP_002299169.3;
Cluster_314	Sample1_XP_002299176.3	1	0	0	0	0	0	1	0	25	25	Sample1_XP_002299176.3; Sample7_XP_012068736.1;
Cluster_315	Sample1_XP_002299179.2	1	0	0	0	0	0	0	0	12.5	12.5	Sample1_XP_002299179.2;
Cluster_316	Sample1_XP_002299184.1	3	0	0	0	0	0	0	0	0	12.5	Sample1_XP_002299184.1; Sample1_XP_002303950.2; Sample1_XP_024456499.1;
Cluster_317	Sample1_XP_002299193.2	1	0	0	0	0	0	0	0	12.5	12.5	Sample1_XP_002299193.2;
Cluster_318	Sample1_XP_002299199.2	2	0	0	0	1	0	1	0	25	37.5	Sample1_XP_002299199.2; Sample1_XP_002303935.3; Sample5_XP_010067722.1; Sample7_XP_012068677.1;
Cluster_319	Sample1_XP_002299200.2	2	0	0	0	0	0	1	0	12.5	25	Sample1_XP_002299200.2; Sample7_XP_012068676.1; Sample1_XP_002303934.1;
Cluster_320	Sample1_XP_002299212.1	2	0	0	0	0	0	0	0	0	12.5	Sample1_XP_002299212.1; Sample1_XP_024442060.1;
Cluster_321	Sample1_XP_002299221.3	2	0	0	0	0	0	0	0	0	12.5	Sample1_XP_002299221.3; Sample1_XP_006368591.2;
Cluster_322	Sample1_XP_002299223.2	2	0	0	0	0	0	0	0	0	12.5	Sample1_XP_002299223.2; Sample1_XP_024458783.1;
Cluster_323	Sample1_XP_002299231.2	2	0	0	0	0	0	0	0	0	12.5	Sample1_XP_002299231.2; Sample1_XP_024462782.1;
Cluster_324	Sample1_XP_002299235.1	1	6	1	2	1	3	1	0	50	87.5	Sample1_XP_002299235.1; Sample2_XP_003543542.1; Sample2_XP_003547105.1; Sample2_XP_006595044.1; Sample2_XP_006597252.1; Sample2_XP_006597253.1; Sample3_XP_003597445.2; Sample4_XP_020224737.1; Sample5_XP_010031821.1; Sample6_XP_010466298.1; Sample6_XP_010488075.1; Sample6_XP_010509465.2; Sample4_XP_020233184.1; Sample7_XP_012089971.1; Sample2_XP_003537960.1;
Cluster_325	Sample1_XP_002299237.1	5	1	3	1	1	6	1	1	62.5	100	Sample1_XP_002299237.1; Sample1_XP_024454781.1; Sample1_XP_024454785.1; Sample1_XP_024454788.1; Sample1_XP_024454793.1; Sample2_XP_003547082.1; Sample4_XP_020224370.1; Sample5_XP_010031826.1; Sample7_XP_012089964.1; Sample8_g14938.t1; Sample3_XP_003597447.1; Sample3_XP_013446992.1; Sample3_XP_013462639.1; Sample6_XP_010419870.1; Sample6_XP_010419871.1; Sample6_XP_010419872.1; Sample6_XP_010453362…
Cluster_326	Sample1_XP_002299251.2	1	0	0	0	0	0	0	0	12.5	12.5	Sample1_XP_002299251.2;
Cluster_327	Sample1_XP_002299252.1	5	1	1	2	1	0	1	0	50	75	Sample1_XP_002299252.1; Sample1_XP_006386091.2; Sample1_XP_024448451.1; Sample1_XP_024448452.1; Sample1_XP_024452482.1; Sample2_NP_001236024.1; Sample5_XP_018719088.1; Sample7_XP_012087444.1; Sample4_XP_020223106.1; Sample4_XP_020223107.1; Sample3_XP_003597485.1;
Cluster_328	Sample1_XP_002299254.1	1	0	0	0	0	0	1	0	25	25	Sample1_XP_002299254.1; Sample7_XP_020539805.1;
Cluster_329	Sample1_XP_002299266.1	1	0	0	0	0	0	0	0	12.5	12.5	Sample1_XP_002299266.1;
Cluster_330	Sample1_XP_002299276.3	2	0	0	0	0	0	0	0	0	12.5	Sample1_XP_002299276.3; Sample1_XP_024440787.1;
Cluster_331	Sample1_XP_002299282.1	1	5	16	4	1	0	1	2	37.5	87.5	Sample1_XP_002299282.1; Sample2_NP_001304585.2; Sample2_NP_001340309.1; Sample3_XP_003592022.1; Sample3_XP_003592044.1; Sample3_XP_003595645.1; Sample3_XP_003601647.1; Sample3_XP_003601648.1; Sample3_XP_003601867.2; Sample3_XP_003610852.1; Sample3_XP_003610855.1; Sample3_XP_003621530.1; Sample3_XP_003621532.1; Sample3_XP_003621534.1; Sample3_XP_003621536.1; Sample3_XP_003621538.1; Sample3_XP_0134…
Cluster_332	Sample1_XP_002299288.1	2	0	0	0	0	0	0	0	0	12.5	Sample1_XP_002299288.1; Sample1_XP_002303811.2;
Cluster_333	Sample1_XP_002299298.2	2	0	0	0	0	0	1	0	12.5	25	Sample1_XP_002299298.2; Sample7_XP_012085673.1; Sample1_XP_024452874.1;
Cluster_334	Sample1_XP_002299300.2	3	2	1	1	1	0	1	0	50	75	Sample1_XP_002299300.2; Sample1_XP_024450260.1; Sample5_XP_010044804.1; Sample3_XP_003601793.2; Sample7_XP_012085669.1; Sample2_XP_003537537.1; Sample4_XP_020211702.1; Sample1_XP_002303801.2; Sample2_XP_014626723.1;
Cluster_335	Sample1_XP_002299303.3	1	0	0	0	0	0	0	0	12.5	12.5	Sample1_XP_002299303.3;
Cluster_336	Sample1_XP_002299304.1	1	0	0	0	0	0	0	0	12.5	12.5	Sample1_XP_002299304.1;
Cluster_337	Sample1_XP_002299311.3	4	0	0	0	0	0	0	0	0	12.5	Sample1_XP_002299311.3; Sample1_XP_002303790.3; Sample1_XP_006385902.2; Sample1_XP_024453717.1;
Cluster_338	Sample1_XP_002299316.2	1	0	0	0	0	0	0	0	12.5	12.5	Sample1_XP_002299316.2;
Cluster_339	Sample1_XP_002299323.2	3	0	0	0	0	0	2	0	0	25	Sample1_XP_002299323.2; Sample7_XP_012085721.1; Sample1_XP_002303775.2; Sample1_XP_024453956.1; Sample7_XP_020538994.1;
Cluster_340	Sample1_XP_002299329.2	1	0	0	0	0	0	0	0	12.5	12.5	Sample1_XP_002299329.2;
Cluster_341	Sample1_XP_002299332.2	1	0	0	0	0	0	0	0	12.5	12.5	Sample1_XP_002299332.2;
Cluster_342	Sample1_XP_002299336.3	1	0	0	0	0	0	0	0	12.5	12.5	Sample1_XP_002299336.3;
Cluster_343	Sample1_XP_002299344.2	2	0	0	0	0	0	0	0	0	12.5	Sample1_XP_002299344.2; Sample1_XP_024445165.1;
Cluster_344	Sample1_XP_002299345.1	1	0	0	0	0	0	0	0	12.5	12.5	Sample1_XP_002299345.1;
Cluster_345	Sample1_XP_002299357.3	1	0	0	0	0	0	0	0	12.5	12.5	Sample1_XP_002299357.3;
Cluster_346	Sample1_XP_002299358.2	9	0	0	0	0	0	2	0	0	25	Sample1_XP_002299358.2; Sample1_XP_024453477.1; Sample1_XP_024453483.1; Sample1_XP_024453799.1; Sample1_XP_024453801.1; Sample1_XP_024453802.1; Sample1_XP_024453803.1; Sample1_XP_024453804.1; Sample1_XP_024453805.1; Sample7_XP_012088696.1; Sample7_XP_012088697.1;
Cluster_347	Sample1_XP_002299362.3	2	0	0	0	0	0	1	0	12.5	25	Sample1_XP_002299362.3; Sample1_XP_002303739.2; Sample7_XP_012088685.1;
Cluster_348	Sample1_XP_002299364.3	4	0	0	0	0	2	2	0	0	37.5	Sample1_XP_002299364.3; Sample1_XP_002303736.2; Sample1_XP_024456572.1; Sample6_XP_010438870.1; Sample6_XP_010482026.1; Sample7_XP_012088674.1; Sample1_XP_024442525.1; Sample7_XP_012090542.1;
Cluster_349	Sample1_XP_002299376.1	2	0	0	0	0	0	1	0	12.5	25	Sample1_XP_002299376.1; Sample1_XP_024455284.1; Sample7_XP_012077715.1;
Cluster_350	Sample1_XP_002299377.2	2	0	0	0	0	0	0	0	0	12.5	Sample1_XP_002299377.2; Sample1_XP_024442999.1;
Cluster_351	Sample1_XP_002299386.3	2	0	0	0	0	0	0	0	0	12.5	Sample1_XP_002299386.3; Sample1_XP_002303715.1;
Cluster_352	Sample1_XP_002299387.3	1	0	0	0	0	0	1	0	25	25	Sample1_XP_002299387.3; Sample7_XP_012065979.1;
Cluster_353	Sample1_XP_002299389.1	1	0	0	0	0	0	0	0	12.5	12.5	Sample1_XP_002299389.1;
Cluster_354	Sample1_XP_002299391.2	2	0	0	0	0	0	0	0	0	12.5	Sample1_XP_002299391.2; Sample1_XP_024461891.1;
Cluster_355	Sample1_XP_002299392.2	5	0	0	0	0	0	0	0	0	12.5	Sample1_XP_002299392.2; Sample1_XP_024458334.1; Sample1_XP_024458337.1; Sample1_XP_024458341.1; Sample1_XP_024458345.1;
Cluster_356	Sample1_XP_002299393.1	2	0	0	0	0	0	0	0	0	12.5	Sample1_XP_002299393.1; Sample1_XP_024438019.1;
Cluster_357	Sample1_XP_002299397.1	2	0	0	0	0	0	0	0	0	12.5	Sample1_XP_002299397.1; Sample1_XP_024437339.1;
Cluster_358	Sample1_XP_002299398.2	5	0	0	0	0	0	0	0	0	12.5	Sample1_XP_002299398.2; Sample1_XP_024446778.1; Sample1_XP_024446791.1; Sample1_XP_024446797.1; Sample1_XP_024446801.1;
Cluster_359	Sample1_XP_002299400.2	4	0	0	0	0	0	0	0	0	12.5	Sample1_XP_002299400.2; Sample1_XP_024465419.1; Sample1_XP_024465424.1; Sample1_XP_024465430.1;
Cluster_360	Sample1_XP_002299401.1	2	0	0	0	0	0	0	0	0	12.5	Sample1_XP_002299401.1; Sample1_XP_006368824.2;
Cluster_361	Sample1_XP_002299402.1	1	0	0	0	0	0	0	0	12.5	12.5	Sample1_XP_002299402.1;
Cluster_362	Sample1_XP_002299407.2	2	0	0	0	0	0	0	0	0	12.5	Sample1_XP_002299407.2; Sample1_XP_006385827.1;
Cluster_363	Sample1_XP_002299411.3	1	0	0	0	0	0	0	0	12.5	12.5	Sample1_XP_002299411.3;
Cluster_364	Sample1_XP_002299418.2	1	4	1	2	1	0	1	1	62.5	87.5	Sample1_XP_002299418.2; Sample2_XP_003535840.1; Sample7_XP_012087107.1; Sample2_XP_003546898.1; Sample2_XP_006598271.1; Sample2_XP_006598272.1; Sample3_XP_003601419.1; Sample4_XP_020223539.1; Sample4_XP_020223540.1; Sample8_g4436.t1; Sample5_XP_018728242.1;
Cluster_365	Sample1_XP_002299425.1	2	0	0	0	0	0	0	0	0	12.5	Sample1_XP_002299425.1; Sample1_XP_002303693.2;
Cluster_366	Sample1_XP_002299432.3	1	0	0	0	0	0	0	0	12.5	12.5	Sample1_XP_002299432.3;
Cluster_367	Sample1_XP_002299435.2	1	0	0	0	0	0	1	0	25	25	Sample1_XP_002299435.2; Sample7_XP_012086642.1;
Cluster_368	Sample1_XP_002299439.1	2	0	0	0	0	0	0	0	0	12.5	Sample1_XP_002299439.1; Sample1_XP_024453043.1;
Cluster_369	Sample1_XP_002299452.1	2	2	1	1	1	4	2	0	37.5	87.5	Sample1_XP_002299452.1; Sample1_XP_002303668.1; Sample2_NP_001241171.1; Sample2_XP_003531078.1; Sample3_XP_003589038.1; Sample4_XP_020232965.1; Sample5_XP_010055889.1; Sample6_XP_010418516.1; Sample6_XP_010418518.1; Sample6_XP_010418519.1; Sample6_XP_010430589.1; Sample7_XP_012074849.1; Sample7_XP_012078432.1;
Cluster_370	Sample1_XP_002299459.1	1	0	0	0	0	0	0	0	12.5	12.5	Sample1_XP_002299459.1;
Cluster_371	Sample1_XP_002299475.2	4	0	0	0	0	0	1	0	12.5	25	Sample1_XP_002299475.2; Sample1_XP_024457521.1; Sample7_XP_012086720.1; Sample1_XP_002303646.1; Sample1_XP_024457515.1;
Cluster_372	Sample1_XP_002299480.2	1	0	0	0	0	0	0	0	12.5	12.5	Sample1_XP_002299480.2;
Cluster_373	Sample1_XP_002299484.2	1	0	0	0	0	0	0	0	12.5	12.5	Sample1_XP_002299484.2;
Cluster_374	Sample1_XP_002299490.3	3	0	0	0	0	0	0	0	0	12.5	Sample1_XP_002299490.3; Sample1_XP_024450885.1; Sample1_XP_024450890.1;
Cluster_375	Sample1_XP_002299499.3	3	0	0	0	0	0	0	0	0	12.5	Sample1_XP_002299499.3; Sample1_XP_002303620.1; Sample1_XP_024449613.1;
Cluster_376	Sample1_XP_002299505.1	2	0	0	0	0	0	0	0	0	12.5	Sample1_XP_002299505.1; Sample1_XP_002303614.1;
Cluster_377	Sample1_XP_002299509.2	1	2	3	1	1	3	1	1	62.5	100	Sample1_XP_002299509.2; Sample5_XP_010055690.1; Sample3_XP_013447102.1; Sample6_XP_010473638.1; Sample6_XP_010418431.1; Sample7_XP_012086827.1; Sample4_XP_020224437.1; Sample6_XP_010430508.1; Sample8_g13119.t1; Sample2_XP_006584627.1; Sample3_XP_013447103.1; Sample2_NP_001241372.1; Sample3_XP_013447104.1;
Cluster_378	Sample1_XP_002299521.3	2	1	1	0	2	6	0	0	25	62.5	Sample1_XP_002299521.3; Sample1_XP_002299547.2; Sample6_XP_010422118.1; Sample6_XP_010434611.1; Sample6_XP_010455577.1; Sample6_XP_019084080.1; Sample3_XP_013453412.1; Sample5_XP_018727805.1; Sample2_NP_001235877.1; Sample5_XP_018727807.1; Sample6_XP_010455575.1; Sample6_XP_010455576.1;
Cluster_379	Sample1_XP_002299522.2	1	0	0	0	0	0	1	0	25	25	Sample1_XP_002299522.2; Sample7_XP_020539515.1;
Cluster_380	Sample1_XP_002299536.2	1	4	1	0	1	0	0	1	50	62.5	Sample1_XP_002299536.2; Sample5_XP_010053270.1; Sample2_NP_001235934.2; Sample2_NP_001236895.1; Sample3_XP_003630521.2; Sample8_g9755.t1; Sample2_NP_001235840.1; Sample2_XP_006584497.1;
Cluster_381	Sample1_XP_002299542.2	2	0	0	0	0	0	0	0	0	12.5	Sample1_XP_002299542.2; Sample1_XP_002303578.1;
Cluster_382	Sample1_XP_002299545.2	1	0	0	0	0	0	0	0	12.5	12.5	Sample1_XP_002299545.2;
Cluster_383	Sample1_XP_002299560.2	3	0	0	0	0	0	0	0	0	12.5	Sample1_XP_002299560.2; Sample1_XP_024453814.1; Sample1_XP_024449390.1;
Cluster_384	Sample1_XP_002299568.3	1	0	0	0	0	0	0	0	12.5	12.5	Sample1_XP_002299568.3;
Cluster_385	Sample1_XP_002299574.3	1	0	0	0	0	0	0	0	12.5	12.5	Sample1_XP_002299574.3;
Cluster_386	Sample1_XP_002299575.1	1	0	0	0	0	0	0	0	12.5	12.5	Sample1_XP_002299575.1;
Cluster_387	Sample1_XP_002299578.2	3	0	0	0	0	0	0	0	0	12.5	Sample1_XP_002299578.2; Sample1_XP_002303548.3; Sample1_XP_002325705.2;
Cluster_388	Sample1_XP_002299581.3	2	3	1	1	1	0	1	1	62.5	87.5	Sample1_XP_002299581.3; Sample3_XP_003611204.2; Sample1_XP_002303543.2; Sample8_g15774.t1; Sample2_XP_003516680.1; Sample2_XP_006573744.1; Sample2_XP_003538720.1; Sample7_XP_012087063.1; Sample4_XP_020217557.1; Sample5_XP_010053385.1;
Cluster_389	Sample1_XP_002299608.1	1	0	0	0	0	0	0	0	12.5	12.5	Sample1_XP_002299608.1;
Cluster_390	Sample1_XP_002299614.2	2	0	0	0	0	0	0	0	0	12.5	Sample1_XP_002299614.2; Sample1_XP_024438871.1;
Cluster_391	Sample1_XP_002299620.1	1	0	0	0	0	0	0	0	12.5	12.5	Sample1_XP_002299620.1;
Cluster_392	Sample1_XP_002299625.1	1	0	0	0	0	0	1	0	25	25	Sample1_XP_002299625.1; Sample7_XP_012073288.1;
Cluster_393	Sample1_XP_002299632.1	1	0	0	0	0	0	0	0	12.5	12.5	Sample1_XP_002299632.1;
Cluster_394	Sample1_XP_002299633.3	1	0	0	0	0	0	0	0	12.5	12.5	Sample1_XP_002299633.3;
Cluster_395	Sample1_XP_002299637.2	2	0	0	0	0	0	0	0	0	12.5	Sample1_XP_002299637.2; Sample1_XP_024448666.1;
Cluster_396	Sample1_XP_002299638.1	2	0	0	0	0	0	0	0	0	12.5	Sample1_XP_002299638.1; Sample1_XP_024449784.1;
Cluster_397	Sample1_XP_002299640.3	1	1	1	1	1	2	2	0	62.5	87.5	Sample1_XP_002299640.3; Sample5_XP_010033885.1; Sample7_XP_012073332.1; Sample7_XP_020535315.1; Sample3_XP_003597780.1; Sample6_XP_010487445.1; Sample4_XP_020235484.1; Sample2_XP_003542104.1; Sample6_XP_010468200.1;
Cluster_398	Sample1_XP_002299642.1	1	0	0	0	0	0	0	0	12.5	12.5	Sample1_XP_002299642.1;
Cluster_399	Sample1_XP_002299648.1	2	2	1	1	1	1	1	0	62.5	87.5	Sample1_XP_002299648.1; Sample1_XP_002314241.3; Sample2_NP_001236912.2; Sample2_NP_001241123.1; Sample3_XP_013451443.1; Sample4_XP_020226469.1; Sample5_XP_010045109.1; Sample6_XP_010473091.1; Sample7_XP_012075968.1;
Cluster_400	Sample1_XP_002299653.1	2	2	1	1	1	8	1	1	62.5	100	Sample1_XP_002299653.1; Sample6_XP_010424868.1; Sample6_XP_010502091.1; Sample6_XP_010502094.1; Sample6_XP_010502095.1; Sample6_XP_010502098.1; Sample6_XP_010502101.1; Sample6_XP_010502103.1; Sample6_XP_010502105.1; Sample7_XP_012075675.1; Sample3_XP_003592552.2; Sample2_XP_003536637.1; Sample1_XP_002314818.2; Sample2_XP_003555942.1; Sample8_g8473.t1; Sample4_XP_020210183.1; Sample5_XP_018733334.…
Cluster_401	Sample1_XP_002299657.2	3	0	0	0	0	0	0	0	0	12.5	Sample1_XP_002299657.2; Sample1_XP_024447269.1; Sample1_XP_024447281.1;
Cluster_402	Sample1_XP_002299675.3	1	0	0	0	0	0	0	0	12.5	12.5	Sample1_XP_002299675.3;
Cluster_403	Sample1_XP_002299677.1	1	0	0	0	0	0	0	0	12.5	12.5	Sample1_XP_002299677.1;
Cluster_404	Sample1_XP_002299678.2	3	1	0	1	1	0	3	0	37.5	62.5	Sample1_XP_002299678.2; Sample1_XP_024445824.1; Sample1_XP_024445826.1; Sample5_XP_010065540.1; Sample4_XP_020222748.1; Sample2_NP_001240860.1; Sample7_XP_012072848.1; Sample7_XP_012072849.1; Sample7_XP_020535112.1;
Cluster_405	Sample1_XP_002299686.1	2	0	0	0	0	0	0	0	0	12.5	Sample1_XP_002299686.1; Sample1_XP_002304083.2;
Cluster_406	Sample1_XP_002299702.1	1	0	0	0	0	0	0	0	12.5	12.5	Sample1_XP_002299702.1;
Cluster_407	Sample1_XP_002299703.1	1	0	0	0	0	0	1	0	25	25	Sample1_XP_002299703.1; Sample7_XP_012073350.1;
Cluster_408	Sample1_XP_002299712.2	1	0	0	0	0	0	1	0	25	25	Sample1_XP_002299712.2; Sample7_XP_012073371.1;
Cluster_409	Sample1_XP_002299717.3	1	0	0	0	0	0	0	0	12.5	12.5	Sample1_XP_002299717.3;
Cluster_410	Sample1_XP_002299721.1	2	0	0	0	0	0	0	0	0	12.5	Sample1_XP_002299721.1; Sample1_XP_002304211.1;
Cluster_411	Sample1_XP_002299728.3	1	0	0	0	0	0	1	0	25	25	Sample1_XP_002299728.3; Sample7_XP_012073472.1;
Cluster_412	Sample1_XP_002299733.3	1	0	0	0	0	0	0	0	12.5	12.5	Sample1_XP_002299733.3;
Cluster_413	Sample1_XP_002299736.1	1	0	0	0	0	0	0	0	12.5	12.5	Sample1_XP_002299736.1;
Cluster_414	Sample1_XP_002299740.3	6	0	0	0	3	0	1	0	12.5	37.5	Sample1_XP_002299740.3; Sample1_XP_024462908.1; Sample1_XP_024462920.1; Sample1_XP_024462925.1; Sample1_XP_002304223.2; Sample1_XP_024452862.1; Sample5_XP_010062543.1; Sample5_XP_010062544.1; Sample5_XP_018732271.1; Sample7_XP_012069072.1;
Cluster_415	Sample1_XP_002299744.3	1	0	0	0	0	0	0	0	12.5	12.5	Sample1_XP_002299744.3;
Cluster_416	Sample1_XP_002299745.1	1	0	1	0	1	0	1	0	50	50	Sample1_XP_002299745.1; Sample3_XP_003627059.1; Sample5_XP_010062551.1; Sample7_XP_012069060.1;
Cluster_417	Sample1_XP_002299747.3	1	0	0	0	0	0	0	0	12.5	12.5	Sample1_XP_002299747.3;
Cluster_418	Sample1_XP_002299749.3	1	0	0	0	0	0	0	0	12.5	12.5	Sample1_XP_002299749.3;
Cluster_419	Sample1_XP_002299753.2	1	0	0	0	0	0	0	0	12.5	12.5	Sample1_XP_002299753.2;
Cluster_420	Sample1_XP_002299755.1	1	0	0	0	0	0	0	0	12.5	12.5	Sample1_XP_002299755.1;
Cluster_421	Sample1_XP_002299780.1	1	0	0	0	0	0	0	0	12.5	12.5	Sample1_XP_002299780.1;
Cluster_422	Sample1_XP_002299784.1	1	0	0	0	0	0	0	0	12.5	12.5	Sample1_XP_002299784.1;
Cluster_423	Sample1_XP_002299788.2	3	1	1	1	2	0	1	0	50	75	Sample1_XP_002299788.2; Sample5_XP_010036687.1; Sample5_XP_010036688.1; Sample7_XP_012066495.1; Sample1_XP_024451222.1; Sample3_XP_003625815.1; Sample2_NP_001242180.2; Sample4_XP_020211918.1; Sample1_XP_002301557.3;
Cluster_424	Sample1_XP_002299789.1	2	2	1	1	1	5	1	0	50	87.5	Sample1_XP_002299789.1; Sample1_XP_006379064.1; Sample2_NP_001236162.1; Sample6_XP_010461982.1; Sample6_XP_010479633.1; Sample6_XP_010500725.1; Sample6_XP_019094702.1; Sample6_XP_019094703.1; Sample4_XP_020230122.1; Sample5_XP_010031766.1; Sample7_XP_012090039.1; Sample2_XP_003517521.1; Sample3_XP_003610955.1;
Cluster_425	Sample1_XP_002299791.3	2	0	0	0	1	0	1	0	25	37.5	Sample1_XP_002299791.3; Sample5_XP_010045033.1; Sample7_XP_012090044.1; Sample1_XP_024463942.1;
Cluster_426	Sample1_XP_002299800.2	2	0	0	0	1	0	1	0	25	37.5	Sample1_XP_002299800.2; Sample7_XP_012067359.1; Sample5_XP_010043423.1; Sample1_XP_002314095.1;
Cluster_427	Sample1_XP_002299802.3	3	0	0	0	0	0	1	0	12.5	25	Sample1_XP_002299802.3; Sample7_XP_012067418.1; Sample1_XP_002314096.3; Sample1_XP_024464139.1;
Cluster_428	Sample1_XP_002299814.1	1	2	1	1	1	5	1	0	62.5	87.5	Sample1_XP_002299814.1; Sample7_XP_012067697.1; Sample6_XP_010475476.1; Sample6_XP_019095282.1; Sample2_XP_003539282.1; Sample2_XP_003551286.1; Sample3_XP_013460228.1; Sample5_XP_010043437.1; Sample6_XP_010482768.1; Sample6_XP_010457889.1; Sample6_XP_010487249.1; Sample4_XP_020221918.1;
Cluster_429	Sample1_XP_002299820.3	2	2	2	2	2	3	1	2	12.5	100	Sample1_XP_002299820.3; Sample2_XP_003544876.2; Sample8_g25148.t1; Sample8_g14960.t1; Sample2_XP_003538284.1; Sample5_XP_010033023.1; Sample4_XP_020210259.1; Sample4_XP_020224547.1; Sample5_XP_010043449.1; Sample6_XP_010443636.1; Sample6_XP_010454344.1; Sample6_XP_010483494.1; Sample1_XP_002314117.1; Sample7_XP_012067915.1; Sample3_XP_003615606.1; Sample3_XP_013460178.1;
Cluster_430	Sample1_XP_002299836.3	2	0	0	0	0	0	0	0	0	12.5	Sample1_XP_002299836.3; Sample1_XP_002299837.2;
Cluster_431	Sample1_XP_002299841.2	3	0	0	0	0	0	0	0	0	12.5	Sample1_XP_002299841.2; Sample1_XP_024438098.1; Sample1_XP_002314139.2;
Cluster_432	Sample1_XP_002299843.1	1	0	0	0	0	0	0	0	12.5	12.5	Sample1_XP_002299843.1;
Cluster_433	Sample1_XP_002299848.2	1	0	0	0	0	0	1	0	25	25	Sample1_XP_002299848.2; Sample7_XP_012066956.1;
Cluster_434	Sample1_XP_002299854.3	1	0	0	0	0	0	0	0	12.5	12.5	Sample1_XP_002299854.3;
Cluster_435	Sample1_XP_002299864.2	2	0	0	0	0	0	0	0	0	12.5	Sample1_XP_002299864.2; Sample1_XP_002314169.1;
Cluster_436	Sample1_XP_002299872.1	2	0	0	0	0	0	0	0	0	12.5	Sample1_XP_002299872.1; Sample1_XP_024464127.1;
Cluster_437	Sample1_XP_002299877.3	1	0	0	0	0	0	0	0	12.5	12.5	Sample1_XP_002299877.3;
Cluster_438	Sample1_XP_002299880.1	2	0	0	0	0	0	1	0	12.5	25	Sample1_XP_002299880.1; Sample1_XP_002314190.1; Sample7_XP_012065016.1;
Cluster_439	Sample1_XP_002299882.3	1	0	0	0	0	0	0	0	12.5	12.5	Sample1_XP_002299882.3;
Cluster_440	Sample1_XP_002299886.3	1	0	0	0	0	0	0	0	12.5	12.5	Sample1_XP_002299886.3;
Cluster_441	Sample1_XP_002299891.3	2	0	0	0	0	0	0	0	0	12.5	Sample1_XP_002299891.3; Sample1_XP_002314198.3;
Cluster_442	Sample1_XP_002299892.2	3	0	0	0	0	0	0	0	0	12.5	Sample1_XP_002299892.2; Sample1_XP_002314199.1; Sample1_XP_024461175.1;
Cluster_443	Sample1_XP_002299895.2	2	0	0	0	1	3	1	0	25	50	Sample1_XP_002299895.2; Sample1_XP_006385420.1; Sample6_XP_010428191.1; Sample6_XP_010416061.1; Sample6_XP_010471334.1; Sample7_XP_012068957.1; Sample5_XP_010033769.1;
Cluster_444	Sample1_XP_002299896.2	1	0	0	0	0	0	0	0	12.5	12.5	Sample1_XP_002299896.2;
Cluster_445	Sample1_XP_002299905.2	1	0	0	0	0	0	0	0	12.5	12.5	Sample1_XP_002299905.2;
Cluster_446	Sample1_XP_002299906.1	9	0	0	0	0	0	0	0	0	12.5	Sample1_XP_002299906.1; Sample1_XP_024453865.1; Sample1_XP_024464100.1; Sample1_XP_024464101.1; Sample1_XP_024464102.1; Sample1_XP_024464103.1; Sample1_XP_024464104.1; Sample1_XP_024464105.1; Sample1_XP_024453900.1;
Cluster_447	Sample1_XP_002299915.2	1	0	0	0	0	0	0	0	12.5	12.5	Sample1_XP_002299915.2;
Cluster_448	Sample1_XP_002299916.2	1	0	0	0	0	0	0	0	12.5	12.5	Sample1_XP_002299916.2;
Cluster_449	Sample1_XP_002299922.3	10	0	0	0	0	0	0	0	0	12.5	Sample1_XP_002299922.3; Sample1_XP_024450705.1; Sample1_XP_024450711.1; Sample1_XP_024450713.1; Sample1_XP_024450723.1; Sample1_XP_024450725.1; Sample1_XP_024450728.1; Sample1_XP_024450733.1; Sample1_XP_024450737.1; Sample1_XP_024450741.1;
Cluster_450	Sample1_XP_002299930.1	4	2	5	1	0	3	2	1	25	87.5	Sample1_XP_002299930.1; Sample1_XP_006370633.1; Sample1_XP_006372946.1; Sample1_XP_006380307.1; Sample2_XP_006593989.1; Sample2_XP_014625305.1; Sample3_XP_003607671.1; Sample3_XP_003627152.2; Sample3_XP_013446615.1; Sample3_XP_013456714.1; Sample3_XP_013457124.1; Sample4_XP_020236926.1; Sample6_XP_010423137.1; Sample6_XP_010447068.1; Sample6_XP_010455857.1; Sample7_XP_012070744.1; Sample7_XP_0120…
Cluster_451	Sample1_XP_002299933.2	1	2	1	1	1	4	2	0	50	87.5	Sample1_XP_002299933.2; Sample3_XP_003604363.2; Sample5_XP_010033976.1; Sample6_XP_010479758.1; Sample6_XP_010479759.1; Sample6_XP_010462087.1; Sample6_XP_010500850.1; Sample2_XP_003531724.1; Sample2_XP_003528305.1; Sample4_XP_020238196.1; Sample7_XP_012073133.1; Sample7_XP_012073134.1;
Cluster_452	Sample1_XP_002299939.2	3	0	0	0	0	0	0	0	0	12.5	Sample1_XP_002299939.2; Sample1_XP_024464897.1; Sample1_XP_024464898.1;
Cluster_453	Sample1_XP_002299944.2	1	0	0	0	0	0	0	0	12.5	12.5	Sample1_XP_002299944.2;
Cluster_454	Sample1_XP_002299946.2	3	0	0	0	0	0	1	0	12.5	25	Sample1_XP_002299946.2; Sample1_XP_002313300.2; Sample1_XP_024464619.1; Sample7_XP_012065557.1;
Cluster_455	Sample1_XP_002299956.1	6	0	0	0	0	0	0	0	0	12.5	Sample1_XP_002299956.1; Sample1_XP_002299955.2; Sample1_XP_002313286.1; Sample1_XP_006369642.1; Sample1_XP_006369644.1; Sample1_XP_002299954.1;
Cluster_456	Sample1_XP_002299957.1	2	0	0	0	0	0	0	0	0	12.5	Sample1_XP_002299957.1; Sample1_XP_024464189.1;
Cluster_457	Sample1_XP_002299958.1	4	0	0	0	0	0	0	0	0	12.5	Sample1_XP_002299958.1; Sample1_XP_002313278.2; Sample1_XP_002313279.3; Sample1_XP_002313284.1;
Cluster_458	Sample1_XP_002299959.3	1	0	0	0	0	0	1	0	25	25	Sample1_XP_002299959.3; Sample7_XP_020532889.1;
Cluster_459	Sample1_XP_002299960.1	1	1	1	1	4	3	3	0	50	87.5	Sample1_XP_002299960.1; Sample7_XP_012065516.1; Sample7_XP_012065517.1; Sample5_XP_010032398.1; Sample5_XP_010032399.1; Sample5_XP_010032400.1; Sample5_XP_010032401.1; Sample7_XP_012065518.1; Sample6_XP_010439213.1; Sample6_XP_010442214.1; Sample6_XP_010482048.1; Sample3_XP_013445022.1; Sample2_XP_003540540.1; Sample4_XP_020208362.1;
Cluster_460	Sample1_XP_002299964.1	2	0	0	0	0	0	1	0	12.5	25	Sample1_XP_002299964.1; Sample1_XP_002313276.3; Sample7_XP_012076012.1;
Cluster_461	Sample1_XP_002299965.1	2	6	0	1	0	0	1	0	25	50	Sample1_XP_002299965.1; Sample1_XP_024446633.1; Sample7_XP_012076014.1; Sample2_XP_003529494.1; Sample2_XP_003556797.1; Sample2_XP_006583989.1; Sample2_XP_006583990.1; Sample2_XP_006605606.1; Sample2_XP_014627759.1; Sample4_XP_020222966.1;
Cluster_462	Sample1_XP_002299979.3	2	0	0	0	0	0	0	0	0	12.5	Sample1_XP_002299979.3; Sample1_XP_002313259.2;
Cluster_463	Sample1_XP_002299983.1	2	0	0	0	0	0	1	0	12.5	25	Sample1_XP_002299983.1; Sample1_XP_002313253.3; Sample7_XP_012065932.2;
Cluster_464	Sample1_XP_002299986.2	1	0	0	0	0	0	0	0	12.5	12.5	Sample1_XP_002299986.2;
Cluster_465	Sample1_XP_002299987.1	7	7	2	2	4	6	2	1	12.5	100	Sample1_XP_002299987.1; Sample1_XP_002299988.1; Sample1_XP_002313248.1; Sample1_XP_002313249.1; Sample1_XP_006369663.1; Sample1_XP_024441679.1; Sample1_XP_024464031.1; Sample2_NP_001235659.1; Sample2_XP_003551262.1; Sample2_XP_006590256.1; Sample2_XP_006590257.1; Sample2_XP_006602087.1; Sample2_XP_006602088.1; Sample2_XP_025980055.1; Sample3_XP_003605017.1; Sample3_XP_013460278.1; Sample4_XP_0202…
Cluster_466	Sample1_XP_002299993.1	2	2	1	0	1	0	0	0	25	50	Sample1_XP_002299993.1; Sample1_XP_002313244.3; Sample5_XP_010043412.1; Sample2_XP_006591239.1; Sample2_XP_003544893.1; Sample3_XP_003615761.1;
Cluster_467	Sample1_XP_002299996.2	2	0	0	0	5	0	1	0	12.5	37.5	Sample1_XP_002299996.2; Sample1_XP_024464124.1; Sample5_XP_010069238.1; Sample5_XP_018717456.1; Sample5_XP_018717457.1; Sample5_XP_018718758.1; Sample7_XP_020537441.1; Sample5_XP_018718759.1;
Cluster_468	Sample1_XP_002300000.3	1	0	1	1	0	4	0	1	50	62.5	Sample1_XP_002300000.3; Sample4_XP_020202542.1; Sample6_XP_019093827.1; Sample6_XP_010452579.1; Sample6_XP_010491209.1; Sample6_XP_010510409.1; Sample3_XP_013454158.1; Sample8_g10819.t1;
Cluster_469	Sample1_XP_002300001.2	4	0	0	0	1	2	1	0	25	50	Sample1_XP_002300001.2; Sample7_XP_012078969.1; Sample1_XP_002313229.2; Sample1_XP_024463919.1; Sample1_XP_024463920.1; Sample6_XP_010443589.1; Sample6_XP_010483450.1; Sample5_XP_010033004.1;
Cluster_470	Sample1_XP_002300004.2	2	0	0	0	0	0	0	0	0	12.5	Sample1_XP_002300004.2; Sample1_XP_024449610.1;
Cluster_471	Sample1_XP_002300005.1	1	0	0	0	0	0	1	0	25	25	Sample1_XP_002300005.1; Sample7_XP_012078589.1;
Cluster_472	Sample1_XP_002300008.3	3	3	4	1	1	0	1	0	37.5	75	Sample1_XP_002300008.3; Sample1_XP_002313217.2; Sample2_XP_003531010.1; Sample7_XP_012074593.1; Sample4_XP_020222805.1; Sample2_XP_003529258.1; Sample3_XP_003608372.2; Sample5_XP_010029988.1; Sample2_XP_003547102.1; Sample3_XP_003593285.1; Sample3_XP_013462422.1; Sample3_XP_013462423.1; Sample1_XP_024464727.1;
Cluster_473	Sample1_XP_002300017.3	1	0	0	0	0	0	0	0	12.5	12.5	Sample1_XP_002300017.3;
Cluster_474	Sample1_XP_002300023.3	1	2	1	1	3	3	1	0	50	87.5	Sample1_XP_002300023.3; Sample7_XP_012082288.1; Sample6_XP_010467025.1; Sample6_XP_010488712.1; Sample6_XP_010518613.1; Sample5_XP_010033254.1; Sample5_XP_010033255.1; Sample5_XP_018719790.1; Sample2_NP_001236326.1; Sample2_NP_001238394.2; Sample3_XP_013450890.1; Sample4_XP_020202754.1;
Cluster_475	Sample1_XP_002300027.1	2	0	0	0	0	0	0	0	0	12.5	Sample1_XP_002300027.1; Sample1_XP_024457973.1;
Cluster_476	Sample1_XP_002300032.1	1	0	0	0	0	0	0	0	12.5	12.5	Sample1_XP_002300032.1;
Cluster_477	Sample1_XP_002300033.2	1	0	0	0	0	0	0	0	12.5	12.5	Sample1_XP_002300033.2;
Cluster_478	Sample1_XP_002300039.3	1	2	1	1	2	2	2	0	37.5	87.5	Sample1_XP_002300039.3; Sample6_XP_010492263.1; Sample6_XP_010492264.1; Sample7_XP_012081321.1; Sample7_XP_012081330.1; Sample3_XP_003630312.2; Sample5_XP_010029141.1; Sample2_XP_003554818.1; Sample5_XP_010029142.1; Sample2_XP_003524559.1; Sample4_XP_020227582.1;
Cluster_479	Sample1_XP_002300040.1	1	0	0	0	0	0	0	0	12.5	12.5	Sample1_XP_002300040.1;
Cluster_480	Sample1_XP_002300042.3	1	0	0	0	0	0	0	0	12.5	12.5	Sample1_XP_002300042.3;
Cluster_481	Sample1_XP_002300044.1	1	0	0	0	0	0	0	0	12.5	12.5	Sample1_XP_002300044.1;
Cluster_482	Sample1_XP_002300058.1	1	0	0	0	0	0	0	0	12.5	12.5	Sample1_XP_002300058.1;
Cluster_483	Sample1_XP_002300063.1	3	4	2	2	5	6	2	0	0	87.5	Sample1_XP_002300063.1; Sample1_XP_002308823.2; Sample1_XP_002323180.1; Sample2_NP_001236951.1; Sample2_NP_001241619.1; Sample2_XP_003531105.1; Sample2_XP_003546393.1; Sample3_XP_003592964.1; Sample3_XP_003594893.2; Sample4_XP_020221499.1; Sample4_XP_020232468.1; Sample5_XP_010052670.1; Sample5_XP_010056834.1; Sample5_XP_010056839.1; Sample5_XP_010057041.1; Sample5_XP_018723164.1; Sample6_XP_0104…
Cluster_484	Sample1_XP_002300067.2	1	0	0	0	0	0	1	0	25	25	Sample1_XP_002300067.2; Sample7_XP_012072799.2;
Cluster_485	Sample1_XP_002300070.1	2	2	2	2	1	0	1	1	37.5	87.5	Sample1_XP_002300070.1; Sample1_XP_024436787.1; Sample5_XP_010033352.1; Sample2_NP_001239668.1; Sample4_XP_020203757.1; Sample3_XP_003618792.1; Sample2_XP_006604113.1; Sample4_XP_020210689.1; Sample3_XP_003618794.1; Sample7_XP_012071469.1; Sample8_g13469.t1;
Cluster_486	Sample1_XP_002300077.2	2	0	0	0	0	0	0	0	0	12.5	Sample1_XP_002300077.2; Sample1_XP_002300078.3;
Cluster_487	Sample1_XP_002300079.3	6	0	0	0	0	0	0	0	0	12.5	Sample1_XP_002300079.3; Sample1_XP_024452788.1; Sample1_XP_024452796.1; Sample1_XP_006369955.1; Sample1_XP_024452802.1; Sample1_XP_024452812.1;
Cluster_488	Sample1_XP_002300083.2	1	0	0	0	0	0	0	0	12.5	12.5	Sample1_XP_002300083.2;
Cluster_489	Sample1_XP_002300085.1	1	0	0	0	0	0	1	0	25	25	Sample1_XP_002300085.1; Sample7_XP_012071050.1;
Cluster_490	Sample1_XP_002300098.1	2	0	0	0	0	0	0	0	0	12.5	Sample1_XP_002300098.1; Sample1_XP_024448746.1;
Cluster_491	Sample1_XP_002300102.1	1	0	0	0	0	0	0	0	12.5	12.5	Sample1_XP_002300102.1;
Cluster_492	Sample1_XP_002300103.2	1	0	0	0	0	0	1	0	25	25	Sample1_XP_002300103.2; Sample7_XP_012072718.1;
Cluster_493	Sample1_XP_002300105.3	1	1	1	1	3	4	1	0	62.5	87.5	Sample1_XP_002300105.3; Sample6_XP_010425451.1; Sample6_XP_010502673.1; Sample6_XP_010514397.1; Sample6_XP_010514398.1; Sample5_XP_010028999.1; Sample5_XP_010029000.1; Sample5_XP_010029001.1; Sample3_XP_013448097.1; Sample4_XP_020203683.1; Sample7_XP_012070431.1; Sample2_XP_003547648.1;
Cluster_494	Sample1_XP_002300108.3	1	2	1	1	1	3	1	0	62.5	87.5	Sample1_XP_002300108.3; Sample5_XP_010023526.1; Sample2_NP_001241269.1; Sample6_XP_010417987.1; Sample6_XP_010473233.1; Sample6_XP_010510939.1; Sample2_XP_003552024.1; Sample7_XP_012085403.1; Sample3_XP_013446016.1; Sample4_XP_020226622.1;
Cluster_495	Sample1_XP_002300109.1	1	0	0	0	0	0	0	0	12.5	12.5	Sample1_XP_002300109.1;
Cluster_496	Sample1_XP_002300111.3	2	0	0	0	1	0	1	0	25	37.5	Sample1_XP_002300111.3; Sample1_XP_024440818.1; Sample7_XP_012070284.1; Sample5_XP_010028991.1;
Cluster_497	Sample1_XP_002300128.1	2	0	0	0	0	0	1	0	12.5	25	Sample1_XP_002300128.1; Sample1_XP_006373238.1; Sample7_XP_012067293.1;
Cluster_498	Sample1_XP_002300131.2	1	0	0	0	0	0	1	0	25	25	Sample1_XP_002300131.2; Sample7_XP_012067298.1;
Cluster_499	Sample1_XP_002300139.1	1	0	0	0	0	0	0	0	12.5	12.5	Sample1_XP_002300139.1;
Cluster_500	Sample1_XP_002300141.3	3	0	0	0	0	0	0	0	0	12.5	Sample1_XP_002300141.3; Sample1_XP_024448964.1; Sample1_XP_024449015.1;
Cluster_501	Sample1_XP_002300144.2	1	0	0	0	0	0	5	0	12.5	25	Sample1_XP_002300144.2; Sample7_XP_012067334.1; Sample7_XP_020533553.1; Sample7_XP_020533554.1; Sample7_XP_020533555.1; Sample7_XP_020533556.1;
Cluster_502	Sample1_XP_002300145.1	1	0	0	0	0	0	0	0	12.5	12.5	Sample1_XP_002300145.1;
Cluster_503	Sample1_XP_002300147.1	2	3	2	3	6	6	1	1	25	100	Sample1_XP_002300147.1; Sample1_XP_006373090.1; Sample2_NP_001304442.1; Sample2_XP_003531217.1; Sample2_XP_003538528.1; Sample3_XP_003601687.1; Sample3_XP_003629610.1; Sample4_XP_020225432.1; Sample4_XP_020226163.1; Sample5_XP_010023650.1; Sample5_XP_010052042.1; Sample6_XP_010435212.1; Sample6_XP_010450125.1; Sample6_XP_010450146.1; Sample6_XP_010466740.1; Sample6_XP_010488460.1; Sample6_XP_0105…
Cluster_504	Sample1_XP_002300154.1	1	0	0	0	0	0	0	0	12.5	12.5	Sample1_XP_002300154.1;
Cluster_505	Sample1_XP_002300156.3	4	3	2	1	0	1	4	0	25	75	Sample1_XP_002300156.3; Sample2_XP_006575632.1; Sample2_XP_003545390.1; Sample2_XP_006595768.1; Sample7_XP_012074478.1; Sample7_XP_012074479.1; Sample7_XP_012074480.1; Sample7_XP_012074481.1; Sample4_XP_020236740.1; Sample1_XP_024464731.1; Sample1_XP_024464732.1; Sample1_XP_024464733.1; Sample3_XP_003600162.2; Sample6_XP_010488838.1; Sample3_XP_013459584.1;
Cluster_506	Sample1_XP_002300160.2	1	0	0	0	0	0	0	0	12.5	12.5	Sample1_XP_002300160.2;
Cluster_507	Sample1_XP_002300166.2	2	0	0	0	0	0	2	0	0	25	Sample1_XP_002300166.2; Sample7_XP_012071119.1; Sample7_XP_012071120.1; Sample1_XP_024449788.1;
Cluster_508	Sample1_XP_002300167.1	3	2	1	1	1	3	1	0	50	87.5	Sample1_XP_002300167.1; Sample2_XP_003524943.1; Sample2_XP_003531230.1; Sample1_XP_002323789.2; Sample4_XP_020206127.1; Sample6_XP_010457544.1; Sample6_XP_010475152.1; Sample6_XP_010484327.1; Sample5_XP_010023686.1; Sample7_XP_012071121.1; Sample1_XP_024443971.1; Sample3_XP_003629679.1;
Cluster_509	Sample1_XP_002300168.1	3	2	1	1	1	6	1	0	50	87.5	Sample1_XP_002300168.1; Sample1_XP_002316810.1; Sample1_XP_006377720.1; Sample2_NP_001237746.1; Sample2_NP_001241529.1; Sample3_XP_013448631.1; Sample4_XP_020207669.1; Sample5_XP_010069641.1; Sample6_XP_010450282.1; Sample6_XP_010466924.1; Sample6_XP_010488613.1; Sample6_XP_010496003.1; Sample6_XP_010513809.1; Sample6_XP_019092069.1; Sample7_XP_012085088.1;
Cluster_510	Sample1_XP_002300172.3	2	0	0	0	0	0	4	0	0	25	Sample1_XP_002300172.3; Sample1_XP_024455572.1; Sample7_XP_020534443.1; Sample7_XP_012071148.1; Sample7_XP_020534444.1; Sample7_XP_020534445.1;
Cluster_511	Sample1_XP_002300179.3	1	0	0	0	0	0	0	0	12.5	12.5	Sample1_XP_002300179.3;
Cluster_512	Sample1_XP_002300181.1	2	0	0	0	0	0	0	0	0	12.5	Sample1_XP_002300181.1; Sample1_XP_002323768.3;
Cluster_513	Sample1_XP_002300185.3	1	0	0	0	0	0	0	0	12.5	12.5	Sample1_XP_002300185.3;
Cluster_514	Sample1_XP_002300187.3	3	0	0	0	0	0	1	0	12.5	25	Sample1_XP_002300187.3; Sample1_XP_002323754.1; Sample1_XP_024442178.1; Sample7_XP_012069150.1;
Cluster_515	Sample1_XP_002300189.2	5	0	0	0	0	0	1	0	12.5	25	Sample1_XP_002300189.2; Sample1_XP_024458897.1; Sample1_XP_024458901.1; Sample1_XP_024458907.1; Sample1_XP_024464705.1; Sample7_XP_020534058.1;
Cluster_516	Sample1_XP_002300193.3	1	0	0	0	0	0	0	0	12.5	12.5	Sample1_XP_002300193.3;
Cluster_517	Sample1_XP_002300194.3	2	2	1	1	0	3	1	1	50	87.5	Sample1_XP_002300194.3; Sample1_XP_002323748.1; Sample7_XP_012069162.1; Sample3_XP_003593234.1; Sample6_XP_010444361.1; Sample6_XP_010484204.1; Sample2_XP_003547089.1; Sample6_XP_010461628.1; Sample8_g7861.t1; Sample2_XP_003531538.1; Sample4_XP_020220781.1;
Cluster_518	Sample1_XP_002300196.1	1	0	0	0	0	0	0	0	12.5	12.5	Sample1_XP_002300196.1;
Cluster_519	Sample1_XP_002300198.1	1	0	0	0	0	0	0	0	12.5	12.5	Sample1_XP_002300198.1;
Cluster_520	Sample1_XP_002300199.1	1	0	0	0	0	0	0	0	12.5	12.5	Sample1_XP_002300199.1;
Cluster_521	Sample1_XP_002300201.3	5	0	0	0	0	0	2	0	0	25	Sample1_XP_002300201.3; Sample1_XP_024444328.1; Sample7_XP_012086052.1; Sample7_XP_012086053.1; Sample1_XP_024447626.1; Sample1_XP_024447627.1; Sample1_XP_024447628.1;
Cluster_522	Sample1_XP_002300202.3	1	0	0	0	0	0	1	0	25	25	Sample1_XP_002300202.3; Sample7_XP_012075322.1;
Cluster_523	Sample1_XP_002300206.2	2	0	0	0	0	0	0	0	0	12.5	Sample1_XP_002300206.2; Sample1_XP_006370925.2;
Cluster_524	Sample1_XP_002300213.1	1	0	0	0	0	0	0	0	12.5	12.5	Sample1_XP_002300213.1;
Cluster_525	Sample1_XP_002300218.2	8	0	0	0	0	0	0	0	0	12.5	Sample1_XP_002300218.2; Sample1_XP_024448852.1; Sample1_XP_024448853.1; Sample1_XP_024448854.1; Sample1_XP_006370900.2; Sample1_XP_024446839.1; Sample1_XP_024446840.1; Sample1_XP_024442070.1;
Cluster_526	Sample1_XP_002300224.3	4	0	0	0	0	0	0	0	0	12.5	Sample1_XP_002300224.3; Sample1_XP_024438662.1; Sample1_XP_024438668.1; Sample1_XP_002313858.2;
Cluster_527	Sample1_XP_002300226.2	3	0	0	0	0	0	0	0	0	12.5	Sample1_XP_002300226.2; Sample1_XP_024464381.1; Sample1_XP_024464382.1;
Cluster_528	Sample1_XP_002300230.2	4	0	0	0	0	0	4	0	0	25	Sample1_XP_002300230.2; Sample1_XP_024452412.1; Sample1_XP_024452416.1; Sample1_XP_024452422.1; Sample7_XP_012066693.1; Sample7_XP_012066768.1; Sample7_XP_012066825.1; Sample7_XP_012066978.1;
Cluster_529	Sample1_XP_002300234.1	1	0	0	0	0	0	0	0	12.5	12.5	Sample1_XP_002300234.1;
Cluster_530	Sample1_XP_002300239.1	2	0	0	0	0	0	1	0	12.5	25	Sample1_XP_002300239.1; Sample1_XP_002313873.3; Sample7_XP_012075852.1;
Cluster_531	Sample1_XP_002300242.3	1	0	0	0	0	0	0	0	12.5	12.5	Sample1_XP_002300242.3;
Cluster_532	Sample1_XP_002300264.3	1	0	0	0	0	0	0	0	12.5	12.5	Sample1_XP_002300264.3;
Cluster_533	Sample1_XP_002300267.1	1	0	0	0	0	0	0	0	12.5	12.5	Sample1_XP_002300267.1;
Cluster_534	Sample1_XP_002300273.2	1	0	0	0	0	0	2	0	12.5	25	Sample1_XP_002300273.2; Sample7_XP_020532436.1; Sample7_XP_012093125.1;
Cluster_535	Sample1_XP_002300278.1	1	0	0	0	0	0	1	0	25	25	Sample1_XP_002300278.1; Sample7_XP_012093150.1;
Cluster_536	Sample1_XP_002300286.2	3	0	0	0	0	0	1	0	12.5	25	Sample1_XP_002300286.2; Sample1_XP_024449649.1; Sample1_XP_006379159.1; Sample7_XP_012093181.1;
Cluster_537	Sample1_XP_002300289.1	1	0	0	0	0	0	0	0	12.5	12.5	Sample1_XP_002300289.1;
Cluster_538	Sample1_XP_002300290.3	2	0	0	0	0	0	0	0	0	12.5	Sample1_XP_002300290.3; Sample1_XP_024448886.1;
Cluster_539	Sample1_XP_002300292.3	1	0	0	0	0	0	0	0	12.5	12.5	Sample1_XP_002300292.3;
Cluster_540	Sample1_XP_002300295.1	5	2	1	1	2	7	4	0	25	87.5	Sample1_XP_002300295.1; Sample1_XP_002313939.1; Sample1_XP_006369709.1; Sample1_XP_006379151.1; Sample1_XP_006379152.1; Sample2_NP_001240175.1; Sample3_XP_003593353.1; Sample4_XP_020233994.1; Sample5_XP_010023340.1; Sample5_XP_010065828.1; Sample7_XP_012079462.1; Sample7_XP_012079464.1; Sample2_NP_001241287.1; Sample6_XP_010426495.1; Sample6_XP_010503636.1; Sample6_XP_010515331.1; Sample7_XP_0120…
Cluster_541	Sample1_XP_002300315.2	1	0	0	0	0	0	0	0	12.5	12.5	Sample1_XP_002300315.2;
Cluster_542	Sample1_XP_002300323.2	1	0	0	0	0	0	0	0	12.5	12.5	Sample1_XP_002300323.2;
Cluster_543	Sample1_XP_002300329.3	1	0	0	0	0	0	0	0	12.5	12.5	Sample1_XP_002300329.3;
Cluster_544	Sample1_XP_002300335.1	1	0	0	0	0	0	0	0	12.5	12.5	Sample1_XP_002300335.1;
Cluster_545	Sample1_XP_002300344.2	4	0	0	0	0	0	2	0	0	25	Sample1_XP_002300344.2; Sample1_XP_024442863.1; Sample7_XP_012070937.1; Sample7_XP_012070938.1; Sample1_XP_024437089.1; Sample1_XP_024437090.1;
Cluster_546	Sample1_XP_002300357.2	1	0	0	0	0	0	0	0	12.5	12.5	Sample1_XP_002300357.2;
Cluster_547	Sample1_XP_002300358.3	6	0	0	0	0	0	1	0	12.5	25	Sample1_XP_002300358.3; Sample1_XP_024442784.1; Sample1_XP_024442790.1; Sample1_XP_024442798.1; Sample1_XP_024442803.1; Sample1_XP_024442806.1; Sample7_XP_012070969.1;
Cluster_548	Sample1_XP_002300359.2	2	0	0	0	0	0	2	0	0	25	Sample1_XP_002300359.2; Sample1_XP_024442760.1; Sample7_XP_012079176.1; Sample7_XP_020537223.1;
Cluster_549	Sample1_XP_002300362.2	2	0	0	0	0	0	2	0	0	25	Sample1_XP_002300362.2; Sample7_XP_012070981.1; Sample1_XP_006369995.2; Sample7_XP_012070979.1;
Cluster_550	Sample1_XP_002300367.2	1	0	0	0	0	0	0	0	12.5	12.5	Sample1_XP_002300367.2;
Cluster_551	Sample1_XP_002300368.3	6	0	0	0	0	0	0	0	0	12.5	Sample1_XP_002300368.3; Sample1_XP_024437074.1; Sample1_XP_024437892.1; Sample1_XP_024437949.1; Sample1_XP_024465455.1; Sample1_XP_024437911.1;
Cluster_552	Sample1_XP_002300378.1	1	0	0	0	0	0	0	0	12.5	12.5	Sample1_XP_002300378.1;
Cluster_553	Sample1_XP_002300384.1	2	0	0	0	1	0	1	0	25	37.5	Sample1_XP_002300384.1; Sample5_XP_010061436.1; Sample7_XP_012071048.1; Sample1_XP_024449426.1;
Cluster_554	Sample1_XP_002300385.1	1	0	0	0	0	0	1	0	25	25	Sample1_XP_002300385.1; Sample7_XP_012071041.1;
Cluster_555	Sample1_XP_002300391.2	2	0	0	0	0	0	0	0	0	12.5	Sample1_XP_002300391.2; Sample1_XP_002323967.1;
Cluster_556	Sample1_XP_002300396.3	1	0	0	0	0	0	0	0	12.5	12.5	Sample1_XP_002300396.3;
Cluster_557	Sample1_XP_002300401.2	2	0	0	1	0	0	1	0	25	37.5	Sample1_XP_002300401.2; Sample7_XP_012075631.1; Sample1_XP_002316803.2; Sample4_XP_020238356.1;
Cluster_558	Sample1_XP_002300412.2	4	0	0	0	0	0	0	0	0	12.5	Sample1_XP_002300412.2; Sample1_XP_002300413.3; Sample1_XP_002300414.3; Sample1_XP_024466006.1;
Cluster_559	Sample1_XP_002300415.3	1	0	0	0	0	0	0	0	12.5	12.5	Sample1_XP_002300415.3;
Cluster_560	Sample1_XP_002300416.2	1	0	0	0	0	0	0	0	12.5	12.5	Sample1_XP_002300416.2;
Cluster_561	Sample1_XP_002300421.3	1	0	0	0	0	0	0	0	12.5	12.5	Sample1_XP_002300421.3;
Cluster_562	Sample1_XP_002300422.2	1	0	0	0	0	0	0	0	12.5	12.5	Sample1_XP_002300422.2;
Cluster_563	Sample1_XP_002300425.3	1	0	0	0	0	0	0	0	12.5	12.5	Sample1_XP_002300425.3;
Cluster_564	Sample1_XP_002300429.1	2	0	0	0	0	0	0	0	0	12.5	Sample1_XP_002300429.1; Sample1_XP_002316791.1;
Cluster_565	Sample1_XP_002300437.3	1	0	0	0	0	0	0	0	12.5	12.5	Sample1_XP_002300437.3;
Cluster_566	Sample1_XP_002300443.2	3	0	0	0	0	0	0	0	0	12.5	Sample1_XP_002300443.2; Sample1_XP_024459213.1; Sample1_XP_024459219.1;
Cluster_567	Sample1_XP_002300445.2	3	6	0	1	1	0	2	0	25	62.5	Sample1_XP_002300445.2; Sample2_XP_014622799.1; Sample2_XP_014622800.1; Sample2_XP_014622801.1; Sample2_XP_014622802.1; Sample1_XP_024464788.1; Sample1_XP_024464796.1; Sample2_XP_014621353.1; Sample2_XP_006596937.1; Sample4_XP_020204919.1; Sample7_XP_012070211.1; Sample7_XP_012070212.1; Sample5_XP_010060769.1;
Cluster_568	Sample1_XP_002300449.3	1	0	0	0	0	0	0	0	12.5	12.5	Sample1_XP_002300449.3;
Cluster_569	Sample1_XP_002300452.3	2	0	0	0	0	0	0	0	0	12.5	Sample1_XP_002300452.3; Sample1_XP_006370058.2;
Cluster_570	Sample1_XP_002300453.1	1	0	0	0	0	0	2	0	12.5	25	Sample1_XP_002300453.1; Sample7_XP_012070915.1; Sample7_XP_012087516.1;
Cluster_571	Sample1_XP_002300458.3	6	0	0	0	0	0	1	0	12.5	25	Sample1_XP_002300458.3; Sample1_XP_006377713.1; Sample1_XP_024443526.1; Sample1_XP_024443534.1; Sample1_XP_024443540.1; Sample1_XP_024467555.1; Sample7_XP_020536011.1;
Cluster_572	Sample1_XP_002300474.2	5	2	1	2	4	8	3	0	12.5	87.5	Sample1_XP_002300474.2; Sample1_XP_002317598.1; Sample1_XP_024437171.1; Sample1_XP_024464538.1; Sample1_XP_024464540.1; Sample2_NP_001236327.2; Sample2_XP_003519575.1; Sample3_XP_003617539.1; Sample4_XP_020203071.1; Sample4_XP_020203079.1; Sample5_XP_010060351.1; Sample5_XP_010060352.1; Sample5_XP_010060353.1; Sample5_XP_010060354.1; Sample6_XP_010461921.1; Sample6_XP_010461922.1; Sample6_XP_0104…
Cluster_573	Sample1_XP_002300475.1	3	0	0	0	0	0	1	0	12.5	25	Sample1_XP_002300475.1; Sample1_XP_002317599.1; Sample1_XP_006388656.1; Sample7_XP_012070823.1;
Cluster_574	Sample1_XP_002300480.2	2	0	0	0	0	0	0	0	0	12.5	Sample1_XP_002300480.2; Sample1_XP_024466982.1;
Cluster_575	Sample1_XP_002300492.2	5	0	0	0	0	0	0	0	0	12.5	Sample1_XP_002300492.2; Sample1_XP_024462586.1; Sample1_XP_024462592.1; Sample1_XP_024462597.1; Sample1_XP_024462601.1;
Cluster_576	Sample1_XP_002300497.2	4	0	0	0	0	0	0	0	0	12.5	Sample1_XP_002300497.2; Sample1_XP_006370717.2; Sample1_XP_006377894.2; Sample1_XP_024465647.1;
Cluster_577	Sample1_XP_002300501.3	3	0	0	0	0	0	0	0	0	12.5	Sample1_XP_002300501.3; Sample1_XP_002317058.2; Sample1_XP_024467406.1;
Cluster_578	Sample1_XP_002300502.2	1	0	0	0	0	0	0	0	12.5	12.5	Sample1_XP_002300502.2;
Cluster_579	Sample1_XP_002300509.3	2	0	0	0	1	0	1	0	25	37.5	Sample1_XP_002300509.3; Sample5_XP_010053047.1; Sample1_XP_024436983.1; Sample7_XP_012086635.1;
Cluster_580	Sample1_XP_002300512.1	2	0	0	0	0	0	0	0	0	12.5	Sample1_XP_002300512.1; Sample1_XP_002317051.1;
Cluster_581	Sample1_XP_002300513.1	2	0	0	0	0	0	0	0	0	12.5	Sample1_XP_002300513.1; Sample1_XP_002317050.1;
Cluster_582	Sample1_XP_002300518.1	2	0	0	0	0	0	0	0	0	12.5	Sample1_XP_002300518.1; Sample1_XP_024436765.1;
Cluster_583	Sample1_XP_002300527.2	1	0	0	0	0	0	1	0	25	25	Sample1_XP_002300527.2; Sample7_XP_012086574.1;
Cluster_584	Sample1_XP_002300528.3	2	0	0	0	0	0	0	0	0	12.5	Sample1_XP_002300528.3; Sample1_XP_024453795.1;
Cluster_585	Sample1_XP_002300529.2	1	0	0	0	0	0	0	0	12.5	12.5	Sample1_XP_002300529.2;
Cluster_586	Sample1_XP_002300534.3	1	0	0	0	0	0	0	0	12.5	12.5	Sample1_XP_002300534.3;
Cluster_587	Sample1_XP_002300536.2	1	0	0	0	0	0	0	0	12.5	12.5	Sample1_XP_002300536.2;
Cluster_588	Sample1_XP_002300545.1	2	0	0	0	1	0	1	0	25	37.5	Sample1_XP_002300545.1; Sample1_XP_002317023.3; Sample5_XP_018731522.1; Sample7_XP_012087429.1;
Cluster_589	Sample1_XP_002300549.2	2	0	0	0	0	0	1	0	12.5	25	Sample1_XP_002300549.2; Sample1_XP_002317019.3; Sample7_XP_012087406.1;
Cluster_590	Sample1_XP_002300558.2	2	0	0	0	0	0	1	0	12.5	25	Sample1_XP_002300558.2; Sample7_XP_012074129.1; Sample1_XP_002317087.2;
Cluster_591	Sample1_XP_002300562.2	1	0	0	0	0	0	0	0	12.5	12.5	Sample1_XP_002300562.2;
Cluster_592	Sample1_XP_002300564.2	1	0	0	0	0	0	0	0	12.5	12.5	Sample1_XP_002300564.2;
Cluster_593	Sample1_XP_002300568.1	2	2	1	1	1	3	1	0	50	87.5	Sample1_XP_002300568.1; Sample1_XP_006377958.1; Sample2_NP_001242520.1; Sample2_XP_003546267.1; Sample3_XP_003594539.1; Sample4_XP_020220628.1; Sample5_XP_010051911.1; Sample6_XP_010460862.1; Sample6_XP_010478480.1; Sample6_XP_010499597.1; Sample7_XP_012075611.1;
Cluster_594	Sample1_XP_002300570.2	4	0	0	0	0	0	0	0	0	12.5	Sample1_XP_002300570.2; Sample1_XP_006370781.2; Sample1_XP_006370782.2; Sample1_XP_024440446.1;
Cluster_595	Sample1_XP_002300571.2	1	0	0	0	0	0	0	0	12.5	12.5	Sample1_XP_002300571.2;
Cluster_596	Sample1_XP_002300573.1	1	0	0	0	0	0	0	0	12.5	12.5	Sample1_XP_002300573.1;
Cluster_597	Sample1_XP_002300585.2	1	0	0	0	0	0	0	0	12.5	12.5	Sample1_XP_002300585.2;
Cluster_598	Sample1_XP_002300593.1	9	0	0	0	0	0	0	0	0	12.5	Sample1_XP_002300593.1; Sample1_XP_024459791.1; Sample1_XP_024459801.1; Sample1_XP_024459804.1; Sample1_XP_024459809.1; Sample1_XP_024459813.1; Sample1_XP_006378012.1; Sample1_XP_006378013.1; Sample1_XP_024459817.1;
Cluster_599	Sample1_XP_002300594.2	1	0	0	0	0	0	0	0	12.5	12.5	Sample1_XP_002300594.2;
Cluster_600	Sample1_XP_002300599.1	3	0	0	0	0	0	0	0	0	12.5	Sample1_XP_002300599.1; Sample1_XP_002318447.1; Sample1_XP_002321384.1;
Cluster_601	Sample1_XP_002300606.2	1	0	0	0	0	0	0	0	12.5	12.5	Sample1_XP_002300606.2;
Cluster_602	Sample1_XP_002300616.2	3	4	1	1	1	6	1	0	50	87.5	Sample1_XP_002300616.2; Sample1_XP_024451933.1; Sample6_XP_010459787.1; Sample6_XP_010477350.1; Sample6_XP_010498547.1; Sample2_XP_003533790.1; Sample3_XP_003590823.1; Sample2_XP_003528852.1; Sample2_NP_001237120.2; Sample5_XP_010061224.1; Sample6_XP_010416574.1; Sample6_XP_010428719.1; Sample6_XP_010471807.1; Sample7_XP_012073556.1; Sample2_XP_003544998.1; Sample4_XP_020202937.1; Sample1_XP_0023…
Cluster_603	Sample1_XP_002300618.2	3	0	0	0	0	0	2	0	0	25	Sample1_XP_002300618.2; Sample7_XP_012073560.1; Sample1_XP_024451114.1; Sample7_XP_012073561.1; Sample1_XP_024456432.1;
Cluster_604	Sample1_XP_002300620.2	1	0	0	0	0	0	1	0	25	25	Sample1_XP_002300620.2; Sample7_XP_012073567.1;
Cluster_605	Sample1_XP_002300623.3	2	0	0	0	0	0	0	0	0	12.5	Sample1_XP_002300623.3; Sample1_XP_002301893.1;
Cluster_606	Sample1_XP_002300625.3	2	0	0	0	0	0	0	0	0	12.5	Sample1_XP_002300625.3; Sample1_XP_024450904.1;
Cluster_607	Sample1_XP_002300627.2	1	0	0	0	0	0	0	0	12.5	12.5	Sample1_XP_002300627.2;
Cluster_608	Sample1_XP_002300643.1	2	0	0	0	0	0	0	0	0	12.5	Sample1_XP_002300643.1; Sample1_XP_024450856.1;
Cluster_609	Sample1_XP_002300658.1	4	0	0	0	0	0	0	0	0	12.5	Sample1_XP_002300658.1; Sample1_XP_002300660.3; Sample1_XP_006383767.2; Sample1_XP_006386148.1;
Cluster_610	Sample1_XP_002300659.1	1	0	0	0	0	0	0	0	12.5	12.5	Sample1_XP_002300659.1;
Cluster_611	Sample1_XP_002300661.3	2	0	0	0	0	0	0	0	0	12.5	Sample1_XP_002300661.3; Sample1_XP_002307771.1;
Cluster_612	Sample1_XP_002300663.3	1	1	1	1	2	0	1	0	62.5	75	Sample1_XP_002300663.3; Sample7_XP_012073685.1; Sample3_XP_013462248.1; Sample5_XP_010061144.1; Sample5_XP_010061145.1; Sample2_XP_003527647.1; Sample4_XP_020219474.1;
Cluster_613	Sample1_XP_002300667.3	5	0	0	0	0	0	0	0	0	12.5	Sample1_XP_002300667.3; Sample1_XP_024450643.1; Sample1_XP_024457014.1; Sample1_XP_024457015.1; Sample1_XP_024457016.1;
Cluster_614	Sample1_XP_002300679.1	2	2	1	1	0	0	1	1	50	75	Sample1_XP_002300679.1; Sample1_XP_002307754.1; Sample7_XP_012073717.1; Sample2_NP_001238695.1; Sample3_XP_003603843.1; Sample2_NP_001236653.2; Sample8_g14424.t1; Sample4_XP_020219404.1;
Cluster_615	Sample1_XP_002300681.1	2	0	0	0	1	4	0	0	12.5	37.5	Sample1_XP_002300681.1; Sample1_XP_024451604.1; Sample5_XP_010061112.1; Sample6_XP_010471752.1; Sample6_XP_010416512.1; Sample6_XP_010416513.1; Sample6_XP_010428654.1;
Cluster_616	Sample1_XP_002300686.1	1	0	0	0	0	0	0	0	12.5	12.5	Sample1_XP_002300686.1;
Cluster_617	Sample1_XP_002300698.1	4	0	0	0	0	0	0	0	0	12.5	Sample1_XP_002300698.1; Sample1_XP_024456923.1; Sample1_XP_024456924.1; Sample1_XP_024456925.1;
Cluster_618	Sample1_XP_002300700.2	1	0	0	0	0	0	0	0	12.5	12.5	Sample1_XP_002300700.2;
Cluster_619	Sample1_XP_002300702.1	6	0	0	0	0	0	1	0	12.5	25	Sample1_XP_002300702.1; Sample1_XP_002307728.1; Sample7_XP_012073790.1; Sample1_XP_024456079.1; Sample1_XP_024450292.1; Sample1_XP_024456080.1; Sample1_XP_024456081.1;
Cluster_620	Sample1_XP_002300706.2	2	0	0	0	0	0	0	0	0	12.5	Sample1_XP_002300706.2; Sample1_XP_006386175.2;
Cluster_621	Sample1_XP_002300714.3	3	2	1	1	1	3	2	0	37.5	87.5	Sample1_XP_002300714.3; Sample1_XP_024450212.1; Sample1_XP_024450213.1; Sample7_XP_012079489.1; Sample7_XP_012079490.1; Sample2_XP_003555929.1; Sample5_XP_010061045.1; Sample2_XP_003529410.1; Sample3_XP_003603744.1; Sample4_XP_020222618.1; Sample6_XP_010432816.1; Sample6_XP_010437992.1; Sample6_XP_010447541.1;
Cluster_622	Sample1_XP_002300723.3	7	0	0	0	0	0	0	0	0	12.5	Sample1_XP_002300723.3; Sample1_XP_006386188.1; Sample1_XP_024450909.1; Sample1_XP_002301993.3; Sample1_XP_024450735.1; Sample1_XP_024450830.1; Sample1_XP_024451927.1;
Cluster_623	Sample1_XP_002300738.1	2	0	0	0	0	0	0	0	0	12.5	Sample1_XP_002300738.1; Sample1_XP_002307687.1;
Cluster_624	Sample1_XP_002300748.2	2	0	0	0	0	0	1	0	12.5	25	Sample1_XP_002300748.2; Sample1_XP_024451329.1; Sample7_XP_012071928.1;
Cluster_625	Sample1_XP_002300749.2	1	0	0	0	0	0	0	0	12.5	12.5	Sample1_XP_002300749.2;
Cluster_626	Sample1_XP_002300752.1	3	0	0	0	0	0	0	0	0	12.5	Sample1_XP_002300752.1; Sample1_XP_024449904.1; Sample1_XP_024449905.1;
Cluster_627	Sample1_XP_002300755.3	3	0	0	0	0	0	0	0	0	12.5	Sample1_XP_002300755.3; Sample1_XP_024451804.1; Sample1_XP_024451805.1;
Cluster_628	Sample1_XP_002300773.3	1	0	0	0	0	0	0	0	12.5	12.5	Sample1_XP_002300773.3;
Cluster_629	Sample1_XP_002300776.2	2	0	0	0	0	0	1	0	12.5	25	Sample1_XP_002300776.2; Sample7_XP_012085317.1; Sample1_XP_002307644.1;
Cluster_630	Sample1_XP_002300781.1	1	0	0	0	0	0	0	0	12.5	12.5	Sample1_XP_002300781.1;
Cluster_631	Sample1_XP_002300788.2	2	0	0	0	0	0	1	0	12.5	25	Sample1_XP_002300788.2; Sample1_XP_002307636.2; Sample7_XP_012092081.1;
Cluster_632	Sample1_XP_002300789.2	4	0	0	0	0	0	0	0	0	12.5	Sample1_XP_002300789.2; Sample1_XP_002300790.3; Sample1_XP_006383694.1; Sample1_XP_006383696.1;
Cluster_633	Sample1_XP_002300793.3	3	0	0	0	0	0	1	0	12.5	25	Sample1_XP_002300793.3; Sample1_XP_002307634.2; Sample1_XP_024458164.1; Sample7_XP_012092086.1;
Cluster_634	Sample1_XP_002300797.1	2	0	0	0	0	0	0	0	0	12.5	Sample1_XP_002300797.1; Sample1_XP_002307631.1;
Cluster_635	Sample1_XP_002300798.1	1	0	0	0	0	0	0	0	12.5	12.5	Sample1_XP_002300798.1;
Cluster_636	Sample1_XP_002300801.2	1	0	0	0	0	0	1	0	25	25	Sample1_XP_002300801.2; Sample7_XP_012092103.1;
Cluster_637	Sample1_XP_002300803.1	2	0	0	0	0	0	1	0	12.5	25	Sample1_XP_002300803.1; Sample1_XP_002307626.2; Sample7_XP_012092110.1;
Cluster_638	Sample1_XP_002300809.3	1	0	0	0	0	0	0	0	12.5	12.5	Sample1_XP_002300809.3;
Cluster_639	Sample1_XP_002300812.2	7	0	0	0	0	0	0	0	0	12.5	Sample1_XP_002300812.2; Sample1_XP_024451748.1; Sample1_XP_024451749.1; Sample1_XP_024451750.1; Sample1_XP_024451751.1; Sample1_XP_002307616.1; Sample1_XP_024457738.1;
Cluster_640	Sample1_XP_002300814.1	2	0	0	0	1	0	2	0	12.5	37.5	Sample1_XP_002300814.1; Sample1_XP_006383679.1; Sample5_XP_010038682.1; Sample7_XP_012092152.1; Sample7_XP_020541097.1;
Cluster_641	Sample1_XP_002300815.1	3	0	0	0	0	0	0	0	0	12.5	Sample1_XP_002300815.1; Sample1_XP_024450447.1; Sample1_XP_024450448.1;
Cluster_642	Sample1_XP_002300828.1	2	0	0	0	0	0	0	0	0	12.5	Sample1_XP_002300828.1; Sample1_XP_002307597.1;
Cluster_643	Sample1_XP_002300829.2	1	0	0	0	0	0	0	0	12.5	12.5	Sample1_XP_002300829.2;
Cluster_644	Sample1_XP_002300831.1	2	0	0	0	0	0	0	0	0	12.5	Sample1_XP_002300831.1; Sample1_XP_002307596.3;
Cluster_645	Sample1_XP_002300834.2	2	0	0	0	0	0	0	0	0	12.5	Sample1_XP_002300834.2; Sample1_XP_002307593.2;
Cluster_646	Sample1_XP_002300836.2	3	0	0	0	0	0	0	0	0	12.5	Sample1_XP_002300836.2; Sample1_XP_002307592.1; Sample1_XP_024456931.1;
Cluster_647	Sample1_XP_002300837.1	3	0	0	0	0	0	0	0	0	12.5	Sample1_XP_002300837.1; Sample1_XP_024451594.1; Sample1_XP_002307591.1;
Cluster_648	Sample1_XP_002300842.1	1	0	0	0	0	0	0	0	12.5	12.5	Sample1_XP_002300842.1;
Cluster_649	Sample1_XP_002300843.3	1	0	0	0	0	0	0	0	12.5	12.5	Sample1_XP_002300843.3;
Cluster_650	Sample1_XP_002300844.1	2	1	1	1	0	1	0	0	50	62.5	Sample1_XP_002300844.1; Sample6_XP_010413183.1; Sample3_XP_003590641.1; Sample2_XP_003518923.1; Sample1_XP_002307585.1; Sample4_XP_020213244.1;
Cluster_651	Sample1_XP_002300846.1	4	3	1	1	1	0	1	1	62.5	87.5	Sample1_XP_002300846.1; Sample1_XP_024451149.1; Sample1_XP_024451150.1; Sample1_XP_002307582.2; Sample5_XP_010070214.1; Sample7_XP_012092245.1; Sample8_g228.t1; Sample2_XP_003536523.1; Sample2_XP_014618400.1; Sample2_XP_003518925.1; Sample3_XP_003590647.1; Sample4_XP_020210205.1;
Cluster_652	Sample1_XP_002300849.2	2	0	0	0	0	0	0	0	0	12.5	Sample1_XP_002300849.2; Sample1_XP_002307579.1;
Cluster_653	Sample1_XP_002300851.1	2	0	0	0	0	0	0	0	0	12.5	Sample1_XP_002300851.1; Sample1_XP_002307577.1;
Cluster_654	Sample1_XP_002300875.1	1	0	0	0	0	0	0	0	12.5	12.5	Sample1_XP_002300875.1;
Cluster_655	Sample1_XP_002300879.3	3	2	1	1	1	2	1	1	62.5	100	Sample1_XP_002300879.3; Sample6_XP_010508503.1; Sample6_XP_010517840.1; Sample1_XP_024457419.1; Sample1_XP_024457420.1; Sample3_XP_003617443.1; Sample7_XP_012087332.1; Sample2_XP_006595755.1; Sample8_g21490.t1; Sample2_XP_014625932.1; Sample5_XP_010035901.1; Sample4_XP_020229689.1;
Cluster_656	Sample1_XP_002300880.2	1	0	0	0	0	0	1	0	25	25	Sample1_XP_002300880.2; Sample7_XP_012089850.1;
Cluster_657	Sample1_XP_002300884.3	6	0	0	0	0	0	0	0	0	12.5	Sample1_XP_002300884.3; Sample1_XP_002307541.2; Sample1_XP_006386285.2; Sample1_XP_024452047.1; Sample1_XP_024452048.1; Sample1_XP_024456233.1;
Cluster_658	Sample1_XP_002300885.2	1	0	0	0	0	0	0	0	12.5	12.5	Sample1_XP_002300885.2;
Cluster_659	Sample1_XP_002300897.1	3	0	0	0	0	0	0	0	0	12.5	Sample1_XP_002300897.1; Sample1_XP_024450473.1; Sample1_XP_024456789.1;
Cluster_660	Sample1_XP_002300900.2	1	0	0	0	0	0	0	0	12.5	12.5	Sample1_XP_002300900.2;
Cluster_661	Sample1_XP_002300907.1	2	2	0	1	0	3	1	0	25	62.5	Sample1_XP_002300907.1; Sample1_XP_002307511.3; Sample2_NP_001237114.1; Sample7_XP_012073948.1; Sample2_XP_003518533.1; Sample4_XP_020221471.1; Sample6_XP_010461217.1; Sample6_XP_010478813.1; Sample6_XP_010499938.1;
Cluster_662	Sample1_XP_002300908.3	1	0	0	0	0	0	0	0	12.5	12.5	Sample1_XP_002300908.3;
Cluster_663	Sample1_XP_002300912.1	1	0	0	0	0	0	0	0	12.5	12.5	Sample1_XP_002300912.1;
Cluster_664	Sample1_XP_002300917.3	1	0	0	0	0	0	0	0	12.5	12.5	Sample1_XP_002300917.3;
Cluster_665	Sample1_XP_002300920.2	2	0	0	0	0	0	0	0	0	12.5	Sample1_XP_002300920.2; Sample1_XP_002307497.1;
Cluster_666	Sample1_XP_002300925.2	1	0	0	0	0	0	0	0	12.5	12.5	Sample1_XP_002300925.2;
Cluster_667	Sample1_XP_002300927.2	2	0	0	0	0	0	2	0	0	25	Sample1_XP_002300927.2; Sample1_XP_024451937.1; Sample7_XP_012066043.1; Sample7_XP_012066044.1;
Cluster_668	Sample1_XP_002300938.1	1	0	0	0	0	0	1	0	25	25	Sample1_XP_002300938.1; Sample7_XP_012066077.1;
Cluster_669	Sample1_XP_002300941.1	1	0	0	0	0	0	0	0	12.5	12.5	Sample1_XP_002300941.1;
Cluster_670	Sample1_XP_002300944.2	3	0	0	0	0	0	0	0	0	12.5	Sample1_XP_002300944.2; Sample1_XP_002300945.2; Sample1_XP_024456618.1;
Cluster_671	Sample1_XP_002300953.3	1	0	0	0	0	0	1	0	25	25	Sample1_XP_002300953.3; Sample7_XP_012066145.1;
Cluster_672	Sample1_XP_002300956.1	3	3	1	1	2	0	1	0	37.5	75	Sample1_XP_002300956.1; Sample7_XP_012078346.1; Sample1_XP_024457661.1; Sample1_XP_024457662.1; Sample4_XP_020235727.1; Sample2_XP_003523415.1; Sample2_XP_025984099.1; Sample2_XP_003526661.1; Sample5_XP_010062194.1; Sample5_XP_010062195.1; Sample3_XP_013461343.1;
Cluster_673	Sample1_XP_002300960.3	1	0	0	0	0	0	0	0	12.5	12.5	Sample1_XP_002300960.3;
Cluster_674	Sample1_XP_002300964.1	3	2	0	1	0	0	1	0	25	50	Sample1_XP_002300964.1; Sample1_XP_002307460.3; Sample7_XP_012078322.1; Sample1_XP_024456071.1; Sample2_NP_001235385.1; Sample2_NP_001241026.1; Sample4_XP_020220122.1;
Cluster_675	Sample1_XP_002300970.3	2	3	2	2	1	8	2	0	12.5	87.5	Sample1_XP_002300970.3; Sample1_XP_002307450.1; Sample2_NP_001237278.1; Sample2_NP_001237521.2; Sample2_NP_001237990.1; Sample3_XP_003608106.1; Sample3_XP_003624868.1; Sample4_XP_020225020.1; Sample4_XP_020236507.1; Sample5_XP_010063943.1; Sample6_XP_010416685.1; Sample6_XP_010416686.1; Sample6_XP_010428822.1; Sample6_XP_010459893.1; Sample6_XP_010471937.1; Sample6_XP_010471938.1; Sample6_XP_0104…
Cluster_676	Sample1_XP_002300971.2	2	0	0	0	0	0	0	0	0	12.5	Sample1_XP_002300971.2; Sample1_XP_024457151.1;
Cluster_677	Sample1_XP_002300985.1	1	0	0	0	0	3	1	0	25	37.5	Sample1_XP_002300985.1; Sample7_XP_012078249.1; Sample6_XP_010461443.1; Sample6_XP_010479047.1; Sample6_XP_010500142.1;
Cluster_678	Sample1_XP_002300986.2	2	0	0	0	1	2	1	0	25	50	Sample1_XP_002300986.2; Sample6_XP_010459901.1; Sample6_XP_010498638.1; Sample7_XP_012078247.1; Sample1_XP_002307436.3; Sample5_XP_010063965.1;
Cluster_679	Sample1_XP_002300988.2	2	0	0	0	0	0	1	0	12.5	25	Sample1_XP_002300988.2; Sample1_XP_002307435.2; Sample7_XP_012078239.1;
Cluster_680	Sample1_XP_002300992.1	1	0	0	0	0	0	1	0	25	25	Sample1_XP_002300992.1; Sample7_NP_001294897.1;
Cluster_681	Sample1_XP_002300994.1	2	0	0	0	0	0	0	0	0	12.5	Sample1_XP_002300994.1; Sample1_XP_002307431.2;
Cluster_682	Sample1_XP_002301008.2	3	0	0	0	0	0	1	0	12.5	25	Sample1_XP_002301008.2; Sample1_XP_024450657.1; Sample1_XP_024450658.1; Sample7_XP_012078359.1;
Cluster_683	Sample1_XP_002301010.2	1	0	0	0	1	0	1	0	37.5	37.5	Sample1_XP_002301010.2; Sample5_XP_010063344.1; Sample7_XP_012078166.1;
Cluster_684	Sample1_XP_002301013.3	2	0	0	0	1	7	1	0	25	50	Sample1_XP_002301013.3; Sample7_XP_012078161.1; Sample1_XP_002307416.2; Sample6_XP_010459923.1; Sample5_XP_010063339.1; Sample6_XP_010480589.1; Sample6_XP_010498657.1; Sample6_XP_010498660.1; Sample6_XP_019085046.1; Sample6_XP_010416730.1; Sample6_XP_010471971.1;
Cluster_685	Sample1_XP_002301020.3	5	0	0	0	0	0	1	0	12.5	25	Sample1_XP_002301020.3; Sample1_XP_024451916.1; Sample1_XP_002307409.2; Sample1_XP_024457743.1; Sample1_XP_024457744.1; Sample7_XP_012078139.1;
Cluster_686	Sample1_XP_002301021.2	1	0	0	0	0	0	0	0	12.5	12.5	Sample1_XP_002301021.2;
Cluster_687	Sample1_XP_002301024.2	1	0	0	0	0	0	0	0	12.5	12.5	Sample1_XP_002301024.2;
Cluster_688	Sample1_XP_002301026.3	2	0	0	0	0	0	0	0	0	12.5	Sample1_XP_002301026.3; Sample1_XP_024451079.1;
Cluster_689	Sample1_XP_002301034.1	4	0	1	0	1	1	1	0	50	62.5	Sample1_XP_002301034.1; Sample1_XP_002307397.1; Sample1_XP_006382273.1; Sample1_XP_024457101.1; Sample5_XP_010069775.1; Sample6_XP_010421776.1; Sample7_XP_012078111.1; Sample3_XP_013460832.1;
Cluster_690	Sample1_XP_002301038.1	2	0	0	0	0	0	1	0	12.5	25	Sample1_XP_002301038.1; Sample1_XP_002307393.1; Sample7_XP_012078096.1;
Cluster_691	Sample1_XP_002301049.1	1	0	0	0	0	0	0	0	12.5	12.5	Sample1_XP_002301049.1;
Cluster_692	Sample1_XP_002301050.2	2	0	0	0	0	0	0	0	0	12.5	Sample1_XP_002301050.2; Sample1_XP_002307383.1;
Cluster_693	Sample1_XP_002301051.2	1	0	0	0	0	0	0	0	12.5	12.5	Sample1_XP_002301051.2;
Cluster_694	Sample1_XP_002301057.2	4	0	0	0	0	0	0	0	0	12.5	Sample1_XP_002301057.2; Sample1_XP_024450976.1; Sample1_XP_024450977.1; Sample1_XP_024457230.1;
Cluster_695	Sample1_XP_002301059.3	1	0	0	0	0	0	0	0	12.5	12.5	Sample1_XP_002301059.3;
Cluster_696	Sample1_XP_002301060.2	1	0	0	0	0	0	1	0	25	25	Sample1_XP_002301060.2; Sample7_XP_020533656.1;
Cluster_697	Sample1_XP_002301065.3	3	0	0	0	0	0	1	0	12.5	25	Sample1_XP_002301065.3; Sample1_XP_024458032.1; Sample7_XP_020533669.1; Sample1_XP_024458033.1;
Cluster_698	Sample1_XP_002301069.2	1	0	0	0	0	0	1	0	25	25	Sample1_XP_002301069.2; Sample7_XP_012067900.1;
Cluster_699	Sample1_XP_002301070.2	1	0	0	0	0	0	0	0	12.5	12.5	Sample1_XP_002301070.2;
Cluster_700	Sample1_XP_002301077.1	2	0	0	0	0	0	0	0	0	12.5	Sample1_XP_002301077.1; Sample1_XP_024450044.1;
Cluster_701	Sample1_XP_002301079.2	1	0	0	0	0	0	1	0	25	25	Sample1_XP_002301079.2; Sample7_XP_012067951.1;
Cluster_702	Sample1_XP_002301083.1	2	0	0	0	0	0	1	0	12.5	25	Sample1_XP_002301083.1; Sample7_XP_012067967.1; Sample1_XP_024450334.1;
Cluster_703	Sample1_XP_002301088.2	5	0	0	0	0	0	0	0	0	12.5	Sample1_XP_002301088.2; Sample1_XP_024458104.1; Sample1_XP_024449856.1; Sample1_XP_024458105.1; Sample1_XP_024449857.1;
Cluster_704	Sample1_XP_002301091.3	4	0	0	0	0	0	0	0	0	12.5	Sample1_XP_002301091.3; Sample1_XP_024450971.1; Sample1_XP_002307344.3; Sample1_XP_024457175.1;
Cluster_705	Sample1_XP_002301098.1	1	0	0	0	0	0	0	0	12.5	12.5	Sample1_XP_002301098.1;
Cluster_706	Sample1_XP_002301107.1	2	0	0	0	0	0	0	0	0	12.5	Sample1_XP_002301107.1; Sample1_XP_024451646.1;
Cluster_707	Sample1_XP_002301110.2	1	0	0	0	0	3	1	0	25	37.5	Sample1_XP_002301110.2; Sample6_XP_010458316.1; Sample6_XP_010475851.1; Sample6_XP_010501399.1; Sample7_XP_012068072.1;
Cluster_708	Sample1_XP_002301111.1	3	0	0	0	1	0	1	0	25	37.5	Sample1_XP_002301111.1; Sample1_XP_006386457.1; Sample1_XP_024451975.1; Sample7_XP_012068066.1; Sample5_XP_010060120.1;
Cluster_709	Sample1_XP_002301119.2	1	0	0	0	0	0	0	0	12.5	12.5	Sample1_XP_002301119.2;
Cluster_710	Sample1_XP_002301136.2	1	0	0	0	0	0	2	0	12.5	25	Sample1_XP_002301136.2; Sample7_XP_012068145.1; Sample7_XP_012068146.1;
Cluster_711	Sample1_XP_002301143.3	1	0	0	0	0	0	0	0	12.5	12.5	Sample1_XP_002301143.3;
Cluster_712	Sample1_XP_002301144.1	2	0	0	0	1	0	2	0	12.5	37.5	Sample1_XP_002301144.1; Sample1_XP_002320024.1; Sample7_XP_012074716.1; Sample7_XP_012073934.1; Sample5_XP_010061647.1;
Cluster_713	Sample1_XP_002301146.1	1	0	0	0	0	0	0	0	12.5	12.5	Sample1_XP_002301146.1;
Cluster_714	Sample1_XP_002301152.2	2	0	0	0	0	0	0	0	0	12.5	Sample1_XP_002301152.2; Sample1_XP_024440240.1;
Cluster_715	Sample1_XP_002301156.3	2	0	0	0	1	0	1	0	25	37.5	Sample1_XP_002301156.3; Sample1_XP_006374838.1; Sample7_XP_012068251.1; Sample5_XP_010059854.1;
Cluster_716	Sample1_XP_002301158.3	1	0	0	0	0	0	0	0	12.5	12.5	Sample1_XP_002301158.3;
Cluster_717	Sample1_XP_002301169.1	3	0	0	0	0	0	1	0	12.5	25	Sample1_XP_002301169.1; Sample7_XP_012068309.1; Sample1_XP_006374902.1; Sample1_XP_024441376.1;
Cluster_718	Sample1_XP_002301170.1	2	0	0	0	0	0	0	0	0	12.5	Sample1_XP_002301170.1; Sample1_XP_006374903.1;
Cluster_719	Sample1_XP_002301171.2	4	6	2	2	2	6	3	0	0	87.5	Sample1_XP_002301171.2; Sample5_XP_010059905.1; Sample2_XP_003550332.1; Sample3_XP_003607922.1; Sample4_XP_020236616.1; Sample7_XP_020533781.1; Sample2_XP_003544466.1; Sample4_XP_020234274.1; Sample1_XP_006374904.1; Sample2_XP_003529405.1; Sample2_XP_006574897.1; Sample3_XP_003589160.1; Sample5_XP_010028424.1; Sample1_XP_002300227.1; Sample1_XP_024464350.1; Sample7_XP_012079275.1; Sample7_XP_0120…
Cluster_720	Sample1_XP_002301175.2	4	2	1	1	0	0	1	0	37.5	62.5	Sample1_XP_002301175.2; Sample2_NP_001239697.1; Sample2_XP_003550333.1; Sample4_XP_020234299.1; Sample3_XP_003589169.1; Sample7_XP_012068332.1; Sample1_XP_002320782.3; Sample1_XP_024450168.1; Sample1_XP_024450169.1;
Cluster_721	Sample1_XP_002301183.2	4	0	0	0	0	0	0	0	0	12.5	Sample1_XP_002301183.2; Sample1_XP_024450530.1; Sample1_XP_006374936.1; Sample1_XP_024440352.1;
Cluster_722	Sample1_XP_002301188.2	2	2	1	1	1	3	1	0	50	87.5	Sample1_XP_002301188.2; Sample6_XP_010447246.1; Sample6_XP_010437767.1; Sample1_XP_024440573.1; Sample6_XP_010432569.1; Sample5_XP_010061761.1; Sample2_XP_003528274.1; Sample3_XP_003603039.1; Sample7_XP_012080736.1; Sample2_XP_003523927.1; Sample4_XP_020218407.1;
Cluster_723	Sample1_XP_002301198.3	2	0	0	0	0	0	0	0	0	12.5	Sample1_XP_002301198.3; Sample1_XP_006374995.2;
Cluster_724	Sample1_XP_002301204.3	1	0	0	0	0	0	0	0	12.5	12.5	Sample1_XP_002301204.3;
Cluster_725	Sample1_XP_002301205.2	1	0	0	0	0	0	0	0	12.5	12.5	Sample1_XP_002301205.2;
Cluster_726	Sample1_XP_002301209.3	1	0	0	0	0	0	0	0	12.5	12.5	Sample1_XP_002301209.3;
Cluster_727	Sample1_XP_002301219.2	2	0	0	0	1	0	1	0	25	37.5	Sample1_XP_002301219.2; Sample1_XP_006375077.1; Sample7_XP_012071791.1; Sample5_XP_010027113.1;
Cluster_728	Sample1_XP_002301239.2	2	0	0	0	0	0	1	0	12.5	25	Sample1_XP_002301239.2; Sample1_XP_006375170.2; Sample7_XP_012083722.1;
Cluster_729	Sample1_XP_002301240.1	2	0	0	0	0	0	1	0	12.5	25	Sample1_XP_002301240.1; Sample1_XP_024441468.1; Sample7_XP_012083724.1;
Cluster_730	Sample1_XP_002301241.1	5	3	2	2	3	14	8	1	12.5	100	Sample1_XP_002301241.1; Sample1_XP_006375187.2; Sample5_XP_010053555.1; Sample6_XP_010494922.1; Sample6_XP_010481375.1; Sample5_XP_010056454.1; Sample2_NP_001344382.1; Sample6_XP_010508265.1; Sample7_XP_012083735.1; Sample2_NP_001344369.1; Sample2_NP_001344370.1; Sample4_XP_020218016.1; Sample4_XP_020218017.1; Sample6_XP_010494923.1; Sample6_XP_010506396.1; Sample6_XP_010508267.1; Sample6_XP_0104…
Cluster_731	Sample1_XP_002301245.3	2	0	0	0	0	0	0	0	0	12.5	Sample1_XP_002301245.3; Sample1_XP_024440466.1;
Cluster_732	Sample1_XP_002301247.2	2	0	0	0	0	0	1	0	12.5	25	Sample1_XP_002301247.2; Sample7_NP_001306858.1; Sample1_XP_006375223.1;
Cluster_733	Sample1_XP_002301249.3	1	0	0	0	0	0	0	0	12.5	12.5	Sample1_XP_002301249.3;
Cluster_734	Sample1_XP_002301255.2	9	0	1	0	0	0	2	0	12.5	37.5	Sample1_XP_002301255.2; Sample1_XP_006386555.1; Sample1_XP_024450115.1; Sample1_XP_024450116.1; Sample1_XP_024450117.1; Sample1_XP_024450118.1; Sample1_XP_024450119.1; Sample7_XP_012070552.1; Sample7_XP_012070554.1; Sample1_XP_024450114.1; Sample1_XP_024450120.1; Sample3_XP_003608398.1;
Cluster_735	Sample1_XP_002301257.3	2	2	1	1	1	3	1	0	50	87.5	Sample1_XP_002301257.3; Sample1_XP_006375264.1; Sample4_XP_020216066.1; Sample7_XP_012083640.1; Sample2_XP_003524991.1; Sample2_XP_003531270.1; Sample5_XP_010028052.1; Sample6_XP_010466179.1; Sample6_XP_010487968.1; Sample6_XP_010508385.1; Sample3_XP_003629912.1;
Cluster_736	Sample1_XP_002301263.1	2	0	0	0	0	0	0	0	0	12.5	Sample1_XP_002301263.1; Sample1_XP_024440188.1;
Cluster_737	Sample1_XP_002301272.2	2	0	0	0	0	0	0	0	0	12.5	Sample1_XP_002301272.2; Sample1_XP_024440109.1;
Cluster_738	Sample1_XP_002301275.2	1	0	0	0	0	0	0	0	12.5	12.5	Sample1_XP_002301275.2;
Cluster_739	Sample1_XP_002301281.1	4	5	3	3	4	9	3	1	12.5	100	Sample1_XP_002301281.1; Sample1_XP_002318278.1; Sample1_XP_002320718.1; Sample1_XP_002322414.1; Sample2_NP_001237229.1; Sample2_NP_001341045.1; Sample2_NP_001341046.1; Sample2_XP_003549884.1; Sample3_XP_003605133.2; Sample3_XP_003608807.1; Sample3_XP_003611248.1; Sample4_XP_020217345.1; Sample4_XP_020227224.1; Sample4_XP_020240399.1; Sample5_XP_010053901.1; Sample5_XP_010053902.1; Sample5_XP_0100…
Cluster_740	Sample1_XP_002301283.1	2	0	0	0	0	0	0	0	0	12.5	Sample1_XP_002301283.1; Sample1_XP_002320059.1;
Cluster_741	Sample1_XP_002301286.1	2	0	0	0	0	0	0	0	0	12.5	Sample1_XP_002301286.1; Sample1_XP_006388410.1;
Cluster_742	Sample1_XP_002301305.2	6	0	0	0	0	0	0	0	0	12.5	Sample1_XP_002301305.2; Sample1_XP_002301302.3; Sample1_XP_002301306.3; Sample1_XP_002301307.2; Sample1_XP_006388387.1; Sample1_XP_024450922.1;
Cluster_743	Sample1_XP_002301311.2	1	0	0	0	0	0	0	0	12.5	12.5	Sample1_XP_002301311.2;
Cluster_744	Sample1_XP_002301312.2	1	0	0	0	0	0	0	0	12.5	12.5	Sample1_XP_002301312.2;
Cluster_745	Sample1_XP_002301314.3	1	0	0	0	0	0	3	0	12.5	25	Sample1_XP_002301314.3; Sample7_XP_012083527.1; Sample7_XP_020538416.1; Sample7_XP_020538417.1;
Cluster_746	Sample1_XP_002301318.3	2	0	0	0	0	0	0	0	0	12.5	Sample1_XP_002301318.3; Sample1_XP_024450142.1;
Cluster_747	Sample1_XP_002301319.2	1	0	1	0	1	0	0	1	50	50	Sample1_XP_002301319.2; Sample5_XP_010053649.1; Sample8_g16323.t1; Sample3_XP_013444946.1;
Cluster_748	Sample1_XP_002301326.1	1	0	0	0	0	0	0	0	12.5	12.5	Sample1_XP_002301326.1;
Cluster_749	Sample1_XP_002301327.2	2	0	0	0	0	0	0	0	0	12.5	Sample1_XP_002301327.2; Sample1_XP_024449898.1;
Cluster_750	Sample1_XP_002301328.1	2	0	0	0	0	0	0	0	0	12.5	Sample1_XP_002301328.1; Sample1_XP_024450979.1;
Cluster_751	Sample1_XP_002301337.2	1	0	0	0	0	0	0	0	12.5	12.5	Sample1_XP_002301337.2;
Cluster_752	Sample1_XP_002301338.3	3	0	0	0	0	0	0	0	0	12.5	Sample1_XP_002301338.3; Sample1_XP_024440540.1; Sample1_XP_024440541.1;
Cluster_753	Sample1_XP_002301343.3	5	0	0	0	0	0	0	0	0	12.5	Sample1_XP_002301343.3; Sample1_XP_002301344.1; Sample1_XP_002301346.3; Sample1_XP_024440597.1; Sample1_XP_024440102.1;
Cluster_754	Sample1_XP_002301359.1	1	0	0	0	0	0	0	0	12.5	12.5	Sample1_XP_002301359.1;
Cluster_755	Sample1_XP_002301369.2	4	0	0	0	0	0	0	0	0	12.5	Sample1_XP_002301369.2; Sample1_XP_024450884.1; Sample1_XP_002320152.2; Sample1_XP_024441379.1;
Cluster_756	Sample1_XP_002301377.2	2	0	0	0	0	0	0	0	0	12.5	Sample1_XP_002301377.2; Sample1_XP_002320160.2;
Cluster_757	Sample1_XP_002301378.1	2	0	0	0	0	0	0	0	0	12.5	Sample1_XP_002301378.1; Sample1_XP_002320161.1;
Cluster_758	Sample1_XP_002301379.2	1	0	0	0	0	0	0	0	12.5	12.5	Sample1_XP_002301379.2;
Cluster_759	Sample1_XP_002301382.1	2	0	0	0	0	0	0	0	0	12.5	Sample1_XP_002301382.1; Sample1_XP_002320163.1;
Cluster_760	Sample1_XP_002301390.1	2	0	0	0	0	0	0	0	0	12.5	Sample1_XP_002301390.1; Sample1_XP_002320174.1;
Cluster_761	Sample1_XP_002301392.2	2	0	0	0	0	0	0	0	0	12.5	Sample1_XP_002301392.2; Sample1_XP_024441548.1;
Cluster_762	Sample1_XP_002301402.2	2	0	0	0	0	0	1	0	12.5	25	Sample1_XP_002301402.2; Sample1_XP_002320190.1; Sample7_XP_012083243.1;
Cluster_763	Sample1_XP_002301416.1	1	0	0	0	0	0	0	0	12.5	12.5	Sample1_XP_002301416.1;
Cluster_764	Sample1_XP_002301418.2	1	0	0	0	0	0	0	0	12.5	12.5	Sample1_XP_002301418.2;
Cluster_765	Sample1_XP_002301422.2	1	0	0	0	0	0	0	0	12.5	12.5	Sample1_XP_002301422.2;
Cluster_766	Sample1_XP_002301423.1	4	1	0	1	0	10	1	0	37.5	62.5	Sample1_XP_002301423.1; Sample1_XP_002320887.1; Sample6_XP_010413334.1; Sample6_XP_019094026.1; Sample6_XP_019094027.1; Sample6_XP_019094028.1; Sample6_XP_019101738.1; Sample6_XP_019101739.1; Sample7_XP_012083132.1; Sample1_XP_002297948.2; Sample6_XP_010507986.1; Sample1_XP_002304580.1; Sample6_XP_019082429.1; Sample6_XP_010469033.1; Sample2_NP_001304524.1; Sample4_XP_020212822.1; Sample6_XP_0105…
Cluster_767	Sample1_XP_002301427.3	1	0	0	0	0	0	1	0	25	25	Sample1_XP_002301427.3; Sample7_XP_012083145.1;
Cluster_768	Sample1_XP_002301428.1	5	2	1	1	3	8	1	0	37.5	87.5	Sample1_XP_002301428.1; Sample1_XP_024441514.1; Sample1_XP_024441515.1; Sample1_XP_024451168.1; Sample1_XP_024451169.1; Sample2_XP_003547677.1; Sample2_XP_003553898.1; Sample4_XP_020218968.1; Sample5_XP_010023579.1; Sample5_XP_018717229.1; Sample5_XP_018717230.1; Sample7_XP_020539193.1; Sample3_XP_003622426.2; Sample6_XP_010417960.1; Sample6_XP_010473205.1; Sample6_XP_010510964.1; Sample6_XP_0105…
Cluster_769	Sample1_XP_002301430.2	2	0	0	0	0	0	0	0	0	12.5	Sample1_XP_002301430.2; Sample1_XP_002320221.1;
Cluster_770	Sample1_XP_002301437.2	1	0	0	0	0	0	0	0	12.5	12.5	Sample1_XP_002301437.2;
Cluster_771	Sample1_XP_002301440.3	1	0	0	0	0	0	2	0	12.5	25	Sample1_XP_002301440.3; Sample7_XP_012083106.1; Sample7_XP_020538520.1;
Cluster_772	Sample1_XP_002301442.2	1	4	1	2	2	3	1	2	37.5	100	Sample1_XP_002301442.2; Sample5_XP_010056032.1; Sample5_XP_010056030.1; Sample7_XP_012083102.1; Sample2_XP_014624295.1; Sample2_XP_014633217.1; Sample4_XP_020227882.1; Sample6_XP_010457174.1; Sample6_XP_010474696.1; Sample6_XP_010480668.1; Sample8_g11198.t1; Sample2_XP_003554784.1; Sample3_XP_013444545.1; Sample4_XP_020213796.1; Sample8_g16636.t1; Sample2_XP_003520883.1;
Cluster_773	Sample1_XP_002301444.1	2	0	0	0	0	0	0	0	0	12.5	Sample1_XP_002301444.1; Sample1_XP_024449355.1;
Cluster_774	Sample1_XP_002301450.1	1	0	0	0	0	0	1	0	25	25	Sample1_XP_002301450.1; Sample7_XP_012083814.1;
Cluster_775	Sample1_XP_002301453.2	4	0	0	0	0	0	1	0	12.5	25	Sample1_XP_002301453.2; Sample7_XP_012083056.1; Sample1_XP_024451409.1; Sample1_XP_024441562.1; Sample1_XP_006375407.1;
Cluster_776	Sample1_XP_002301459.2	2	3	1	0	3	3	2	0	12.5	75	Sample1_XP_002301459.2; Sample1_XP_006375411.1; Sample6_XP_010512582.1; Sample2_XP_003535306.1; Sample2_XP_003555761.1; Sample5_XP_010035359.1; Sample3_XP_003591287.2; Sample7_XP_012083053.1; Sample7_XP_020538327.1; Sample5_XP_010035360.1; Sample5_XP_010035529.1; Sample6_XP_010413319.1; Sample6_XP_010413320.1; Sample2_XP_014627323.1;
Cluster_777	Sample1_XP_002301462.1	2	0	0	0	0	0	0	0	0	12.5	Sample1_XP_002301462.1; Sample1_XP_024450880.1;
Cluster_778	Sample1_XP_002301464.3	1	0	0	0	0	0	1	0	25	25	Sample1_XP_002301464.3; Sample7_XP_012083039.1;
Cluster_779	Sample1_XP_002301473.1	1	0	0	0	0	0	0	0	12.5	12.5	Sample1_XP_002301473.1;
Cluster_780	Sample1_XP_002301475.1	1	5	4	0	2	0	2	1	25	75	Sample1_XP_002301475.1; Sample3_XP_003625914.1; Sample3_XP_003630090.2; Sample5_XP_010038199.1; Sample5_XP_010038200.1; Sample2_NP_001339618.1; Sample2_NP_001348126.1; Sample2_NP_001242473.2; Sample2_XP_003554520.1; Sample7_XP_012082737.1; Sample2_XP_025980084.1; Sample3_XP_003628456.2; Sample3_XP_013445372.1; Sample8_g22613.t1; Sample7_XP_012089001.1;
Cluster_781	Sample1_XP_002301477.2	1	0	0	0	0	0	0	0	12.5	12.5	Sample1_XP_002301477.2;
Cluster_782	Sample1_XP_002301482.2	1	0	0	0	0	0	1	0	25	25	Sample1_XP_002301482.2; Sample7_XP_012082782.1;
Cluster_783	Sample1_XP_002301486.3	1	0	0	2	0	0	1	0	25	37.5	Sample1_XP_002301486.3; Sample7_XP_012082811.1; Sample4_XP_020231755.1; Sample4_XP_020205724.1;
Cluster_784	Sample1_XP_002301489.1	2	0	0	0	0	0	0	0	0	12.5	Sample1_XP_002301489.1; Sample1_XP_024449980.1;
Cluster_785	Sample1_XP_002301490.2	2	0	0	0	0	0	0	0	0	12.5	Sample1_XP_002301490.2; Sample1_XP_002320996.1;
Cluster_786	Sample1_XP_002301496.3	1	0	0	0	0	0	0	0	12.5	12.5	Sample1_XP_002301496.3;
Cluster_787	Sample1_XP_002301497.1	2	0	0	0	0	0	0	0	0	12.5	Sample1_XP_002301497.1; Sample1_XP_002320984.1;
Cluster_788	Sample1_XP_002301500.3	3	0	1	0	0	0	2	0	12.5	37.5	Sample1_XP_002301500.3; Sample3_XP_003591442.1; Sample1_XP_024450278.1; Sample7_XP_012082862.1; Sample7_XP_020538505.1; Sample1_XP_024450279.1;
Cluster_789	Sample1_XP_002301506.3	2	0	0	0	0	0	0	0	0	12.5	Sample1_XP_002301506.3; Sample1_XP_002320979.1;
Cluster_790	Sample1_XP_002301511.1	1	0	0	0	0	0	1	0	25	25	Sample1_XP_002301511.1; Sample7_XP_012082892.1;
Cluster_791	Sample1_XP_002301514.2	2	0	0	0	0	0	0	0	0	12.5	Sample1_XP_002301514.2; Sample1_XP_024451788.1;
Cluster_792	Sample1_XP_002301515.3	2	0	0	0	1	4	1	0	25	50	Sample1_XP_002301515.3; Sample1_XP_024449213.1; Sample5_XP_010069832.1; Sample7_XP_012082917.1; Sample6_XP_010506768.1; Sample6_XP_010506769.1; Sample6_XP_010506771.1; Sample6_XP_010518432.1;
Cluster_793	Sample1_XP_002301516.3	2	0	0	0	0	0	0	0	0	12.5	Sample1_XP_002301516.3; Sample1_XP_024440792.1;
Cluster_794	Sample1_XP_002301521.3	2	0	0	0	0	0	1	0	12.5	25	Sample1_XP_002301521.3; Sample1_XP_002321009.3; Sample7_XP_012082745.1;
Cluster_795	Sample1_XP_002301522.1	1	0	0	0	0	0	0	0	12.5	12.5	Sample1_XP_002301522.1;
Cluster_796	Sample1_XP_002301527.3	1	0	0	0	0	0	1	0	25	25	Sample1_XP_002301527.3; Sample7_XP_012082935.1;
Cluster_797	Sample1_XP_002301532.1	1	0	0	0	0	0	0	0	12.5	12.5	Sample1_XP_002301532.1;
Cluster_798	Sample1_XP_002301533.2	1	1	0	0	1	0	1	0	50	50	Sample1_XP_002301533.2; Sample5_XP_010069748.1; Sample7_XP_012082958.1; Sample2_XP_003553675.1;
Cluster_799	Sample1_XP_002301534.2	1	0	0	0	0	0	0	0	12.5	12.5	Sample1_XP_002301534.2;
Cluster_800	Sample1_XP_002301537.3	2	0	0	0	0	0	1	0	12.5	25	Sample1_XP_002301537.3; Sample7_XP_012082968.1; Sample1_XP_002301538.3;
Cluster_801	Sample1_XP_002301546.2	2	0	0	0	0	0	1	0	12.5	25	Sample1_XP_002301546.2; Sample1_XP_024441393.1; Sample7_XP_012082987.1;
Cluster_802	Sample1_XP_002301551.1	1	0	0	0	0	0	0	0	12.5	12.5	Sample1_XP_002301551.1;
Cluster_803	Sample1_XP_002301558.1	1	0	0	0	0	0	0	0	12.5	12.5	Sample1_XP_002301558.1;
Cluster_804	Sample1_XP_002301567.3	1	0	0	0	0	0	3	0	12.5	25	Sample1_XP_002301567.3; Sample7_XP_012068424.1; Sample7_XP_012068425.1; Sample7_XP_020533796.1;
Cluster_805	Sample1_XP_002301572.1	6	0	0	0	0	0	0	0	0	12.5	Sample1_XP_002301572.1; Sample1_XP_024451435.1; Sample1_XP_024451436.1; Sample1_XP_024451437.1; Sample1_XP_024451438.1; Sample1_XP_024451439.1;
Cluster_806	Sample1_XP_002301587.1	2	0	0	0	0	0	0	0	0	12.5	Sample1_XP_002301587.1; Sample1_XP_002320504.2;
Cluster_807	Sample1_XP_002301590.1	3	0	0	0	0	0	1	0	12.5	25	Sample1_XP_002301590.1; Sample1_XP_002321171.2; Sample1_XP_024440100.1; Sample7_XP_012080695.1;
Cluster_808	Sample1_XP_002301596.2	2	0	0	0	0	0	1	0	12.5	25	Sample1_XP_002301596.2; Sample1_XP_002321156.3; Sample7_XP_012080668.1;
Cluster_809	Sample1_XP_002301606.3	2	0	0	0	0	0	1	0	12.5	25	Sample1_XP_002301606.3; Sample7_XP_012080630.1; Sample1_XP_002321146.2;
Cluster_810	Sample1_XP_002301607.3	2	1	1	0	0	0	0	0	25	37.5	Sample1_XP_002301607.3; Sample2_XP_006592559.1; Sample3_XP_013464613.1; Sample1_XP_006375539.2;
Cluster_811	Sample1_XP_002301611.2	1	0	0	0	0	0	0	0	12.5	12.5	Sample1_XP_002301611.2;
Cluster_812	Sample1_XP_002301615.3	1	0	0	0	0	0	0	0	12.5	12.5	Sample1_XP_002301615.3;
Cluster_813	Sample1_XP_002301620.2	1	0	0	0	0	0	0	0	12.5	12.5	Sample1_XP_002301620.2;
Cluster_814	Sample1_XP_002301629.1	2	0	0	0	0	0	0	0	0	12.5	Sample1_XP_002301629.1; Sample1_XP_024440758.1;
Cluster_815	Sample1_XP_002301637.3	2	0	0	0	0	0	0	0	0	12.5	Sample1_XP_002301637.3; Sample1_XP_002321113.3;
Cluster_816	Sample1_XP_002301646.3	1	0	0	0	0	0	0	0	12.5	12.5	Sample1_XP_002301646.3;
Cluster_817	Sample1_XP_002301734.3	1	0	0	0	0	0	0	0	12.5	12.5	Sample1_XP_002301734.3;
Cluster_818	Sample1_XP_002301740.2	1	0	0	0	0	0	0	0	12.5	12.5	Sample1_XP_002301740.2;
Cluster_819	Sample1_XP_002301753.1	2	0	0	0	0	0	0	0	0	12.5	Sample1_XP_002301753.1; Sample1_XP_002321086.3;
Cluster_820	Sample1_XP_002301755.3	2	0	0	0	0	0	0	0	0	12.5	Sample1_XP_002301755.3; Sample1_XP_024441555.1;
Cluster_821	Sample1_XP_002301757.2	2	0	0	0	0	0	1	0	12.5	25	Sample1_XP_002301757.2; Sample7_XP_012067343.1; Sample1_XP_002321083.1;
Cluster_822	Sample1_XP_002301758.2	4	0	0	0	0	0	1	0	12.5	25	Sample1_XP_002301758.2; Sample1_XP_024451946.1; Sample1_XP_024451947.1; Sample1_XP_024451948.1; Sample7_XP_012067399.1;
Cluster_823	Sample1_XP_002301764.2	2	0	0	0	0	0	0	0	0	12.5	Sample1_XP_002301764.2; Sample1_XP_024441582.1;
Cluster_824	Sample1_XP_002301775.3	1	1	1	0	1	0	1	0	62.5	62.5	Sample1_XP_002301775.3; Sample7_XP_012085135.1; Sample5_XP_010069660.1; Sample3_XP_003622971.2; Sample2_NP_001237871.2;
Cluster_825	Sample1_XP_002301776.1	1	0	0	0	0	0	0	0	12.5	12.5	Sample1_XP_002301776.1;
Cluster_826	Sample1_XP_002301783.1	1	0	0	0	0	0	0	0	12.5	12.5	Sample1_XP_002301783.1;
Cluster_827	Sample1_XP_002301785.3	3	5	3	3	3	12	2	2	0	100	Sample1_XP_002301785.3; Sample1_XP_002323772.1; Sample1_XP_006369799.1; Sample2_NP_001235102.1; Sample2_NP_001236202.1; Sample2_NP_001276138.1; Sample2_XP_003546257.1; Sample2_XP_006586250.1; Sample3_XP_003589380.1; Sample3_XP_003616742.1; Sample3_XP_013448778.1; Sample4_XP_020219204.1; Sample4_XP_020220907.1; Sample4_XP_020239447.1; Sample5_XP_010023711.1; Sample5_XP_010069043.1; Sample5_XP_0100…
Cluster_828	Sample1_XP_002301786.3	2	3	0	1	1	0	1	0	37.5	62.5	Sample1_XP_002301786.3; Sample1_XP_024450289.1; Sample2_XP_003547797.1; Sample4_XP_020239449.1; Sample5_XP_018717235.1; Sample7_XP_012085105.1; Sample2_XP_014624470.1; Sample2_XP_006599182.1;
Cluster_829	Sample1_XP_002301791.3	3	0	0	0	0	0	0	0	0	12.5	Sample1_XP_002301791.3; Sample1_XP_024451126.1; Sample1_XP_024451127.1;
Cluster_830	Sample1_XP_002301792.3	1	0	0	0	0	0	1	0	25	25	Sample1_XP_002301792.3; Sample7_XP_012085834.1;
Cluster_831	Sample1_XP_002301794.1	1	0	0	0	0	0	4	0	12.5	25	Sample1_XP_002301794.1; Sample7_XP_020539011.1; Sample7_XP_020539012.1; Sample7_XP_020539013.1; Sample7_XP_012085081.1;
Cluster_832	Sample1_XP_002301796.3	3	0	0	0	0	2	1	0	12.5	37.5	Sample1_XP_002301796.3; Sample1_XP_024451086.1; Sample1_XP_024451087.1; Sample7_XP_012092675.1; Sample6_XP_010475375.1; Sample6_XP_010486111.1;
Cluster_833	Sample1_XP_002301797.3	1	0	0	0	0	0	0	0	12.5	12.5	Sample1_XP_002301797.3;
Cluster_834	Sample1_XP_002301802.1	1	0	0	0	0	0	0	0	12.5	12.5	Sample1_XP_002301802.1;
Cluster_835	Sample1_XP_002301805.1	3	0	0	0	1	0	1	0	25	37.5	Sample1_XP_002301805.1; Sample1_XP_002320619.1; Sample1_XP_024441125.1; Sample7_XP_012085430.1; Sample5_XP_010069620.1;
Cluster_836	Sample1_XP_002301811.1	1	0	0	0	0	0	0	0	12.5	12.5	Sample1_XP_002301811.1;
Cluster_837	Sample1_XP_002301812.2	3	0	0	0	0	0	0	0	0	12.5	Sample1_XP_002301812.2; Sample1_XP_024450742.1; Sample1_XP_024450743.1;
Cluster_838	Sample1_XP_002301813.1	1	0	0	0	0	0	0	0	12.5	12.5	Sample1_XP_002301813.1;
Cluster_839	Sample1_XP_002301814.2	1	0	0	0	0	0	0	0	12.5	12.5	Sample1_XP_002301814.2;
Cluster_840	Sample1_XP_002301816.3	1	0	0	0	0	0	1	0	25	25	Sample1_XP_002301816.3; Sample7_XP_012085046.1;
Cluster_841	Sample1_XP_002301826.1	1	0	0	0	0	0	0	0	12.5	12.5	Sample1_XP_002301826.1;
Cluster_842	Sample1_XP_002301827.1	1	0	0	0	0	0	0	0	12.5	12.5	Sample1_XP_002301827.1;
Cluster_843	Sample1_XP_002301828.3	1	0	0	0	0	0	0	0	12.5	12.5	Sample1_XP_002301828.3;
Cluster_844	Sample1_XP_002301829.1	2	4	3	2	1	8	4	0	12.5	87.5	Sample1_XP_002301829.1; Sample2_XP_003521331.1; Sample2_XP_003554317.1; Sample3_XP_013468365.1; Sample4_XP_020213083.1; Sample1_XP_002320617.3; Sample3_XP_003625484.1; Sample5_XP_010069676.1; Sample6_XP_010433142.1; Sample6_XP_010438356.1; Sample6_XP_010447896.1; Sample7_XP_012085169.1; Sample2_XP_003537160.1; Sample2_XP_003542453.1; Sample4_XP_020239105.1; Sample6_XP_010416236.1; Sample6_XP_0104…
Cluster_845	Sample1_XP_002301831.1	1	0	0	0	0	0	1	0	25	25	Sample1_XP_002301831.1; Sample7_XP_012085178.1;
Cluster_846	Sample1_XP_002301834.3	1	0	0	0	1	0	1	0	37.5	37.5	Sample1_XP_002301834.3; Sample7_XP_012085187.2; Sample5_XP_010038326.1;
Cluster_847	Sample1_XP_002301840.2	2	0	0	0	0	0	0	0	0	12.5	Sample1_XP_002301840.2; Sample1_XP_002318787.3;
Cluster_848	Sample1_XP_002301849.2	1	0	0	0	0	0	0	0	12.5	12.5	Sample1_XP_002301849.2;
Cluster_849	Sample1_XP_002301850.1	2	0	0	0	0	0	1	0	12.5	25	Sample1_XP_002301850.1; Sample1_XP_006388300.2; Sample7_XP_020538972.1;
Cluster_850	Sample1_XP_002301851.2	2	0	0	0	0	0	0	0	0	12.5	Sample1_XP_002301851.2; Sample1_XP_024450426.1;
Cluster_851	Sample1_XP_002301852.1	4	4	2	3	3	9	2	0	0	87.5	Sample1_XP_002301852.1; Sample1_XP_002312599.1; Sample1_XP_002315585.1; Sample2_NP_001235125.1; Sample2_XP_003521308.1; Sample2_XP_003542437.1; Sample2_XP_003554300.1; Sample3_XP_003625359.2; Sample3_XP_013468441.1; Sample4_XP_020204546.1; Sample4_XP_020221408.1; Sample5_XP_010023855.1; Sample5_XP_010069106.1; Sample6_XP_010413881.1; Sample6_XP_010414847.1; Sample6_XP_010457497.1; Sample6_XP_0104…
Cluster_852	Sample1_XP_002301859.1	1	0	0	0	0	0	0	0	12.5	12.5	Sample1_XP_002301859.1;
Cluster_853	Sample1_XP_002301862.2	1	0	0	0	0	0	0	0	12.5	12.5	Sample1_XP_002301862.2;
Cluster_854	Sample1_XP_002301876.1	1	0	0	0	0	0	0	0	12.5	12.5	Sample1_XP_002301876.1;
Cluster_855	Sample1_XP_002301881.2	1	0	0	0	0	0	0	0	12.5	12.5	Sample1_XP_002301881.2;
Cluster_856	Sample1_XP_002301885.2	1	0	0	0	0	0	1	0	25	25	Sample1_XP_002301885.2; Sample7_XP_012073532.1;
Cluster_857	Sample1_XP_002301889.1	2	0	0	0	0	0	0	0	0	12.5	Sample1_XP_002301889.1; Sample1_XP_002307010.1;
Cluster_858	Sample1_XP_002301892.1	2	0	0	0	0	0	0	0	0	12.5	Sample1_XP_002301892.1; Sample1_XP_002307003.2;
Cluster_859	Sample1_XP_002301896.2	2	0	0	0	0	0	1	0	12.5	25	Sample1_XP_002301896.2; Sample1_XP_024456414.1; Sample7_XP_012073562.1;
Cluster_860	Sample1_XP_002301902.3	2	0	0	0	0	0	0	0	0	12.5	Sample1_XP_002301902.3; Sample1_XP_002306994.3;
Cluster_861	Sample1_XP_002301903.1	2	0	0	0	0	0	1	0	12.5	25	Sample1_XP_002301903.1; Sample1_XP_002306993.2; Sample7_XP_012073601.1;
Cluster_862	Sample1_XP_002301905.3	1	0	0	0	0	0	0	0	12.5	12.5	Sample1_XP_002301905.3;
Cluster_863	Sample1_XP_002301908.2	5	0	0	0	0	0	7	0	0	25	Sample1_XP_002301908.2; Sample1_XP_024450325.1; Sample1_XP_024450326.1; Sample7_XP_012073614.1; Sample7_XP_012073615.1; Sample7_XP_012073616.1; Sample7_XP_012073618.1; Sample7_XP_020535376.1; Sample7_XP_020535377.1; Sample7_XP_020535378.1; Sample1_XP_024450327.1; Sample1_XP_024450328.1;
Cluster_864	Sample1_XP_002301921.2	1	0	0	0	1	0	1	0	37.5	37.5	Sample1_XP_002301921.2; Sample5_XP_010061171.2; Sample7_XP_012073859.1;
Cluster_865	Sample1_XP_002301923.1	3	0	0	0	0	0	0	0	0	12.5	Sample1_XP_002301923.1; Sample1_XP_002306974.1; Sample1_XP_024457212.1;
Cluster_866	Sample1_XP_002301926.1	1	0	0	0	0	0	0	0	12.5	12.5	Sample1_XP_002301926.1;
Cluster_867	Sample1_XP_002301928.2	1	0	0	0	0	0	0	0	12.5	12.5	Sample1_XP_002301928.2;
Cluster_868	Sample1_XP_002301932.3	2	1	1	1	0	4	0	0	37.5	62.5	Sample1_XP_002301932.3; Sample6_XP_010477278.1; Sample1_XP_002300671.2; Sample6_XP_010459719.1; Sample6_XP_010477279.1; Sample6_XP_010498470.1; Sample4_XP_020218854.1; Sample3_XP_013462243.1; Sample2_XP_003523219.1;
Cluster_869	Sample1_XP_002301939.3	1	0	0	0	0	0	1	0	25	25	Sample1_XP_002301939.3; Sample7_XP_012073710.1;
Cluster_870	Sample1_XP_002301942.1	2	0	0	0	1	0	1	0	25	37.5	Sample1_XP_002301942.1; Sample5_XP_018732074.1; Sample7_XP_012073713.1; Sample1_XP_002301941.1;
Cluster_871	Sample1_XP_002301952.1	1	0	0	0	0	0	0	0	12.5	12.5	Sample1_XP_002301952.1;
Cluster_872	Sample1_XP_002301953.1	1	0	0	0	4	0	0	0	12.5	25	Sample1_XP_002301953.1; Sample5_XP_010061091.1; Sample5_XP_010061092.1; Sample5_XP_010061094.1; Sample5_XP_010061095.1;
Cluster_873	Sample1_XP_002301955.2	2	0	0	0	0	0	0	0	0	12.5	Sample1_XP_002301955.2; Sample1_XP_002306948.2;
Cluster_874	Sample1_XP_002301956.2	3	0	0	0	0	0	0	0	0	12.5	Sample1_XP_002301956.2; Sample1_XP_002306947.3; Sample1_XP_024457367.1;
Cluster_875	Sample1_XP_002301972.2	1	0	0	0	0	0	0	0	12.5	12.5	Sample1_XP_002301972.2;
Cluster_876	Sample1_XP_002301973.3	1	0	0	0	0	0	0	0	12.5	12.5	Sample1_XP_002301973.3;
Cluster_877	Sample1_XP_002301976.3	1	0	0	0	0	0	0	0	12.5	12.5	Sample1_XP_002301976.3;
Cluster_878	Sample1_XP_002301979.1	2	2	1	1	1	2	1	1	62.5	100	Sample1_XP_002301979.1; Sample1_XP_002306925.1; Sample2_NP_001236195.1; Sample2_NP_001237124.1; Sample3_XP_003589483.1; Sample4_XP_020235767.1; Sample5_XP_010061053.2; Sample6_XP_010461578.1; Sample6_XP_010479186.1; Sample7_XP_012073807.1; Sample8_g12197.t1;
Cluster_879	Sample1_XP_002301982.2	2	0	0	0	0	0	1	0	12.5	25	Sample1_XP_002301982.2; Sample1_XP_024450183.1; Sample7_XP_012073818.1;
Cluster_880	Sample1_XP_002301988.3	3	0	0	0	0	0	0	0	0	12.5	Sample1_XP_002301988.3; Sample1_XP_024450774.1; Sample1_XP_002306915.2;
Cluster_881	Sample1_XP_002301992.1	3	0	0	0	0	0	0	0	0	12.5	Sample1_XP_002301992.1; Sample1_XP_024456889.1; Sample1_XP_024456890.1;
Cluster_882	Sample1_XP_002301997.3	3	0	0	0	0	0	1	0	12.5	25	Sample1_XP_002301997.3; Sample1_XP_006383733.2; Sample7_XP_012071982.1; Sample1_XP_024456990.1;
Cluster_883	Sample1_XP_002302000.3	3	0	0	0	0	0	16	0	0	25	Sample1_XP_002302000.3; Sample1_XP_024450567.1; Sample1_XP_024450568.1; Sample7_XP_012065865.1; Sample7_XP_020532944.1; Sample7_XP_020532948.1; Sample7_XP_020532952.1; Sample7_XP_020532953.1; Sample7_XP_020532954.1; Sample7_XP_020532957.1; Sample7_XP_020532958.1; Sample7_XP_020532961.1; Sample7_XP_020532965.1; Sample7_XP_020532968.1; Sample7_XP_020532971.1; Sample7_XP_020532973.1; Sample7_XP_0205…
Cluster_884	Sample1_XP_002302005.3	1	0	0	0	0	0	0	0	12.5	12.5	Sample1_XP_002302005.3;
Cluster_885	Sample1_XP_002302008.2	2	0	0	0	0	0	1	0	12.5	25	Sample1_XP_002302008.2; Sample7_XP_012071951.1; Sample1_XP_024451088.1;
Cluster_886	Sample1_XP_002302014.3	4	0	0	0	0	0	0	0	0	12.5	Sample1_XP_002302014.3; Sample1_XP_024450352.1; Sample1_XP_024450353.1; Sample1_XP_024450354.1;
Cluster_887	Sample1_XP_002302015.2	6	0	0	0	0	0	0	0	0	12.5	Sample1_XP_002302015.2; Sample1_XP_006383718.1; Sample1_XP_006386204.1; Sample1_XP_024451736.1; Sample1_XP_024457877.1; Sample1_XP_024457878.1;
Cluster_888	Sample1_XP_002302018.3	1	0	0	0	0	0	1	0	25	25	Sample1_XP_002302018.3; Sample7_XP_020534809.1;
Cluster_889	Sample1_XP_002302021.2	2	0	0	0	0	0	0	0	0	12.5	Sample1_XP_002302021.2; Sample1_XP_002306882.1;
Cluster_890	Sample1_XP_002302025.1	2	0	0	0	1	0	1	0	25	37.5	Sample1_XP_002302025.1; Sample1_XP_002306877.2; Sample5_XP_010060965.1; Sample7_XP_012071888.1;
Cluster_891	Sample1_XP_002302027.3	1	0	0	0	0	0	0	0	12.5	12.5	Sample1_XP_002302027.3;
Cluster_892	Sample1_XP_002302032.1	7	0	0	0	0	0	0	0	0	12.5	Sample1_XP_002302032.1; Sample1_XP_024449970.1; Sample1_XP_024449971.1; Sample1_XP_024449972.1; Sample1_XP_024449973.1; Sample1_XP_024449974.1; Sample1_XP_024449975.1;
Cluster_893	Sample1_XP_002302033.1	6	11	4	4	2	10	5	0	0	87.5	Sample1_XP_002302033.1; Sample1_XP_002306866.1; Sample1_XP_024451586.1; Sample2_XP_003536224.1; Sample6_XP_010421708.1; Sample7_XP_012089346.1; Sample7_XP_020540355.1; Sample5_XP_010024944.1; Sample7_XP_012069859.1; Sample7_XP_020534212.1; Sample3_XP_003590841.2; Sample6_XP_010455206.2; Sample6_XP_010494115.1; Sample6_XP_010494117.1; Sample6_XP_010494118.1; Sample6_XP_010494119.1; Sample1_XP_0023…
Cluster_894	Sample1_XP_002302051.1	2	0	0	0	0	0	0	0	0	12.5	Sample1_XP_002302051.1; Sample1_XP_002302052.3;
Cluster_895	Sample1_XP_002302054.3	6	4	1	1	2	0	4	0	25	75	Sample1_XP_002302054.3; Sample1_XP_024452003.1; Sample1_XP_024452004.1; Sample1_XP_002306839.1; Sample1_XP_024457901.1; Sample1_XP_024457902.1; Sample2_XP_003520596.1; Sample2_XP_006604488.1; Sample5_XP_010039159.1; Sample5_XP_018723726.1; Sample2_XP_003541347.1; Sample3_XP_013468523.1; Sample7_XP_012085334.1; Sample7_XP_020539142.1; Sample7_XP_020539143.1; Sample7_XP_020539144.1; Sample2_XP_0035…
Cluster_896	Sample1_XP_002302069.1	2	0	0	0	0	0	0	0	0	12.5	Sample1_XP_002302069.1; Sample1_XP_006383690.1;
Cluster_897	Sample1_XP_002302070.2	3	1	0	3	1	0	0	2	25	62.5	Sample1_XP_002302070.2; Sample4_XP_020233337.1; Sample1_XP_002306823.1; Sample1_XP_024457974.1; Sample8_g12616.t1; Sample5_XP_010038933.1; Sample8_g9933.t1; Sample4_XP_020225555.1; Sample4_XP_020225556.1; Sample2_XP_014629302.1;
Cluster_898	Sample1_XP_002302071.2	2	6	1	2	1	3	1	0	37.5	87.5	Sample1_XP_002302071.2; Sample1_XP_024456607.1; Sample2_NP_001236715.1; Sample2_XP_003532255.1; Sample2_XP_003536877.1; Sample2_XP_006586213.1; Sample2_XP_006601761.1; Sample2_XP_025982365.1; Sample3_XP_013468574.1; Sample4_XP_020233351.1; Sample4_XP_020234270.1; Sample5_XP_010038925.1; Sample6_XP_010426412.1; Sample6_XP_010503557.1; Sample6_XP_010515254.1; Sample7_XP_012092093.1;
Cluster_899	Sample1_XP_002302076.2	2	0	0	0	0	0	0	0	0	12.5	Sample1_XP_002302076.2; Sample1_XP_002306816.1;
Cluster_900	Sample1_XP_002302078.2	3	0	0	0	0	0	1	0	12.5	25	Sample1_XP_002302078.2; Sample1_XP_024450088.1; Sample1_XP_024450089.1; Sample7_XP_012092125.1;
Cluster_901	Sample1_XP_002302082.1	3	0	0	0	0	0	0	0	0	12.5	Sample1_XP_002302082.1; Sample1_XP_024457994.1; Sample1_XP_024457995.1;
Cluster_902	Sample1_XP_002302099.1	1	0	0	0	0	0	0	0	12.5	12.5	Sample1_XP_002302099.1;
Cluster_903	Sample1_XP_002302100.3	2	0	0	0	0	0	0	0	0	12.5	Sample1_XP_002302100.3; Sample1_XP_024450493.1;
Cluster_904	Sample1_XP_002302102.3	3	0	0	0	0	0	0	0	0	12.5	Sample1_XP_002302102.3; Sample1_XP_002306789.2; Sample1_XP_024456859.1;
Cluster_905	Sample1_XP_002302105.1	1	0	0	0	0	0	0	0	12.5	12.5	Sample1_XP_002302105.1;
Cluster_906	Sample1_XP_002302107.1	3	0	0	0	0	0	0	0	0	12.5	Sample1_XP_002302107.1; Sample1_XP_002306781.1; Sample1_XP_024457384.1;
Cluster_907	Sample1_XP_002302108.1	3	5	3	3	3	9	2	0	0	87.5	Sample1_XP_002302108.1; Sample1_XP_002306780.1; Sample1_XP_002307515.1; Sample2_NP_001235572.2; Sample2_NP_001236608.1; Sample2_NP_001238100.1; Sample2_NP_001336710.1; Sample2_XP_006574786.1; Sample3_XP_003592049.1; Sample3_XP_003592054.1; Sample3_XP_013452021.1; Sample4_XP_020223794.1; Sample4_XP_020232114.1; Sample4_XP_020239423.1; Sample5_XP_010057300.1; Sample5_XP_010057419.1; Sample5_XP_0100…
Cluster_908	Sample1_XP_002302110.2	5	0	0	0	0	0	1	0	12.5	25	Sample1_XP_002302110.2; Sample1_XP_024456855.1; Sample1_XP_024456856.1; Sample7_XP_012092234.1; Sample1_XP_024456857.1; Sample1_XP_024456858.1;
Cluster_909	Sample1_XP_002302113.2	1	0	0	0	0	0	1	0	25	25	Sample1_XP_002302113.2; Sample7_XP_012092243.1;
Cluster_910	Sample1_XP_002302115.3	2	0	0	0	0	0	0	0	0	12.5	Sample1_XP_002302115.3; Sample1_XP_002306772.3;
Cluster_911	Sample1_XP_002302130.1	2	0	0	0	0	0	0	0	0	12.5	Sample1_XP_002302130.1; Sample1_XP_002306756.1;
Cluster_912	Sample1_XP_002302131.2	2	0	0	0	0	0	0	0	0	12.5	Sample1_XP_002302131.2; Sample1_XP_024450832.1;
Cluster_913	Sample1_XP_002302132.2	2	4	2	2	1	0	0	0	12.5	62.5	Sample1_XP_002302132.2; Sample1_XP_002306754.2; Sample2_XP_003545292.1; Sample2_XP_003519534.1; Sample4_XP_020206654.1; Sample2_NP_001239926.1; Sample2_XP_003532084.1; Sample3_XP_013459640.1; Sample4_XP_020235689.1; Sample5_XP_010053996.1; Sample3_XP_003617363.2;
Cluster_914	Sample1_XP_002302140.1	2	0	0	0	0	0	0	0	0	12.5	Sample1_XP_002302140.1; Sample1_XP_002306743.1;
Cluster_915	Sample1_XP_002302144.1	5	0	0	0	0	0	0	0	0	12.5	Sample1_XP_002302144.1; Sample1_XP_002306738.3; Sample1_XP_024457892.1; Sample1_XP_024457893.1; Sample1_XP_024450235.1;
Cluster_916	Sample1_XP_002302148.2	1	0	0	0	0	0	0	0	12.5	12.5	Sample1_XP_002302148.2;
Cluster_917	Sample1_XP_002302155.3	1	0	0	0	0	0	0	0	12.5	12.5	Sample1_XP_002302155.3;
Cluster_918	Sample1_XP_002302159.3	1	0	0	0	0	0	0	0	12.5	12.5	Sample1_XP_002302159.3;
Cluster_919	Sample1_XP_002302162.1	2	0	0	0	0	0	0	0	0	12.5	Sample1_XP_002302162.1; Sample1_XP_002306715.1;
Cluster_920	Sample1_XP_002302164.1	2	0	0	0	0	0	0	0	0	12.5	Sample1_XP_002302164.1; Sample1_XP_024456284.1;
Cluster_921	Sample1_XP_002302168.1	4	3	2	2	4	4	3	0	0	87.5	Sample1_XP_002302168.1; Sample1_XP_002306708.1; Sample1_XP_006389533.1; Sample1_XP_024453400.1; Sample2_NP_001276269.1; Sample2_XP_003534345.1; Sample2_XP_003536417.1; Sample3_XP_003592084.2; Sample3_XP_013457261.1; Sample4_XP_020232111.1; Sample4_XP_020232633.1; Sample5_XP_010030177.1; Sample5_XP_010030178.1; Sample5_XP_010062104.1; Sample5_XP_010063844.1; Sample6_XP_010461393.1; Sample6_XP_0104…
Cluster_922	Sample1_XP_002302176.1	2	0	0	0	0	0	0	0	0	12.5	Sample1_XP_002302176.1; Sample1_XP_024457312.1;
Cluster_923	Sample1_XP_002302179.1	2	0	0	0	0	0	1	0	12.5	25	Sample1_XP_002302179.1; Sample1_XP_002306696.2; Sample7_XP_012066011.1;
Cluster_924	Sample1_XP_002302186.1	3	1	0	0	0	0	0	0	12.5	25	Sample1_XP_002302186.1; Sample1_XP_024452001.1; Sample1_XP_024452002.1; Sample2_XP_006584565.1;
Cluster_925	Sample1_XP_002302187.1	1	0	0	0	0	0	0	0	12.5	12.5	Sample1_XP_002302187.1;
Cluster_926	Sample1_XP_002302197.2	1	0	0	0	0	0	0	0	12.5	12.5	Sample1_XP_002302197.2;
Cluster_927	Sample1_XP_002302207.1	1	0	0	0	0	0	0	0	12.5	12.5	Sample1_XP_002302207.1;
Cluster_928	Sample1_XP_002302211.1	1	0	0	0	0	0	0	0	12.5	12.5	Sample1_XP_002302211.1;
Cluster_929	Sample1_XP_002302219.3	3	3	1	3	2	0	3	0	12.5	75	Sample1_XP_002302219.3; Sample3_XP_003602662.1; Sample1_XP_006386352.2; Sample2_XP_006581781.1; Sample4_XP_020234946.1; Sample4_XP_020234947.1; Sample4_XP_020234948.1; Sample5_XP_010025751.1; Sample1_XP_024461098.1; Sample7_XP_012078314.1; Sample7_XP_012078313.1; Sample2_XP_014630348.1; Sample2_XP_025984067.1; Sample7_XP_012081956.1; Sample5_XP_010063427.1;
Cluster_930	Sample1_XP_002302222.2	1	0	0	0	0	0	3	0	12.5	25	Sample1_XP_002302222.2; Sample7_XP_012078318.1; Sample7_XP_012078319.1; Sample7_XP_012078320.1;
Cluster_931	Sample1_XP_002302225.2	1	0	0	0	0	0	0	0	12.5	12.5	Sample1_XP_002302225.2;
Cluster_932	Sample1_XP_002302229.3	2	0	2	0	2	0	0	0	0	37.5	Sample1_XP_002302229.3; Sample1_XP_002306641.1; Sample3_XP_013466476.1; Sample3_XP_013466477.1; Sample5_XP_010063405.1; Sample5_XP_018732058.1;
Cluster_933	Sample1_XP_002302230.2	1	0	0	0	0	0	0	0	12.5	12.5	Sample1_XP_002302230.2;
Cluster_934	Sample1_XP_002302242.3	1	0	0	0	0	0	1	0	25	25	Sample1_XP_002302242.3; Sample7_XP_012078216.1;
Cluster_935	Sample1_XP_002302249.1	2	0	0	0	1	0	1	0	25	37.5	Sample1_XP_002302249.1; Sample1_XP_002306621.2; Sample5_XP_010042750.1; Sample7_XP_012078195.1;
Cluster_936	Sample1_XP_002302257.3	1	0	0	0	0	0	0	0	12.5	12.5	Sample1_XP_002302257.3;
Cluster_937	Sample1_XP_002302258.1	1	0	0	0	0	0	1	0	25	25	Sample1_XP_002302258.1; Sample7_XP_012078158.1;
Cluster_938	Sample1_XP_002302261.2	1	0	0	0	0	0	0	0	12.5	12.5	Sample1_XP_002302261.2;
Cluster_939	Sample1_XP_002302262.1	2	3	1	1	1	3	1	1	62.5	100	Sample1_XP_002302262.1; Sample1_XP_006383481.1; Sample2_NP_001237220.1; Sample2_XP_003523468.1; Sample2_XP_006580932.1; Sample3_XP_003601125.1; Sample4_XP_020212573.1; Sample5_XP_010064004.1; Sample6_XP_010461366.1; Sample6_XP_010478964.1; Sample6_XP_010500084.1; Sample7_NP_001295740.1; Sample8_g26840.t1;
Cluster_940	Sample1_XP_002302263.2	2	0	0	0	0	0	0	0	0	12.5	Sample1_XP_002302263.2; Sample1_XP_002306604.2;
Cluster_941	Sample1_XP_002302268.2	1	0	0	0	1	0	1	0	37.5	37.5	Sample1_XP_002302268.2; Sample5_XP_010063320.1; Sample7_XP_012078129.1;
Cluster_942	Sample1_XP_002302273.2	1	0	0	0	0	0	0	0	12.5	12.5	Sample1_XP_002302273.2;
Cluster_943	Sample1_XP_002302274.2	3	0	0	0	0	0	1	0	12.5	25	Sample1_XP_002302274.2; Sample1_XP_002306596.2; Sample1_XP_024458122.1; Sample7_XP_012078115.1;
Cluster_944	Sample1_XP_002302275.2	1	0	0	0	0	0	0	0	12.5	12.5	Sample1_XP_002302275.2;
Cluster_945	Sample1_XP_002302279.2	3	0	0	0	0	0	1	0	12.5	25	Sample1_XP_002302279.2; Sample1_XP_002306588.1; Sample1_XP_024456819.1; Sample7_XP_012078100.1;
Cluster_946	Sample1_XP_002302300.3	1	0	0	0	0	0	0	0	12.5	12.5	Sample1_XP_002302300.3;
Cluster_947	Sample1_XP_002302301.1	4	0	0	0	0	0	0	0	0	12.5	Sample1_XP_002302301.1; Sample1_XP_024451191.1; Sample1_XP_024451192.1; Sample1_XP_024451193.1;
Cluster_948	Sample1_XP_002302305.1	1	0	0	0	0	0	0	0	12.5	12.5	Sample1_XP_002302305.1;
Cluster_949	Sample1_XP_002302309.1	4	0	0	0	0	0	3	0	0	25	Sample1_XP_002302309.1; Sample1_XP_024451942.1; Sample1_XP_024451943.1; Sample7_XP_012067908.1; Sample7_XP_012067909.1; Sample7_XP_012067910.1; Sample1_XP_024456287.1;
Cluster_950	Sample1_XP_002302315.2	1	1	1	1	1	0	2	0	62.5	75	Sample1_XP_002302315.2; Sample3_XP_003618135.2; Sample7_XP_020533652.1; Sample4_XP_020202113.1; Sample2_XP_006581525.1; Sample5_XP_010060055.1; Sample7_XP_012067921.1;
Cluster_951	Sample1_XP_002302318.2	2	0	0	0	0	0	0	0	0	12.5	Sample1_XP_002302318.2; Sample1_XP_002302319.1;
Cluster_952	Sample1_XP_002302320.1	1	0	0	0	0	0	1	0	25	25	Sample1_XP_002302320.1; Sample7_XP_012067932.1;
Cluster_953	Sample1_XP_002302325.2	1	0	0	0	0	0	0	0	12.5	12.5	Sample1_XP_002302325.2;
Cluster_954	Sample1_XP_002302327.3	2	0	0	0	0	0	1	0	12.5	25	Sample1_XP_002302327.3; Sample1_XP_002306555.2; Sample7_XP_012067949.1;
Cluster_955	Sample1_XP_002302331.1	2	0	0	0	0	0	0	0	0	12.5	Sample1_XP_002302331.1; Sample1_XP_002306548.1;
Cluster_956	Sample1_XP_002302334.1	5	0	0	0	0	0	0	0	0	12.5	Sample1_XP_002302334.1; Sample1_XP_024449918.1; Sample1_XP_024449919.1; Sample1_XP_002306543.3; Sample1_XP_024449920.1;
Cluster_957	Sample1_XP_002302336.2	1	2	0	0	1	0	1	0	37.5	50	Sample1_XP_002302336.2; Sample2_XP_003526531.2; Sample2_XP_003522749.1; Sample7_XP_012067981.1; Sample5_XP_010060093.1;
Cluster_958	Sample1_XP_002302346.1	2	0	0	0	0	0	0	0	0	12.5	Sample1_XP_002302346.1; Sample1_XP_024451295.1;
Cluster_959	Sample1_XP_002302348.2	1	0	0	0	0	0	0	0	12.5	12.5	Sample1_XP_002302348.2;
Cluster_960	Sample1_XP_002302355.1	3	0	0	0	0	0	0	0	0	12.5	Sample1_XP_002302355.1; Sample1_XP_024449921.1; Sample1_XP_024449922.1;
Cluster_961	Sample1_XP_002302364.1	2	0	0	0	0	0	1	0	12.5	25	Sample1_XP_002302364.1; Sample1_XP_006383573.2; Sample7_XP_012068039.1;
Cluster_962	Sample1_XP_002302370.3	1	0	0	0	0	0	0	0	12.5	12.5	Sample1_XP_002302370.3;
Cluster_963	Sample1_XP_002302374.1	1	0	0	0	0	0	1	0	25	25	Sample1_XP_002302374.1; Sample7_XP_020533601.1;
Cluster_964	Sample1_XP_002302379.1	2	0	0	0	0	0	1	0	12.5	25	Sample1_XP_002302379.1; Sample1_XP_024451534.1; Sample7_XP_012068148.1;
Cluster_965	Sample1_XP_002302388.3	1	0	0	0	0	0	0	0	12.5	12.5	Sample1_XP_002302388.3;
Cluster_966	Sample1_XP_002302395.3	2	0	0	0	0	0	0	0	0	12.5	Sample1_XP_002302395.3; Sample1_XP_002320677.1;
Cluster_967	Sample1_XP_002302401.2	1	0	0	0	0	0	1	0	25	25	Sample1_XP_002302401.2; Sample7_XP_012068190.1;
Cluster_968	Sample1_XP_002302405.3	3	7	1	3	3	3	2	1	25	100	Sample1_XP_002302405.3; Sample1_XP_002320687.1; Sample4_XP_020213430.1; Sample7_XP_012068211.1; Sample2_NP_001235758.1; Sample2_NP_001237652.1; Sample2_NP_001238429.1; Sample2_NP_001238580.1; Sample2_XP_006595535.1; Sample2_XP_006595536.1; Sample4_XP_020226756.1; Sample1_XP_002313186.2; Sample3_XP_003589058.1; Sample5_XP_010028358.1; Sample5_XP_010059807.1; Sample6_XP_010458355.1; Sample6_XP_0104…
Cluster_969	Sample1_XP_002302410.3	2	0	0	0	0	0	0	0	0	12.5	Sample1_XP_002302410.3; Sample1_XP_002320691.3;
Cluster_970	Sample1_XP_002302411.2	1	0	0	0	0	0	0	0	12.5	12.5	Sample1_XP_002302411.2;
Cluster_971	Sample1_XP_002302415.2	2	0	0	0	0	0	0	0	0	12.5	Sample1_XP_002302415.2; Sample1_XP_024440625.1;
Cluster_972	Sample1_XP_002302421.2	1	0	0	0	0	0	0	0	12.5	12.5	Sample1_XP_002302421.2;
Cluster_973	Sample1_XP_002302425.3	5	0	0	0	0	0	0	0	0	12.5	Sample1_XP_002302425.3; Sample1_XP_002320704.3; Sample1_XP_024440471.1; Sample1_XP_006387951.2; Sample1_XP_024440580.1;
Cluster_974	Sample1_XP_002302426.2	2	0	0	0	0	0	1	0	12.5	25	Sample1_XP_002302426.2; Sample1_XP_006386494.1; Sample7_XP_012068266.1;
Cluster_975	Sample1_XP_002302429.2	2	4	3	2	1	3	1	1	37.5	100	Sample1_XP_002302429.2; Sample1_XP_002320760.3; Sample2_NP_001276238.2; Sample2_XP_003525910.1; Sample7_XP_012068291.1; Sample2_NP_001236606.2; Sample2_XP_003550318.1; Sample4_XP_020237725.1; Sample4_XP_020239567.1; Sample8_g16146.t1; Sample3_XP_003589126.1; Sample5_XP_010061715.1; Sample6_XP_010465623.1; Sample6_XP_010487465.1; Sample6_XP_010503884.1; Sample3_XP_003603098.1; Sample3_XP_003591857…
Cluster_976	Sample1_XP_002302431.1	1	0	0	0	0	0	0	0	12.5	12.5	Sample1_XP_002302431.1;
Cluster_977	Sample1_XP_002302435.1	1	0	0	0	0	0	0	0	12.5	12.5	Sample1_XP_002302435.1;
Cluster_978	Sample1_XP_002302436.1	2	0	0	0	0	0	0	0	0	12.5	Sample1_XP_002302436.1; Sample1_XP_006374928.1;
Cluster_979	Sample1_XP_002302441.1	2	0	0	0	0	10	1	0	12.5	37.5	Sample1_XP_002302441.1; Sample1_XP_024450090.1; Sample7_XP_012071679.1; Sample6_XP_010432573.1; Sample6_XP_010432574.1; Sample6_XP_010432575.1; Sample6_XP_010437772.1; Sample6_XP_010437773.1; Sample6_XP_010437774.1; Sample6_XP_010447249.1; Sample6_XP_010447250.1; Sample6_XP_019086838.1; Sample6_XP_019089682.1;
Cluster_980	Sample1_XP_002302451.1	3	2	1	1	1	3	1	0	50	87.5	Sample1_XP_002302451.1; Sample1_XP_006375020.2; Sample2_NP_001236446.1; Sample2_XP_003523891.1; Sample3_XP_003602965.1; Sample4_XP_020218461.1; Sample5_XP_010061799.1; Sample6_XP_010461564.1; Sample6_XP_010479165.1; Sample6_XP_010500289.1; Sample7_XP_012071736.1; Sample1_XP_024441263.1;
Cluster_981	Sample1_XP_002302452.3	2	0	0	0	0	0	2	0	0	25	Sample1_XP_002302452.3; Sample1_XP_024441500.1; Sample7_XP_012071749.1; Sample7_XP_012071750.1;
Cluster_982	Sample1_XP_002302456.2	1	0	0	0	0	0	0	0	12.5	12.5	Sample1_XP_002302456.2;
Cluster_983	Sample1_XP_002302461.1	1	0	0	0	0	0	0	0	12.5	12.5	Sample1_XP_002302461.1;
Cluster_984	Sample1_XP_002302464.1	2	4	1	1	1	3	1	1	62.5	100	Sample1_XP_002302464.1; Sample5_XP_010024952.1; Sample1_XP_006375046.1; Sample6_XP_010416357.1; Sample6_XP_010428496.1; Sample6_XP_010471597.1; Sample2_NP_001235745.1; Sample2_NP_001348060.1; Sample2_XP_006600121.1; Sample2_XP_006600122.1; Sample7_XP_012071761.1; Sample3_XP_003589311.1; Sample4_XP_020235430.1; Sample8_g4738.t1;
Cluster_985	Sample1_XP_002302479.2	3	0	0	0	0	0	0	0	0	12.5	Sample1_XP_002302479.2; Sample1_XP_006375088.2; Sample1_XP_006375087.1;
Cluster_986	Sample1_XP_002302481.2	1	0	0	0	0	0	1	0	25	25	Sample1_XP_002302481.2; Sample7_XP_012083768.1;
Cluster_987	Sample1_XP_002302488.1	3	2	2	0	1	5	2	0	12.5	75	Sample1_XP_002302488.1; Sample1_XP_006375110.2; Sample1_XP_024450495.1; Sample5_XP_010056405.1; Sample2_XP_003521079.1; Sample2_XP_003529044.3; Sample3_XP_013443798.1; Sample3_XP_013470348.1; Sample6_XP_010444545.1; Sample6_XP_010484386.1; Sample7_XP_012083666.1; Sample7_XP_020538509.1; Sample6_XP_010419523.1; Sample6_XP_010426463.1; Sample6_XP_010456333.1;
Cluster_988	Sample1_XP_002302491.3	1	0	0	0	0	0	0	0	12.5	12.5	Sample1_XP_002302491.3;
Cluster_989	Sample1_XP_002302495.2	2	0	0	0	0	0	1	0	12.5	25	Sample1_XP_002302495.2; Sample1_XP_006375140.2; Sample7_XP_012083862.1;
Cluster_990	Sample1_XP_002302496.1	1	0	0	0	0	0	0	0	12.5	12.5	Sample1_XP_002302496.1;
Cluster_991	Sample1_XP_002302509.1	2	0	0	0	0	0	0	0	0	12.5	Sample1_XP_002302509.1; Sample1_XP_024440465.1;
Cluster_992	Sample1_XP_002302511.2	1	0	1	0	1	5	0	1	50	62.5	Sample1_XP_002302511.2; Sample6_XP_010456329.1; Sample6_XP_019088493.1; Sample6_XP_019088494.1; Sample5_XP_010053966.1; Sample6_XP_010474834.1; Sample6_XP_019094325.1; Sample3_XP_003607498.1; Sample8_g956.t1;
Cluster_993	Sample1_XP_002302516.2	1	0	0	0	0	0	1	0	25	25	Sample1_XP_002302516.2; Sample7_XP_012083634.1;
Cluster_994	Sample1_XP_002302536.1	3	2	2	1	1	3	1	0	37.5	87.5	Sample1_XP_002302536.1; Sample1_XP_002320726.2; Sample1_XP_024440154.1; Sample2_NP_001238324.2; Sample2_NP_001276159.2; Sample3_XP_003597434.2; Sample3_XP_003616394.1; Sample4_XP_020218417.1; Sample5_XP_010056299.1; Sample6_XP_010413513.1; Sample6_XP_010469142.1; Sample6_XP_010512413.1; Sample7_XP_012083566.1;
Cluster_995	Sample1_XP_002302539.2	1	0	0	0	0	0	0	0	12.5	12.5	Sample1_XP_002302539.2;
Cluster_996	Sample1_XP_002302541.2	1	0	0	0	0	0	0	0	12.5	12.5	Sample1_XP_002302541.2;
Cluster_997	Sample1_XP_002302542.1	2	2	1	1	1	2	1	0	50	87.5	Sample1_XP_002302542.1; Sample1_XP_002320735.1; Sample2_NP_001235459.2; Sample2_XP_006576402.1; Sample3_XP_013445004.1; Sample4_XP_020202312.1; Sample5_XP_010056288.1; Sample6_XP_010457057.1; Sample6_XP_010474825.1; Sample7_XP_012083550.1;
Cluster_998	Sample1_XP_002302544.1	1	0	0	0	1	0	1	0	37.5	37.5	Sample1_XP_002302544.1; Sample5_XP_010063843.1; Sample7_XP_012071759.1;
Cluster_999	Sample1_XP_002302557.3	1	0	0	0	0	0	0	0	12.5	12.5	Sample1_XP_002302557.3;
Cluster_1000	Sample1_XP_002302567.1	2	0	0	0	0	0	0	0	0	12.5	Sample1_XP_002302567.1; Sample1_XP_024440558.1;
Cluster_1001	Sample1_XP_002302568.2	1	1	0	0	0	0	2	0	25	37.5	Sample1_XP_002302568.2; Sample7_XP_012066447.1; Sample7_XP_012066452.1; Sample2_NP_001237737.1;
Cluster_1002	Sample1_XP_002302576.1	2	0	0	0	0	0	1	0	12.5	25	Sample1_XP_002302576.1; Sample7_XP_012083428.1; Sample1_XP_002320784.1;
Cluster_1003	Sample1_XP_002302578.2	1	0	0	0	0	0	0	0	12.5	12.5	Sample1_XP_002302578.2;
Cluster_1004	Sample1_XP_002302580.3	1	0	0	0	0	0	0	0	12.5	12.5	Sample1_XP_002302580.3;
Cluster_1005	Sample1_XP_002302581.2	1	0	0	0	0	0	0	0	12.5	12.5	Sample1_XP_002302581.2;
Cluster_1006	Sample1_XP_002302588.3	3	0	0	0	0	0	0	0	0	12.5	Sample1_XP_002302588.3; Sample1_XP_002320799.1; Sample1_XP_024440686.1;
Cluster_1007	Sample1_XP_002302589.3	2	0	0	0	0	0	0	0	0	12.5	Sample1_XP_002302589.3; Sample1_XP_024440766.1;
Cluster_1008	Sample1_XP_002302594.3	1	0	0	0	1	2	1	0	37.5	50	Sample1_XP_002302594.3; Sample7_XP_012083840.2; Sample6_XP_010426921.1; Sample6_XP_010419571.1; Sample5_XP_010058128.1;
Cluster_1009	Sample1_XP_002302596.2	2	0	0	0	0	0	0	0	0	12.5	Sample1_XP_002302596.2; Sample1_XP_002320812.1;
Cluster_1010	Sample1_XP_002302598.1	1	0	0	0	0	0	0	0	12.5	12.5	Sample1_XP_002302598.1;
Cluster_1011	Sample1_XP_002302604.2	2	1	1	1	2	3	0	0	37.5	75	Sample1_XP_002302604.2; Sample1_XP_024450123.1; Sample5_XP_010053754.1; Sample5_XP_010053755.1; Sample6_XP_010518273.1; Sample6_XP_010508063.1; Sample6_XP_010506608.1; Sample4_XP_020234760.1; Sample2_XP_003534537.1; Sample3_XP_003624079.2;
Cluster_1012	Sample1_XP_002302607.2	1	0	0	0	0	0	0	0	12.5	12.5	Sample1_XP_002302607.2;
Cluster_1013	Sample1_XP_002302616.3	7	4	1	1	1	11	1	1	62.5	100	Sample1_XP_002302616.3; Sample1_XP_002320847.1; Sample1_XP_024441154.1; Sample1_XP_024441155.1; Sample1_XP_024441156.1; Sample1_XP_024451830.1; Sample1_XP_024451831.1; Sample2_NP_001241938.1; Sample2_XP_006576214.1; Sample2_XP_014627499.1; Sample2_XP_014627500.1; Sample3_XP_003626548.1; Sample5_XP_010055050.1; Sample6_XP_010413372.1; Sample6_XP_010413373.1; Sample6_XP_010413374.1; Sample6_XP_0104…
Cluster_1014	Sample1_XP_002302634.2	2	4	1	2	1	3	1	0	37.5	87.5	Sample1_XP_002302634.2; Sample1_XP_002320868.1; Sample6_XP_010480432.1; Sample3_XP_013450613.1; Sample5_XP_010053832.1; Sample6_XP_010457141.1; Sample6_XP_010474721.1; Sample2_XP_014624700.1; Sample4_XP_020212234.1; Sample7_XP_020538478.1; Sample2_XP_003529886.1; Sample2_XP_003554768.1; Sample4_XP_020227134.1; Sample2_XP_003520873.1;
Cluster_1015	Sample1_XP_002302644.1	2	0	0	0	0	0	1	0	12.5	25	Sample1_XP_002302644.1; Sample7_XP_012083169.1; Sample1_XP_002320876.1;
Cluster_1016	Sample1_XP_002302646.3	3	0	0	0	0	0	0	0	0	12.5	Sample1_XP_002302646.3; Sample1_XP_024451332.1; Sample1_XP_024451333.1;
Cluster_1017	Sample1_XP_002302649.1	2	2	1	1	1	0	1	0	50	75	Sample1_XP_002302649.1; Sample1_XP_002320878.1; Sample7_XP_012083156.1; Sample2_NP_001239945.1; Sample3_XP_013450668.1; Sample2_NP_001236641.2; Sample5_XP_010054986.1; Sample4_XP_020213431.1;
Cluster_1018	Sample1_XP_002302659.1	2	0	0	0	0	0	0	0	0	12.5	Sample1_XP_002302659.1; Sample1_XP_002320889.1;
Cluster_1019	Sample1_XP_002302663.1	1	0	0	0	0	0	0	0	12.5	12.5	Sample1_XP_002302663.1;
Cluster_1020	Sample1_XP_002302668.2	2	0	0	0	0	0	1	0	12.5	25	Sample1_XP_002302668.2; Sample7_XP_012083815.1; Sample1_XP_002302669.3;
Cluster_1021	Sample1_XP_002302670.2	1	2	1	2	0	0	1	0	37.5	62.5	Sample1_XP_002302670.2; Sample3_XP_013444558.1; Sample2_XP_003548183.1; Sample2_XP_003529877.1; Sample4_XP_020206349.1; Sample4_XP_020206350.1; Sample7_XP_012083112.1;
Cluster_1022	Sample1_XP_002302673.1	2	0	0	0	0	0	1	0	12.5	25	Sample1_XP_002302673.1; Sample1_XP_002320898.3; Sample7_XP_012083110.1;
Cluster_1023	Sample1_XP_002302682.1	1	0	0	0	0	0	0	0	12.5	12.5	Sample1_XP_002302682.1;
Cluster_1024	Sample1_XP_002302684.2	3	0	0	0	0	0	0	0	0	12.5	Sample1_XP_002302684.2; Sample1_XP_002320910.2; Sample1_XP_024440250.1;
Cluster_1025	Sample1_XP_002302687.3	2	0	0	0	0	0	0	0	0	12.5	Sample1_XP_002302687.3; Sample1_XP_002320912.1;
Cluster_1026	Sample1_XP_002302691.1	3	0	0	0	0	0	3	0	0	25	Sample1_XP_002302691.1; Sample1_XP_024440110.1; Sample1_XP_024450233.1; Sample7_XP_012065294.1; Sample7_XP_012083065.1; Sample7_XP_012083066.1;
Cluster_1027	Sample1_XP_002302695.1	1	0	0	0	0	0	1	0	25	25	Sample1_XP_002302695.1; Sample7_XP_012083050.1;
Cluster_1028	Sample1_XP_002302700.2	1	0	0	0	0	0	0	0	12.5	12.5	Sample1_XP_002302700.2;
Cluster_1029	Sample1_XP_002302702.1	2	0	0	0	0	0	0	0	0	12.5	Sample1_XP_002302702.1; Sample1_XP_002320929.1;
Cluster_1030	Sample1_XP_002302705.1	1	0	0	0	0	0	0	0	12.5	12.5	Sample1_XP_002302705.1;
Cluster_1031	Sample1_XP_002302720.2	1	0	0	0	0	0	0	0	12.5	12.5	Sample1_XP_002302720.2;
Cluster_1032	Sample1_XP_002302728.2	1	0	0	0	0	0	0	0	12.5	12.5	Sample1_XP_002302728.2;
Cluster_1033	Sample1_XP_002302729.2	1	0	0	0	0	0	0	0	12.5	12.5	Sample1_XP_002302729.2;
Cluster_1034	Sample1_XP_002302730.2	1	0	0	0	0	0	0	0	12.5	12.5	Sample1_XP_002302730.2;
Cluster_1035	Sample1_XP_002302741.2	2	0	0	0	0	0	0	0	0	12.5	Sample1_XP_002302741.2; Sample1_XP_002320323.1;
Cluster_1036	Sample1_XP_002302742.3	1	0	0	0	0	0	0	0	12.5	12.5	Sample1_XP_002302742.3;
Cluster_1037	Sample1_XP_002302743.2	2	0	0	0	0	0	0	0	0	12.5	Sample1_XP_002302743.2; Sample1_XP_002320320.2;
Cluster_1038	Sample1_XP_002302746.2	1	3	0	4	3	0	0	0	12.5	50	Sample1_XP_002302746.2; Sample2_XP_003534827.1; Sample2_XP_006597714.1; Sample2_XP_014617387.1; Sample4_XP_020235111.1; Sample4_XP_020235112.1; Sample4_XP_020235113.1; Sample4_XP_020235114.1; Sample5_XP_010038262.1; Sample5_XP_010038263.1; Sample5_XP_018721209.1;
Cluster_1039	Sample1_XP_002302747.1	1	0	0	0	0	0	0	0	12.5	12.5	Sample1_XP_002302747.1;
Cluster_1040	Sample1_XP_002302757.3	1	0	0	0	0	0	0	0	12.5	12.5	Sample1_XP_002302757.3;
Cluster_1041	Sample1_XP_002302764.3	2	0	0	0	0	0	1	0	12.5	25	Sample1_XP_002302764.3; Sample1_XP_002320298.1; Sample7_XP_012082893.1;
Cluster_1042	Sample1_XP_002302768.3	1	0	0	0	0	0	0	0	12.5	12.5	Sample1_XP_002302768.3;
Cluster_1043	Sample1_XP_002302772.2	1	0	0	0	0	0	0	0	12.5	12.5	Sample1_XP_002302772.2;
Cluster_1044	Sample1_XP_002302787.1	2	0	0	0	0	0	0	0	0	12.5	Sample1_XP_002302787.1; Sample1_XP_002320278.2;
Cluster_1045	Sample1_XP_002302789.1	1	0	0	0	0	0	1	0	25	25	Sample1_XP_002302789.1; Sample7_XP_012082957.1;
Cluster_1046	Sample1_XP_002302790.3	1	0	0	0	0	0	0	0	12.5	12.5	Sample1_XP_002302790.3;
Cluster_1047	Sample1_XP_002302791.1	1	0	0	0	0	0	0	0	12.5	12.5	Sample1_XP_002302791.1;
Cluster_1048	Sample1_XP_002302795.2	3	0	0	0	0	0	0	0	0	12.5	Sample1_XP_002302795.2; Sample1_XP_002320269.2; Sample1_XP_024440902.1;
Cluster_1049	Sample1_XP_002302803.2	2	0	0	0	0	0	0	0	0	12.5	Sample1_XP_002302803.2; Sample1_XP_002320261.3;
Cluster_1050	Sample1_XP_002302806.1	2	0	0	0	0	0	1	0	12.5	25	Sample1_XP_002302806.1; Sample1_XP_002320258.1; Sample7_XP_012083006.1;
Cluster_1051	Sample1_XP_002302808.1	2	0	0	0	0	0	1	0	12.5	25	Sample1_XP_002302808.1; Sample7_XP_012083016.1; Sample1_XP_024440069.1;
Cluster_1052	Sample1_XP_002302811.1	2	0	0	0	0	0	1	0	12.5	25	Sample1_XP_002302811.1; Sample1_XP_024450397.1; Sample7_XP_012083023.1;
Cluster_1053	Sample1_XP_002302812.2	2	0	0	0	7	2	2	0	0	50	Sample1_XP_002302812.2; Sample7_XP_012092318.1; Sample7_XP_012092319.1; Sample5_XP_010070277.1; Sample5_XP_010070290.1; Sample5_XP_018716297.1; Sample5_XP_018716298.1; Sample5_XP_018716299.1; Sample5_XP_018716300.1; Sample5_XP_010070313.1; Sample1_XP_002320384.2; Sample6_XP_010507821.2; Sample6_XP_019100688.1;
Cluster_1054	Sample1_XP_002302823.3	4	5	0	2	0	0	2	0	0	50	Sample1_XP_002302823.3; Sample1_XP_024441090.1; Sample1_XP_024451197.1; Sample1_XP_024451198.1; Sample4_XP_020231086.1; Sample4_XP_020231087.1; Sample7_XP_012089608.1; Sample7_XP_020540528.1; Sample2_XP_003544867.1; Sample2_XP_006596415.1; Sample2_XP_014622611.1; Sample2_XP_014622612.1; Sample2_XP_014622613.1;
Cluster_1055	Sample1_XP_002302824.3	2	0	0	0	0	0	0	0	0	12.5	Sample1_XP_002302824.3; Sample1_XP_024451684.1;
Cluster_1056	Sample1_XP_002302833.3	1	0	0	0	0	0	0	0	12.5	12.5	Sample1_XP_002302833.3;
Cluster_1057	Sample1_XP_002302855.1	2	0	0	0	0	0	0	0	0	12.5	Sample1_XP_002302855.1; Sample1_XP_002320490.1;
Cluster_1058	Sample1_XP_002302864.1	2	0	2	0	1	0	0	0	12.5	37.5	Sample1_XP_002302864.1; Sample1_XP_024451617.1; Sample3_XP_013444321.1; Sample3_XP_013447145.1; Sample5_XP_010034475.1;
Cluster_1059	Sample1_XP_002302867.1	1	0	0	0	0	0	0	0	12.5	12.5	Sample1_XP_002302867.1;
Cluster_1060	Sample1_XP_002302869.3	3	0	0	0	0	0	0	0	0	12.5	Sample1_XP_002302869.3; Sample1_XP_024441306.1; Sample1_XP_024449348.1;
Cluster_1061	Sample1_XP_002302871.2	1	0	0	0	0	0	0	0	12.5	12.5	Sample1_XP_002302871.2;
Cluster_1062	Sample1_XP_002302881.1	1	0	0	0	0	0	0	0	12.5	12.5	Sample1_XP_002302881.1;
Cluster_1063	Sample1_XP_002302882.1	3	0	0	0	0	0	1	0	12.5	25	Sample1_XP_002302882.1; Sample1_XP_024441258.1; Sample7_XP_012066226.1; Sample1_XP_024450295.1;
Cluster_1064	Sample1_XP_002302893.2	1	0	0	0	0	0	1	0	25	25	Sample1_XP_002302893.2; Sample7_XP_012072577.1;
Cluster_1065	Sample1_XP_002302895.3	3	2	0	1	1	0	1	0	37.5	62.5	Sample1_XP_002302895.3; Sample1_XP_024449943.1; Sample5_XP_010023583.1; Sample4_XP_020219115.1; Sample2_XP_003518672.1; Sample2_XP_003552656.1; Sample1_XP_002321093.1; Sample7_XP_012072583.1;
Cluster_1066	Sample1_XP_002302898.2	1	0	0	0	0	0	0	0	12.5	12.5	Sample1_XP_002302898.2;
Cluster_1067	Sample1_XP_002303004.1	1	0	0	0	1	0	0	0	25	25	Sample1_XP_002303004.1; Sample5_XP_010069406.1;
Cluster_1068	Sample1_XP_002303005.1	2	0	0	0	1	0	0	0	12.5	25	Sample1_XP_002303005.1; Sample1_XP_002321100.1; Sample5_XP_010069408.1;
Cluster_1069	Sample1_XP_002303010.2	1	0	0	0	0	0	0	0	12.5	12.5	Sample1_XP_002303010.2;
Cluster_1070	Sample1_XP_002303012.3	1	0	0	0	0	0	0	0	12.5	12.5	Sample1_XP_002303012.3;
Cluster_1071	Sample1_XP_002303020.1	1	0	0	0	0	0	2	0	12.5	25	Sample1_XP_002303020.1; Sample7_XP_012084757.1; Sample7_XP_012084765.1;
Cluster_1072	Sample1_XP_002303024.3	1	0	0	0	0	0	0	0	12.5	12.5	Sample1_XP_002303024.3;
Cluster_1073	Sample1_XP_002303032.2	1	0	0	1	1	3	1	0	50	62.5	Sample1_XP_002303032.2; Sample4_XP_020222863.1; Sample7_XP_012085132.1; Sample6_XP_010447457.1; Sample6_XP_010486233.1; Sample6_XP_010464304.1; Sample5_XP_010038362.1;
Cluster_1074	Sample1_XP_002303034.1	1	0	0	0	0	0	0	0	12.5	12.5	Sample1_XP_002303034.1;
Cluster_1075	Sample1_XP_002303035.1	3	0	0	0	1	0	1	0	25	37.5	Sample1_XP_002303035.1; Sample1_XP_024451304.1; Sample1_XP_024451305.1; Sample7_XP_012085121.1; Sample5_XP_010036832.1;
Cluster_1076	Sample1_XP_002303040.2	1	0	0	0	0	0	0	0	12.5	12.5	Sample1_XP_002303040.2;
Cluster_1077	Sample1_XP_002303052.2	1	0	0	0	0	0	0	0	12.5	12.5	Sample1_XP_002303052.2;
Cluster_1078	Sample1_XP_002303054.2	3	2	1	1	1	0	1	0	50	75	Sample1_XP_002303054.2; Sample1_XP_006375655.2; Sample1_XP_024440537.1; Sample2_XP_003532279.1; Sample2_XP_003552124.1; Sample3_XP_013448596.1; Sample4_XP_020236976.1; Sample5_XP_010069636.1; Sample7_XP_012085075.1;
Cluster_1079	Sample1_XP_002303060.2	5	0	0	0	4	0	4	0	0	37.5	Sample1_XP_002303060.2; Sample1_XP_006386877.1; Sample1_XP_006386878.1; Sample1_XP_024451173.1; Sample1_XP_024451174.1; Sample7_XP_012085059.1; Sample7_XP_020539077.1; Sample7_XP_020539078.1; Sample7_XP_020539079.1; Sample5_XP_010036790.1; Sample5_XP_010036791.1; Sample5_XP_010036792.1; Sample5_XP_010036793.1;
Cluster_1080	Sample1_XP_002303062.3	6	0	0	0	0	0	1	0	12.5	25	Sample1_XP_002303062.3; Sample1_XP_024451576.1; Sample1_XP_024451577.1; Sample1_XP_024451578.1; Sample1_XP_024451579.1; Sample1_XP_024451580.1; Sample7_XP_012085050.1;
Cluster_1081	Sample1_XP_002303063.1	2	0	0	0	0	0	1	0	12.5	25	Sample1_XP_002303063.1; Sample1_XP_024449962.1; Sample7_XP_012085048.1;
Cluster_1082	Sample1_XP_002303064.1	1	0	0	0	0	0	0	0	12.5	12.5	Sample1_XP_002303064.1;
Cluster_1083	Sample1_XP_002303068.2	1	0	0	0	0	0	1	0	25	25	Sample1_XP_002303068.2; Sample7_XP_012085283.1;
Cluster_1084	Sample1_XP_002303073.2	1	0	0	0	0	0	0	0	12.5	12.5	Sample1_XP_002303073.2;
Cluster_1085	Sample1_XP_002303074.1	1	1	1	1	1	0	1	0	75	75	Sample1_XP_002303074.1; Sample7_XP_012085129.1; Sample5_XP_010036762.1; Sample2_XP_003520993.1; Sample4_XP_020206131.1; Sample3_XP_003626893.1;
Cluster_1086	Sample1_XP_002303076.1	4	8	3	3	5	8	2	1	12.5	100	Sample1_XP_002303076.1; Sample1_XP_002316741.1; Sample1_XP_006369872.1; Sample1_XP_024440343.1; Sample2_NP_001236826.1; Sample2_NP_001237268.1; Sample2_NP_001238278.1; Sample2_NP_001238414.2; Sample2_NP_001242308.1; Sample2_XP_003538445.3; Sample2_XP_006584588.1; Sample2_XP_006585160.1; Sample3_XP_003629717.1; Sample3_XP_013447508.1; Sample3_XP_013448505.1; Sample4_XP_020215725.1; Sample4_XP_0202…
Cluster_1087	Sample1_XP_002303078.3	1	0	0	0	0	0	0	0	12.5	12.5	Sample1_XP_002303078.3;
Cluster_1088	Sample1_XP_002303080.1	1	0	0	0	0	0	1	0	25	25	Sample1_XP_002303080.1; Sample7_XP_012084983.1;
Cluster_1089	Sample1_XP_002303081.2	1	0	0	0	0	0	0	0	12.5	12.5	Sample1_XP_002303081.2;
Cluster_1090	Sample1_XP_002303084.1	1	0	0	0	0	0	0	0	12.5	12.5	Sample1_XP_002303084.1;
Cluster_1091	Sample1_XP_002303086.1	1	0	0	0	0	0	0	0	12.5	12.5	Sample1_XP_002303086.1;
Cluster_1092	Sample1_XP_002303089.1	1	0	0	0	0	0	0	0	12.5	12.5	Sample1_XP_002303089.1;
Cluster_1093	Sample1_XP_002303092.1	2	0	0	0	0	0	0	0	0	12.5	Sample1_XP_002303092.1; Sample1_XP_002313833.1;
Cluster_1094	Sample1_XP_002303093.3	1	0	0	0	0	0	0	0	12.5	12.5	Sample1_XP_002303093.3;
Cluster_1095	Sample1_XP_002303109.2	1	0	0	0	0	0	1	0	25	25	Sample1_XP_002303109.2; Sample7_XP_012085217.2;
Cluster_1096	Sample1_XP_002303114.3	1	0	0	0	0	0	0	0	12.5	12.5	Sample1_XP_002303114.3;
Cluster_1097	Sample1_XP_002303125.2	4	0	0	0	0	0	3	0	0	25	Sample1_XP_002303125.2; Sample1_XP_024451098.1; Sample1_XP_024451099.1; Sample1_XP_024451100.1; Sample7_XP_012085266.1; Sample7_XP_020539128.1; Sample7_XP_012085267.1;
Cluster_1098	Sample1_XP_002303154.3	16	0	0	0	0	0	0	0	0	12.5	Sample1_XP_002303154.3; Sample1_XP_002303175.2; Sample1_XP_006385207.1; Sample1_XP_006388920.1; Sample1_XP_024452698.1; Sample1_XP_024452699.1; Sample1_XP_024452700.1; Sample1_XP_024452701.1; Sample1_XP_024452702.1; Sample1_XP_024452703.1; Sample1_XP_024452704.1; Sample1_XP_024452705.1; Sample1_XP_024452706.1; Sample1_XP_024452707.1; Sample1_XP_024452708.1; Sample1_XP_024452709.1;
Cluster_1099	Sample1_XP_002303157.2	1	0	0	0	0	0	1	0	25	25	Sample1_XP_002303157.2; Sample7_XP_012071354.1;
Cluster_1100	Sample1_XP_002303158.2	1	0	0	0	0	0	0	0	12.5	12.5	Sample1_XP_002303158.2;
Cluster_1101	Sample1_XP_002303161.3	3	0	0	0	0	0	0	0	0	12.5	Sample1_XP_002303161.3; Sample1_XP_024459505.1; Sample1_XP_024459507.1;
Cluster_1102	Sample1_XP_002303164.3	2	0	0	0	0	0	0	0	0	12.5	Sample1_XP_002303164.3; Sample1_XP_024452800.1;
Cluster_1103	Sample1_XP_002303165.3	2	0	0	0	0	0	1	0	12.5	25	Sample1_XP_002303165.3; Sample7_XP_012071361.1; Sample1_XP_002298181.2;
Cluster_1104	Sample1_XP_002303168.3	2	0	0	0	0	0	0	0	0	12.5	Sample1_XP_002303168.3; Sample1_XP_024452275.1;
Cluster_1105	Sample1_XP_002303172.1	2	0	0	0	0	0	0	0	0	12.5	Sample1_XP_002303172.1; Sample1_XP_002298186.1;
Cluster_1106	Sample1_XP_002303173.3	2	0	0	0	0	0	0	0	0	12.5	Sample1_XP_002303173.3; Sample1_XP_024453987.1;
Cluster_1107	Sample1_XP_002303204.2	4	0	0	0	0	0	0	0	0	12.5	Sample1_XP_002303204.2; Sample1_XP_002304084.3; Sample1_XP_002304086.2; Sample1_XP_006385233.1;
Cluster_1108	Sample1_XP_002303222.1	2	0	0	0	0	0	0	0	0	12.5	Sample1_XP_002303222.1; Sample1_XP_024452600.1;
Cluster_1109	Sample1_XP_002303223.2	2	0	0	0	0	0	0	0	0	12.5	Sample1_XP_002303223.2; Sample1_XP_006385144.2;
Cluster_1110	Sample1_XP_002303236.1	3	0	0	0	1	0	1	0	25	37.5	Sample1_XP_002303236.1; Sample1_XP_024454131.1; Sample1_XP_006369126.1; Sample7_XP_012068864.1; Sample5_XP_010064023.1;
Cluster_1111	Sample1_XP_002303240.2	2	0	0	0	0	0	0	0	0	12.5	Sample1_XP_002303240.2; Sample1_XP_002303387.2;
Cluster_1112	Sample1_XP_002303241.2	2	0	0	0	0	0	1	0	12.5	25	Sample1_XP_002303241.2; Sample1_XP_006369135.1; Sample7_XP_012068872.1;
Cluster_1113	Sample1_XP_002303243.1	2	0	0	0	0	0	1	0	12.5	25	Sample1_XP_002303243.1; Sample7_XP_012068880.1; Sample1_XP_002298092.3;
Cluster_1114	Sample1_XP_002303244.3	2	0	0	0	0	0	0	0	0	12.5	Sample1_XP_002303244.3; Sample1_XP_024452094.1;
Cluster_1115	Sample1_XP_002303248.2	1	0	0	0	0	0	0	0	12.5	12.5	Sample1_XP_002303248.2;
Cluster_1116	Sample1_XP_002303256.2	1	0	0	0	0	0	0	0	12.5	12.5	Sample1_XP_002303256.2;
Cluster_1117	Sample1_XP_002303260.1	2	0	0	0	0	0	0	0	0	12.5	Sample1_XP_002303260.1; Sample1_XP_024452629.1;
Cluster_1118	Sample1_XP_002303262.1	2	0	0	0	0	0	0	0	0	12.5	Sample1_XP_002303262.1; Sample1_XP_024457986.1;
Cluster_1119	Sample1_XP_002303263.2	2	0	0	1	0	0	1	0	25	37.5	Sample1_XP_002303263.2; Sample1_XP_002298115.2; Sample7_XP_012073252.1; Sample4_XP_020223791.1;
Cluster_1120	Sample1_XP_002303268.1	1	0	0	2	2	0	1	0	25	50	Sample1_XP_002303268.1; Sample5_XP_010061949.1; Sample7_XP_012073271.1; Sample4_XP_020224742.1; Sample4_XP_020227231.1; Sample5_XP_010033911.1;
Cluster_1121	Sample1_XP_002303270.3	1	0	0	0	0	0	1	0	25	25	Sample1_XP_002303270.3; Sample7_XP_012073273.1;
Cluster_1122	Sample1_XP_002303279.3	3	4	2	2	1	5	1	0	25	87.5	Sample1_XP_002303279.3; Sample1_XP_024445957.1; Sample2_XP_003531685.1; Sample5_XP_010033888.1; Sample6_XP_010465599.1; Sample6_XP_010487443.1; Sample6_XP_010503650.1; Sample6_XP_019096826.1; Sample6_XP_019096827.1; Sample4_XP_020228168.1; Sample7_XP_012073326.1; Sample3_XP_013454742.1; Sample4_XP_020235488.1; Sample2_XP_003546346.1; Sample2_XP_003543650.1; Sample2_XP_003529722.1; Sample3_XP_0134…
Cluster_1123	Sample1_XP_002303287.2	2	2	0	1	0	6	0	1	25	62.5	Sample1_XP_002303287.2; Sample1_XP_024453836.1; Sample2_XP_003543642.1; Sample2_XP_003546403.1; Sample4_XP_020202819.1; Sample8_g8405.t1; Sample6_XP_010465609.1; Sample6_XP_010487449.1; Sample6_XP_010503711.1; Sample6_XP_010465610.1; Sample6_XP_010487450.1; Sample6_XP_010503718.1;
Cluster_1124	Sample1_XP_002303288.3	1	0	0	0	1	0	2	0	25	37.5	Sample1_XP_002303288.3; Sample7_XP_012073364.1; Sample7_XP_020535355.1; Sample5_XP_010062471.1;
Cluster_1125	Sample1_XP_002303303.2	2	0	0	0	0	0	0	0	0	12.5	Sample1_XP_002303303.2; Sample1_XP_002299730.2;
Cluster_1126	Sample1_XP_002303323.2	2	0	0	0	0	0	0	0	0	12.5	Sample1_XP_002303323.2; Sample1_XP_024453351.1;
Cluster_1127	Sample1_XP_002303325.1	1	0	0	0	0	0	0	0	12.5	12.5	Sample1_XP_002303325.1;
Cluster_1128	Sample1_XP_002303331.3	4	0	0	0	0	0	0	0	0	12.5	Sample1_XP_002303331.3; Sample1_XP_024453328.1; Sample1_XP_024453329.1; Sample1_XP_024453330.1;
Cluster_1129	Sample1_XP_002303332.1	2	5	1	1	1	6	1	0	50	87.5	Sample1_XP_002303332.1; Sample1_XP_006369084.1; Sample2_NP_001235159.2; Sample2_NP_001235588.1; Sample2_NP_001241191.1; Sample2_XP_006589718.1; Sample2_XP_014627727.1; Sample3_XP_013470289.1; Sample4_XP_020213057.1; Sample5_XP_010033655.1; Sample6_XP_010462291.1; Sample6_XP_010465321.1; Sample6_XP_010479964.1; Sample6_XP_010487228.1; Sample6_XP_010501047.1; Sample6_XP_010501832.1; Sample7_XP_0120…
Cluster_1130	Sample1_XP_002303348.2	3	1	0	0	0	0	1	0	25	37.5	Sample1_XP_002303348.2; Sample7_XP_012066150.1; Sample2_XP_003534871.1; Sample1_XP_006369041.1; Sample1_XP_024437376.1;
Cluster_1131	Sample1_XP_002303350.1	2	0	0	0	0	0	0	0	0	12.5	Sample1_XP_002303350.1; Sample1_XP_006369036.2;
Cluster_1132	Sample1_XP_002303351.3	1	0	0	0	0	0	0	0	12.5	12.5	Sample1_XP_002303351.3;
Cluster_1133	Sample1_XP_002303357.2	3	7	2	4	2	6	2	2	0	100	Sample1_XP_002303357.2; Sample1_XP_006369013.1; Sample5_NP_001289647.1; Sample6_XP_010434682.1; Sample6_XP_010440021.1; Sample6_XP_010441462.1; Sample6_XP_010449630.1; Sample6_XP_010481328.1; Sample6_XP_010494978.1; Sample7_XP_012070007.1; Sample2_NP_001238338.1; Sample2_XP_003517415.1; Sample3_XP_003597702.1; Sample4_XP_020217825.1; Sample2_NP_001237401.1; Sample2_NP_001242116.2; Sample2_XP_0065…
Cluster_1134	Sample1_XP_002303362.3	2	0	0	0	0	0	1	0	12.5	25	Sample1_XP_002303362.3; Sample1_XP_024452936.1; Sample7_XP_012070023.1;
Cluster_1135	Sample1_XP_002303363.3	1	0	0	0	0	0	0	1	25	25	Sample1_XP_002303363.3; Sample8_g7786.t1;
Cluster_1136	Sample1_XP_002303364.1	1	0	0	0	0	0	0	0	12.5	12.5	Sample1_XP_002303364.1;
Cluster_1137	Sample1_XP_002303366.2	2	4	1	2	0	0	1	0	25	62.5	Sample1_XP_002303366.2; Sample1_XP_006368988.2; Sample7_XP_012070044.1; Sample2_XP_003524059.1; Sample2_XP_003549928.1; Sample2_XP_006579645.1; Sample2_XP_014630993.1; Sample3_XP_003608668.1; Sample4_XP_020226386.1; Sample4_XP_020226388.1;
Cluster_1138	Sample1_XP_002303367.3	1	0	0	0	0	0	0	0	12.5	12.5	Sample1_XP_002303367.3;
Cluster_1139	Sample1_XP_002303372.1	2	0	0	0	0	0	1	0	12.5	25	Sample1_XP_002303372.1; Sample1_XP_006368966.1; Sample7_XP_012070069.1;
Cluster_1140	Sample1_XP_002303374.3	2	0	0	0	0	0	1	0	12.5	25	Sample1_XP_002303374.3; Sample1_XP_024453476.1; Sample7_XP_012070073.1;
Cluster_1141	Sample1_XP_002303377.2	1	0	0	0	0	0	0	0	12.5	12.5	Sample1_XP_002303377.2;
Cluster_1142	Sample1_XP_002303427.3	2	0	0	0	0	0	0	0	0	12.5	Sample1_XP_002303427.3; Sample1_XP_006368382.1;
Cluster_1143	Sample1_XP_002303430.1	2	0	0	0	0	0	0	0	0	12.5	Sample1_XP_002303430.1; Sample1_XP_024453442.1;
Cluster_1144	Sample1_XP_002303432.3	2	0	0	0	0	0	1	0	12.5	25	Sample1_XP_002303432.3; Sample7_XP_012080775.1; Sample1_XP_006368364.1;
Cluster_1145	Sample1_XP_002303433.2	8	3	1	2	0	0	1	0	25	62.5	Sample1_XP_002303433.2; Sample1_XP_006385675.2; Sample1_XP_024452822.1; Sample1_XP_024452823.1; Sample1_XP_024452824.1; Sample1_XP_024452825.1; Sample1_XP_024465375.1; Sample1_XP_024465379.1; Sample3_XP_003612811.1; Sample2_XP_006587604.1; Sample2_NP_001352051.1; Sample2_XP_025984801.1; Sample4_XP_020217931.1; Sample4_XP_020217932.1; Sample7_XP_012081064.1;
Cluster_1146	Sample1_XP_002303441.1	2	0	0	0	0	0	0	0	0	12.5	Sample1_XP_002303441.1; Sample1_XP_006368349.2;
Cluster_1147	Sample1_XP_002303454.1	1	2	1	1	2	3	1	0	50	87.5	Sample1_XP_002303454.1; Sample2_NP_001241214.1; Sample2_NP_001241252.1; Sample4_XP_020225873.1; Sample5_XP_010054106.1; Sample7_XP_012069332.1; Sample5_XP_010054107.1; Sample3_XP_003612685.1; Sample6_XP_010461024.1; Sample6_XP_010478622.1; Sample6_XP_010499749.1;
Cluster_1148	Sample1_XP_002303473.3	1	0	0	0	0	0	0	0	12.5	12.5	Sample1_XP_002303473.3;
Cluster_1149	Sample1_XP_002303480.2	5	0	0	0	0	0	0	0	0	12.5	Sample1_XP_002303480.2; Sample1_XP_024453379.1; Sample1_XP_024453380.1; Sample1_XP_024453381.1; Sample1_XP_024453382.1;
Cluster_1150	Sample1_XP_002303483.3	3	0	0	0	0	0	0	0	0	12.5	Sample1_XP_002303483.3; Sample1_XP_024463621.1; Sample1_XP_024463623.1;
Cluster_1151	Sample1_XP_002303485.3	1	0	0	0	0	0	0	0	12.5	12.5	Sample1_XP_002303485.3;
Cluster_1152	Sample1_XP_002303488.3	1	0	0	0	0	0	0	0	12.5	12.5	Sample1_XP_002303488.3;
Cluster_1153	Sample1_XP_002303493.2	2	0	0	1	2	0	1	0	25	50	Sample1_XP_002303493.2; Sample1_XP_006368235.2; Sample7_XP_012090461.1; Sample5_XP_010035036.1; Sample4_XP_020214691.1; Sample5_XP_010062386.1;
Cluster_1154	Sample1_XP_002303495.2	1	0	0	1	0	0	1	0	37.5	37.5	Sample1_XP_002303495.2; Sample7_XP_012070020.1; Sample4_XP_020226688.1;
Cluster_1155	Sample1_XP_002303499.1	2	0	0	0	0	0	2	0	0	25	Sample1_XP_002303499.1; Sample1_XP_024452663.1; Sample7_XP_020540789.1; Sample7_XP_012090444.1;
Cluster_1156	Sample1_XP_002303507.1	1	0	0	0	0	0	0	0	12.5	12.5	Sample1_XP_002303507.1;
Cluster_1157	Sample1_XP_002303522.2	2	0	0	0	0	0	0	0	0	12.5	Sample1_XP_002303522.2; Sample1_XP_024438001.1;
Cluster_1158	Sample1_XP_002303524.3	3	0	0	0	0	0	0	0	0	12.5	Sample1_XP_002303524.3; Sample1_XP_006368690.2; Sample1_XP_024455142.1;
Cluster_1159	Sample1_XP_002303527.1	5	0	0	0	0	0	0	0	0	12.5	Sample1_XP_002303527.1; Sample1_XP_006368693.1; Sample1_XP_024452558.1; Sample1_XP_024456732.1; Sample1_XP_024456736.1;
Cluster_1160	Sample1_XP_002303534.1	2	0	0	0	0	0	1	0	12.5	25	Sample1_XP_002303534.1; Sample1_XP_006368711.1; Sample7_XP_012087095.1;
Cluster_1161	Sample1_XP_002303539.1	2	0	0	0	1	0	1	0	25	37.5	Sample1_XP_002303539.1; Sample1_XP_006368719.1; Sample7_XP_012087083.1; Sample5_XP_010053396.1;
Cluster_1162	Sample1_XP_002303540.1	3	3	0	1	1	0	1	0	37.5	62.5	Sample1_XP_002303540.1; Sample5_XP_010053390.1; Sample1_XP_002299584.2; Sample1_XP_002320066.1; Sample2_XP_003517441.1; Sample2_XP_003538721.1; Sample7_XP_012087074.1; Sample4_XP_020218240.1; Sample2_XP_003549894.1;
Cluster_1163	Sample1_XP_002303541.2	1	0	0	0	0	0	0	0	12.5	12.5	Sample1_XP_002303541.2;
Cluster_1164	Sample1_XP_002303544.2	2	0	0	0	0	0	0	0	0	12.5	Sample1_XP_002303544.2; Sample1_XP_024461130.1;
Cluster_1165	Sample1_XP_002303546.3	2	0	0	0	0	0	0	0	0	12.5	Sample1_XP_002303546.3; Sample1_XP_002299579.2;
Cluster_1166	Sample1_XP_002303552.1	1	0	0	0	0	0	1	0	25	25	Sample1_XP_002303552.1; Sample7_XP_012087044.1;
Cluster_1167	Sample1_XP_002303554.1	2	0	0	0	0	0	0	0	0	12.5	Sample1_XP_002303554.1; Sample1_XP_024467397.1;
Cluster_1168	Sample1_XP_002303560.3	2	0	0	0	0	0	0	0	0	12.5	Sample1_XP_002303560.3; Sample1_XP_002299563.1;
Cluster_1169	Sample1_XP_002303562.3	2	0	0	0	0	0	0	0	0	12.5	Sample1_XP_002303562.3; Sample1_XP_024452799.1;
Cluster_1170	Sample1_XP_002303572.1	1	0	0	0	0	0	1	0	25	25	Sample1_XP_002303572.1; Sample7_XP_012086968.1;
Cluster_1171	Sample1_XP_002303574.1	2	0	0	0	0	0	0	0	0	12.5	Sample1_XP_002303574.1; Sample1_XP_024449303.1;
Cluster_1172	Sample1_XP_002303577.1	2	0	0	0	0	0	1	0	12.5	25	Sample1_XP_002303577.1; Sample7_XP_012086943.1; Sample1_XP_002299543.1;
Cluster_1173	Sample1_XP_002303583.3	1	0	0	0	0	0	1	0	25	25	Sample1_XP_002303583.3; Sample7_XP_012086921.1;
Cluster_1174	Sample1_XP_002303587.1	1	0	0	0	0	0	0	0	12.5	12.5	Sample1_XP_002303587.1;
Cluster_1175	Sample1_XP_002303588.2	1	0	0	0	0	0	0	0	12.5	12.5	Sample1_XP_002303588.2;
Cluster_1176	Sample1_XP_002303590.3	7	0	0	0	0	0	0	0	0	12.5	Sample1_XP_002303590.3; Sample1_XP_024452664.1; Sample1_XP_024452665.1; Sample1_XP_024452666.1; Sample1_XP_002299532.1; Sample1_XP_024463508.1; Sample1_XP_024463512.1;
Cluster_1177	Sample1_XP_002303591.2	2	0	0	0	0	0	0	0	0	12.5	Sample1_XP_002303591.2; Sample1_XP_024452810.1;
Cluster_1178	Sample1_XP_002303605.3	2	4	1	1	1	0	1	0	50	75	Sample1_XP_002303605.3; Sample2_XP_006584731.1; Sample4_XP_020223327.1; Sample2_XP_003532926.1; Sample2_XP_003525377.2; Sample5_XP_010053221.1; Sample1_XP_002299511.2; Sample7_XP_012086833.1; Sample3_XP_013447092.1; Sample2_XP_006580552.1;
Cluster_1179	Sample1_XP_002303606.1	2	0	0	0	0	0	1	0	12.5	25	Sample1_XP_002303606.1; Sample1_XP_002299510.1; Sample7_XP_012086828.1;
Cluster_1180	Sample1_XP_002303608.1	1	1	0	1	0	0	0	0	37.5	37.5	Sample1_XP_002303608.1; Sample4_XP_020224589.1; Sample2_NP_001336649.1;
Cluster_1181	Sample1_XP_002303609.1	2	0	0	0	0	0	0	0	0	12.5	Sample1_XP_002303609.1; Sample1_XP_024454098.1;
Cluster_1182	Sample1_XP_002303610.1	2	0	0	0	0	0	0	0	0	12.5	Sample1_XP_002303610.1; Sample1_XP_006368768.1;
Cluster_1183	Sample1_XP_002303613.3	4	0	0	0	0	0	0	0	0	12.5	Sample1_XP_002303613.3; Sample1_XP_002299507.3; Sample1_XP_024442114.1; Sample1_XP_024453503.1;
Cluster_1184	Sample1_XP_002303619.1	1	2	1	3	1	4	6	0	37.5	87.5	Sample1_XP_002303619.1; Sample6_XP_010418472.1; Sample6_XP_010430538.1; Sample6_XP_010473674.1; Sample2_XP_003538247.1; Sample6_XP_010441330.1; Sample7_XP_012086499.1; Sample7_XP_012086500.1; Sample7_XP_012086785.1; Sample7_XP_020539484.1; Sample7_XP_020539485.1; Sample7_XP_020539486.1; Sample2_NP_001235481.1; Sample3_XP_003611038.1; Sample4_XP_020204665.1; Sample4_XP_020204666.1; Sample5_XP_0100…
Cluster_1185	Sample1_XP_002303625.2	2	0	0	0	0	0	0	0	0	12.5	Sample1_XP_002303625.2; Sample1_XP_002299493.1;
Cluster_1186	Sample1_XP_002303628.2	4	0	0	0	0	0	0	0	0	12.5	Sample1_XP_002303628.2; Sample1_XP_024454044.1; Sample1_XP_024454046.1; Sample1_XP_024454047.1;
Cluster_1187	Sample1_XP_002303630.2	1	0	0	0	0	0	0	0	12.5	12.5	Sample1_XP_002303630.2;
Cluster_1188	Sample1_XP_002303638.2	1	0	0	0	0	0	1	0	25	25	Sample1_XP_002303638.2; Sample7_XP_012086751.1;
Cluster_1189	Sample1_XP_002303639.1	1	0	0	0	1	0	1	0	37.5	37.5	Sample1_XP_002303639.1; Sample5_XP_010053108.1; Sample7_XP_012086752.1;
Cluster_1190	Sample1_XP_002303641.1	1	0	0	0	0	0	1	0	25	25	Sample1_XP_002303641.1; Sample7_XP_012086749.1;
Cluster_1191	Sample1_XP_002303642.1	1	0	0	0	0	0	0	0	12.5	12.5	Sample1_XP_002303642.1;
Cluster_1192	Sample1_XP_002303651.1	3	0	0	0	0	0	1	0	12.5	25	Sample1_XP_002303651.1; Sample1_XP_024454143.1; Sample7_XP_012086711.1; Sample1_XP_002299471.1;
Cluster_1193	Sample1_XP_002303656.2	1	0	0	0	0	0	1	0	25	25	Sample1_XP_002303656.2; Sample7_XP_012087189.1;
Cluster_1194	Sample1_XP_002303657.2	3	0	0	0	0	0	0	0	0	12.5	Sample1_XP_002303657.2; Sample1_XP_024449781.1; Sample1_XP_024449782.1;
Cluster_1195	Sample1_XP_002303660.1	1	0	0	0	0	0	0	0	12.5	12.5	Sample1_XP_002303660.1;
Cluster_1196	Sample1_XP_002303661.2	4	9	3	2	1	3	3	1	25	100	Sample1_XP_002303661.2; Sample1_XP_024466683.1; Sample2_XP_006584769.1; Sample2_XP_006584770.1; Sample2_XP_006584771.1; Sample4_XP_020239541.1; Sample2_XP_003530435.1; Sample2_XP_006579442.1; Sample2_XP_006584772.1; Sample2_NP_001241906.1; Sample7_XP_012086687.1; Sample3_XP_013447233.1; Sample3_XP_013469773.1; Sample6_XP_010441599.1; Sample6_XP_010481467.1; Sample6_XP_019097988.1; Sample1_XP_0023…
Cluster_1197	Sample1_XP_002303675.2	3	0	0	0	0	0	3	0	0	25	Sample1_XP_002303675.2; Sample7_XP_020539664.1; Sample7_XP_020539665.1; Sample7_XP_012086663.1; Sample1_XP_024449717.1; Sample1_XP_002303674.2;
Cluster_1198	Sample1_XP_002303677.1	1	0	0	0	0	0	0	0	12.5	12.5	Sample1_XP_002303677.1;
Cluster_1199	Sample1_XP_002303681.1	3	0	0	0	0	0	1	0	12.5	25	Sample1_XP_002303681.1; Sample7_XP_020539559.1; Sample1_XP_024452167.1; Sample1_XP_024448256.1;
Cluster_1200	Sample1_XP_002303688.1	1	0	0	0	0	0	0	0	12.5	12.5	Sample1_XP_002303688.1;
Cluster_1201	Sample1_XP_002303690.2	1	0	0	0	0	0	1	0	25	25	Sample1_XP_002303690.2; Sample7_XP_012086605.1;
Cluster_1202	Sample1_XP_002303696.2	2	0	0	0	0	0	0	0	0	12.5	Sample1_XP_002303696.2; Sample1_XP_002297941.1;
Cluster_1203	Sample1_XP_002303709.2	7	0	0	0	0	0	0	0	0	12.5	Sample1_XP_002303709.2; Sample1_XP_024453113.1; Sample1_XP_024453122.1; Sample1_XP_024453123.1; Sample1_XP_024453124.1; Sample1_XP_024453125.1; Sample1_XP_024453126.1;
Cluster_1204	Sample1_XP_002303720.2	3	0	0	0	0	0	0	0	0	12.5	Sample1_XP_002303720.2; Sample1_XP_024452734.1; Sample1_XP_024462937.1;
Cluster_1205	Sample1_XP_002303721.2	2	0	0	0	0	0	1	0	12.5	25	Sample1_XP_002303721.2; Sample7_XP_012075494.1; Sample1_XP_002299381.2;
Cluster_1206	Sample1_XP_002303734.2	2	0	0	0	0	0	1	0	12.5	25	Sample1_XP_002303734.2; Sample7_XP_012088670.1; Sample1_XP_002299365.2;
Cluster_1207	Sample1_XP_002303737.2	2	0	0	0	0	0	0	0	0	12.5	Sample1_XP_002303737.2; Sample1_XP_002299363.1;
Cluster_1208	Sample1_XP_002303746.1	2	0	0	0	0	0	0	0	0	12.5	Sample1_XP_002303746.1; Sample1_XP_024458511.1;
Cluster_1209	Sample1_XP_002303756.2	1	0	0	0	0	0	0	0	12.5	12.5	Sample1_XP_002303756.2;
Cluster_1210	Sample1_XP_002303758.1	4	0	0	0	0	0	0	0	0	12.5	Sample1_XP_002303758.1; Sample1_XP_002303759.2; Sample1_XP_002303761.2; Sample1_XP_002303760.2;
Cluster_1211	Sample1_XP_002303766.2	2	0	0	0	0	0	0	0	0	12.5	Sample1_XP_002303766.2; Sample1_XP_002299333.2;
Cluster_1212	Sample1_XP_002303767.1	2	0	0	0	1	0	1	0	25	37.5	Sample1_XP_002303767.1; Sample1_XP_024449780.1; Sample5_XP_010024181.1; Sample7_XP_012085743.1;
Cluster_1213	Sample1_XP_002303768.2	1	0	0	0	0	0	0	0	12.5	12.5	Sample1_XP_002303768.2;
Cluster_1214	Sample1_XP_002303771.3	1	0	0	0	0	0	0	0	12.5	12.5	Sample1_XP_002303771.3;
Cluster_1215	Sample1_XP_002303778.2	1	0	0	0	0	0	0	0	12.5	12.5	Sample1_XP_002303778.2;
Cluster_1216	Sample1_XP_002303788.1	2	0	0	0	0	0	0	0	0	12.5	Sample1_XP_002303788.1; Sample1_XP_024445254.1;
Cluster_1217	Sample1_XP_002303794.3	2	0	0	0	0	0	0	0	0	12.5	Sample1_XP_002303794.3; Sample1_XP_024462383.1;
Cluster_1218	Sample1_XP_002303804.2	3	0	0	0	0	0	2	0	0	25	Sample1_XP_002303804.2; Sample1_XP_002299297.2; Sample1_XP_024454962.1; Sample7_XP_012085674.1; Sample7_XP_012085675.1;
Cluster_1219	Sample1_XP_002303809.1	1	0	0	0	1	0	1	0	37.5	37.5	Sample1_XP_002303809.1; Sample5_XP_010069084.1; Sample7_XP_012077675.1;
Cluster_1220	Sample1_XP_002303813.2	2	7	1	1	1	0	0	0	37.5	62.5	Sample1_XP_002303813.2; Sample1_XP_002299287.2; Sample3_XP_013467222.1; Sample5_XP_010069079.1; Sample2_NP_001240020.1; Sample2_XP_006589047.1; Sample2_XP_006589048.1; Sample2_XP_006605375.1; Sample2_XP_006605376.1; Sample2_XP_006605377.1; Sample2_XP_014627731.1; Sample4_XP_020231895.1;
Cluster_1221	Sample1_XP_002303829.1	1	0	0	0	0	0	0	0	12.5	12.5	Sample1_XP_002303829.1;
Cluster_1222	Sample1_XP_002303830.1	2	0	0	0	0	0	0	0	0	12.5	Sample1_XP_002303830.1; Sample1_XP_024453098.1;
Cluster_1223	Sample1_XP_002303836.1	1	0	0	0	0	0	2	0	12.5	25	Sample1_XP_002303836.1; Sample7_XP_012067537.1; Sample7_XP_020533452.1;
Cluster_1224	Sample1_XP_002303840.1	2	3	3	1	1	3	1	1	50	100	Sample1_XP_002303840.1; Sample1_XP_002299264.1; Sample2_NP_001348526.1; Sample3_XP_003604203.2; Sample2_NP_001235346.1; Sample4_XP_020203999.1; Sample5_XP_010034001.1; Sample7_XP_012067527.1; Sample8_g4820.t1; Sample2_XP_003531731.1; Sample3_XP_013465590.1; Sample6_XP_010459121.1; Sample6_XP_010497468.1; Sample6_XP_019094248.1; Sample3_XP_013465591.1;
Cluster_1225	Sample1_XP_002303845.1	3	4	1	2	0	4	1	1	37.5	87.5	Sample1_XP_002303845.1; Sample2_XP_003543700.1; Sample7_XP_012067509.1; Sample1_XP_006368516.2; Sample1_XP_006368925.1; Sample4_XP_020232266.1; Sample2_NP_001240058.1; Sample3_XP_003604238.1; Sample2_XP_003531735.1; Sample2_XP_003529771.1; Sample4_XP_020232654.1; Sample6_XP_010417659.1; Sample6_XP_010429897.1; Sample6_XP_010472868.1; Sample6_XP_019085354.1; Sample8_g2293.t1;
Cluster_1226	Sample1_XP_002303847.3	3	0	0	0	0	0	0	0	0	12.5	Sample1_XP_002303847.3; Sample1_XP_002303850.3; Sample1_XP_024452970.1;
Cluster_1227	Sample1_XP_002303851.1	3	0	0	0	0	0	4	0	0	25	Sample1_XP_002303851.1; Sample1_XP_006368513.1; Sample1_XP_024455618.1; Sample7_XP_012089879.1; Sample7_XP_012077104.1; Sample7_XP_020536332.1; Sample7_XP_020536333.1;
Cluster_1228	Sample1_XP_002303861.2	1	0	0	0	0	0	0	0	12.5	12.5	Sample1_XP_002303861.2;
Cluster_1229	Sample1_XP_002303865.2	4	0	0	0	0	0	0	0	0	12.5	Sample1_XP_002303865.2; Sample1_XP_024448431.1; Sample1_XP_024452655.1; Sample1_XP_024452656.1;
Cluster_1230	Sample1_XP_002303885.2	1	0	0	0	0	0	0	0	12.5	12.5	Sample1_XP_002303885.2;
Cluster_1231	Sample1_XP_002303891.3	1	0	0	0	0	0	0	0	12.5	12.5	Sample1_XP_002303891.3;
Cluster_1232	Sample1_XP_002303899.3	1	0	0	0	0	0	0	0	12.5	12.5	Sample1_XP_002303899.3;
Cluster_1233	Sample1_XP_002303900.1	1	0	0	0	0	0	0	0	12.5	12.5	Sample1_XP_002303900.1;
Cluster_1234	Sample1_XP_002303901.3	1	0	0	0	0	0	0	0	12.5	12.5	Sample1_XP_002303901.3;
Cluster_1235	Sample1_XP_002303903.1	2	0	0	0	0	0	0	0	0	12.5	Sample1_XP_002303903.1; Sample1_XP_024452138.1;
Cluster_1236	Sample1_XP_002303909.3	1	0	0	0	0	0	0	0	12.5	12.5	Sample1_XP_002303909.3;
Cluster_1237	Sample1_XP_002303910.3	3	0	0	0	0	0	0	0	0	12.5	Sample1_XP_002303910.3; Sample1_XP_024453649.1; Sample1_XP_024453650.1;
Cluster_1238	Sample1_XP_002303915.2	4	0	0	0	0	0	0	0	0	12.5	Sample1_XP_002303915.2; Sample1_XP_024452244.1; Sample1_XP_024452245.1; Sample1_XP_024452246.1;
Cluster_1239	Sample1_XP_002303921.2	1	0	0	0	0	0	0	0	12.5	12.5	Sample1_XP_002303921.2;
Cluster_1240	Sample1_XP_002303922.3	4	3	1	1	2	0	2	0	25	75	Sample1_XP_002303922.3; Sample3_XP_003627809.2; Sample1_XP_024453640.1; Sample1_XP_024453641.1; Sample4_XP_020204413.1; Sample7_XP_012068649.1; Sample7_XP_012068650.1; Sample5_XP_010067738.1; Sample5_XP_010067739.1; Sample2_XP_003546720.1; Sample2_XP_003541596.1; Sample2_XP_006594402.1; Sample1_XP_002299210.3;
Cluster_1241	Sample1_XP_002303928.2	1	0	0	0	0	0	0	0	12.5	12.5	Sample1_XP_002303928.2;
Cluster_1242	Sample1_XP_002303931.3	4	0	0	0	0	0	0	0	0	12.5	Sample1_XP_002303931.3; Sample1_XP_024461796.1; Sample1_XP_024461802.1; Sample1_XP_024461807.1;
Cluster_1243	Sample1_XP_002303933.2	2	3	3	2	3	0	1	0	12.5	75	Sample1_XP_002303933.2; Sample2_XP_003522900.1; Sample5_XP_010032289.1; Sample5_XP_010067725.1; Sample2_XP_003538263.1; Sample2_NP_001241567.1; Sample4_XP_020205891.1; Sample5_XP_010032290.1; Sample3_XP_003627883.1; Sample4_XP_020203915.1; Sample7_XP_012068673.1; Sample3_XP_013466887.1; Sample1_XP_002299201.1; Sample3_XP_003598487.2;
Cluster_1244	Sample1_XP_002303938.3	10	0	0	0	0	0	5	0	0	25	Sample1_XP_002303938.3; Sample1_XP_024453579.1; Sample1_XP_024453580.1; Sample1_XP_024453581.1; Sample1_XP_024453582.1; Sample1_XP_024453583.1; Sample1_XP_024446961.1; Sample1_XP_024446963.1; Sample1_XP_024446965.1; Sample7_XP_012068684.1; Sample7_XP_012068685.1; Sample7_XP_012068686.1; Sample7_XP_012068687.1; Sample7_XP_020533892.1; Sample1_XP_024446967.1;
Cluster_1245	Sample1_XP_002303946.3	1	0	0	0	0	0	0	0	12.5	12.5	Sample1_XP_002303946.3;
Cluster_1246	Sample1_XP_002303947.2	3	0	0	0	0	0	0	0	0	12.5	Sample1_XP_002303947.2; Sample1_XP_006385980.1; Sample1_XP_002303948.3;
Cluster_1247	Sample1_XP_002303961.2	3	5	1	1	1	6	1	1	62.5	100	Sample1_XP_002303961.2; Sample6_XP_010465008.1; Sample1_XP_006368649.1; Sample6_XP_010486941.1; Sample6_XP_010498983.1; Sample7_XP_012068745.1; Sample2_NP_001236217.1; Sample3_XP_003624883.1; Sample4_XP_020219494.1; Sample6_XP_010453488.1; Sample6_XP_010492166.1; Sample1_XP_006380960.1; Sample2_XP_003554096.1; Sample6_XP_010419995.1; Sample2_XP_006604308.1; Sample5_XP_010067669.1; Sample8_g12846.…
Cluster_1248	Sample1_XP_002303962.3	1	0	0	0	0	0	0	0	12.5	12.5	Sample1_XP_002303962.3;
Cluster_1249	Sample1_XP_002303965.3	1	0	0	0	0	0	0	0	12.5	12.5	Sample1_XP_002303965.3;
Cluster_1250	Sample1_XP_002303968.2	1	0	0	0	0	0	0	0	12.5	12.5	Sample1_XP_002303968.2;
Cluster_1251	Sample1_XP_002303972.2	2	0	0	0	0	0	0	0	0	12.5	Sample1_XP_002303972.2; Sample1_XP_024445269.1;
Cluster_1252	Sample1_XP_002303975.2	6	0	0	0	0	0	0	0	0	12.5	Sample1_XP_002303975.2; Sample1_XP_024453743.1; Sample1_XP_024453744.1; Sample1_XP_024453745.1; Sample1_XP_024453747.1; Sample1_XP_024453748.1;
Cluster_1253	Sample1_XP_002303984.2	1	2	2	1	1	5	1	0	50	87.5	Sample1_XP_002303984.2; Sample7_XP_012080818.1; Sample2_NP_001235451.2; Sample2_NP_001242444.2; Sample6_XP_010462396.1; Sample6_XP_010480082.1; Sample5_XP_010032852.1; Sample6_XP_010462398.1; Sample6_XP_010501158.1; Sample6_XP_019091619.1; Sample4_XP_020210941.1; Sample3_XP_003629926.1; Sample3_XP_003629927.1;
Cluster_1254	Sample1_XP_002303999.2	2	0	0	0	0	0	0	0	0	12.5	Sample1_XP_002303999.2; Sample1_XP_002297634.1;
Cluster_1255	Sample1_XP_002304000.2	1	0	0	0	0	0	0	0	12.5	12.5	Sample1_XP_002304000.2;
Cluster_1256	Sample1_XP_002304006.1	2	0	0	0	0	0	0	0	0	12.5	Sample1_XP_002304006.1; Sample1_XP_024454159.1;
Cluster_1257	Sample1_XP_002304021.2	3	0	0	0	0	0	0	0	0	12.5	Sample1_XP_002304021.2; Sample1_XP_024452745.1; Sample1_XP_024452746.1;
Cluster_1258	Sample1_XP_002304022.1	1	0	0	0	0	0	0	0	12.5	12.5	Sample1_XP_002304022.1;
Cluster_1259	Sample1_XP_002304025.1	1	0	0	0	0	0	0	0	12.5	12.5	Sample1_XP_002304025.1;
Cluster_1260	Sample1_XP_002304053.1	2	0	0	0	0	0	1	0	12.5	25	Sample1_XP_002304053.1; Sample1_XP_006384985.1; Sample7_XP_012071291.1;
Cluster_1261	Sample1_XP_002304062.2	2	0	0	0	0	0	1	0	12.5	25	Sample1_XP_002304062.2; Sample1_XP_002299665.1; Sample7_XP_012071313.1;
Cluster_1262	Sample1_XP_002304070.2	1	0	0	0	0	0	1	0	25	25	Sample1_XP_002304070.2; Sample7_XP_012071351.1;
Cluster_1263	Sample1_XP_002304071.1	1	0	0	0	0	0	0	0	12.5	12.5	Sample1_XP_002304071.1;
Cluster_1264	Sample1_XP_002304073.2	1	2	1	0	1	6	0	1	50	75	Sample1_XP_002304073.2; Sample5_XP_010030052.1; Sample2_XP_003547614.1; Sample6_XP_010429139.1; Sample6_XP_010416980.1; Sample6_XP_010472215.1; Sample2_NP_001239930.1; Sample6_XP_010422883.1; Sample6_XP_010453040.1; Sample6_XP_010491670.1; Sample3_XP_013457205.1; Sample8_g12395.t1;
Cluster_1265	Sample1_XP_002304076.1	4	0	0	0	0	0	2	0	0	25	Sample1_XP_002304076.1; Sample1_XP_024453516.1; Sample1_XP_024453517.1; Sample1_XP_024453518.1; Sample7_XP_012065656.1; Sample7_XP_012065658.1;
Cluster_1266	Sample1_XP_002304078.1	2	0	0	0	0	0	0	0	0	12.5	Sample1_XP_002304078.1; Sample1_XP_024436961.1;
Cluster_1267	Sample1_XP_002304100.1	1	0	0	0	0	0	0	0	12.5	12.5	Sample1_XP_002304100.1;
Cluster_1268	Sample1_XP_002304105.2	1	0	0	0	0	0	1	0	25	25	Sample1_XP_002304105.2; Sample7_XP_020533919.1;
Cluster_1269	Sample1_XP_002304130.2	2	0	0	0	0	0	1	0	12.5	25	Sample1_XP_002304130.2; Sample1_XP_006369128.2; Sample7_XP_012068867.1;
Cluster_1270	Sample1_XP_002304132.3	2	0	0	0	1	0	1	0	25	37.5	Sample1_XP_002304132.3; Sample1_XP_024449490.1; Sample7_XP_012068875.1; Sample5_XP_010064026.1;
Cluster_1271	Sample1_XP_002304134.3	2	0	0	0	0	0	1	0	12.5	25	Sample1_XP_002304134.3; Sample1_XP_002299589.1; Sample7_XP_012069237.1;
Cluster_1272	Sample1_XP_002304136.3	3	0	0	0	1	0	1	0	25	37.5	Sample1_XP_002304136.3; Sample1_XP_024452944.1; Sample5_XP_010064035.1; Sample1_XP_002299591.2; Sample7_XP_012068881.1;
Cluster_1273	Sample1_XP_002304149.1	6	0	0	0	0	0	0	0	0	12.5	Sample1_XP_002304149.1; Sample1_XP_024452789.1; Sample1_XP_024452790.1; Sample1_XP_024452791.1; Sample1_XP_024452792.1; Sample1_XP_002299603.1;
Cluster_1274	Sample1_XP_002304150.2	1	0	0	0	0	0	0	0	12.5	12.5	Sample1_XP_002304150.2;
Cluster_1275	Sample1_XP_002304152.3	1	0	0	0	0	0	0	0	12.5	12.5	Sample1_XP_002304152.3;
Cluster_1276	Sample1_XP_002304167.2	1	0	0	0	0	0	1	0	25	25	Sample1_XP_002304167.2; Sample7_XP_012073274.1;
Cluster_1277	Sample1_XP_002304177.2	3	0	0	0	0	0	0	0	0	12.5	Sample1_XP_002304177.2; Sample1_XP_002304178.3; Sample1_XP_006385479.2;
Cluster_1278	Sample1_XP_002304198.2	1	0	0	0	0	0	0	0	12.5	12.5	Sample1_XP_002304198.2;
Cluster_1279	Sample1_XP_002304205.3	1	1	4	1	1	3	1	0	62.5	87.5	Sample1_XP_002304205.3; Sample3_XP_003604496.1; Sample7_XP_012073372.1; Sample2_NP_001304467.2; Sample3_XP_003604495.1; Sample3_XP_013454758.1; Sample4_XP_020224877.1; Sample5_XP_010062486.1; Sample6_XP_010417783.1; Sample6_XP_010430045.1; Sample6_XP_010473017.1; Sample3_XP_003604486.1;
Cluster_1280	Sample1_XP_002304213.3	1	0	0	0	0	0	0	0	12.5	12.5	Sample1_XP_002304213.3;
Cluster_1281	Sample1_XP_002304215.2	2	1	0	0	0	0	1	0	25	37.5	Sample1_XP_002304215.2; Sample7_XP_012069108.1; Sample1_XP_002299731.2; Sample2_XP_003530122.1;
Cluster_1282	Sample1_XP_002304234.1	3	3	1	2	1	3	1	0	37.5	87.5	Sample1_XP_002304234.1; Sample1_XP_006369115.2; Sample1_XP_024452141.1; Sample2_NP_001241102.1; Sample2_XP_003547819.1; Sample2_XP_006598843.1; Sample3_XP_003627365.1; Sample4_XP_020232195.1; Sample4_XP_020232196.1; Sample5_XP_010061858.1; Sample6_XP_010458604.1; Sample6_XP_010476131.1; Sample6_XP_019098952.1; Sample7_XP_012068842.1;
Cluster_1283	Sample1_XP_002304241.1	2	0	0	0	0	0	0	0	0	12.5	Sample1_XP_002304241.1; Sample1_XP_024452903.1;
Cluster_1284	Sample1_XP_002304246.1	1	0	0	0	0	0	0	0	12.5	12.5	Sample1_XP_002304246.1;
Cluster_1285	Sample1_XP_002304251.3	1	0	0	0	0	0	0	0	12.5	12.5	Sample1_XP_002304251.3;
Cluster_1286	Sample1_XP_002304261.3	1	0	0	0	0	0	1	0	25	25	Sample1_XP_002304261.3; Sample7_XP_012086952.1;
Cluster_1287	Sample1_XP_002304264.3	1	0	0	0	0	0	1	0	25	25	Sample1_XP_002304264.3; Sample7_XP_012080274.1;
Cluster_1288	Sample1_XP_002304267.3	1	0	0	0	0	0	0	0	12.5	12.5	Sample1_XP_002304267.3;
Cluster_1289	Sample1_XP_002304268.3	1	0	0	0	0	0	0	0	12.5	12.5	Sample1_XP_002304268.3;
Cluster_1290	Sample1_XP_002304269.1	2	0	0	0	0	0	0	0	0	12.5	Sample1_XP_002304269.1; Sample1_XP_024452630.1;
Cluster_1291	Sample1_XP_002304270.1	1	0	0	0	0	0	0	0	12.5	12.5	Sample1_XP_002304270.1;
Cluster_1292	Sample1_XP_002304272.3	1	0	0	0	0	0	0	0	12.5	12.5	Sample1_XP_002304272.3;
Cluster_1293	Sample1_XP_002304279.1	2	0	0	0	0	0	1	0	12.5	25	Sample1_XP_002304279.1; Sample7_XP_012069987.1; Sample1_XP_006369022.1;
Cluster_1294	Sample1_XP_002304284.1	1	0	0	0	0	0	1	0	25	25	Sample1_XP_002304284.1; Sample7_XP_012070013.1;
Cluster_1295	Sample1_XP_002304289.1	1	0	0	0	0	0	0	0	12.5	12.5	Sample1_XP_002304289.1;
Cluster_1296	Sample1_XP_002304295.3	2	0	0	0	0	0	0	0	0	12.5	Sample1_XP_002304295.3; Sample1_XP_006368986.1;
Cluster_1297	Sample1_XP_002304296.2	2	0	0	0	0	0	0	0	0	12.5	Sample1_XP_002304296.2; Sample1_XP_006368985.1;
Cluster_1298	Sample1_XP_002304300.2	2	0	0	0	0	0	0	0	0	12.5	Sample1_XP_002304300.2; Sample1_XP_006368979.2;
Cluster_1299	Sample1_XP_002304342.2	3	2	1	1	0	0	1	0	37.5	62.5	Sample1_XP_002304342.2; Sample1_XP_006368386.1; Sample1_XP_006375991.1; Sample7_XP_012070234.1; Sample4_XP_020218033.1; Sample2_XP_003517041.1; Sample2_XP_003534280.1; Sample3_XP_003612872.1;
Cluster_1300	Sample1_XP_002304359.1	1	0	0	0	0	0	0	0	12.5	12.5	Sample1_XP_002304359.1;
Cluster_1301	Sample1_XP_002304360.1	2	2	1	1	2	7	2	0	25	87.5	Sample1_XP_002304360.1; Sample1_XP_006368338.1; Sample2_NP_001240184.1; Sample2_NP_001240961.1; Sample3_XP_003612702.1; Sample4_XP_020226368.1; Sample5_XP_010054116.1; Sample6_XP_010439779.1; Sample6_XP_010441691.1; Sample6_XP_010449427.1; Sample6_XP_010481549.1; Sample7_XP_012081048.1; Sample7_XP_012084611.1; Sample5_XP_010056226.1; Sample6_XP_010494677.1; Sample6_XP_010481550.1; Sample6_XP_0104…
Cluster_1302	Sample1_XP_002304361.3	1	0	0	0	0	0	1	0	25	25	Sample1_XP_002304361.3; Sample7_XP_012069334.1;
Cluster_1303	Sample1_XP_002304368.1	2	0	0	0	0	0	0	0	0	12.5	Sample1_XP_002304368.1; Sample1_XP_024443969.1;
Cluster_1304	Sample1_XP_002304369.1	3	0	0	0	0	0	0	0	0	12.5	Sample1_XP_002304369.1; Sample1_XP_024453549.1; Sample1_XP_024453550.1;
Cluster_1305	Sample1_XP_002304372.1	1	0	0	0	0	0	0	0	12.5	12.5	Sample1_XP_002304372.1;
Cluster_1306	Sample1_XP_002304378.1	7	6	4	2	3	6	2	2	0	100	Sample1_XP_002304378.1; Sample1_XP_002319032.1; Sample1_XP_002322840.2; Sample1_XP_006368290.1; Sample1_XP_006375784.1; Sample1_XP_024438905.1; Sample1_XP_024442992.1; Sample2_NP_001238240.2; Sample2_NP_001276322.2; Sample2_XP_003522855.1; Sample2_XP_003534321.1; Sample2_XP_006578380.1; Sample2_XP_006587640.1; Sample3_XP_003612594.2; Sample3_XP_003626150.1; Sample3_XP_013466087.1; Sample4_XP_0202…
Cluster_1307	Sample1_XP_002304382.2	1	0	0	0	0	0	0	0	12.5	12.5	Sample1_XP_002304382.2;
Cluster_1308	Sample1_XP_002304383.2	1	0	0	0	0	0	0	0	12.5	12.5	Sample1_XP_002304383.2;
Cluster_1309	Sample1_XP_002304386.3	1	0	0	0	1	0	0	0	25	25	Sample1_XP_002304386.3; Sample5_XP_010056167.1;
Cluster_1310	Sample1_XP_002304393.2	2	0	0	0	0	0	0	0	0	12.5	Sample1_XP_002304393.2; Sample1_XP_024453586.1;
Cluster_1311	Sample1_XP_002304394.1	3	0	0	0	0	0	1	0	12.5	25	Sample1_XP_002304394.1; Sample1_XP_006368260.1; Sample7_XP_012070485.1; Sample1_XP_024453587.1;
Cluster_1312	Sample1_XP_002304395.2	1	0	0	0	0	0	0	0	12.5	12.5	Sample1_XP_002304395.2;
Cluster_1313	Sample1_XP_002304402.1	1	1	0	5	0	0	1	0	37.5	50	Sample1_XP_002304402.1; Sample2_XP_003554718.1; Sample4_XP_020239192.1; Sample4_XP_020239193.1; Sample4_XP_020239194.1; Sample4_XP_020239195.1; Sample4_XP_020239196.1; Sample7_XP_012083884.1;
Cluster_1314	Sample1_XP_002304403.2	2	0	0	0	0	0	0	0	0	12.5	Sample1_XP_002304403.2; Sample1_XP_006368237.1;
Cluster_1315	Sample1_XP_002304404.3	1	0	0	0	0	0	0	0	12.5	12.5	Sample1_XP_002304404.3;
Cluster_1316	Sample1_XP_002304423.1	1	0	0	0	0	0	0	0	12.5	12.5	Sample1_XP_002304423.1;
Cluster_1317	Sample1_XP_002304433.3	1	0	0	0	0	0	2	0	12.5	25	Sample1_XP_002304433.3; Sample7_XP_012087105.1; Sample7_XP_020539564.1;
Cluster_1318	Sample1_XP_002304438.2	2	0	0	0	0	0	1	0	12.5	25	Sample1_XP_002304438.2; Sample7_XP_012066562.1; Sample1_XP_024454452.1;
Cluster_1319	Sample1_XP_002304441.1	1	0	0	0	0	0	0	0	12.5	12.5	Sample1_XP_002304441.1;
Cluster_1320	Sample1_XP_002304444.2	2	0	0	0	0	0	1	0	12.5	25	Sample1_XP_002304444.2; Sample1_XP_006368730.2; Sample7_XP_012087075.1;
Cluster_1321	Sample1_XP_002304451.3	1	0	0	0	0	0	0	0	12.5	12.5	Sample1_XP_002304451.3;
Cluster_1322	Sample1_XP_002304467.2	1	0	0	0	0	0	0	0	12.5	12.5	Sample1_XP_002304467.2;
Cluster_1323	Sample1_XP_002304478.3	1	0	0	0	0	0	0	1	25	25	Sample1_XP_002304478.3; Sample8_g27300.t1;
Cluster_1324	Sample1_XP_002304479.3	1	0	0	0	0	0	0	0	12.5	12.5	Sample1_XP_002304479.3;
Cluster_1325	Sample1_XP_002304486.2	3	4	3	5	1	0	1	2	25	87.5	Sample1_XP_002304486.2; Sample8_g3135.t1; Sample4_XP_020218248.1; Sample4_XP_020218249.1; Sample8_g16251.t1; Sample4_XP_020218298.1; Sample2_XP_006573774.1; Sample2_XP_006590526.1; Sample2_XP_006584713.1; Sample1_XP_024452872.1; Sample3_XP_003611107.1; Sample7_XP_012086942.1; Sample5_XP_010053283.1; Sample3_XP_003630536.2; Sample2_XP_006580595.1; Sample3_XP_013447027.1; Sample1_XP_024452875.1; Sa…
Cluster_1326	Sample1_XP_002304487.3	2	0	0	0	0	0	0	0	0	12.5	Sample1_XP_002304487.3; Sample1_XP_024452238.1;
Cluster_1327	Sample1_XP_002304489.1	1	0	0	0	0	0	0	0	12.5	12.5	Sample1_XP_002304489.1;
Cluster_1328	Sample1_XP_002304490.3	1	0	0	0	0	0	0	0	12.5	12.5	Sample1_XP_002304490.3;
Cluster_1329	Sample1_XP_002304497.1	1	0	0	0	0	0	0	0	12.5	12.5	Sample1_XP_002304497.1;
Cluster_1330	Sample1_XP_002304509.1	1	0	0	0	0	0	0	0	12.5	12.5	Sample1_XP_002304509.1;
Cluster_1331	Sample1_XP_002304510.1	1	1	0	0	0	0	4	0	25	37.5	Sample1_XP_002304510.1; Sample7_XP_012086855.1; Sample7_XP_012086856.1; Sample7_XP_020539731.1; Sample7_XP_020539732.1; Sample2_XP_003536651.1;
Cluster_1332	Sample1_XP_002304512.1	2	0	0	0	0	0	1	0	12.5	25	Sample1_XP_002304512.1; Sample1_XP_002298019.1; Sample7_XP_012086850.1;
Cluster_1333	Sample1_XP_002304532.1	1	0	0	0	0	0	0	0	12.5	12.5	Sample1_XP_002304532.1;
Cluster_1334	Sample1_XP_002304538.2	1	1	0	1	0	0	1	0	50	50	Sample1_XP_002304538.2; Sample4_XP_020224039.1; Sample7_XP_020539482.1; Sample2_NP_001242552.2;
Cluster_1335	Sample1_XP_002304549.1	2	0	0	0	0	0	1	0	12.5	25	Sample1_XP_002304549.1; Sample1_XP_002297983.2; Sample7_XP_012086748.1;
Cluster_1336	Sample1_XP_002304551.1	1	0	0	0	0	0	0	0	12.5	12.5	Sample1_XP_002304551.1;
Cluster_1337	Sample1_XP_002304566.1	1	0	0	0	0	0	0	0	12.5	12.5	Sample1_XP_002304566.1;
Cluster_1338	Sample1_XP_002304570.1	2	0	0	0	0	0	0	0	0	12.5	Sample1_XP_002304570.1; Sample1_XP_002297959.1;
Cluster_1339	Sample1_XP_002304577.2	2	2	1	1	1	2	1	0	50	87.5	Sample1_XP_002304577.2; Sample3_XP_013454988.1; Sample5_XP_010053079.1; Sample7_XP_012079658.1; Sample6_XP_010446915.1; Sample6_XP_010436148.1; Sample2_NP_001241305.1; Sample2_NP_001352036.1; Sample4_XP_020215116.1; Sample1_XP_002321381.1;
Cluster_1340	Sample1_XP_002304579.2	5	0	0	0	0	0	0	0	0	12.5	Sample1_XP_002304579.2; Sample1_XP_024446205.1; Sample1_XP_024453752.1; Sample1_XP_002297950.3; Sample1_XP_024446211.1;
Cluster_1341	Sample1_XP_002304588.3	3	0	0	0	0	0	0	0	0	12.5	Sample1_XP_002304588.3; Sample1_XP_024466158.1; Sample1_XP_024466166.1;
Cluster_1342	Sample1_XP_002304592.3	1	0	0	0	0	0	0	0	12.5	12.5	Sample1_XP_002304592.3;
Cluster_1343	Sample1_XP_002304607.1	1	0	0	0	0	0	1	0	25	25	Sample1_XP_002304607.1; Sample7_XP_012065969.1;
Cluster_1344	Sample1_XP_002304609.1	1	0	0	0	0	0	0	0	12.5	12.5	Sample1_XP_002304609.1;
Cluster_1345	Sample1_XP_002304610.2	1	0	0	0	0	0	0	0	12.5	12.5	Sample1_XP_002304610.2;
Cluster_1346	Sample1_XP_002304614.2	1	0	0	0	0	0	1	0	25	25	Sample1_XP_002304614.2; Sample7_XP_012075496.1;
Cluster_1347	Sample1_XP_002304619.3	2	0	0	0	0	0	0	0	0	12.5	Sample1_XP_002304619.3; Sample1_XP_002297900.1;
Cluster_1348	Sample1_XP_002304626.1	1	0	0	0	0	0	0	0	12.5	12.5	Sample1_XP_002304626.1;
Cluster_1349	Sample1_XP_002304632.1	2	0	0	0	0	0	0	0	0	12.5	Sample1_XP_002304632.1; Sample1_XP_002297886.2;
Cluster_1350	Sample1_XP_002304633.1	1	0	0	0	0	0	0	0	12.5	12.5	Sample1_XP_002304633.1;
Cluster_1351	Sample1_XP_002304642.3	1	0	0	0	0	0	0	0	12.5	12.5	Sample1_XP_002304642.3;
Cluster_1352	Sample1_XP_002304643.1	1	0	0	0	0	0	0	0	12.5	12.5	Sample1_XP_002304643.1;
Cluster_1353	Sample1_XP_002304647.1	1	0	0	0	0	0	0	0	12.5	12.5	Sample1_XP_002304647.1;
Cluster_1354	Sample1_XP_002304653.2	2	0	0	0	0	0	0	0	0	12.5	Sample1_XP_002304653.2; Sample1_XP_024456030.1;
Cluster_1355	Sample1_XP_002304659.2	3	0	0	0	0	0	0	0	0	12.5	Sample1_XP_002304659.2; Sample1_XP_024453217.1; Sample1_XP_024453218.1;
Cluster_1356	Sample1_XP_002304666.2	1	0	0	0	1	0	1	0	37.5	37.5	Sample1_XP_002304666.2; Sample5_XP_010044853.1; Sample7_XP_012085731.1;
Cluster_1357	Sample1_XP_002304668.2	2	0	0	0	0	0	1	0	12.5	25	Sample1_XP_002304668.2; Sample1_XP_024452361.1; Sample7_XP_012085729.1;
Cluster_1358	Sample1_XP_002304669.2	1	0	0	0	0	0	0	0	12.5	12.5	Sample1_XP_002304669.2;
Cluster_1359	Sample1_XP_002304671.3	1	0	0	0	0	0	0	0	12.5	12.5	Sample1_XP_002304671.3;
Cluster_1360	Sample1_XP_002304688.2	2	0	0	0	0	0	0	0	0	12.5	Sample1_XP_002304688.2; Sample1_XP_002297837.1;
Cluster_1361	Sample1_XP_002304701.2	1	0	0	0	0	0	0	0	12.5	12.5	Sample1_XP_002304701.2;
Cluster_1362	Sample1_XP_002304705.2	1	0	0	0	0	0	0	0	12.5	12.5	Sample1_XP_002304705.2;
Cluster_1363	Sample1_XP_002304706.1	1	0	0	0	0	0	0	0	12.5	12.5	Sample1_XP_002304706.1;
Cluster_1364	Sample1_XP_002304714.3	2	0	0	0	0	0	0	0	0	12.5	Sample1_XP_002304714.3; Sample1_XP_024438677.1;
Cluster_1365	Sample1_XP_002304717.1	1	0	0	0	0	0	0	0	12.5	12.5	Sample1_XP_002304717.1;
Cluster_1366	Sample1_XP_002304724.2	1	0	0	0	0	0	1	0	25	25	Sample1_XP_002304724.2; Sample7_XP_012067501.1;
Cluster_1367	Sample1_XP_002304730.2	1	0	0	0	0	0	0	0	12.5	12.5	Sample1_XP_002304730.2;
Cluster_1368	Sample1_XP_002304733.1	2	1	1	1	0	0	1	1	62.5	75	Sample1_XP_002304733.1; Sample1_XP_006368494.2; Sample7_XP_012067481.1; Sample3_XP_003604269.1; Sample4_XP_020202902.1; Sample2_XP_003530231.1; Sample8_g20617.t1;
Cluster_1369	Sample1_XP_002304737.1	2	0	0	0	0	0	0	0	0	12.5	Sample1_XP_002304737.1; Sample1_XP_024454166.1;
Cluster_1370	Sample1_XP_002304761.1	2	0	0	0	0	0	0	0	0	12.5	Sample1_XP_002304761.1; Sample1_XP_024453467.1;
Cluster_1371	Sample1_XP_002304762.3	2	0	0	0	0	0	1	0	12.5	25	Sample1_XP_002304762.3; Sample7_XP_012089960.1; Sample1_XP_002297785.1;
Cluster_1372	Sample1_XP_002304763.2	1	0	0	0	0	0	0	0	12.5	12.5	Sample1_XP_002304763.2;
Cluster_1373	Sample1_XP_002304764.3	2	0	0	0	0	0	1	0	12.5	25	Sample1_XP_002304764.3; Sample7_XP_012089961.1; Sample1_XP_002297784.3;
Cluster_1374	Sample1_XP_002304769.3	1	0	0	0	0	0	0	0	12.5	12.5	Sample1_XP_002304769.3;
Cluster_1375	Sample1_XP_002304771.2	1	0	0	0	0	0	0	0	12.5	12.5	Sample1_XP_002304771.2;
Cluster_1376	Sample1_XP_002304774.1	3	0	0	0	0	0	0	0	0	12.5	Sample1_XP_002304774.1; Sample1_XP_024453663.1; Sample1_XP_024453664.1;
Cluster_1377	Sample1_XP_002304779.3	2	0	0	0	0	0	1	0	12.5	25	Sample1_XP_002304779.3; Sample1_XP_006368594.2; Sample7_XP_012068612.1;
Cluster_1378	Sample1_XP_002304781.2	2	0	0	0	0	0	0	0	0	12.5	Sample1_XP_002304781.2; Sample1_XP_024453542.1;
Cluster_1379	Sample1_XP_002304783.1	7	0	0	0	0	0	1	0	12.5	25	Sample1_XP_002304783.1; Sample1_XP_024453545.1; Sample1_XP_002297756.2; Sample1_XP_024449744.1; Sample1_XP_024449745.1; Sample1_XP_024449746.1; Sample1_XP_024449747.1; Sample7_XP_012068622.1;
Cluster_1380	Sample1_XP_002304788.1	3	2	2	2	2	6	5	1	12.5	100	Sample1_XP_002304788.1; Sample1_XP_002297747.2; Sample5_XP_010067743.1; Sample5_XP_018715331.1; Sample7_XP_012068633.1; Sample7_XP_012068634.1; Sample7_XP_012068635.1; Sample7_XP_020533902.1; Sample7_XP_020533903.1; Sample2_XP_003528945.1; Sample2_XP_003543164.1; Sample4_XP_020212354.1; Sample4_XP_020212355.1; Sample3_XP_003613023.2; Sample1_XP_002314491.3; Sample3_XP_013453699.1; Sample6_XP_0104…
Cluster_1381	Sample1_XP_002304803.1	1	0	0	0	0	0	0	0	12.5	12.5	Sample1_XP_002304803.1;
Cluster_1382	Sample1_XP_002304810.2	1	0	0	0	0	0	0	0	12.5	12.5	Sample1_XP_002304810.2;
Cluster_1383	Sample1_XP_002304815.3	1	0	0	0	0	0	0	0	12.5	12.5	Sample1_XP_002304815.3;
Cluster_1384	Sample1_XP_002304817.3	6	0	0	0	0	0	0	0	0	12.5	Sample1_XP_002304817.3; Sample1_XP_024452397.1; Sample1_XP_024452398.1; Sample1_XP_024452399.1; Sample1_XP_002297719.2; Sample1_XP_024462805.1;
Cluster_1385	Sample1_XP_002304819.2	2	0	0	0	0	0	0	0	0	12.5	Sample1_XP_002304819.2; Sample1_XP_024453658.1;
Cluster_1386	Sample1_XP_002304820.1	5	0	0	0	0	0	0	0	0	12.5	Sample1_XP_002304820.1; Sample1_XP_006385967.1; Sample1_XP_024453753.1; Sample1_XP_024453754.1; Sample1_XP_024453755.1;
Cluster_1387	Sample1_XP_002304822.2	10	0	0	0	0	0	3	0	0	25	Sample1_XP_002304822.2; Sample1_XP_006368652.1; Sample1_XP_006385964.1; Sample1_XP_024452278.1; Sample1_XP_024452279.1; Sample1_XP_024452280.1; Sample1_XP_024458403.1; Sample1_XP_024458408.1; Sample1_XP_024452281.1; Sample1_XP_024458415.1; Sample7_XP_012068750.1; Sample7_XP_012068751.1; Sample7_XP_020534006.1;
Cluster_1388	Sample1_XP_002304824.3	1	0	0	0	0	0	0	0	12.5	12.5	Sample1_XP_002304824.3;
Cluster_1389	Sample1_XP_002304831.3	4	0	0	0	0	0	0	0	0	12.5	Sample1_XP_002304831.3; Sample1_XP_024452906.1; Sample1_XP_024452907.1; Sample1_XP_002304827.3;
Cluster_1390	Sample1_XP_002304832.3	2	0	0	0	0	0	0	0	0	12.5	Sample1_XP_002304832.3; Sample1_XP_002297698.1;
Cluster_1391	Sample1_XP_002304835.3	1	0	0	0	0	0	0	0	12.5	12.5	Sample1_XP_002304835.3;
Cluster_1392	Sample1_XP_002304837.1	1	0	0	0	0	4	1	0	25	37.5	Sample1_XP_002304837.1; Sample6_XP_010423410.1; Sample6_XP_010423411.1; Sample6_XP_010452500.1; Sample6_XP_010491135.1; Sample7_XP_012093321.1;
Cluster_1393	Sample1_XP_002304841.2	1	0	0	0	0	0	0	0	12.5	12.5	Sample1_XP_002304841.2;
Cluster_1394	Sample1_XP_002304844.2	2	2	1	1	2	3	2	0	25	87.5	Sample1_XP_002304844.2; Sample7_XP_012080844.1; Sample6_XP_010510100.1; Sample7_XP_012080845.1; Sample6_XP_010469631.1; Sample5_XP_010032813.1; Sample1_XP_006368525.2; Sample5_XP_010032814.1; Sample6_XP_010414033.1; Sample3_XP_003607817.1; Sample4_XP_020210521.1; Sample2_NP_001241408.1; Sample2_XP_003529454.1;
Cluster_1395	Sample1_XP_002304849.1	1	2	1	1	1	3	1	0	62.5	87.5	Sample1_XP_002304849.1; Sample7_XP_012080827.1; Sample5_XP_010032844.1; Sample2_XP_003520965.1; Sample3_XP_003604926.1; Sample2_NP_001239825.1; Sample4_XP_020220332.1; Sample6_XP_010462401.1; Sample6_XP_010480084.1; Sample6_XP_010501164.1;
Cluster_1396	Sample1_XP_002304852.3	4	0	0	0	0	0	2	0	0	25	Sample1_XP_002304852.3; Sample1_XP_024439927.1; Sample1_XP_024439932.1; Sample7_XP_012067055.1; Sample7_XP_012067056.1; Sample1_XP_024439940.1;
Cluster_1397	Sample1_XP_002304870.2	2	0	0	0	0	0	0	0	0	12.5	Sample1_XP_002304870.2; Sample1_XP_002299126.1;
Cluster_1398	Sample1_XP_002304871.2	2	0	0	0	0	0	0	0	0	12.5	Sample1_XP_002304871.2; Sample1_XP_002299127.1;
Cluster_1399	Sample1_XP_002304872.1	1	0	0	0	1	0	1	0	37.5	37.5	Sample1_XP_002304872.1; Sample7_XP_012093332.1; Sample5_XP_010044961.1;
Cluster_1400	Sample1_XP_002304877.1	1	0	0	0	0	0	0	0	12.5	12.5	Sample1_XP_002304877.1;
Cluster_1401	Sample1_XP_002304882.1	4	0	0	0	0	0	1	0	12.5	25	Sample1_XP_002304882.1; Sample1_XP_024452902.1; Sample7_XP_012093310.1; Sample1_XP_002299139.1; Sample1_XP_024465834.1;
Cluster_1402	Sample1_XP_002304885.1	1	0	0	0	0	0	0	0	12.5	12.5	Sample1_XP_002304885.1;
Cluster_1403	Sample1_XP_002304888.3	5	8	4	6	1	11	2	0	12.5	87.5	Sample1_XP_002304888.3; Sample1_XP_024452351.1; Sample1_XP_024466140.1; Sample1_XP_024466144.1; Sample2_XP_003530905.1; Sample2_XP_003551859.1; Sample3_XP_003621007.2; Sample6_XP_010419861.1; Sample6_XP_010419862.1; Sample6_XP_010453351.1; Sample6_XP_010453352.1; Sample4_XP_020235304.1; Sample6_XP_010485061.1; Sample6_XP_010475254.1; Sample6_XP_010475255.1; Sample6_XP_010475256.1; Sample6_XP_0105…
Cluster_1404	Sample1_XP_002304891.1	2	2	0	1	1	0	1	0	37.5	62.5	Sample1_XP_002304891.1; Sample1_XP_002299153.1; Sample7_XP_012088179.1; Sample4_XP_020236561.1; Sample5_XP_010043856.1; Sample2_NP_001240135.1; Sample2_XP_003536809.1;
Cluster_1405	Sample1_XP_002304893.1	1	0	0	0	0	0	0	0	12.5	12.5	Sample1_XP_002304893.1;
Cluster_1406	Sample1_XP_002304896.3	5	0	0	0	0	0	0	0	0	12.5	Sample1_XP_002304896.3; Sample1_XP_002305563.2; Sample1_XP_024448665.1; Sample1_XP_024454983.1; Sample1_XP_024455650.1;
Cluster_1407	Sample1_XP_002304897.2	3	0	0	0	0	0	0	0	0	12.5	Sample1_XP_002304897.2; Sample1_XP_002316563.1; Sample1_XP_024459156.1;
Cluster_1408	Sample1_XP_002304908.3	1	0	0	0	0	0	0	0	12.5	12.5	Sample1_XP_002304908.3;
Cluster_1409	Sample1_XP_002304911.2	1	0	0	0	0	0	0	0	12.5	12.5	Sample1_XP_002304911.2;
Cluster_1410	Sample1_XP_002304913.3	2	0	0	0	0	0	0	0	0	12.5	Sample1_XP_002304913.3; Sample1_XP_006389580.2;
Cluster_1411	Sample1_XP_002304914.2	1	0	0	0	0	0	0	0	12.5	12.5	Sample1_XP_002304914.2;
Cluster_1412	Sample1_XP_002304916.3	1	0	0	0	0	0	0	0	12.5	12.5	Sample1_XP_002304916.3;
Cluster_1413	Sample1_XP_002304929.1	13	0	0	0	0	0	0	0	0	12.5	Sample1_XP_002304929.1; Sample1_XP_002316606.2; Sample1_XP_002316607.1; Sample1_XP_002317110.2; Sample1_XP_002322668.1; Sample1_XP_006373743.1; Sample1_XP_006375526.2; Sample1_XP_006377135.1; Sample1_XP_024436789.1; Sample1_XP_024467458.1; Sample1_XP_024467459.1; Sample1_XP_006380223.1; Sample1_XP_006380224.1;
Cluster_1414	Sample1_XP_002304933.2	7	0	0	0	0	0	0	0	0	12.5	Sample1_XP_002304933.2; Sample1_XP_002304934.1; Sample1_XP_002316610.3; Sample1_XP_006371331.1; Sample1_XP_024447099.1; Sample1_XP_024447100.1; Sample1_XP_024448622.1;
Cluster_1415	Sample1_XP_002304936.1	1	0	0	0	0	0	0	0	12.5	12.5	Sample1_XP_002304936.1;
Cluster_1416	Sample1_XP_002304960.2	1	0	0	0	0	0	0	0	12.5	12.5	Sample1_XP_002304960.2;
Cluster_1417	Sample1_XP_002304976.2	2	0	0	0	0	0	0	0	0	12.5	Sample1_XP_002304976.2; Sample1_XP_002316700.1;
Cluster_1418	Sample1_XP_002304978.1	1	0	0	0	0	0	0	0	12.5	12.5	Sample1_XP_002304978.1;
Cluster_1419	Sample1_XP_002304979.1	2	0	0	0	0	0	0	0	0	12.5	Sample1_XP_002304979.1; Sample1_XP_006383878.2;
Cluster_1420	Sample1_XP_002304981.3	2	0	0	0	0	0	1	0	12.5	25	Sample1_XP_002304981.3; Sample1_XP_002316703.2; Sample7_XP_012091428.1;
Cluster_1421	Sample1_XP_002304982.1	2	0	0	0	0	0	1	0	12.5	25	Sample1_XP_002304982.1; Sample1_XP_024455862.1; Sample7_XP_012091426.1;
Cluster_1422	Sample1_XP_002304984.2	2	0	0	0	0	0	0	0	0	12.5	Sample1_XP_002304984.2; Sample1_XP_002316706.3;
Cluster_1423	Sample1_XP_002304993.2	2	0	0	0	0	0	0	0	0	12.5	Sample1_XP_002304993.2; Sample1_XP_002304994.3;
Cluster_1424	Sample1_XP_002305007.2	1	0	0	0	0	0	0	0	12.5	12.5	Sample1_XP_002305007.2;
Cluster_1425	Sample1_XP_002305008.2	2	0	0	0	0	0	0	0	0	12.5	Sample1_XP_002305008.2; Sample1_XP_024437152.1;
Cluster_1426	Sample1_XP_002305021.2	4	0	0	0	0	0	0	0	0	12.5	Sample1_XP_002305021.2; Sample1_XP_002305022.2; Sample1_XP_002305279.2; Sample1_XP_024454940.1;
Cluster_1427	Sample1_XP_002305027.1	2	0	0	0	0	0	1	0	12.5	25	Sample1_XP_002305027.1; Sample1_XP_024444146.1; Sample7_XP_012082355.1;
Cluster_1428	Sample1_XP_002305031.3	1	0	0	0	0	0	0	0	12.5	12.5	Sample1_XP_002305031.3;
Cluster_1429	Sample1_XP_002305032.2	2	0	0	0	0	0	0	0	0	12.5	Sample1_XP_002305032.2; Sample1_XP_006372631.2;
Cluster_1430	Sample1_XP_002305033.1	1	0	0	0	0	0	0	0	12.5	12.5	Sample1_XP_002305033.1;
Cluster_1431	Sample1_XP_002305034.3	1	0	0	0	0	0	0	0	12.5	12.5	Sample1_XP_002305034.3;
Cluster_1432	Sample1_XP_002305036.3	2	0	0	0	0	0	0	0	0	12.5	Sample1_XP_002305036.3; Sample1_XP_024454496.1;
Cluster_1433	Sample1_XP_002305039.1	1	0	0	0	0	0	0	0	12.5	12.5	Sample1_XP_002305039.1;
Cluster_1434	Sample1_XP_002305043.2	1	0	0	0	0	0	0	0	12.5	12.5	Sample1_XP_002305043.2;
Cluster_1435	Sample1_XP_002305045.2	1	0	0	0	0	0	0	0	12.5	12.5	Sample1_XP_002305045.2;
Cluster_1436	Sample1_XP_002305052.2	3	0	0	0	0	0	1	0	12.5	25	Sample1_XP_002305052.2; Sample1_XP_002316809.1; Sample7_XP_012091841.1; Sample1_XP_024455850.1;
Cluster_1437	Sample1_XP_002305058.2	1	0	0	0	0	0	0	0	12.5	12.5	Sample1_XP_002305058.2;
Cluster_1438	Sample1_XP_002305061.3	2	0	0	0	0	0	1	0	12.5	25	Sample1_XP_002305061.3; Sample1_XP_002316816.3; Sample7_XP_012091810.1;
Cluster_1439	Sample1_XP_002305062.1	1	0	0	0	0	0	0	0	12.5	12.5	Sample1_XP_002305062.1;
Cluster_1440	Sample1_XP_002305064.2	1	1	0	1	1	6	4	1	62.5	87.5	Sample1_XP_002305064.2; Sample2_XP_003542982.1; Sample4_XP_020232362.1; Sample6_XP_010434498.1; Sample6_XP_010439823.1; Sample6_XP_010449480.1; Sample8_g14299.t1; Sample5_XP_010052182.1; Sample6_XP_010441666.1; Sample7_XP_012091790.1; Sample7_XP_012091791.1; Sample7_XP_020541199.1; Sample7_XP_020541200.1; Sample6_XP_010481527.1; Sample6_XP_010494732.1;
Cluster_1441	Sample1_XP_002305071.1	2	2	2	1	4	0	1	1	37.5	87.5	Sample1_XP_002305071.1; Sample1_XP_002305889.1; Sample2_XP_003539552.1; Sample2_XP_003541888.1; Sample3_XP_013465237.1; Sample3_XP_013465238.1; Sample4_XP_020229418.1; Sample5_XP_018728293.1; Sample7_XP_012071321.1; Sample8_g10431.t1; Sample5_XP_010042734.1; Sample5_XP_010052599.1; Sample5_XP_010070407.1;
Cluster_1442	Sample1_XP_002305077.3	2	1	1	1	2	0	2	0	37.5	75	Sample1_XP_002305077.3; Sample1_XP_024455955.1; Sample5_XP_010038946.1; Sample5_XP_010038951.1; Sample7_XP_020541184.1; Sample7_XP_012091753.1; Sample3_XP_013443642.1; Sample4_XP_020215118.1; Sample2_NP_001242518.1;
Cluster_1443	Sample1_XP_002305079.2	3	0	0	0	0	0	0	0	0	12.5	Sample1_XP_002305079.2; Sample1_XP_002316830.2; Sample1_XP_024436665.1;
Cluster_1444	Sample1_XP_002305084.2	1	0	0	0	0	0	0	0	12.5	12.5	Sample1_XP_002305084.2;
Cluster_1445	Sample1_XP_002305086.3	1	0	0	0	1	0	0	0	25	25	Sample1_XP_002305086.3; Sample5_XP_018728321.1;
Cluster_1446	Sample1_XP_002305087.1	2	0	0	0	0	0	0	0	0	12.5	Sample1_XP_002305087.1; Sample1_XP_002316837.1;
Cluster_1447	Sample1_XP_002305089.1	1	0	0	0	0	0	1	0	25	25	Sample1_XP_002305089.1; Sample7_XP_012091734.1;
Cluster_1448	Sample1_XP_002305094.3	3	0	0	0	0	0	0	0	0	12.5	Sample1_XP_002305094.3; Sample1_XP_024454693.1; Sample1_XP_024454694.1;
Cluster_1449	Sample1_XP_002305097.1	1	0	0	0	0	0	1	0	25	25	Sample1_XP_002305097.1; Sample7_XP_012091703.1;
Cluster_1450	Sample1_XP_002305098.2	2	0	0	0	0	0	0	0	0	12.5	Sample1_XP_002305098.2; Sample1_XP_006377449.2;
Cluster_1451	Sample1_XP_002305107.3	2	0	0	0	0	0	1	0	12.5	25	Sample1_XP_002305107.3; Sample1_XP_006377423.1; Sample7_XP_012091677.1;
Cluster_1452	Sample1_XP_002305108.3	1	0	0	0	0	0	0	0	12.5	12.5	Sample1_XP_002305108.3;
Cluster_1453	Sample1_XP_002305109.1	2	0	0	0	0	0	0	0	0	12.5	Sample1_XP_002305109.1; Sample1_XP_002317321.3;
Cluster_1454	Sample1_XP_002305111.2	2	0	0	0	0	0	0	0	0	12.5	Sample1_XP_002305111.2; Sample1_XP_006377414.1;
Cluster_1455	Sample1_XP_002305115.2	1	0	0	0	0	0	0	0	12.5	12.5	Sample1_XP_002305115.2;
Cluster_1456	Sample1_XP_002305120.3	1	0	0	0	0	0	1	0	25	25	Sample1_XP_002305120.3; Sample7_XP_012092410.2;
Cluster_1457	Sample1_XP_002305130.2	1	0	0	0	0	0	0	0	12.5	12.5	Sample1_XP_002305130.2;
Cluster_1458	Sample1_XP_002305131.3	1	0	0	0	0	0	0	0	12.5	12.5	Sample1_XP_002305131.3;
Cluster_1459	Sample1_XP_002305135.3	4	0	0	0	0	0	0	0	0	12.5	Sample1_XP_002305135.3; Sample1_XP_024455212.1; Sample1_XP_024455214.1; Sample1_XP_006377361.1;
Cluster_1460	Sample1_XP_002305138.3	1	0	0	0	0	0	1	0	25	25	Sample1_XP_002305138.3; Sample7_XP_012091597.1;
Cluster_1461	Sample1_XP_002305139.1	4	0	0	0	0	0	0	0	0	12.5	Sample1_XP_002305139.1; Sample1_XP_006377349.2; Sample1_XP_024437217.1; Sample1_XP_024454563.1;
Cluster_1462	Sample1_XP_002305143.1	1	0	0	0	0	0	1	0	25	25	Sample1_XP_002305143.1; Sample7_XP_012091583.1;
Cluster_1463	Sample1_XP_002305148.2	3	0	0	0	0	0	0	0	0	12.5	Sample1_XP_002305148.2; Sample1_XP_024437478.1; Sample1_XP_024437479.1;
Cluster_1464	Sample1_XP_002305150.3	4	0	0	0	0	0	0	0	0	12.5	Sample1_XP_002305150.3; Sample1_XP_024454973.1; Sample1_XP_024454974.1; Sample1_XP_024454975.1;
Cluster_1465	Sample1_XP_002305151.2	2	0	0	0	0	0	1	0	12.5	25	Sample1_XP_002305151.2; Sample1_XP_006377330.2; Sample7_XP_012091576.1;
Cluster_1466	Sample1_XP_002305158.1	1	0	0	0	0	0	0	0	12.5	12.5	Sample1_XP_002305158.1;
Cluster_1467	Sample1_XP_002305159.2	2	0	0	0	0	0	5	0	0	25	Sample1_XP_002305159.2; Sample1_XP_006383463.1; Sample7_XP_012077967.1; Sample7_XP_020536832.1; Sample7_XP_020536833.1; Sample7_XP_020536834.1; Sample7_XP_012077968.1;
Cluster_1468	Sample1_XP_002305162.3	2	3	0	2	3	12	1	0	12.5	75	Sample1_XP_002305162.3; Sample1_XP_006383456.1; Sample5_XP_010032637.1; Sample5_XP_018721496.1; Sample6_XP_010415258.1; Sample6_XP_010435743.1; Sample6_XP_010435744.1; Sample6_XP_010435745.1; Sample6_XP_010440945.1; Sample6_XP_010440946.1; Sample6_XP_010440948.1; Sample6_XP_010450911.1; Sample6_XP_010450912.1; Sample6_XP_010450913.1; Sample6_XP_010470602.1; Sample6_XP_010511625.1; Sample7_NP_0012…
Cluster_1469	Sample1_XP_002305165.2	2	0	0	0	0	0	2	0	0	25	Sample1_XP_002305165.2; Sample1_XP_024454408.1; Sample7_XP_012077983.1; Sample7_XP_012077984.2;
Cluster_1470	Sample1_XP_002305172.3	1	0	0	0	0	0	0	0	12.5	12.5	Sample1_XP_002305172.3;
Cluster_1471	Sample1_XP_002305187.2	1	0	0	0	0	0	0	0	12.5	12.5	Sample1_XP_002305187.2;
Cluster_1472	Sample1_XP_002305191.1	1	0	0	0	0	0	0	0	12.5	12.5	Sample1_XP_002305191.1;
Cluster_1473	Sample1_XP_002305193.1	1	0	0	0	0	0	0	0	12.5	12.5	Sample1_XP_002305193.1;
Cluster_1474	Sample1_XP_002305194.2	4	0	0	0	0	0	0	0	0	12.5	Sample1_XP_002305194.2; Sample1_XP_006384171.2; Sample1_XP_006383924.2; Sample1_XP_024455649.1;
Cluster_1475	Sample1_XP_002305203.2	2	0	0	0	0	0	0	0	0	12.5	Sample1_XP_002305203.2; Sample1_XP_006383310.2;
Cluster_1476	Sample1_XP_002305206.3	2	0	0	0	0	0	1	0	12.5	25	Sample1_XP_002305206.3; Sample7_XP_012089903.1; Sample1_XP_024454296.1;
Cluster_1477	Sample1_XP_002305215.1	1	0	0	0	0	0	0	0	12.5	12.5	Sample1_XP_002305215.1;
Cluster_1478	Sample1_XP_002305222.3	23	0	0	0	0	0	0	0	0	12.5	Sample1_XP_002305222.3; Sample1_XP_024455359.1; Sample1_XP_024455360.1; Sample1_XP_024455361.1; Sample1_XP_024455362.1; Sample1_XP_024455363.1; Sample1_XP_024455364.1; Sample1_XP_024455365.1; Sample1_XP_024455366.1; Sample1_XP_024455367.1; Sample1_XP_024455368.1; Sample1_XP_024455369.1; Sample1_XP_024455370.1; Sample1_XP_024455371.1; Sample1_XP_024455372.1; Sample1_XP_024455373.1; Sample1_XP_0244…
Cluster_1479	Sample1_XP_002305224.1	2	0	0	0	0	0	0	0	0	12.5	Sample1_XP_002305224.1; Sample1_XP_006372525.1;
Cluster_1480	Sample1_XP_002305225.2	2	0	0	0	1	0	1	0	25	37.5	Sample1_XP_002305225.2; Sample1_XP_006372524.2; Sample5_XP_010032737.1; Sample7_XP_012086446.1;
Cluster_1481	Sample1_XP_002305229.1	1	0	0	0	0	0	0	0	12.5	12.5	Sample1_XP_002305229.1;
Cluster_1482	Sample1_XP_002305235.3	2	0	0	0	0	0	0	0	0	12.5	Sample1_XP_002305235.3; Sample1_XP_024444406.1;
Cluster_1483	Sample1_XP_002305238.2	2	0	0	0	0	0	1	0	12.5	25	Sample1_XP_002305238.2; Sample1_XP_006372487.1; Sample7_XP_012091998.1;
Cluster_1484	Sample1_XP_002305242.1	3	0	0	0	0	0	2	0	0	25	Sample1_XP_002305242.1; Sample1_XP_006372439.1; Sample1_XP_006388822.2; Sample7_XP_012090188.1; Sample7_XP_020540830.1;
Cluster_1485	Sample1_XP_002305243.2	2	1	0	1	1	0	3	0	37.5	62.5	Sample1_XP_002305243.2; Sample7_XP_012090194.1; Sample1_XP_024455797.1; Sample7_XP_012090195.1; Sample7_XP_012090196.1; Sample4_XP_020221177.1; Sample2_XP_006599554.1; Sample5_XP_010035170.1;
Cluster_1486	Sample1_XP_002305244.3	1	0	0	0	0	0	0	0	12.5	12.5	Sample1_XP_002305244.3;
Cluster_1487	Sample1_XP_002305247.1	2	0	0	0	0	0	0	0	0	12.5	Sample1_XP_002305247.1; Sample1_XP_024445188.1;
Cluster_1488	Sample1_XP_002305249.1	6	0	0	0	0	0	0	0	0	12.5	Sample1_XP_002305249.1; Sample1_XP_024455599.1; Sample1_XP_024455600.1; Sample1_XP_024455601.1; Sample1_XP_024455602.1; Sample1_XP_024455605.1;
Cluster_1489	Sample1_XP_002305251.3	2	0	0	0	0	0	0	0	0	12.5	Sample1_XP_002305251.3; Sample1_XP_024455606.1;
Cluster_1490	Sample1_XP_002305253.3	4	1	0	0	0	3	1	0	25	50	Sample1_XP_002305253.3; Sample1_XP_006372426.2; Sample1_XP_024456009.1; Sample7_XP_012074693.1; Sample6_XP_010463695.1; Sample6_XP_010485594.1; Sample6_XP_010500808.1; Sample2_XP_003553117.1; Sample1_XP_006372427.1;
Cluster_1491	Sample1_XP_002305257.3	5	0	0	0	0	3	0	0	0	25	Sample1_XP_002305257.3; Sample1_XP_024448782.1; Sample1_XP_002323966.3; Sample1_XP_006384122.2; Sample1_XP_024448783.1; Sample6_XP_010463777.1; Sample6_XP_010485662.1; Sample6_XP_010508189.1;
Cluster_1492	Sample1_XP_002305261.2	2	0	0	0	0	0	0	0	0	12.5	Sample1_XP_002305261.2; Sample1_XP_002323962.2;
Cluster_1493	Sample1_XP_002305262.2	1	0	0	0	0	0	0	0	12.5	12.5	Sample1_XP_002305262.2;
Cluster_1494	Sample1_XP_002305264.3	1	0	0	0	0	0	0	0	12.5	12.5	Sample1_XP_002305264.3;
Cluster_1495	Sample1_XP_002305268.2	1	0	0	0	0	0	1	0	25	25	Sample1_XP_002305268.2; Sample7_XP_012090173.1;
Cluster_1496	Sample1_XP_002305271.2	2	0	0	0	0	0	0	0	0	12.5	Sample1_XP_002305271.2; Sample1_XP_006372370.1;
Cluster_1497	Sample1_XP_002305272.2	2	1	0	1	1	3	1	0	50	75	Sample1_XP_002305272.2; Sample1_XP_006372369.1; Sample6_XP_010442830.1; Sample6_XP_010445299.1; Sample6_XP_010482661.1; Sample4_XP_020221628.1; Sample5_XP_010060246.1; Sample7_XP_012090165.1; Sample2_NP_001236867.1;
Cluster_1498	Sample1_XP_002305283.2	2	0	0	0	0	0	0	0	0	12.5	Sample1_XP_002305283.2; Sample1_XP_024444208.1;
Cluster_1499	Sample1_XP_002305285.2	1	0	0	0	1	0	1	0	37.5	37.5	Sample1_XP_002305285.2; Sample5_XP_010033949.1; Sample7_XP_012090049.1;
Cluster_1500	Sample1_XP_002305290.1	1	0	0	0	0	0	0	0	12.5	12.5	Sample1_XP_002305290.1;
Cluster_1501	Sample1_XP_002305291.3	1	0	0	0	0	0	0	0	12.5	12.5	Sample1_XP_002305291.3;
Cluster_1502	Sample1_XP_002305292.3	2	0	0	0	0	0	0	0	0	12.5	Sample1_XP_002305292.3; Sample1_XP_006376421.2;
Cluster_1503	Sample1_XP_002305295.3	3	0	0	0	1	0	4	0	12.5	37.5	Sample1_XP_002305295.3; Sample1_XP_024444072.1; Sample1_XP_024454672.1; Sample5_XP_010032593.2; Sample7_XP_012088124.2; Sample7_XP_020540035.1; Sample7_XP_012080509.1; Sample7_XP_020537520.1;
Cluster_1504	Sample1_XP_002305314.2	7	0	0	0	0	0	0	0	0	12.5	Sample1_XP_002305314.2; Sample1_XP_006384236.2; Sample1_XP_006384604.2; Sample1_XP_024455422.1; Sample1_XP_024455424.1; Sample1_XP_006384610.1; Sample1_XP_024455421.1;
Cluster_1505	Sample1_XP_002305328.1	2	5	1	2	1	7	1	0	37.5	87.5	Sample1_XP_002305328.1; Sample6_XP_010504923.1; Sample6_XP_010509734.1; Sample6_XP_010516607.1; Sample1_XP_002324031.1; Sample7_XP_012072118.1; Sample2_XP_003531155.1; Sample4_XP_020204361.1; Sample2_NP_001239766.1; Sample2_XP_003544518.1; Sample5_XP_010056624.1; Sample2_NP_001242094.1; Sample3_XP_003601157.1; Sample6_XP_019099277.1; Sample6_XP_010460791.1; Sample6_XP_019091874.1; Sample2_XP_0065…
Cluster_1506	Sample1_XP_002305331.3	1	0	0	0	0	0	0	0	12.5	12.5	Sample1_XP_002305331.3;
Cluster_1507	Sample1_XP_002305333.1	1	0	0	0	0	0	0	0	12.5	12.5	Sample1_XP_002305333.1;
Cluster_1508	Sample1_XP_002305336.2	1	1	1	1	1	3	1	0	75	87.5	Sample1_XP_002305336.2; Sample5_XP_010056888.1; Sample6_XP_010460778.1; Sample6_XP_010478374.1; Sample6_XP_010499519.1; Sample7_XP_012072099.1; Sample2_NP_001235760.1; Sample3_XP_003614571.1; Sample4_XP_020221162.1;
Cluster_1509	Sample1_XP_002305339.2	2	0	0	0	0	0	0	0	0	12.5	Sample1_XP_002305339.2; Sample1_XP_024436791.1;
Cluster_1510	Sample1_XP_002305343.1	1	0	0	0	0	0	0	0	12.5	12.5	Sample1_XP_002305343.1;
Cluster_1511	Sample1_XP_002305347.1	1	0	0	0	0	0	0	0	12.5	12.5	Sample1_XP_002305347.1;
Cluster_1512	Sample1_XP_002305369.2	2	0	0	0	0	0	1	0	12.5	25	Sample1_XP_002305369.2; Sample7_XP_012082994.1; Sample1_XP_002324037.1;
Cluster_1513	Sample1_XP_002305377.3	1	0	0	0	0	0	0	0	12.5	12.5	Sample1_XP_002305377.3;
Cluster_1514	Sample1_XP_002305384.1	8	0	0	0	0	0	0	0	0	12.5	Sample1_XP_002305384.1; Sample1_XP_024449006.1; Sample1_XP_024454630.1; Sample1_XP_024454631.1; Sample1_XP_024444582.1; Sample1_XP_024444583.1; Sample1_XP_024449007.1; Sample1_XP_024454632.1;
Cluster_1515	Sample1_XP_002305403.1	2	0	0	0	0	0	1	0	12.5	25	Sample1_XP_002305403.1; Sample1_XP_024455621.1; Sample7_XP_012069292.1;
Cluster_1516	Sample1_XP_002305412.1	1	0	0	0	0	0	0	0	12.5	12.5	Sample1_XP_002305412.1;
Cluster_1517	Sample1_XP_002305421.2	2	0	0	0	0	0	0	0	0	12.5	Sample1_XP_002305421.2; Sample1_XP_006384502.1;
Cluster_1518	Sample1_XP_002305422.1	1	0	0	0	0	0	0	0	12.5	12.5	Sample1_XP_002305422.1;
Cluster_1519	Sample1_XP_002305461.2	1	0	0	0	0	0	0	0	12.5	12.5	Sample1_XP_002305461.2;
Cluster_1520	Sample1_XP_002305464.2	3	3	1	1	1	2	1	1	62.5	100	Sample1_XP_002305464.2; Sample1_XP_024454835.1; Sample2_XP_003523402.1; Sample2_XP_006578943.1; Sample1_XP_024464438.1; Sample7_XP_012066089.1; Sample4_XP_020235958.1; Sample3_XP_003602127.1; Sample6_XP_010455259.1; Sample2_XP_006581613.1; Sample5_XP_010062167.1; Sample6_XP_010436493.1; Sample8_g2741.t1;
Cluster_1521	Sample1_XP_002305468.3	3	0	0	1	1	0	1	0	37.5	50	Sample1_XP_002305468.3; Sample7_XP_012084427.1; Sample1_XP_002313753.2; Sample1_XP_024464437.1; Sample5_XP_010028661.1; Sample4_XP_020214441.1;
Cluster_1522	Sample1_XP_002305483.2	1	0	0	0	0	0	0	0	12.5	12.5	Sample1_XP_002305483.2;
Cluster_1523	Sample1_XP_002305490.2	2	0	0	0	0	0	0	0	0	12.5	Sample1_XP_002305490.2; Sample1_XP_002313735.2;
Cluster_1524	Sample1_XP_002305491.2	1	0	0	0	0	0	1	0	25	25	Sample1_XP_002305491.2; Sample7_XP_012084370.1;
Cluster_1525	Sample1_XP_002305492.2	3	0	0	0	0	0	1	0	12.5	25	Sample1_XP_002305492.2; Sample7_XP_012084369.1; Sample1_XP_006384558.2; Sample1_XP_002313734.1;
Cluster_1526	Sample1_XP_002305494.3	1	0	0	0	0	0	0	0	12.5	12.5	Sample1_XP_002305494.3;
Cluster_1527	Sample1_XP_002305502.1	1	3	0	1	1	0	1	0	50	62.5	Sample1_XP_002305502.1; Sample7_XP_012081737.1; Sample5_XP_010066265.1; Sample2_XP_003537800.1; Sample2_XP_003540832.1; Sample4_XP_020238008.1; Sample2_XP_003522723.1;
Cluster_1528	Sample1_XP_002305503.2	3	0	0	0	0	0	0	0	0	12.5	Sample1_XP_002305503.2; Sample1_XP_024454938.1; Sample1_XP_002307922.1;
Cluster_1529	Sample1_XP_002305510.1	2	4	1	3	1	5	1	2	37.5	100	Sample1_XP_002305510.1; Sample1_XP_002313717.1; Sample2_NP_001236835.1; Sample2_XP_003526978.1; Sample2_XP_006579018.2; Sample3_XP_013456470.1; Sample4_XP_020214593.1; Sample4_XP_020214942.1; Sample4_XP_020238009.1; Sample5_XP_010028714.1; Sample6_XP_010467395.1; Sample6_XP_010516461.1; Sample7_XP_012081752.1; Sample8_g24298.t1; Sample8_g25001.t1; Sample6_XP_010432361.1; Sample6_XP_010437546.1; S…
Cluster_1530	Sample1_XP_002305512.1	2	0	0	0	0	0	1	0	12.5	25	Sample1_XP_002305512.1; Sample7_XP_012081756.1; Sample1_XP_002313715.2;
Cluster_1531	Sample1_XP_002305524.3	1	2	1	1	1	3	1	0	62.5	87.5	Sample1_XP_002305524.3; Sample2_NP_001234988.1; Sample2_NP_001235753.2; Sample3_XP_013470313.1; Sample4_XP_020212040.1; Sample5_XP_010028734.1; Sample6_XP_010415415.1; Sample6_XP_010470749.1; Sample6_XP_010511787.1; Sample7_XP_012077953.1;
Cluster_1532	Sample1_XP_002305529.1	4	3	2	1	6	8	2	0	12.5	87.5	Sample1_XP_002305529.1; Sample1_XP_002313699.1; Sample1_XP_006380555.1; Sample1_XP_006383046.1; Sample2_XP_003536720.1; Sample7_XP_012077728.1; Sample2_XP_003520132.1; Sample2_XP_003547908.1; Sample5_XP_010029636.1; Sample7_XP_012088465.1; Sample6_XP_010436947.1; Sample6_XP_010446360.1; Sample3_XP_003629242.2; Sample4_XP_020218561.1; Sample3_XP_003624259.1; Sample6_XP_010484688.1; Sample5_XP_0100…
Cluster_1533	Sample1_XP_002305532.2	1	0	0	0	0	0	1	0	25	25	Sample1_XP_002305532.2; Sample7_XP_012077724.1;
Cluster_1534	Sample1_XP_002305553.3	3	0	0	0	0	0	0	0	0	12.5	Sample1_XP_002305553.3; Sample1_XP_024464458.1; Sample1_XP_024464460.1;
Cluster_1535	Sample1_XP_002305557.1	2	4	1	3	7	0	2	1	25	87.5	Sample1_XP_002305557.1; Sample1_XP_002313673.1; Sample5_XP_010039608.1; Sample5_XP_010039609.1; Sample5_XP_010039614.1; Sample5_XP_010047806.1; Sample5_XP_010047807.1; Sample5_XP_010047808.1; Sample7_XP_012078085.1; Sample7_XP_012078738.1; Sample2_NP_001238685.1; Sample2_NP_001240002.1; Sample2_XP_003524537.3; Sample3_XP_003609265.1; Sample4_XP_020206459.1; Sample4_XP_020231611.1; Sample4_XP_0202…
Cluster_1536	Sample1_XP_002305559.1	2	0	0	0	0	0	1	0	12.5	25	Sample1_XP_002305559.1; Sample1_XP_002313669.3; Sample7_XP_012085153.1;
Cluster_1537	Sample1_XP_002305561.2	2	0	0	0	1	0	1	0	25	37.5	Sample1_XP_002305561.2; Sample1_XP_002313668.2; Sample7_XP_012066827.1; Sample5_XP_010031500.1;
Cluster_1538	Sample1_XP_002305570.1	4	0	0	0	0	0	0	0	0	12.5	Sample1_XP_002305570.1; Sample1_XP_024436777.1; Sample1_XP_024436778.1; Sample1_XP_024436779.1;
Cluster_1539	Sample1_XP_002305585.1	1	0	0	0	0	0	0	0	12.5	12.5	Sample1_XP_002305585.1;
Cluster_1540	Sample1_XP_002305586.1	1	0	0	0	0	0	0	0	12.5	12.5	Sample1_XP_002305586.1;
Cluster_1541	Sample1_XP_002305588.1	2	2	1	1	1	7	1	0	50	87.5	Sample1_XP_002305588.1; Sample2_NP_001239947.1; Sample2_XP_003546140.1; Sample3_XP_013462796.1; Sample4_XP_020210579.1; Sample5_XP_010057939.1; Sample6_XP_010422320.1; Sample6_XP_010432120.1; Sample6_XP_010434125.1; Sample6_XP_010439423.1; Sample6_XP_010449003.1; Sample6_XP_010455792.1; Sample6_XP_010455793.1; Sample7_XP_012091374.1; Sample1_XP_006389653.1;
Cluster_1542	Sample1_XP_002305590.2	2	0	0	0	0	0	0	0	0	12.5	Sample1_XP_002305590.2; Sample1_XP_024436849.1;
Cluster_1543	Sample1_XP_002305594.2	1	0	0	0	0	0	0	0	12.5	12.5	Sample1_XP_002305594.2;
Cluster_1544	Sample1_XP_002305599.1	1	0	0	0	0	0	0	0	12.5	12.5	Sample1_XP_002305599.1;
Cluster_1545	Sample1_XP_002305600.1	1	0	0	0	0	0	0	0	12.5	12.5	Sample1_XP_002305600.1;
Cluster_1546	Sample1_XP_002305604.1	3	0	0	0	0	0	0	0	0	12.5	Sample1_XP_002305604.1; Sample1_XP_002317207.2; Sample1_XP_024467376.1;
Cluster_1547	Sample1_XP_002305605.1	2	0	0	0	0	0	0	0	0	12.5	Sample1_XP_002305605.1; Sample1_XP_024454291.1;
Cluster_1548	Sample1_XP_002305613.2	1	0	0	0	0	0	0	0	12.5	12.5	Sample1_XP_002305613.2;
Cluster_1549	Sample1_XP_002305617.3	4	0	0	0	0	0	0	0	0	12.5	Sample1_XP_002305617.3; Sample1_XP_024455675.1; Sample1_XP_024455676.1; Sample1_XP_024455677.1;
Cluster_1550	Sample1_XP_002305620.3	1	0	0	0	0	0	0	0	12.5	12.5	Sample1_XP_002305620.3;
Cluster_1551	Sample1_XP_002305621.3	4	0	0	0	0	0	1	0	12.5	25	Sample1_XP_002305621.3; Sample1_XP_024455144.1; Sample1_XP_002317257.3; Sample1_XP_024448987.1; Sample7_XP_012091463.1;
Cluster_1552	Sample1_XP_002305624.1	3	0	0	0	0	0	1	0	12.5	25	Sample1_XP_002305624.1; Sample1_XP_002317260.1; Sample1_XP_006377295.1; Sample7_XP_012091457.1;
Cluster_1553	Sample1_XP_002305627.3	1	0	0	0	0	0	0	0	12.5	12.5	Sample1_XP_002305627.3;
Cluster_1554	Sample1_XP_002305635.3	2	0	0	0	0	0	0	0	0	12.5	Sample1_XP_002305635.3; Sample1_XP_002305633.2;
Cluster_1555	Sample1_XP_002305647.1	2	0	0	0	0	0	1	0	12.5	25	Sample1_XP_002305647.1; Sample1_XP_002316667.3; Sample7_XP_012091477.1;
Cluster_1556	Sample1_XP_002305649.1	2	2	1	1	2	8	1	1	50	100	Sample1_XP_002305649.1; Sample5_XP_010052390.1; Sample1_XP_002316666.2; Sample6_XP_010458516.1; Sample6_XP_010476050.1; Sample6_XP_010492566.1; Sample6_XP_019091525.1; Sample6_XP_019091526.1; Sample5_XP_010057756.1; Sample2_XP_003530990.1; Sample7_XP_012091482.1; Sample2_NP_001237936.2; Sample3_XP_003608257.1; Sample8_g8490.t1; Sample4_XP_020209243.1; Sample6_XP_010434176.1; Sample6_XP_010439471.…
Cluster_1557	Sample1_XP_002305652.1	4	7	3	4	2	5	1	1	25	100	Sample1_XP_002305652.1; Sample6_XP_010431858.1; Sample6_XP_010422373.1; Sample6_XP_010431865.1; Sample6_XP_010455838.1; Sample6_XP_010422374.1; Sample7_XP_012091488.1; Sample1_XP_002316663.1; Sample2_XP_003529293.1; Sample2_XP_003530989.1; Sample5_XP_010035668.1; Sample5_XP_010057754.1; Sample1_XP_002319927.2; Sample4_XP_020221799.1; Sample3_XP_003608247.1; Sample3_XP_013462476.1; Sample4_XP_0202…
Cluster_1558	Sample1_XP_002305653.1	2	0	0	0	0	0	0	0	0	12.5	Sample1_XP_002305653.1; Sample1_XP_002316662.3;
Cluster_1559	Sample1_XP_002305655.1	3	0	0	0	0	0	0	0	0	12.5	Sample1_XP_002305655.1; Sample1_XP_024454645.1; Sample1_XP_024467635.1;
Cluster_1560	Sample1_XP_002305665.1	1	1	3	1	6	3	2	2	37.5	100	Sample1_XP_002305665.1; Sample2_NP_001240244.1; Sample3_XP_003593454.1; Sample3_XP_003593459.1; Sample3_XP_003606006.2; Sample4_XP_020220291.1; Sample5_XP_010059695.1; Sample5_XP_010059702.1; Sample5_XP_010059707.1; Sample5_XP_010059718.1; Sample5_XP_010059723.1; Sample5_XP_018715505.1; Sample6_XP_010434158.1; Sample6_XP_010439453.1; Sample6_XP_010449035.1; Sample7_XP_012091522.1; Sample8_g19940.…
Cluster_1561	Sample1_XP_002305666.1	1	0	0	0	0	0	3	0	12.5	25	Sample1_XP_002305666.1; Sample7_XP_020539322.1; Sample7_XP_012072184.1; Sample7_XP_020534989.1;
Cluster_1562	Sample1_XP_002305669.3	1	0	0	0	0	0	0	0	12.5	12.5	Sample1_XP_002305669.3;
Cluster_1563	Sample1_XP_002305673.2	3	0	0	0	0	0	1	0	12.5	25	Sample1_XP_002305673.2; Sample1_XP_006377308.2; Sample1_XP_024454709.1; Sample7_XP_012091541.1;
Cluster_1564	Sample1_XP_002305680.2	1	0	0	0	0	0	0	0	12.5	12.5	Sample1_XP_002305680.2;
Cluster_1565	Sample1_XP_002305691.2	4	0	0	0	0	0	0	0	0	12.5	Sample1_XP_002305691.2; Sample1_XP_024455278.1; Sample1_XP_024455279.1; Sample1_XP_024455280.1;
Cluster_1566	Sample1_XP_002305699.1	2	6	2	1	3	10	1	1	37.5	100	Sample1_XP_002305699.1; Sample1_XP_002323800.1; Sample6_XP_010435989.1; Sample6_XP_010441208.1; Sample6_XP_010441209.1; Sample6_XP_010450641.1; Sample5_XP_010029076.1; Sample5_XP_010033347.1; Sample6_XP_010502733.1; Sample6_XP_010502734.1; Sample6_XP_010502735.1; Sample6_XP_010502736.1; Sample6_XP_010514452.1; Sample6_XP_019084849.1; Sample7_XP_012071670.1; Sample2_NP_001347345.1; Sample2_NP_0013…
Cluster_1567	Sample1_XP_002305705.2	2	0	0	0	0	0	0	0	0	12.5	Sample1_XP_002305705.2; Sample1_XP_024454921.1;
Cluster_1568	Sample1_XP_002305707.2	1	1	0	0	0	0	1	0	37.5	37.5	Sample1_XP_002305707.2; Sample2_XP_014634392.1; Sample7_XP_012091863.1;
Cluster_1569	Sample1_XP_002305708.2	1	0	0	0	0	0	2	0	12.5	25	Sample1_XP_002305708.2; Sample7_XP_020541132.1; Sample7_XP_012092434.1;
Cluster_1570	Sample1_XP_002305710.2	3	0	0	0	0	0	0	0	0	12.5	Sample1_XP_002305710.2; Sample1_XP_006384081.1; Sample1_XP_024454851.1;
Cluster_1571	Sample1_XP_002305718.1	1	10	1	1	1	8	2	0	50	87.5	Sample1_XP_002305718.1; Sample2_NP_001236419.1; Sample2_NP_001238714.1; Sample2_XP_003518911.1; Sample2_XP_014618408.1; Sample2_XP_014622739.1; Sample2_XP_014622743.1; Sample2_XP_014622745.1; Sample2_XP_014622746.1; Sample2_XP_014622747.1; Sample2_XP_014624773.1; Sample3_XP_013467208.1; Sample4_XP_020202295.1; Sample5_XP_010038077.1; Sample6_XP_010421159.1; Sample6_XP_010421480.1; Sample6_XP_0104…
Cluster_1572	Sample1_XP_002305721.3	1	0	0	0	0	0	0	0	12.5	12.5	Sample1_XP_002305721.3;
Cluster_1573	Sample1_XP_002305731.1	4	0	0	0	0	0	0	0	0	12.5	Sample1_XP_002305731.1; Sample1_XP_024454190.1; Sample1_XP_002317398.2; Sample1_XP_024437493.1;
Cluster_1574	Sample1_XP_002305740.3	1	0	0	0	0	0	0	0	12.5	12.5	Sample1_XP_002305740.3;
Cluster_1575	Sample1_XP_002305744.1	1	4	1	1	1	3	1	0	62.5	87.5	Sample1_XP_002305744.1; Sample2_XP_003542988.1; Sample2_XP_006594554.1; Sample2_XP_006594555.1; Sample2_XP_006594556.1; Sample3_XP_013462562.1; Sample4_XP_020232326.1; Sample5_XP_010057102.1; Sample7_XP_012091777.1; Sample6_XP_010460694.1; Sample6_XP_010478280.1; Sample6_XP_010499437.1;
Cluster_1576	Sample1_XP_002305746.1	4	5	0	2	2	2	2	2	0	87.5	Sample1_XP_002305746.1; Sample1_XP_002317423.1; Sample1_XP_002318214.1; Sample1_XP_002322479.1; Sample2_XP_003536462.1; Sample2_XP_003555154.1; Sample2_XP_003556112.1; Sample2_XP_006606127.1; Sample2_XP_014628194.1; Sample4_XP_020206249.1; Sample4_XP_020222679.1; Sample5_XP_010035150.1; Sample5_XP_010060856.1; Sample6_XP_010490699.1; Sample7_XP_012083401.1; Sample8_g24340.t1; Sample8_g26430.t1; S…
Cluster_1577	Sample1_XP_002305750.2	2	0	0	0	0	0	0	0	0	12.5	Sample1_XP_002305750.2; Sample1_XP_024455033.1;
Cluster_1578	Sample1_XP_002305754.3	6	2	1	1	2	3	1	0	37.5	87.5	Sample1_XP_002305754.3; Sample1_XP_024448982.1; Sample5_XP_010060663.1; Sample2_NP_001276183.1; Sample2_NP_001341093.1; Sample4_XP_020223647.1; Sample7_XP_012078553.1; Sample1_XP_002300420.2; Sample5_XP_010062799.1; Sample3_XP_013445521.1; Sample1_XP_002316794.1; Sample6_XP_010462202.1; Sample6_XP_010479877.1; Sample6_XP_010500961.1; Sample1_XP_024455092.1; Sample1_XP_024448983.1;
Cluster_1579	Sample1_XP_002305756.2	1	0	0	0	0	0	1	0	25	25	Sample1_XP_002305756.2; Sample7_XP_012091736.1;
Cluster_1580	Sample1_XP_002305757.1	2	0	0	0	0	0	0	0	0	12.5	Sample1_XP_002305757.1; Sample1_XP_024455966.1;
Cluster_1581	Sample1_XP_002305762.1	2	0	1	1	1	3	1	0	50	75	Sample1_XP_002305762.1; Sample4_XP_020207289.1; Sample3_XP_003593709.1; Sample6_XP_010496230.1; Sample7_XP_012091720.1; Sample5_XP_010057059.1; Sample6_XP_010434525.1; Sample6_XP_010439848.1; Sample1_XP_024454199.1;
Cluster_1582	Sample1_XP_002305767.1	1	0	0	0	0	0	0	0	12.5	12.5	Sample1_XP_002305767.1;
Cluster_1583	Sample1_XP_002305777.3	1	0	0	0	0	0	0	0	12.5	12.5	Sample1_XP_002305777.3;
Cluster_1584	Sample1_XP_002305778.1	1	0	0	0	0	0	0	0	12.5	12.5	Sample1_XP_002305778.1;
Cluster_1585	Sample1_XP_002305780.1	2	0	0	0	0	0	1	0	12.5	25	Sample1_XP_002305780.1; Sample1_XP_006377396.1; Sample7_XP_012091650.1;
Cluster_1586	Sample1_XP_002305782.3	3	0	0	0	0	0	1	0	12.5	25	Sample1_XP_002305782.3; Sample1_XP_024467599.1; Sample7_XP_012091642.1; Sample1_XP_006377392.2;
Cluster_1587	Sample1_XP_002305783.2	3	0	0	0	0	0	1	0	12.5	25	Sample1_XP_002305783.2; Sample1_XP_006377387.2; Sample7_XP_012091636.1; Sample1_XP_024455090.1;
Cluster_1588	Sample1_XP_002305784.1	2	0	0	0	0	0	0	0	0	12.5	Sample1_XP_002305784.1; Sample1_XP_006377380.1;
Cluster_1589	Sample1_XP_002305786.3	2	0	0	0	0	0	0	0	0	12.5	Sample1_XP_002305786.3; Sample1_XP_024455726.1;
Cluster_1590	Sample1_XP_002305790.2	2	0	0	0	0	0	1	0	12.5	25	Sample1_XP_002305790.2; Sample1_XP_006377374.2; Sample7_XP_012091616.1;
Cluster_1591	Sample1_XP_002305793.2	1	0	0	0	0	0	1	0	25	25	Sample1_XP_002305793.2; Sample7_XP_012091614.1;
Cluster_1592	Sample1_XP_002305795.3	2	0	0	0	0	0	1	0	12.5	25	Sample1_XP_002305795.3; Sample1_XP_024437306.1; Sample7_XP_012091610.1;
Cluster_1593	Sample1_XP_002305798.3	2	0	0	0	0	0	1	0	12.5	25	Sample1_XP_002305798.3; Sample1_XP_006377358.2; Sample7_XP_020540990.1;
Cluster_1594	Sample1_XP_002305804.3	6	0	0	0	0	0	0	0	0	12.5	Sample1_XP_002305804.3; Sample1_XP_024454272.1; Sample1_XP_024454273.1; Sample1_XP_024467470.1; Sample1_XP_024467471.1; Sample1_XP_024454274.1;
Cluster_1595	Sample1_XP_002305817.2	1	0	0	0	0	0	0	0	12.5	12.5	Sample1_XP_002305817.2;
Cluster_1596	Sample1_XP_002305818.1	1	0	0	0	0	0	0	0	12.5	12.5	Sample1_XP_002305818.1;
Cluster_1597	Sample1_XP_002305820.1	2	0	0	0	0	0	1	0	12.5	25	Sample1_XP_002305820.1; Sample1_XP_024443986.1; Sample7_XP_012077987.1;
Cluster_1598	Sample1_XP_002305822.2	1	0	0	0	0	0	0	0	12.5	12.5	Sample1_XP_002305822.2;
Cluster_1599	Sample1_XP_002305828.1	3	0	0	0	0	0	0	0	0	12.5	Sample1_XP_002305828.1; Sample1_XP_006383415.1; Sample1_XP_024443982.1;
Cluster_1600	Sample1_XP_002305840.1	1	0	0	0	0	0	0	0	12.5	12.5	Sample1_XP_002305840.1;
Cluster_1601	Sample1_XP_002305849.1	1	0	0	0	0	0	0	0	12.5	12.5	Sample1_XP_002305849.1;
Cluster_1602	Sample1_XP_002305850.2	3	0	0	0	0	0	3	0	0	25	Sample1_XP_002305850.2; Sample1_XP_024454527.1; Sample1_XP_024454528.1; Sample7_XP_012089929.1; Sample7_XP_020540608.1; Sample7_XP_020540609.1;
Cluster_1603	Sample1_XP_002305852.1	2	0	0	0	0	0	0	0	0	12.5	Sample1_XP_002305852.1; Sample1_XP_002305853.1;
Cluster_1604	Sample1_XP_002305855.1	1	0	0	0	0	0	0	0	12.5	12.5	Sample1_XP_002305855.1;
Cluster_1605	Sample1_XP_002305856.1	1	2	0	1	1	3	0	0	37.5	62.5	Sample1_XP_002305856.1; Sample5_XP_010032665.1; Sample2_XP_003552706.1; Sample2_XP_003518640.1; Sample4_XP_020218969.1; Sample6_XP_010511498.1; Sample6_XP_010470544.1; Sample6_XP_010496725.1;
Cluster_1606	Sample1_XP_002305857.2	1	0	0	0	1	3	1	0	37.5	50	Sample1_XP_002305857.2; Sample5_XP_010062229.1; Sample7_XP_012089915.1; Sample6_XP_010420470.1; Sample6_XP_010420471.1; Sample6_XP_019084075.1;
Cluster_1607	Sample1_XP_002305859.3	2	0	0	0	0	0	0	0	0	12.5	Sample1_XP_002305859.3; Sample1_XP_024444972.1;
Cluster_1608	Sample1_XP_002305866.2	1	0	0	0	0	0	0	0	12.5	12.5	Sample1_XP_002305866.2;
Cluster_1609	Sample1_XP_002305870.1	1	0	0	0	0	0	0	0	12.5	12.5	Sample1_XP_002305870.1;
Cluster_1610	Sample1_XP_002305871.1	3	0	0	0	0	0	0	0	0	12.5	Sample1_XP_002305871.1; Sample1_XP_006372588.1; Sample1_XP_006372587.2;
Cluster_1611	Sample1_XP_002305872.1	2	0	0	0	0	0	0	0	0	12.5	Sample1_XP_002305872.1; Sample1_XP_006372586.1;
Cluster_1612	Sample1_XP_002305875.2	2	0	0	0	0	0	0	0	0	12.5	Sample1_XP_002305875.2; Sample1_XP_024444412.1;
Cluster_1613	Sample1_XP_002305878.3	2	0	0	0	0	0	0	0	0	12.5	Sample1_XP_002305878.3; Sample1_XP_006387199.2;
Cluster_1614	Sample1_XP_002305884.3	1	0	0	0	0	0	1	0	25	25	Sample1_XP_002305884.3; Sample7_XP_012086424.1;
Cluster_1615	Sample1_XP_002305890.3	2	0	0	0	0	0	0	0	0	12.5	Sample1_XP_002305890.3; Sample1_XP_006384149.1;
Cluster_1616	Sample1_XP_002305896.2	1	0	0	0	0	0	0	0	12.5	12.5	Sample1_XP_002305896.2;
Cluster_1617	Sample1_XP_002305903.1	3	0	0	0	0	0	0	0	0	12.5	Sample1_XP_002305903.1; Sample1_XP_024454966.1; Sample1_XP_006372479.2;
Cluster_1618	Sample1_XP_002305909.1	1	0	0	0	0	0	0	0	12.5	12.5	Sample1_XP_002305909.1;
Cluster_1619	Sample1_XP_002305910.1	3	2	1	1	1	0	1	0	50	75	Sample1_XP_002305910.1; Sample1_XP_006372440.2; Sample1_XP_024444045.1; Sample7_XP_012090191.1; Sample3_XP_013452214.1; Sample4_XP_020221506.1; Sample5_XP_010035174.1; Sample2_XP_003533983.1; Sample2_XP_014624574.1;
Cluster_1620	Sample1_XP_002305913.3	4	0	0	0	0	0	0	0	0	12.5	Sample1_XP_002305913.3; Sample1_XP_024455542.1; Sample1_XP_006372447.1; Sample1_XP_024444987.1;
Cluster_1621	Sample1_XP_002305914.2	2	0	0	0	0	0	0	0	0	12.5	Sample1_XP_002305914.2; Sample1_XP_006372449.2;
Cluster_1622	Sample1_XP_002305921.3	3	0	0	0	0	0	0	0	0	12.5	Sample1_XP_002305921.3; Sample1_XP_024455607.1; Sample1_XP_024455608.1;
Cluster_1623	Sample1_XP_002305933.2	3	0	0	0	0	0	1	0	12.5	25	Sample1_XP_002305933.2; Sample1_XP_006372399.2; Sample7_XP_012090186.1; Sample1_XP_024444109.1;
Cluster_1624	Sample1_XP_002305939.1	1	0	0	0	0	0	0	0	12.5	12.5	Sample1_XP_002305939.1;
Cluster_1625	Sample1_XP_002305943.3	1	0	0	0	0	0	0	0	12.5	12.5	Sample1_XP_002305943.3;
Cluster_1626	Sample1_XP_002305956.3	2	0	0	0	0	0	0	0	0	12.5	Sample1_XP_002305956.3; Sample1_XP_006373466.1;
Cluster_1627	Sample1_XP_002305961.2	1	0	0	0	0	0	0	0	12.5	12.5	Sample1_XP_002305961.2;
Cluster_1628	Sample1_XP_002305968.2	1	0	0	0	0	0	0	0	12.5	12.5	Sample1_XP_002305968.2;
Cluster_1629	Sample1_XP_002305969.2	1	0	0	0	0	0	1	0	25	25	Sample1_XP_002305969.2; Sample7_XP_012088141.2;
Cluster_1630	Sample1_XP_002305971.1	1	0	0	0	0	0	0	0	12.5	12.5	Sample1_XP_002305971.1;
Cluster_1631	Sample1_XP_002305974.1	1	0	0	0	0	0	0	0	12.5	12.5	Sample1_XP_002305974.1;
Cluster_1632	Sample1_XP_002305976.2	2	0	0	0	0	0	0	0	0	12.5	Sample1_XP_002305976.2; Sample1_XP_024455417.1;
Cluster_1633	Sample1_XP_002305979.3	3	0	0	0	0	0	0	0	0	12.5	Sample1_XP_002305979.3; Sample1_XP_006384212.1; Sample1_XP_024447857.1;
Cluster_1634	Sample1_XP_002305994.2	1	0	0	0	0	0	0	0	12.5	12.5	Sample1_XP_002305994.2;
Cluster_1635	Sample1_XP_002305996.1	1	1	1	1	0	0	0	0	50	50	Sample1_XP_002305996.1; Sample3_XP_013457345.1; Sample2_NP_001237839.2; Sample4_XP_020232935.1;
Cluster_1636	Sample1_XP_002306002.1	1	0	0	0	0	0	0	0	12.5	12.5	Sample1_XP_002306002.1;
Cluster_1637	Sample1_XP_002306003.3	2	1	0	0	1	0	1	0	37.5	50	Sample1_XP_002306003.3; Sample7_XP_012072111.1; Sample5_XP_010052055.1; Sample2_XP_006605500.1; Sample1_XP_006377609.1;
Cluster_1638	Sample1_XP_002306006.1	2	0	0	0	0	0	0	0	0	12.5	Sample1_XP_002306006.1; Sample1_XP_024454430.1;
Cluster_1639	Sample1_XP_002306008.1	2	0	0	0	0	0	0	0	0	12.5	Sample1_XP_002306008.1; Sample1_XP_024455747.1;
Cluster_1640	Sample1_XP_002306009.1	4	0	0	0	0	0	0	0	0	12.5	Sample1_XP_002306009.1; Sample1_XP_024455053.1; Sample1_XP_024455054.1; Sample1_XP_024455055.1;
Cluster_1641	Sample1_XP_002306011.1	1	0	0	0	0	0	0	0	12.5	12.5	Sample1_XP_002306011.1;
Cluster_1642	Sample1_XP_002306012.2	1	0	0	0	0	0	0	0	12.5	12.5	Sample1_XP_002306012.2;
Cluster_1643	Sample1_XP_002306016.3	1	0	0	0	0	0	0	0	12.5	12.5	Sample1_XP_002306016.3;
Cluster_1644	Sample1_XP_002306019.3	1	0	0	0	0	0	0	0	12.5	12.5	Sample1_XP_002306019.3;
Cluster_1645	Sample1_XP_002306021.2	1	0	0	0	0	0	0	0	12.5	12.5	Sample1_XP_002306021.2;
Cluster_1646	Sample1_XP_002306039.2	2	0	0	0	0	0	0	0	0	12.5	Sample1_XP_002306039.2; Sample1_XP_006384313.1;
Cluster_1647	Sample1_XP_002306046.3	2	0	0	0	0	0	0	0	0	12.5	Sample1_XP_002306046.3; Sample1_XP_002324085.2;
Cluster_1648	Sample1_XP_002306048.1	1	0	0	0	0	0	0	0	12.5	12.5	Sample1_XP_002306048.1;
Cluster_1649	Sample1_XP_002306049.2	2	0	0	0	0	0	0	0	0	12.5	Sample1_XP_002306049.2; Sample1_XP_002323853.1;
Cluster_1650	Sample1_XP_002306050.3	2	0	0	0	0	0	0	0	0	12.5	Sample1_XP_002306050.3; Sample1_XP_006373396.1;
Cluster_1651	Sample1_XP_002306067.2	1	0	0	0	0	0	0	0	12.5	12.5	Sample1_XP_002306067.2;
Cluster_1652	Sample1_XP_002306070.3	1	0	0	0	0	0	0	0	12.5	12.5	Sample1_XP_002306070.3;
Cluster_1653	Sample1_XP_002306073.2	5	0	0	0	0	0	1	0	12.5	25	Sample1_XP_002306073.2; Sample1_XP_002324110.3; Sample1_XP_024444602.1; Sample1_XP_024444603.1; Sample7_XP_012084822.1; Sample1_XP_024454945.1;
Cluster_1654	Sample1_XP_002306076.1	2	0	0	0	0	0	0	0	0	12.5	Sample1_XP_002306076.1; Sample1_XP_002313072.3;
Cluster_1655	Sample1_XP_002306085.1	1	0	0	0	0	0	0	0	12.5	12.5	Sample1_XP_002306085.1;
Cluster_1656	Sample1_XP_002306086.1	4	1	1	0	0	0	1	1	50	62.5	Sample1_XP_002306086.1; Sample1_XP_002313062.1; Sample1_XP_024454712.1; Sample1_XP_024454713.1; Sample3_XP_013466738.1; Sample7_XP_012069624.1; Sample8_g14886.t1; Sample2_NP_001242588.1;
Cluster_1657	Sample1_XP_002306087.2	3	0	0	0	0	0	1	0	12.5	25	Sample1_XP_002306087.2; Sample1_XP_002306089.2; Sample1_XP_024454228.1; Sample7_XP_020534346.1;
Cluster_1658	Sample1_XP_002306094.1	1	0	0	0	0	0	0	0	12.5	12.5	Sample1_XP_002306094.1;
Cluster_1659	Sample1_XP_002306108.2	3	0	0	0	0	0	1	0	12.5	25	Sample1_XP_002306108.2; Sample1_XP_024463883.1; Sample1_XP_024455557.1; Sample7_XP_012070070.1;
Cluster_1660	Sample1_XP_002306110.2	2	1	0	0	0	0	0	1	25	37.5	Sample1_XP_002306110.2; Sample1_XP_024464935.1; Sample2_XP_003537885.2; Sample8_g10619.t1;
Cluster_1661	Sample1_XP_002306111.2	4	1	1	1	0	0	0	0	37.5	50	Sample1_XP_002306111.2; Sample3_XP_003603940.1; Sample1_XP_002306112.1; Sample1_XP_002313042.1; Sample2_NP_001237876.1; Sample4_XP_020206907.1; Sample1_XP_024454717.1;
Cluster_1662	Sample1_XP_002306114.1	1	0	0	0	0	0	0	0	12.5	12.5	Sample1_XP_002306114.1;
Cluster_1663	Sample1_XP_002306125.3	1	2	1	1	0	3	0	0	37.5	62.5	Sample1_XP_002306125.3; Sample2_XP_003541608.1; Sample2_XP_006592959.1; Sample3_XP_013445072.1; Sample4_XP_020215147.1; Sample6_XP_019092966.1; Sample6_XP_010516739.1; Sample6_XP_019096604.1;
Cluster_1664	Sample1_XP_002306164.2	4	0	0	0	0	0	0	0	0	12.5	Sample1_XP_002306164.2; Sample1_XP_002312988.3; Sample1_XP_006379270.2; Sample1_XP_024464315.1;
Cluster_1665	Sample1_XP_002306180.1	1	0	0	0	2	0	1	0	25	37.5	Sample1_XP_002306180.1; Sample7_XP_012081759.1; Sample5_XP_010028718.1; Sample5_XP_010066271.1;
Cluster_1666	Sample1_XP_002306183.1	2	0	0	0	1	0	0	0	12.5	25	Sample1_XP_002306183.1; Sample1_XP_002312963.2; Sample5_XP_010028723.1;
Cluster_1667	Sample1_XP_002306199.1	2	0	1	0	0	0	0	0	12.5	25	Sample1_XP_002306199.1; Sample1_XP_024455768.1; Sample3_XP_013470355.1;
Cluster_1668	Sample1_XP_002306205.3	4	0	0	0	0	0	0	0	0	12.5	Sample1_XP_002306205.3; Sample1_XP_006372897.2; Sample1_XP_006388126.2; Sample1_XP_002309739.1;
Cluster_1669	Sample1_XP_002306209.2	3	0	0	0	0	0	0	0	0	12.5	Sample1_XP_002306209.2; Sample1_XP_002313686.2; Sample1_XP_024455079.1;
Cluster_1670	Sample1_XP_002306210.2	3	0	0	0	0	0	0	0	0	12.5	Sample1_XP_002306210.2; Sample1_XP_024454982.1; Sample1_XP_024454934.1;
Cluster_1671	Sample1_XP_002306215.3	1	0	0	0	0	0	0	0	12.5	12.5	Sample1_XP_002306215.3;
Cluster_1672	Sample1_XP_002306218.2	1	0	0	0	0	0	0	0	12.5	12.5	Sample1_XP_002306218.2;
Cluster_1673	Sample1_XP_002306221.3	1	0	0	0	0	0	0	0	12.5	12.5	Sample1_XP_002306221.3;
Cluster_1674	Sample1_XP_002306222.2	5	0	0	0	0	0	0	0	0	12.5	Sample1_XP_002306222.2; Sample1_XP_006384617.1; Sample1_XP_002305551.1; Sample1_XP_002312915.3; Sample1_XP_024464563.1;
Cluster_1675	Sample1_XP_002306228.1	2	0	0	0	0	0	0	0	0	12.5	Sample1_XP_002306228.1; Sample1_XP_002312909.3;
Cluster_1676	Sample1_XP_002306229.3	3	0	0	0	0	0	0	0	0	12.5	Sample1_XP_002306229.3; Sample1_XP_002312908.1; Sample1_XP_024463888.1;
Cluster_1677	Sample1_XP_002306230.3	1	0	0	0	0	0	1	0	25	25	Sample1_XP_002306230.3; Sample7_XP_012072806.1;
Cluster_1678	Sample1_XP_002306243.2	2	0	0	0	0	0	0	0	0	12.5	Sample1_XP_002306243.2; Sample1_XP_006382862.2;
Cluster_1679	Sample1_XP_002306244.3	1	2	2	1	0	0	1	0	37.5	62.5	Sample1_XP_002306244.3; Sample2_XP_003526864.1; Sample3_XP_003602619.1; Sample3_XP_013445147.1; Sample2_XP_014631954.1; Sample4_XP_020228800.1; Sample7_XP_012066565.1;
Cluster_1680	Sample1_XP_002306246.2	2	0	0	0	0	0	1	0	12.5	25	Sample1_XP_002306246.2; Sample1_XP_002309912.2; Sample7_XP_012068575.1;
Cluster_1681	Sample1_XP_002306248.2	1	0	0	0	0	0	0	0	12.5	12.5	Sample1_XP_002306248.2;
Cluster_1682	Sample1_XP_002306249.1	2	2	1	1	1	3	1	0	50	87.5	Sample1_XP_002306249.1; Sample1_XP_002309915.1; Sample3_XP_003602547.1; Sample6_XP_010444330.1; Sample6_XP_010461333.1; Sample6_XP_010484175.1; Sample7_XP_012066567.1; Sample4_XP_020215535.1; Sample5_XP_010027650.1; Sample2_NP_001235206.1; Sample2_NP_001236569.1;
Cluster_1683	Sample1_XP_002306251.1	1	0	0	0	0	0	1	0	25	25	Sample1_XP_002306251.1; Sample7_XP_012076111.1;
Cluster_1684	Sample1_XP_002306254.3	2	2	0	0	2	2	1	1	25	75	Sample1_XP_002306254.3; Sample2_XP_006584647.1; Sample1_XP_002309921.2; Sample2_XP_003525127.1; Sample6_XP_010467187.1; Sample6_XP_010488858.1; Sample8_g8072.t1; Sample7_XP_012070593.1; Sample5_XP_010027638.1; Sample5_XP_010027639.1;
Cluster_1685	Sample1_XP_002306257.3	1	0	0	0	0	0	0	0	12.5	12.5	Sample1_XP_002306257.3;
Cluster_1686	Sample1_XP_002306260.2	1	0	0	0	0	0	0	0	12.5	12.5	Sample1_XP_002306260.2;
Cluster_1687	Sample1_XP_002306265.3	1	0	0	0	0	0	0	0	12.5	12.5	Sample1_XP_002306265.3;
Cluster_1688	Sample1_XP_002306268.2	1	0	0	0	0	0	0	0	12.5	12.5	Sample1_XP_002306268.2;
Cluster_1689	Sample1_XP_002306270.1	1	0	0	0	0	0	0	0	12.5	12.5	Sample1_XP_002306270.1;
Cluster_1690	Sample1_XP_002306280.1	2	1	0	0	2	0	0	0	12.5	37.5	Sample1_XP_002306280.1; Sample1_XP_002309945.1; Sample2_NP_001304649.1; Sample5_XP_010027533.1; Sample5_XP_010025735.1;
Cluster_1691	Sample1_XP_002306281.2	1	0	0	0	0	0	0	0	12.5	12.5	Sample1_XP_002306281.2;
Cluster_1692	Sample1_XP_002306282.3	1	0	0	0	0	0	0	0	12.5	12.5	Sample1_XP_002306282.3;
Cluster_1693	Sample1_XP_002306286.1	2	0	0	0	0	0	0	0	0	12.5	Sample1_XP_002306286.1; Sample1_XP_024457678.1;
Cluster_1694	Sample1_XP_002306288.1	2	0	0	0	0	0	0	0	0	12.5	Sample1_XP_002306288.1; Sample1_XP_002309955.3;
Cluster_1695	Sample1_XP_002306289.3	2	0	0	0	0	0	0	0	0	12.5	Sample1_XP_002306289.3; Sample1_XP_002309956.1;
Cluster_1696	Sample1_XP_002306291.2	3	1	1	2	0	0	1	0	37.5	62.5	Sample1_XP_002306291.2; Sample1_XP_006380403.1; Sample1_XP_024457294.1; Sample4_XP_020216881.1; Sample4_XP_020219920.1; Sample7_XP_012081624.1; Sample2_XP_006584635.1; Sample3_XP_013446755.1;
Cluster_1697	Sample1_XP_002306299.3	1	0	0	0	2	0	3	0	12.5	37.5	Sample1_XP_002306299.3; Sample5_XP_010030454.1; Sample5_XP_010030452.1; Sample7_XP_012081613.1; Sample7_XP_012081612.1; Sample7_XP_020537977.1;
Cluster_1698	Sample1_XP_002306303.3	2	0	0	0	0	0	0	0	0	12.5	Sample1_XP_002306303.3; Sample1_XP_024456385.1;
Cluster_1699	Sample1_XP_002306307.3	1	0	0	0	0	0	0	0	12.5	12.5	Sample1_XP_002306307.3;
Cluster_1700	Sample1_XP_002306309.3	4	0	0	0	0	0	3	0	0	25	Sample1_XP_002306309.3; Sample1_XP_002309978.2; Sample7_XP_012089752.1; Sample7_XP_012090394.1; Sample1_XP_024456211.1; Sample7_XP_020532542.1; Sample1_XP_024460732.1;
Cluster_1701	Sample1_XP_002306315.1	1	0	0	0	0	0	0	0	12.5	12.5	Sample1_XP_002306315.1;
Cluster_1702	Sample1_XP_002306319.2	2	0	0	0	0	0	0	0	0	12.5	Sample1_XP_002306319.2; Sample1_XP_024461094.1;
Cluster_1703	Sample1_XP_002306320.1	2	0	0	0	0	0	0	0	0	12.5	Sample1_XP_002306320.1; Sample1_XP_002309988.1;
Cluster_1704	Sample1_XP_002306323.2	5	1	1	1	4	0	1	0	50	75	Sample1_XP_002306323.2; Sample1_XP_002309992.3; Sample1_XP_024448415.1; Sample1_XP_002315068.1; Sample2_NP_001347975.1; Sample3_XP_003630068.1; Sample4_XP_020236942.1; Sample7_XP_012093248.1; Sample5_XP_010027819.1; Sample5_XP_010027868.1; Sample5_XP_010030403.1; Sample5_XP_010030404.1; Sample1_XP_006380435.2;
Cluster_1705	Sample1_XP_002306324.1	1	0	0	0	0	0	0	0	12.5	12.5	Sample1_XP_002306324.1;
Cluster_1706	Sample1_XP_002306327.3	1	0	0	0	0	0	0	0	12.5	12.5	Sample1_XP_002306327.3;
Cluster_1707	Sample1_XP_002306341.1	3	5	3	2	2	6	1	1	25	100	Sample1_XP_002306341.1; Sample1_XP_002310593.1; Sample1_XP_006380608.1; Sample2_NP_001239639.1; Sample2_XP_003517345.1; Sample2_XP_003543069.1; Sample2_XP_003543083.1; Sample2_XP_003545855.1; Sample3_XP_003593461.1; Sample3_XP_003611586.2; Sample3_XP_003617884.1; Sample4_XP_020221180.1; Sample4_XP_020230398.1; Sample5_XP_010028095.1; Sample5_XP_010028097.1; Sample6_XP_010426520.1; Sample6_XP_0104…
Cluster_1708	Sample1_XP_002306342.1	1	0	0	0	0	0	0	0	12.5	12.5	Sample1_XP_002306342.1;
Cluster_1709	Sample1_XP_002306345.2	2	0	0	0	0	0	0	0	0	12.5	Sample1_XP_002306345.2; Sample1_XP_024461102.1;
Cluster_1710	Sample1_XP_002306347.3	2	0	0	0	0	0	0	0	0	12.5	Sample1_XP_002306347.3; Sample1_XP_006380467.2;
Cluster_1711	Sample1_XP_002306350.2	1	0	0	0	1	1	1	0	50	50	Sample1_XP_002306350.2; Sample5_XP_010030390.1; Sample7_XP_012075335.1; Sample6_XP_010474405.2;
Cluster_1712	Sample1_XP_002306351.2	1	0	0	0	0	0	1	0	25	25	Sample1_XP_002306351.2; Sample7_XP_012075221.1;
Cluster_1713	Sample1_XP_002306358.2	2	0	0	0	0	0	0	0	0	12.5	Sample1_XP_002306358.2; Sample1_XP_024460730.1;
Cluster_1714	Sample1_XP_002306361.1	2	2	1	1	1	2	1	0	50	87.5	Sample1_XP_002306361.1; Sample1_XP_006380479.1; Sample5_XP_010035697.1; Sample2_XP_003540350.1; Sample4_XP_020206007.1; Sample2_XP_003543350.1; Sample3_XP_013465052.1; Sample7_XP_012088337.1; Sample6_XP_010467759.1; Sample6_XP_010488982.1;
Cluster_1715	Sample1_XP_002306368.1	2	0	0	0	0	0	0	0	0	12.5	Sample1_XP_002306368.1; Sample1_XP_024456042.1;
Cluster_1716	Sample1_XP_002306369.2	5	0	0	0	1	0	4	0	12.5	37.5	Sample1_XP_002306369.2; Sample1_XP_002310053.2; Sample1_XP_006380493.2; Sample1_XP_006380488.2; Sample1_XP_006380490.2; Sample5_XP_010038688.1; Sample7_XP_012076800.1; Sample7_XP_012088485.1; Sample7_XP_012088488.1; Sample7_XP_012068589.1;
Cluster_1717	Sample1_XP_002306371.1	4	0	0	0	0	0	2	0	0	25	Sample1_XP_002306371.1; Sample1_XP_002310056.3; Sample7_XP_012068590.1; Sample7_XP_012068591.1; Sample1_XP_024457520.1; Sample1_XP_024457522.1;
Cluster_1718	Sample1_XP_002306377.2	1	0	0	0	0	0	0	0	12.5	12.5	Sample1_XP_002306377.2;
Cluster_1719	Sample1_XP_002306380.2	2	1	0	1	0	1	0	0	37.5	50	Sample1_XP_002306380.2; Sample4_XP_020214774.1; Sample6_XP_010421118.1; Sample2_XP_003538960.2; Sample1_XP_002310074.2;
Cluster_1720	Sample1_XP_002306381.2	1	0	0	0	0	0	0	0	12.5	12.5	Sample1_XP_002306381.2;
Cluster_1721	Sample1_XP_002306387.2	1	0	0	0	0	0	0	0	12.5	12.5	Sample1_XP_002306387.2;
Cluster_1722	Sample1_XP_002306389.2	1	1	0	1	1	0	1	0	62.5	62.5	Sample1_XP_002306389.2; Sample5_XP_010068802.1; Sample7_XP_012065818.1; Sample4_XP_020223046.1; Sample2_XP_003556608.1;
Cluster_1723	Sample1_XP_002306396.2	1	0	0	0	0	0	0	0	12.5	12.5	Sample1_XP_002306396.2;
Cluster_1724	Sample1_XP_002306397.1	1	0	0	0	0	0	0	0	12.5	12.5	Sample1_XP_002306397.1;
Cluster_1725	Sample1_XP_002306399.3	1	0	0	0	0	0	0	0	12.5	12.5	Sample1_XP_002306399.3;
Cluster_1726	Sample1_XP_002306412.1	6	0	0	0	2	0	2	0	0	37.5	Sample1_XP_002306412.1; Sample7_XP_020539811.1; Sample7_XP_012087392.1; Sample1_XP_024460763.1; Sample1_XP_024460764.1; Sample1_XP_024460766.1; Sample1_XP_002310098.1; Sample1_XP_024460767.1; Sample5_XP_010064046.1; Sample5_XP_010064047.1;
Cluster_1727	Sample1_XP_002306414.1	1	0	0	0	0	0	1	0	25	25	Sample1_XP_002306414.1; Sample7_XP_012087394.1;
Cluster_1728	Sample1_XP_002306415.1	2	0	0	0	0	0	1	0	12.5	25	Sample1_XP_002306415.1; Sample1_XP_024461145.1; Sample7_XP_012087398.1;
Cluster_1729	Sample1_XP_002306416.1	5	4	4	3	1	4	2	1	25	100	Sample1_XP_002306416.1; Sample1_XP_002310106.1; Sample1_XP_002310687.1; Sample1_XP_024456642.1; Sample1_XP_024456643.1; Sample2_XP_003531498.1; Sample2_XP_003546795.1; Sample3_XP_003596166.1; Sample3_XP_003596186.1; Sample3_XP_003596187.1; Sample3_XP_013467256.1; Sample4_XP_020205054.1; Sample4_XP_020233384.1; Sample4_XP_020233398.1; Sample5_XP_010060846.1; Sample6_XP_010480169.1; Sample6_XP_0104…
Cluster_1730	Sample1_XP_002306419.2	2	0	0	0	0	0	0	0	0	12.5	Sample1_XP_002306419.2; Sample1_XP_024458060.1;
Cluster_1731	Sample1_XP_002306424.2	1	0	0	0	0	0	0	0	12.5	12.5	Sample1_XP_002306424.2;
Cluster_1732	Sample1_XP_002306426.1	1	0	0	0	0	0	0	0	12.5	12.5	Sample1_XP_002306426.1;
Cluster_1733	Sample1_XP_002306431.2	1	0	0	0	0	0	0	0	12.5	12.5	Sample1_XP_002306431.2;
Cluster_1734	Sample1_XP_002306435.3	1	0	0	0	0	0	0	0	12.5	12.5	Sample1_XP_002306435.3;
Cluster_1735	Sample1_XP_002306438.1	2	0	0	0	0	0	0	0	0	12.5	Sample1_XP_002306438.1; Sample1_XP_006380569.1;
Cluster_1736	Sample1_XP_002306443.2	3	0	0	0	0	0	0	0	0	12.5	Sample1_XP_002306443.2; Sample1_XP_024456686.1; Sample1_XP_006380743.2;
Cluster_1737	Sample1_XP_002306446.3	1	0	0	0	0	0	0	0	12.5	12.5	Sample1_XP_002306446.3;
Cluster_1738	Sample1_XP_002306448.1	2	0	0	0	0	0	1	0	12.5	25	Sample1_XP_002306448.1; Sample1_XP_002310762.1; Sample7_NP_001295739.1;
Cluster_1739	Sample1_XP_002306461.3	3	0	0	0	0	0	0	0	0	12.5	Sample1_XP_002306461.3; Sample1_XP_006387928.2; Sample1_XP_024440772.1;
Cluster_1740	Sample1_XP_002306463.1	2	0	0	0	0	0	0	0	0	12.5	Sample1_XP_002306463.1; Sample1_XP_024457531.1;
Cluster_1741	Sample1_XP_002306470.1	1	0	0	0	0	0	0	0	12.5	12.5	Sample1_XP_002306470.1;
Cluster_1742	Sample1_XP_002306471.1	2	0	0	0	0	0	0	0	0	12.5	Sample1_XP_002306471.1; Sample1_XP_002310722.1;
Cluster_1743	Sample1_XP_002306472.3	3	0	0	0	0	0	0	0	0	12.5	Sample1_XP_002306472.3; Sample1_XP_002310721.2; Sample1_XP_024457451.1;
Cluster_1744	Sample1_XP_002306478.1	1	0	0	0	0	3	1	0	25	37.5	Sample1_XP_002306478.1; Sample6_XP_010444692.1; Sample6_XP_010464499.1; Sample6_XP_010484547.1; Sample7_XP_012079257.1;
Cluster_1745	Sample1_XP_002306487.3	2	0	0	0	0	0	1	0	12.5	25	Sample1_XP_002306487.3; Sample1_XP_002310704.3; Sample7_XP_012079305.1;
Cluster_1746	Sample1_XP_002306488.3	1	0	0	0	0	0	0	0	12.5	12.5	Sample1_XP_002306488.3;
Cluster_1747	Sample1_XP_002306489.3	2	0	0	0	0	0	0	0	0	12.5	Sample1_XP_002306489.3; Sample1_XP_002312756.3;
Cluster_1748	Sample1_XP_002306491.1	2	0	0	0	0	0	0	0	0	12.5	Sample1_XP_002306491.1; Sample1_XP_006380681.1;
Cluster_1749	Sample1_XP_002306495.2	7	0	0	0	5	0	1	0	12.5	37.5	Sample1_XP_002306495.2; Sample1_XP_006380667.2; Sample1_XP_024457295.1; Sample1_XP_024457296.1; Sample1_XP_024461074.1; Sample1_XP_024461075.1; Sample1_XP_024461076.1; Sample7_XP_012079340.1; Sample5_XP_010028138.1; Sample5_XP_010028139.1; Sample5_XP_010028141.1; Sample5_XP_018718553.1; Sample5_XP_018718554.1;
Cluster_1750	Sample1_XP_002306497.1	3	0	0	0	1	0	0	0	12.5	25	Sample1_XP_002306497.1; Sample5_XP_010070643.1; Sample1_XP_006380633.1; Sample1_XP_024460798.1;
Cluster_1751	Sample1_XP_002306506.2	4	0	0	0	0	0	2	0	0	25	Sample1_XP_002306506.2; Sample1_XP_024450182.1; Sample7_XP_012068162.1; Sample1_XP_024456368.1; Sample1_XP_002302385.1; Sample7_XP_012068163.1;
Cluster_1752	Sample1_XP_002306508.1	1	0	0	0	0	0	0	0	12.5	12.5	Sample1_XP_002306508.1;
Cluster_1753	Sample1_XP_002306512.2	1	0	0	0	0	0	0	0	12.5	12.5	Sample1_XP_002306512.2;
Cluster_1754	Sample1_XP_002306519.2	2	0	0	0	2	0	1	0	12.5	37.5	Sample1_XP_002306519.2; Sample1_XP_002313213.2; Sample5_XP_010064240.2; Sample5_XP_010064243.1; Sample7_XP_012068073.1;
Cluster_1755	Sample1_XP_002306532.3	1	0	0	0	0	0	0	0	12.5	12.5	Sample1_XP_002306532.3;
Cluster_1756	Sample1_XP_002306537.1	1	0	0	0	0	0	0	0	12.5	12.5	Sample1_XP_002306537.1;
Cluster_1757	Sample1_XP_002306538.3	4	0	0	0	0	0	0	0	0	12.5	Sample1_XP_002306538.3; Sample1_XP_024456075.1; Sample1_XP_024456076.1; Sample1_XP_024456077.1;
Cluster_1758	Sample1_XP_002306539.2	2	0	0	0	0	0	0	0	0	12.5	Sample1_XP_002306539.2; Sample1_XP_002302339.2;
Cluster_1759	Sample1_XP_002306551.3	1	0	0	0	0	0	0	0	12.5	12.5	Sample1_XP_002306551.3;
Cluster_1760	Sample1_XP_002306558.1	1	0	0	0	0	0	0	0	12.5	12.5	Sample1_XP_002306558.1;
Cluster_1761	Sample1_XP_002306564.2	3	0	0	0	0	0	1	0	12.5	25	Sample1_XP_002306564.2; Sample1_XP_024451491.1; Sample7_XP_020533679.1; Sample1_XP_024451492.1;
Cluster_1762	Sample1_XP_002306565.2	2	0	1	0	1	3	0	0	25	50	Sample1_XP_002306565.2; Sample1_XP_024457448.1; Sample5_XP_010060046.1; Sample3_XP_003615163.1; Sample6_XP_010455313.1; Sample6_XP_010421820.1; Sample6_XP_010436077.1;
Cluster_1763	Sample1_XP_002306581.1	1	0	0	0	0	0	0	0	12.5	12.5	Sample1_XP_002306581.1;
Cluster_1764	Sample1_XP_002306589.2	7	0	0	0	0	0	0	0	0	12.5	Sample1_XP_002306589.2; Sample1_XP_024456168.1; Sample1_XP_024450005.1; Sample1_XP_024450006.1; Sample1_XP_024456159.1; Sample1_XP_024456169.1; Sample1_XP_024450007.1;
Cluster_1765	Sample1_XP_002306593.3	2	0	0	0	0	0	0	0	0	12.5	Sample1_XP_002306593.3; Sample1_XP_024457209.1;
Cluster_1766	Sample1_XP_002306597.2	2	0	0	0	0	0	1	0	12.5	25	Sample1_XP_002306597.2; Sample1_XP_024450195.1; Sample7_XP_012078123.1;
Cluster_1767	Sample1_XP_002306598.1	2	0	0	0	0	0	5	0	0	25	Sample1_XP_002306598.1; Sample7_XP_012078125.1; Sample7_XP_012078126.1; Sample7_XP_012078127.1; Sample7_XP_020536921.1; Sample7_XP_020536922.1; Sample1_XP_002302269.3;
Cluster_1768	Sample1_XP_002306600.2	1	0	0	0	0	0	0	0	12.5	12.5	Sample1_XP_002306600.2;
Cluster_1769	Sample1_XP_002306602.2	1	0	0	0	0	0	0	0	12.5	12.5	Sample1_XP_002306602.2;
Cluster_1770	Sample1_XP_002306606.3	1	0	0	0	0	0	0	0	12.5	12.5	Sample1_XP_002306606.3;
Cluster_1771	Sample1_XP_002306622.2	3	2	1	1	1	3	1	1	62.5	100	Sample1_XP_002306622.2; Sample1_XP_024451802.1; Sample1_XP_002302248.2; Sample5_XP_010063369.1; Sample4_XP_020228156.1; Sample2_XP_003523457.1; Sample6_XP_010416722.1; Sample7_XP_012078197.1; Sample6_XP_010471962.1; Sample3_XP_003601072.2; Sample6_XP_010428850.1; Sample2_XP_003526620.1; Sample8_g19315.t1;
Cluster_1772	Sample1_XP_002306624.1	2	0	0	0	0	0	2	0	0	25	Sample1_XP_002306624.1; Sample7_XP_012078198.1; Sample1_XP_024450131.1; Sample7_XP_020536933.1;
Cluster_1773	Sample1_XP_002306625.3	1	0	0	0	0	0	0	0	12.5	12.5	Sample1_XP_002306625.3;
Cluster_1774	Sample1_XP_002306626.3	2	0	0	0	0	0	1	0	12.5	25	Sample1_XP_002306626.3; Sample1_XP_024450287.1; Sample7_XP_012078213.1;
Cluster_1775	Sample1_XP_002306627.2	1	0	0	0	0	0	0	0	12.5	12.5	Sample1_XP_002306627.2;
Cluster_1776	Sample1_XP_002306630.2	4	0	0	0	0	0	0	0	0	12.5	Sample1_XP_002306630.2; Sample1_XP_024456816.1; Sample1_XP_024456817.1; Sample1_XP_024452008.1;
Cluster_1777	Sample1_XP_002306636.2	2	0	0	0	0	0	0	0	0	12.5	Sample1_XP_002306636.2; Sample1_XP_024456788.1;
Cluster_1778	Sample1_XP_002306659.1	2	0	0	0	0	0	1	0	12.5	25	Sample1_XP_002306659.1; Sample1_XP_002302215.1; Sample7_XP_012078334.1;
Cluster_1779	Sample1_XP_002306660.1	8	1	1	0	1	2	1	0	50	75	Sample1_XP_002306660.1; Sample1_XP_024456167.1; Sample1_XP_002302214.3; Sample1_XP_006386347.2; Sample1_XP_024450252.1; Sample1_XP_024450253.1; Sample1_XP_024450254.1; Sample1_XP_024450255.1; Sample5_XP_010065643.1; Sample7_XP_012091494.1; Sample6_XP_010439473.1; Sample6_XP_010449056.1; Sample2_XP_003529296.1; Sample3_XP_003608231.1;
Cluster_1780	Sample1_XP_002306662.1	1	0	0	0	0	0	0	0	12.5	12.5	Sample1_XP_002306662.1;
Cluster_1781	Sample1_XP_002306663.2	1	0	0	0	0	0	0	0	12.5	12.5	Sample1_XP_002306663.2;
Cluster_1782	Sample1_XP_002306664.2	1	0	0	0	0	0	0	0	12.5	12.5	Sample1_XP_002306664.2;
Cluster_1783	Sample1_XP_002306665.3	1	0	0	0	0	0	0	0	12.5	12.5	Sample1_XP_002306665.3;
Cluster_1784	Sample1_XP_002306667.1	1	0	0	0	0	0	0	0	12.5	12.5	Sample1_XP_002306667.1;
Cluster_1785	Sample1_XP_002306676.1	2	0	0	0	0	0	1	0	12.5	25	Sample1_XP_002306676.1; Sample1_XP_002302199.1; Sample7_XP_012066098.1;
Cluster_1786	Sample1_XP_002306685.1	2	0	0	0	0	0	0	0	0	12.5	Sample1_XP_002306685.1; Sample1_XP_024451263.1;
Cluster_1787	Sample1_XP_002306689.3	1	0	0	0	0	0	0	0	12.5	12.5	Sample1_XP_002306689.3;
Cluster_1788	Sample1_XP_002306702.1	3	0	0	0	0	0	1	0	12.5	25	Sample1_XP_002306702.1; Sample1_XP_024450444.1; Sample1_XP_024457359.1; Sample7_XP_012080734.1;
Cluster_1789	Sample1_XP_002306713.2	1	0	0	0	0	0	2	0	12.5	25	Sample1_XP_002306713.2; Sample7_XP_012075212.1; Sample7_XP_012075214.1;
Cluster_1790	Sample1_XP_002306714.2	2	0	0	0	0	0	0	0	0	12.5	Sample1_XP_002306714.2; Sample1_XP_002302163.1;
Cluster_1791	Sample1_XP_002306719.3	1	0	0	0	0	0	0	0	12.5	12.5	Sample1_XP_002306719.3;
Cluster_1792	Sample1_XP_002306722.2	1	0	0	0	0	0	1	0	25	25	Sample1_XP_002306722.2; Sample7_XP_012086033.1;
Cluster_1793	Sample1_XP_002306741.2	1	0	0	0	0	0	0	0	12.5	12.5	Sample1_XP_002306741.2;
Cluster_1794	Sample1_XP_002306745.2	2	2	1	1	1	3	1	0	50	87.5	Sample1_XP_002306745.2; Sample1_XP_002302138.2; Sample7_XP_012065732.1; Sample5_XP_010053774.1; Sample2_XP_003545210.1; Sample4_XP_020234155.1; Sample2_XP_003519549.1; Sample6_XP_010415399.1; Sample6_XP_010470733.1; Sample6_XP_010511765.1; Sample3_XP_003617411.1;
Cluster_1795	Sample1_XP_002306752.3	1	0	0	0	0	0	0	0	12.5	12.5	Sample1_XP_002306752.3;
Cluster_1796	Sample1_XP_002306755.2	1	0	0	0	0	0	0	0	12.5	12.5	Sample1_XP_002306755.2;
Cluster_1797	Sample1_XP_002306757.1	5	6	3	3	5	11	2	1	12.5	100	Sample1_XP_002306757.1; Sample1_XP_002302129.1; Sample3_XP_003604229.1; Sample1_XP_002299262.2; Sample2_XP_003530295.1; Sample3_XP_003630279.1; Sample5_XP_018725142.1; Sample5_XP_018725143.1; Sample6_XP_010414035.1; Sample6_XP_010447088.1; Sample6_XP_010459128.1; Sample6_XP_010469635.1; Sample6_XP_010469636.1; Sample6_XP_010476693.1; Sample6_XP_010476694.1; Sample6_XP_010476695.1; Sample6_XP_0104…
Cluster_1798	Sample1_XP_002306765.2	2	6	2	2	2	9	2	1	12.5	100	Sample1_XP_002306765.2; Sample1_XP_024451334.1; Sample5_XP_010054154.1; Sample7_XP_012072709.1; Sample2_XP_003532069.1; Sample2_XP_003551948.1; Sample3_XP_013459605.1; Sample4_XP_020204978.1; Sample6_XP_010506156.1; Sample6_XP_010508481.1; Sample6_XP_019101214.1; Sample2_XP_003545339.1; Sample3_XP_003617318.1; Sample5_XP_010054160.1; Sample2_XP_003519523.1; Sample6_XP_010504883.1; Sample6_XP_0105…
Cluster_1799	Sample1_XP_002306770.2	2	0	0	0	0	0	0	0	0	12.5	Sample1_XP_002306770.2; Sample1_XP_024456801.1;
Cluster_1800	Sample1_XP_002306779.3	6	0	0	0	0	0	0	0	0	12.5	Sample1_XP_002306779.3; Sample1_XP_024457707.1; Sample1_XP_024457708.1; Sample1_XP_024451388.1; Sample1_XP_024451389.1; Sample1_XP_024451390.1;
Cluster_1801	Sample1_XP_002306782.2	2	0	0	0	0	0	0	0	0	12.5	Sample1_XP_002306782.2; Sample1_XP_024450871.1;
Cluster_1802	Sample1_XP_002306796.2	2	0	0	0	1	0	3	0	12.5	37.5	Sample1_XP_002306796.2; Sample1_XP_024450269.1; Sample7_XP_012092160.1; Sample7_XP_012092161.1; Sample7_XP_012092162.1; Sample5_XP_018721425.1;
Cluster_1803	Sample1_XP_002306797.2	2	0	0	0	0	0	0	0	0	12.5	Sample1_XP_002306797.2; Sample1_XP_002302090.2;
Cluster_1804	Sample1_XP_002306804.2	3	0	0	0	0	0	1	0	12.5	25	Sample1_XP_002306804.2; Sample1_XP_024457740.1; Sample7_XP_012092145.1; Sample1_XP_002302083.2;
Cluster_1805	Sample1_XP_002306808.1	7	0	0	0	0	0	1	0	12.5	25	Sample1_XP_002306808.1; Sample1_XP_006386249.1; Sample1_XP_024451824.1; Sample1_XP_024451825.1; Sample1_XP_024451826.1; Sample1_XP_024451827.1; Sample1_XP_024451828.1; Sample7_XP_012092135.1;
Cluster_1806	Sample1_XP_002306813.1	1	2	0	2	4	3	1	1	37.5	87.5	Sample1_XP_002306813.1; Sample2_NP_001236666.1; Sample2_XP_003531120.1; Sample4_XP_020222183.1; Sample4_XP_020222184.1; Sample5_XP_010043885.1; Sample5_XP_010043886.1; Sample5_XP_018727307.1; Sample5_XP_018727308.1; Sample8_g4863.t1; Sample7_XP_012072758.1; Sample6_XP_010422569.1; Sample6_XP_010429906.1; Sample6_XP_010456009.1;
Cluster_1807	Sample1_XP_002306818.1	2	0	0	0	0	0	1	0	12.5	25	Sample1_XP_002306818.1; Sample1_XP_024450274.1; Sample7_XP_012092108.1;
Cluster_1808	Sample1_XP_002306819.2	2	0	0	0	2	0	3	0	0	37.5	Sample1_XP_002306819.2; Sample1_XP_024458018.1; Sample7_XP_020535984.1; Sample5_XP_010038034.1; Sample5_XP_010038035.1; Sample7_XP_012075368.1; Sample7_XP_020535985.1;
Cluster_1809	Sample1_XP_002306821.1	5	0	0	0	0	0	1	0	12.5	25	Sample1_XP_002306821.1; Sample1_XP_024451296.1; Sample1_XP_024458172.1; Sample1_XP_024458173.1; Sample1_XP_024458174.1; Sample7_XP_012092096.1;
Cluster_1810	Sample1_XP_002306830.3	1	0	0	0	0	0	0	0	12.5	12.5	Sample1_XP_002306830.3;
Cluster_1811	Sample1_XP_002306831.2	2	0	0	0	0	0	0	0	0	12.5	Sample1_XP_002306831.2; Sample1_XP_002302060.1;
Cluster_1812	Sample1_XP_002306835.1	2	0	0	0	0	0	0	0	0	12.5	Sample1_XP_002306835.1; Sample1_XP_002315714.1;
Cluster_1813	Sample1_XP_002306840.2	4	0	0	0	0	0	1	0	12.5	25	Sample1_XP_002306840.2; Sample1_XP_024457802.1; Sample1_XP_024457803.1; Sample1_XP_024457804.1; Sample7_XP_012085333.1;
Cluster_1814	Sample1_XP_002306841.1	1	0	0	0	0	0	0	0	12.5	12.5	Sample1_XP_002306841.1;
Cluster_1815	Sample1_XP_002306842.1	2	0	0	0	0	0	1	0	12.5	25	Sample1_XP_002306842.1; Sample1_XP_002302049.1; Sample7_XP_012085329.1;
Cluster_1816	Sample1_XP_002306843.1	2	0	0	0	0	0	0	0	0	12.5	Sample1_XP_002306843.1; Sample1_XP_002302048.2;
Cluster_1817	Sample1_XP_002306845.2	6	13	4	10	11	7	1	3	12.5	100	Sample1_XP_002306845.2; Sample1_XP_024457286.1; Sample2_NP_001254802.1; Sample2_NP_001304639.1; Sample2_XP_003521286.1; Sample2_XP_006603729.1; Sample4_XP_020211433.1; Sample4_XP_020211434.1; Sample3_XP_013468492.1; Sample5_XP_010069129.1; Sample3_XP_013449892.1; Sample4_XP_020222269.1; Sample4_XP_020222270.1; Sample4_XP_020222271.1; Sample3_XP_013449893.1; Sample1_XP_002300153.3; Sample5_XP_0100…
Cluster_1818	Sample1_XP_002306849.2	2	0	0	0	0	0	0	0	0	12.5	Sample1_XP_002306849.2; Sample1_XP_002302045.1;
Cluster_1819	Sample1_XP_002306851.3	1	0	0	0	0	0	0	0	12.5	12.5	Sample1_XP_002306851.3;
Cluster_1820	Sample1_XP_002306852.1	3	1	0	0	0	0	2	0	12.5	37.5	Sample1_XP_002306852.1; Sample1_XP_006386224.2; Sample1_XP_024450947.1; Sample7_XP_012085308.1; Sample7_XP_012085309.1; Sample2_NP_001236801.1;
Cluster_1821	Sample1_XP_002306854.3	1	0	0	0	0	0	0	0	12.5	12.5	Sample1_XP_002306854.3;
Cluster_1822	Sample1_XP_002306863.3	2	0	0	0	0	0	1	0	12.5	25	Sample1_XP_002306863.3; Sample1_XP_002302035.3; Sample7_XP_012085853.1;
Cluster_1823	Sample1_XP_002306872.1	4	0	0	0	0	0	0	0	0	12.5	Sample1_XP_002306872.1; Sample1_XP_006383709.1; Sample1_XP_024456118.1; Sample1_XP_024456119.1;
Cluster_1824	Sample1_XP_002306873.2	2	0	0	0	0	0	0	0	0	12.5	Sample1_XP_002306873.2; Sample1_XP_024458160.1;
Cluster_1825	Sample1_XP_002306875.2	1	0	0	0	0	0	0	0	12.5	12.5	Sample1_XP_002306875.2;
Cluster_1826	Sample1_XP_002306876.1	2	0	0	0	0	0	0	0	0	12.5	Sample1_XP_002306876.1; Sample1_XP_006386211.2;
Cluster_1827	Sample1_XP_002306897.2	2	0	0	0	0	0	0	0	0	12.5	Sample1_XP_002306897.2; Sample1_XP_002302006.2;
Cluster_1828	Sample1_XP_002306899.1	2	0	0	0	1	0	1	0	25	37.5	Sample1_XP_002306899.1; Sample7_XP_012072014.2; Sample1_XP_024457164.1; Sample5_XP_010064621.1;
Cluster_1829	Sample1_XP_002306909.2	2	1	0	1	2	0	1	0	37.5	62.5	Sample1_XP_002306909.2; Sample2_XP_006577976.1; Sample4_XP_020237311.1; Sample7_XP_012073847.1; Sample5_XP_010061493.1; Sample5_XP_010061494.1; Sample1_XP_024458176.1;
Cluster_1830	Sample1_XP_002306918.2	3	0	0	0	0	0	5	0	0	25	Sample1_XP_002306918.2; Sample1_XP_024457248.1; Sample7_XP_012073826.1; Sample7_XP_012073827.1; Sample7_XP_012073828.1; Sample7_XP_020535392.1; Sample7_XP_020535393.1; Sample1_XP_024451924.1;
Cluster_1831	Sample1_XP_002306928.2	2	0	0	0	0	0	0	0	0	12.5	Sample1_XP_002306928.2; Sample1_XP_002301978.3;
Cluster_1832	Sample1_XP_002306931.3	1	0	0	0	0	0	0	0	12.5	12.5	Sample1_XP_002306931.3;
Cluster_1833	Sample1_XP_002306936.1	3	0	0	0	0	0	0	0	0	12.5	Sample1_XP_002306936.1; Sample1_XP_002301971.1; Sample1_XP_002301970.1;
Cluster_1834	Sample1_XP_002306937.2	1	0	0	0	0	0	0	0	12.5	12.5	Sample1_XP_002306937.2;
Cluster_1835	Sample1_XP_002306940.2	2	0	0	0	0	0	1	0	12.5	25	Sample1_XP_002306940.2; Sample7_XP_012073781.1; Sample1_XP_002301966.2;
Cluster_1836	Sample1_XP_002306945.2	1	0	0	0	0	6	1	0	25	37.5	Sample1_XP_002306945.2; Sample6_XP_010442191.1; Sample6_XP_010482017.1; Sample6_XP_010496074.1; Sample7_XP_012073758.1; Sample6_XP_010442192.1; Sample6_XP_010482018.1; Sample6_XP_010496075.1;
Cluster_1837	Sample1_XP_002306949.2	1	0	0	0	0	0	0	0	12.5	12.5	Sample1_XP_002306949.2;
Cluster_1838	Sample1_XP_002306952.3	1	0	0	0	0	0	0	0	12.5	12.5	Sample1_XP_002306952.3;
Cluster_1839	Sample1_XP_002306953.3	1	0	0	0	0	0	1	0	25	25	Sample1_XP_002306953.3; Sample7_XP_012073730.1;
Cluster_1840	Sample1_XP_002306958.3	2	0	0	0	0	0	0	0	0	12.5	Sample1_XP_002306958.3; Sample1_XP_002301948.3;
Cluster_1841	Sample1_XP_002306975.1	2	2	1	2	1	6	1	0	37.5	87.5	Sample1_XP_002306975.1; Sample1_XP_024450858.1; Sample5_XP_010049881.1; Sample2_NP_001237722.1; Sample2_XP_003531391.1; Sample3_XP_003630137.1; Sample4_XP_020215044.1; Sample4_XP_020215828.1; Sample7_XP_012073653.1; Sample6_XP_010459744.1; Sample6_XP_010477304.1; Sample6_XP_010498492.1; Sample6_XP_010416542.1; Sample6_XP_010428684.1; Sample6_XP_010471781.1;
Cluster_1842	Sample1_XP_002306978.3	1	0	0	0	0	0	0	0	12.5	12.5	Sample1_XP_002306978.3;
Cluster_1843	Sample1_XP_002306983.1	2	0	0	0	0	0	0	0	0	12.5	Sample1_XP_002306983.1; Sample1_XP_002301917.1;
Cluster_1844	Sample1_XP_002306986.1	7	3	1	1	3	0	3	0	25	75	Sample1_XP_002306986.1; Sample1_XP_024457929.1; Sample2_XP_003527316.1; Sample3_XP_013462307.1; Sample1_XP_002301911.2; Sample1_XP_024450486.1; Sample2_XP_003523040.1; Sample2_XP_006577931.1; Sample4_XP_020218865.1; Sample5_XP_010061195.1; Sample5_XP_010061196.1; Sample5_XP_018731908.1; Sample7_XP_012073626.1; Sample7_XP_012073627.1; Sample7_XP_020535382.1; Sample1_XP_024450487.1; Sample1_XP_0244…
Cluster_1845	Sample1_XP_002306992.1	1	0	0	0	0	0	2	0	12.5	25	Sample1_XP_002306992.1; Sample7_XP_012073602.1; Sample7_XP_012073603.1;
Cluster_1846	Sample1_XP_002306996.2	3	3	1	1	1	7	2	1	50	100	Sample1_XP_002306996.2; Sample6_XP_010459776.1; Sample6_XP_010498526.1; Sample5_XP_010063152.1; Sample1_XP_002301901.2; Sample6_XP_010477341.2; Sample2_XP_003527269.1; Sample2_XP_003527271.1; Sample2_XP_014632680.1; Sample3_XP_003603871.1; Sample6_XP_010437483.1; Sample6_XP_010437484.1; Sample6_XP_010446933.1; Sample6_XP_019087174.1; Sample7_XP_012073590.1; Sample1_XP_006384862.2; Sample4_XP_0202…
Cluster_1847	Sample1_XP_002306997.3	1	0	0	0	0	0	0	0	12.5	12.5	Sample1_XP_002306997.3;
Cluster_1848	Sample1_XP_002306998.2	2	0	0	0	0	0	0	0	0	12.5	Sample1_XP_002306998.2; Sample1_XP_006383793.1;
Cluster_1849	Sample1_XP_002307004.1	1	2	1	1	1	4	1	0	62.5	87.5	Sample1_XP_002307004.1; Sample4_XP_020202935.1; Sample7_XP_012073543.1; Sample3_XP_013466227.1; Sample5_XP_010061245.1; Sample2_XP_025982084.1; Sample2_NP_001240088.1; Sample6_XP_010428721.1; Sample6_XP_010470961.1; Sample6_XP_010471810.1; Sample6_XP_019083402.1;
Cluster_1850	Sample1_XP_002307009.3	3	0	0	0	0	0	0	0	0	12.5	Sample1_XP_002307009.3; Sample1_XP_006383802.2; Sample1_XP_024456346.1;
Cluster_1851	Sample1_XP_002307017.1	1	0	0	0	0	0	0	0	12.5	12.5	Sample1_XP_002307017.1;
Cluster_1852	Sample1_XP_002307019.1	2	0	0	0	0	0	0	0	0	12.5	Sample1_XP_002307019.1; Sample1_XP_002310509.3;
Cluster_1853	Sample1_XP_002307031.3	3	0	0	0	1	0	1	0	25	37.5	Sample1_XP_002307031.3; Sample1_XP_002318932.2; Sample7_XP_012088845.1; Sample1_XP_024438724.1; Sample5_XP_010070078.1;
Cluster_1854	Sample1_XP_002307046.3	5	0	0	0	0	0	1	0	12.5	25	Sample1_XP_002307046.3; Sample1_XP_024461609.1; Sample1_XP_024456256.1; Sample1_XP_024456257.1; Sample1_XP_024456258.1; Sample7_XP_012092537.1;
Cluster_1855	Sample1_XP_002307048.1	2	2	0	1	1	5	2	0	25	75	Sample1_XP_002307048.1; Sample1_XP_024460842.1; Sample5_XP_010025761.1; Sample7_XP_012064631.1; Sample7_XP_020532486.1; Sample6_XP_010444310.1; Sample6_XP_010461109.1; Sample6_XP_010491543.1; Sample6_XP_010423018.1; Sample6_XP_010452903.1; Sample2_NP_001242629.2; Sample2_XP_003523217.1; Sample4_XP_020234959.1;
Cluster_1856	Sample1_XP_002307051.3	2	0	0	0	0	0	0	0	0	12.5	Sample1_XP_002307051.3; Sample1_XP_006380395.2;
Cluster_1857	Sample1_XP_002307053.2	9	10	4	7	6	10	3	0	0	87.5	Sample1_XP_002307053.2; Sample1_XP_006380397.2; Sample5_XP_010025744.1; Sample5_XP_010025745.1; Sample6_XP_010423021.1; Sample6_XP_010452897.1; Sample6_XP_010491540.1; Sample1_XP_006382883.1; Sample4_XP_020206940.1; Sample4_XP_020206941.1; Sample4_XP_020219327.1; Sample4_XP_020213701.1; Sample4_XP_020213702.1; Sample4_XP_020213703.1; Sample1_XP_002306650.2; Sample1_XP_006386354.1; Sample2_XP_0035…
Cluster_1858	Sample1_XP_002307060.1	4	0	0	0	0	0	0	0	0	12.5	Sample1_XP_002307060.1; Sample1_XP_024457091.1; Sample1_XP_024457096.1; Sample1_XP_024457138.1;
Cluster_1859	Sample1_XP_002307061.3	4	0	0	0	0	0	1	1	25	37.5	Sample1_XP_002307061.3; Sample1_XP_002310542.1; Sample1_XP_024457331.1; Sample1_XP_024461371.1; Sample8_g13101.t1; Sample7_XP_012079813.1;
Cluster_1860	Sample1_XP_002307067.1	2	0	0	0	0	0	0	0	0	12.5	Sample1_XP_002307067.1; Sample1_XP_024457055.1;
Cluster_1861	Sample1_XP_002307069.2	2	0	0	0	0	0	1	0	12.5	25	Sample1_XP_002307069.2; Sample1_XP_002319476.1; Sample7_XP_012088865.1;
Cluster_1862	Sample1_XP_002307072.2	3	1	1	3	0	7	2	0	25	75	Sample1_XP_002307072.2; Sample1_XP_002307364.1; Sample4_XP_020235340.1; Sample7_XP_012081609.1; Sample6_XP_010437124.2; Sample4_XP_020237757.1; Sample7_XP_012070116.1; Sample6_XP_010459995.1; Sample6_XP_019086632.1; Sample6_XP_010446584.1; Sample6_XP_010477500.1; Sample6_XP_010498709.1; Sample6_XP_010498710.1; Sample1_XP_006368937.1; Sample2_XP_003527899.1; Sample3_XP_003593221.1; Sample4_XP_0202…
Cluster_1863	Sample1_XP_002307077.1	3	0	0	0	0	0	1	0	12.5	25	Sample1_XP_002307077.1; Sample1_XP_002310555.1; Sample1_XP_006382897.1; Sample7_XP_012081598.1;
Cluster_1864	Sample1_XP_002307080.2	2	0	0	0	1	0	1	0	25	37.5	Sample1_XP_002307080.2; Sample1_XP_024461035.1; Sample5_XP_010027860.1; Sample7_XP_012064723.1;
Cluster_1865	Sample1_XP_002307082.2	1	0	0	0	0	0	0	0	12.5	12.5	Sample1_XP_002307082.2;
Cluster_1866	Sample1_XP_002307085.2	1	0	0	0	0	0	5	0	12.5	25	Sample1_XP_002307085.2; Sample7_XP_012090274.1; Sample7_XP_012089859.1; Sample7_XP_012089924.1; Sample7_XP_012089997.1; Sample7_XP_012090076.1;
Cluster_1867	Sample1_XP_002307089.3	2	0	0	0	0	0	0	0	0	12.5	Sample1_XP_002307089.3; Sample1_XP_002310566.1;
Cluster_1868	Sample1_XP_002307091.2	4	3	0	3	3	9	1	0	12.5	75	Sample1_XP_002307091.2; Sample1_XP_006380423.1; Sample1_XP_024460740.1; Sample6_XP_010422876.1; Sample6_XP_010422877.1; Sample6_XP_010422878.1; Sample6_XP_010422879.1; Sample6_XP_010491676.1; Sample6_XP_010491677.1; Sample5_XP_010041877.1; Sample5_XP_010041881.1; Sample7_XP_012091974.1; Sample2_XP_003524266.1; Sample2_XP_003531355.1; Sample2_XP_014631247.1; Sample4_XP_020204150.1; Sample4_XP_0202…
Cluster_1869	Sample1_XP_002307093.1	3	0	0	0	0	0	0	0	0	12.5	Sample1_XP_002307093.1; Sample1_XP_024456532.1; Sample1_XP_024461410.1;
Cluster_1870	Sample1_XP_002307098.1	2	0	0	0	0	0	1	0	12.5	25	Sample1_XP_002307098.1; Sample1_XP_002310574.3; Sample7_XP_012093083.1;
Cluster_1871	Sample1_XP_002307102.2	1	0	0	0	0	0	0	0	12.5	12.5	Sample1_XP_002307102.2;
Cluster_1872	Sample1_XP_002307107.3	2	4	2	2	1	9	1	0	25	87.5	Sample1_XP_002307107.3; Sample1_XP_002310580.1; Sample2_NP_001235249.2; Sample2_XP_003525065.1; Sample2_XP_003531361.1; Sample2_XP_014626461.1; Sample3_XP_003601987.1; Sample3_XP_003630058.1; Sample4_XP_020228152.1; Sample4_XP_020236923.1; Sample5_XP_010025489.1; Sample6_XP_010416979.1; Sample6_XP_010422882.1; Sample6_XP_010429138.1; Sample6_XP_010431959.1; Sample6_XP_010437103.1; Sample6_XP_0104…
Cluster_1873	Sample1_XP_002307110.2	4	0	0	0	0	0	0	0	0	12.5	Sample1_XP_002307110.2; Sample1_XP_024456134.1; Sample1_XP_024456135.1; Sample1_XP_024456136.1;
Cluster_1874	Sample1_XP_002307119.2	2	0	0	0	0	0	0	0	0	12.5	Sample1_XP_002307119.2; Sample1_XP_024439761.1;
Cluster_1875	Sample1_XP_002307127.2	2	0	0	0	0	0	0	0	0	12.5	Sample1_XP_002307127.2; Sample1_XP_024456791.1;
Cluster_1876	Sample1_XP_002307130.2	3	0	0	0	0	0	0	0	0	12.5	Sample1_XP_002307130.2; Sample1_XP_002310602.1; Sample1_XP_024456669.1;
Cluster_1877	Sample1_XP_002307142.2	2	0	0	0	0	0	0	0	0	12.5	Sample1_XP_002307142.2; Sample1_XP_002310625.2;
Cluster_1878	Sample1_XP_002307143.2	4	4	2	2	1	5	3	0	12.5	87.5	Sample1_XP_002307143.2; Sample6_XP_010429099.1; Sample6_XP_010472171.1; Sample6_XP_010472172.1; Sample6_XP_010431904.1; Sample6_XP_010437054.1; Sample1_XP_002310626.1; Sample3_XP_003630166.2; Sample1_XP_002306711.1; Sample7_XP_012073956.1; Sample2_NP_001237526.1; Sample4_XP_020215627.1; Sample7_XP_012075285.1; Sample2_NP_001236466.1; Sample2_XP_003523246.1; Sample2_XP_014630374.1; Sample4_XP_0202…
Cluster_1879	Sample1_XP_002307150.1	1	0	0	0	0	0	0	0	12.5	12.5	Sample1_XP_002307150.1;
Cluster_1880	Sample1_XP_002307153.1	3	2	1	2	1	0	1	0	37.5	75	Sample1_XP_002307153.1; Sample1_XP_002310638.3; Sample1_XP_024456693.1; Sample2_XP_003548322.1; Sample2_XP_014624651.1; Sample3_XP_013452777.1; Sample4_XP_020231557.1; Sample4_XP_020231558.1; Sample5_XP_010067108.1; Sample7_XP_012090865.1;
Cluster_1881	Sample1_XP_002307154.3	1	0	0	0	0	0	0	0	12.5	12.5	Sample1_XP_002307154.3;
Cluster_1882	Sample1_XP_002307158.2	1	0	0	0	0	0	0	0	12.5	12.5	Sample1_XP_002307158.2;
Cluster_1883	Sample1_XP_002307164.3	1	0	0	0	0	0	0	0	12.5	12.5	Sample1_XP_002307164.3;
Cluster_1884	Sample1_XP_002307168.2	1	0	0	0	0	0	0	0	12.5	12.5	Sample1_XP_002307168.2;
Cluster_1885	Sample1_XP_002307171.1	2	0	0	0	0	0	0	0	0	12.5	Sample1_XP_002307171.1; Sample1_XP_024460989.1;
Cluster_1886	Sample1_XP_002307174.1	3	0	0	0	0	0	0	0	0	12.5	Sample1_XP_002307174.1; Sample1_XP_024457486.1; Sample1_XP_024457487.1;
Cluster_1887	Sample1_XP_002307180.2	2	0	0	0	0	0	2	0	0	25	Sample1_XP_002307180.2; Sample7_XP_012065798.1; Sample1_XP_002310082.3; Sample7_XP_012065799.1;
Cluster_1888	Sample1_XP_002307182.1	1	0	0	0	0	0	0	0	12.5	12.5	Sample1_XP_002307182.1;
Cluster_1889	Sample1_XP_002307185.3	1	0	0	0	0	0	0	0	12.5	12.5	Sample1_XP_002307185.3;
Cluster_1890	Sample1_XP_002307190.1	2	0	0	0	0	0	0	0	0	12.5	Sample1_XP_002307190.1; Sample1_XP_002310679.1;
Cluster_1891	Sample1_XP_002307191.1	5	3	0	1	1	7	2	0	25	75	Sample1_XP_002307191.1; Sample6_XP_010460963.1; Sample6_XP_010478884.1; Sample6_XP_010499686.1; Sample1_XP_002302153.1; Sample1_XP_002306725.2; Sample2_NP_001276242.1; Sample2_XP_003546806.1; Sample4_XP_020203377.1; Sample5_XP_010064064.1; Sample6_XP_010505083.1; Sample6_XP_010509584.1; Sample6_XP_010516760.1; Sample7_XP_012074454.1; Sample7_XP_012087376.1; Sample2_XP_014625306.1; Sample1_XP_0023…
Cluster_1892	Sample1_XP_002307192.2	2	0	0	0	0	0	0	0	0	12.5	Sample1_XP_002307192.2; Sample1_XP_002319587.2;
Cluster_1893	Sample1_XP_002307197.3	1	0	0	0	0	0	0	0	12.5	12.5	Sample1_XP_002307197.3;
Cluster_1894	Sample1_XP_002307198.2	2	0	0	0	0	0	1	0	12.5	25	Sample1_XP_002307198.2; Sample1_XP_024457656.1; Sample7_XP_012067215.1;
Cluster_1895	Sample1_XP_002307201.2	3	0	0	0	2	0	1	0	12.5	37.5	Sample1_XP_002307201.2; Sample7_XP_012065427.1; Sample1_XP_002310695.3; Sample1_XP_024460877.1; Sample5_XP_010029568.1; Sample5_XP_010033601.1;
Cluster_1896	Sample1_XP_002307206.2	1	0	0	0	0	0	0	0	12.5	12.5	Sample1_XP_002307206.2;
Cluster_1897	Sample1_XP_002307207.3	1	0	0	0	0	0	0	0	12.5	12.5	Sample1_XP_002307207.3;
Cluster_1898	Sample1_XP_002307208.2	2	1	2	1	0	0	1	0	37.5	62.5	Sample1_XP_002307208.2; Sample1_XP_006387448.1; Sample3_XP_003629142.1; Sample3_XP_003629148.1; Sample4_XP_020207838.1; Sample2_XP_003534238.1; Sample7_XP_012065378.1;
Cluster_1899	Sample1_XP_002307214.2	3	0	0	0	0	0	0	0	0	12.5	Sample1_XP_002307214.2; Sample1_XP_006382996.1; Sample1_XP_006382997.1;
Cluster_1900	Sample1_XP_002307219.3	2	0	0	0	0	0	1	0	12.5	25	Sample1_XP_002307219.3; Sample7_XP_012065410.1; Sample1_XP_024457281.1;
Cluster_1901	Sample1_XP_002307224.3	1	0	0	0	0	0	0	0	12.5	12.5	Sample1_XP_002307224.3;
Cluster_1902	Sample1_XP_002307232.2	1	0	0	0	0	0	0	0	12.5	12.5	Sample1_XP_002307232.2;
Cluster_1903	Sample1_XP_002307242.3	1	0	0	0	0	0	0	0	12.5	12.5	Sample1_XP_002307242.3;
Cluster_1904	Sample1_XP_002307243.1	4	0	0	0	0	0	0	0	0	12.5	Sample1_XP_002307243.1; Sample1_XP_002307244.1; Sample1_XP_006383293.1; Sample1_XP_002316717.1;
Cluster_1905	Sample1_XP_002307257.2	1	0	0	0	0	0	0	0	12.5	12.5	Sample1_XP_002307257.2;
Cluster_1906	Sample1_XP_002307258.1	1	0	0	0	0	0	0	0	12.5	12.5	Sample1_XP_002307258.1;
Cluster_1907	Sample1_XP_002307262.2	1	0	0	0	0	0	0	0	12.5	12.5	Sample1_XP_002307262.2;
Cluster_1908	Sample1_XP_002307268.3	2	0	0	0	0	0	1	0	12.5	25	Sample1_XP_002307268.3; Sample7_XP_012079237.1; Sample1_XP_002310136.1;
Cluster_1909	Sample1_XP_002307281.1	1	0	0	0	0	0	1	1	37.5	37.5	Sample1_XP_002307281.1; Sample7_XP_012079301.1; Sample8_g10301.t1;
Cluster_1910	Sample1_XP_002307282.3	1	0	0	0	0	0	0	0	12.5	12.5	Sample1_XP_002307282.3;
Cluster_1911	Sample1_XP_002307287.3	6	0	0	0	0	0	0	0	0	12.5	Sample1_XP_002307287.3; Sample1_XP_024457525.1; Sample1_XP_024457526.1; Sample1_XP_024457527.1; Sample1_XP_024457528.1; Sample1_XP_024457529.1;
Cluster_1912	Sample1_XP_002307290.3	1	0	0	0	0	0	0	0	12.5	12.5	Sample1_XP_002307290.3;
Cluster_1913	Sample1_XP_002307303.1	1	0	0	0	2	0	1	0	25	37.5	Sample1_XP_002307303.1; Sample7_XP_012081670.1; Sample5_XP_010027960.1; Sample5_XP_010042097.1;
Cluster_1914	Sample1_XP_002307322.2	1	0	0	0	0	0	0	0	12.5	12.5	Sample1_XP_002307322.2;
Cluster_1915	Sample1_XP_002307329.3	2	0	0	0	0	0	0	0	0	12.5	Sample1_XP_002307329.3; Sample1_XP_006383570.2;
Cluster_1916	Sample1_XP_002307330.1	1	0	0	0	0	0	0	0	12.5	12.5	Sample1_XP_002307330.1;
Cluster_1917	Sample1_XP_002307335.2	1	0	0	0	0	0	0	0	12.5	12.5	Sample1_XP_002307335.2;
Cluster_1918	Sample1_XP_002307339.2	3	0	0	0	0	0	1	0	12.5	25	Sample1_XP_002307339.2; Sample7_XP_012065323.1; Sample1_XP_024460831.1; Sample1_XP_006380564.1;
Cluster_1919	Sample1_XP_002307347.1	2	2	0	1	1	0	1	0	37.5	62.5	Sample1_XP_002307347.1; Sample1_XP_002301081.1; Sample2_NP_001242211.1; Sample4_XP_020210955.1; Sample7_XP_012067954.1; Sample5_XP_010061502.1; Sample2_XP_003526540.1;
Cluster_1920	Sample1_XP_002307352.2	1	0	0	0	0	0	0	0	12.5	12.5	Sample1_XP_002307352.2;
Cluster_1921	Sample1_XP_002307354.1	2	0	0	0	0	0	0	0	0	12.5	Sample1_XP_002307354.1; Sample1_XP_024460096.1;
Cluster_1922	Sample1_XP_002307356.2	1	0	0	0	0	0	0	0	12.5	12.5	Sample1_XP_002307356.2;
Cluster_1923	Sample1_XP_002307367.2	4	0	0	0	0	0	0	0	0	12.5	Sample1_XP_002307367.2; Sample1_XP_024457917.1; Sample1_XP_024457918.1; Sample1_XP_006380767.2;
Cluster_1924	Sample1_XP_002307385.1	1	0	0	0	0	0	0	0	12.5	12.5	Sample1_XP_002307385.1;
Cluster_1925	Sample1_XP_002307390.3	2	0	0	0	0	0	0	0	0	12.5	Sample1_XP_002307390.3; Sample1_XP_002301042.2;
Cluster_1926	Sample1_XP_002307400.3	11	0	0	0	0	0	0	0	0	12.5	Sample1_XP_002307400.3; Sample1_XP_002301032.3; Sample1_XP_024449931.1; Sample1_XP_024449932.1; Sample1_XP_024449933.1; Sample1_XP_024449934.1; Sample1_XP_024449935.1; Sample1_XP_024449936.1; Sample1_XP_024449937.1; Sample1_XP_024449938.1; Sample1_XP_024449939.1;
Cluster_1927	Sample1_XP_002307403.2	1	0	0	0	0	0	0	0	12.5	12.5	Sample1_XP_002307403.2;
Cluster_1928	Sample1_XP_002307411.1	2	2	1	1	1	6	1	0	50	87.5	Sample1_XP_002307411.1; Sample5_XP_010064005.1; Sample6_XP_010484246.1; Sample1_XP_002301018.1; Sample6_XP_010444398.1; Sample6_XP_010462944.1; Sample6_XP_010422949.1; Sample6_XP_010452971.1; Sample6_XP_010491613.1; Sample7_XP_012078147.1; Sample3_XP_003598140.2; Sample2_XP_003522879.1; Sample2_XP_003527541.1; Sample4_XP_020226385.1;
Cluster_1929	Sample1_XP_002307417.2	3	0	1	1	2	0	0	0	25	50	Sample1_XP_002307417.2; Sample1_XP_024451188.1; Sample5_XP_010063340.1; Sample5_XP_010063342.1; Sample4_XP_020226326.1; Sample1_XP_024457285.1; Sample3_XP_013453992.1;
Cluster_1930	Sample1_XP_002307427.1	2	0	0	0	0	0	0	0	0	12.5	Sample1_XP_002307427.1; Sample1_XP_006386376.1;
Cluster_1931	Sample1_XP_002307428.2	1	0	0	0	0	0	0	0	12.5	12.5	Sample1_XP_002307428.2;
Cluster_1932	Sample1_XP_002307440.3	1	0	0	0	0	0	0	0	12.5	12.5	Sample1_XP_002307440.3;
Cluster_1933	Sample1_XP_002307445.1	2	0	0	0	0	0	0	0	0	12.5	Sample1_XP_002307445.1; Sample1_XP_002300976.1;
Cluster_1934	Sample1_XP_002307463.3	2	0	0	0	1	2	1	0	25	50	Sample1_XP_002307463.3; Sample6_XP_010455263.1; Sample1_XP_002300959.2; Sample5_XP_010055930.1; Sample6_XP_010421746.1; Sample7_XP_012078336.1;
Cluster_1935	Sample1_XP_002307464.3	5	0	0	0	0	0	1	0	12.5	25	Sample1_XP_002307464.3; Sample1_XP_002300957.2; Sample1_XP_024451583.1; Sample1_XP_024451584.1; Sample7_XP_012078344.1; Sample1_XP_024457204.1;
Cluster_1936	Sample1_XP_002307467.1	3	0	0	0	0	0	0	0	0	12.5	Sample1_XP_002307467.1; Sample1_XP_006386336.1; Sample1_XP_024451875.1;
Cluster_1937	Sample1_XP_002307471.1	4	0	0	0	0	0	0	0	0	12.5	Sample1_XP_002307471.1; Sample1_XP_024461955.1; Sample1_XP_006383608.1; Sample1_XP_024461956.1;
Cluster_1938	Sample1_XP_002307472.3	1	0	0	0	0	0	0	0	12.5	12.5	Sample1_XP_002307472.3;
Cluster_1939	Sample1_XP_002307474.1	2	0	0	0	0	0	0	0	0	12.5	Sample1_XP_002307474.1; Sample1_XP_006386329.2;
Cluster_1940	Sample1_XP_002307478.2	1	2	1	2	1	2	1	1	62.5	100	Sample1_XP_002307478.2; Sample5_XP_010062165.1; Sample6_XP_010461425.1; Sample6_XP_010479025.1; Sample8_g10634.t1; Sample3_XP_013466413.1; Sample2_NP_001236391.1; Sample7_XP_012066083.1; Sample2_NP_001341781.1; Sample4_XP_020234593.1; Sample4_XP_020228018.1;
Cluster_1941	Sample1_XP_002307479.3	1	0	0	0	0	0	0	0	12.5	12.5	Sample1_XP_002307479.3;
Cluster_1942	Sample1_XP_002307481.2	2	0	0	0	0	0	0	0	0	12.5	Sample1_XP_002307481.2; Sample1_XP_002300937.1;
Cluster_1943	Sample1_XP_002307484.3	3	0	0	0	0	0	0	0	0	12.5	Sample1_XP_002307484.3; Sample1_XP_024451995.1; Sample1_XP_024449005.1;
Cluster_1944	Sample1_XP_002307485.2	1	0	0	0	0	0	0	0	12.5	12.5	Sample1_XP_002307485.2;
Cluster_1945	Sample1_XP_002307487.3	2	0	0	0	0	0	0	0	0	12.5	Sample1_XP_002307487.3; Sample1_XP_002300932.1;
Cluster_1946	Sample1_XP_002307499.2	2	0	0	0	0	0	1	0	12.5	25	Sample1_XP_002307499.2; Sample1_XP_002300916.2; Sample7_XP_012080746.1;
Cluster_1947	Sample1_XP_002307507.2	1	8	3	5	1	0	3	0	25	75	Sample1_XP_002307507.2; Sample7_XP_012075290.1; Sample7_XP_020535958.1; Sample5_XP_018732277.1; Sample4_XP_020237375.1; Sample2_NP_001239854.1; Sample7_XP_012073732.1; Sample2_XP_006578809.1; Sample2_XP_006578810.1; Sample3_XP_003602519.1; Sample3_XP_003602521.2; Sample2_XP_006578811.1; Sample2_XP_003526845.1; Sample2_XP_006581745.1; Sample4_XP_020212220.1; Sample4_XP_020212221.1; Sample4_XP_0202…
Cluster_1948	Sample1_XP_002307526.3	3	0	1	0	0	0	1	0	25	37.5	Sample1_XP_002307526.3; Sample1_XP_002300896.1; Sample3_XP_013469585.1; Sample1_XP_024456946.1; Sample7_XP_012074453.1;
Cluster_1949	Sample1_XP_002307538.2	2	0	0	0	0	0	0	0	0	12.5	Sample1_XP_002307538.2; Sample1_XP_024456420.1;
Cluster_1950	Sample1_XP_002307539.2	3	0	0	0	0	0	0	0	0	12.5	Sample1_XP_002307539.2; Sample1_XP_024456996.1; Sample1_XP_024450911.1;
Cluster_1951	Sample1_XP_002307540.1	2	0	0	0	0	0	0	0	0	12.5	Sample1_XP_002307540.1; Sample1_XP_024456332.1;
Cluster_1952	Sample1_XP_002307547.3	1	0	0	0	0	0	0	0	12.5	12.5	Sample1_XP_002307547.3;
Cluster_1953	Sample1_XP_002307549.1	1	0	0	0	0	0	0	0	12.5	12.5	Sample1_XP_002307549.1;
Cluster_1954	Sample1_XP_002307559.3	1	2	1	0	0	0	1	0	37.5	50	Sample1_XP_002307559.3; Sample2_XP_003553140.1; Sample2_XP_014634873.1; Sample3_XP_003617399.2; Sample7_XP_012085015.1;
Cluster_1955	Sample1_XP_002307563.1	3	0	0	0	0	0	0	0	0	12.5	Sample1_XP_002307563.1; Sample1_XP_024450661.1; Sample1_XP_024450662.1;
Cluster_1956	Sample1_XP_002307567.3	1	0	0	0	0	0	0	0	12.5	12.5	Sample1_XP_002307567.3;
Cluster_1957	Sample1_XP_002307575.3	1	0	0	0	0	0	0	0	12.5	12.5	Sample1_XP_002307575.3;
Cluster_1958	Sample1_XP_002307576.2	2	0	0	0	0	0	0	0	0	12.5	Sample1_XP_002307576.2; Sample1_XP_024451423.1;
Cluster_1959	Sample1_XP_002307580.2	1	0	0	0	0	0	1	0	25	25	Sample1_XP_002307580.2; Sample7_XP_012092250.1;
Cluster_1960	Sample1_XP_002307586.1	1	1	3	1	1	3	7	0	50	87.5	Sample1_XP_002307586.1; Sample2_NP_001238162.1; Sample3_XP_003626547.1; Sample4_XP_020211386.1; Sample5_XP_010038092.1; Sample6_XP_010474913.1; Sample6_XP_010474924.1; Sample6_XP_010481642.1; Sample7_XP_012064613.1; Sample7_XP_012064617.1; Sample7_XP_012064620.1; Sample7_XP_012064623.1; Sample7_XP_012075206.1; Sample7_XP_012075207.1; Sample7_XP_020535920.1; Sample3_XP_013450590.1; Sample3_XP_0134…
Cluster_1961	Sample1_XP_002307588.2	1	1	1	1	1	0	1	0	75	75	Sample1_XP_002307588.2; Sample7_XP_012092225.1; Sample5_XP_010038093.1; Sample2_XP_003521247.1; Sample3_XP_013449742.1; Sample4_XP_020213962.1;
Cluster_1962	Sample1_XP_002307589.1	1	0	0	0	0	0	1	0	25	25	Sample1_XP_002307589.1; Sample7_XP_012092224.1;
Cluster_1963	Sample1_XP_002307601.1	1	0	0	0	0	0	1	0	25	25	Sample1_XP_002307601.1; Sample7_XP_012092198.1;
Cluster_1964	Sample1_XP_002307606.2	1	0	0	0	0	0	0	0	12.5	12.5	Sample1_XP_002307606.2;
Cluster_1965	Sample1_XP_002307620.3	1	0	0	0	0	0	0	0	12.5	12.5	Sample1_XP_002307620.3;
Cluster_1966	Sample1_XP_002307622.2	1	0	0	0	0	0	0	0	12.5	12.5	Sample1_XP_002307622.2;
Cluster_1967	Sample1_XP_002307628.1	2	0	0	0	0	0	0	0	0	12.5	Sample1_XP_002307628.1; Sample1_XP_024458109.1;
Cluster_1968	Sample1_XP_002307629.1	9	0	0	0	0	0	1	0	12.5	25	Sample1_XP_002307629.1; Sample1_XP_024456123.1; Sample7_XP_012092095.1; Sample1_XP_002300800.1; Sample1_XP_024451297.1; Sample1_XP_024451299.1; Sample1_XP_024451300.1; Sample1_XP_024451301.1; Sample1_XP_024451302.1; Sample1_XP_024451303.1;
Cluster_1969	Sample1_XP_002307639.3	2	0	0	0	0	0	0	0	0	12.5	Sample1_XP_002307639.3; Sample1_XP_024450535.1;
Cluster_1970	Sample1_XP_002307642.1	1	0	0	0	0	0	0	0	12.5	12.5	Sample1_XP_002307642.1;
Cluster_1971	Sample1_XP_002307645.3	2	0	0	0	0	0	0	0	0	12.5	Sample1_XP_002307645.3; Sample1_XP_002300775.1;
Cluster_1972	Sample1_XP_002307646.2	1	0	0	0	0	0	0	0	12.5	12.5	Sample1_XP_002307646.2;
Cluster_1973	Sample1_XP_002307651.1	1	0	0	0	0	0	0	0	12.5	12.5	Sample1_XP_002307651.1;
Cluster_1974	Sample1_XP_002307659.2	1	0	0	0	0	0	0	0	12.5	12.5	Sample1_XP_002307659.2;
Cluster_1975	Sample1_XP_002307664.1	1	0	0	0	1	0	2	0	25	37.5	Sample1_XP_002307664.1; Sample7_XP_012071890.1; Sample5_XP_010060967.1; Sample7_XP_012079659.1;
Cluster_1976	Sample1_XP_002307671.1	1	0	0	0	0	0	1	0	25	25	Sample1_XP_002307671.1; Sample7_XP_012071905.1;
Cluster_1977	Sample1_XP_002307695.2	3	0	0	0	0	0	0	0	0	12.5	Sample1_XP_002307695.2; Sample1_XP_024458041.1; Sample1_XP_024458042.1;
Cluster_1978	Sample1_XP_002307701.3	3	0	0	0	0	0	0	0	0	12.5	Sample1_XP_002307701.3; Sample1_XP_024457442.1; Sample1_XP_002300727.2;
Cluster_1979	Sample1_XP_002307704.3	1	0	0	0	0	0	4	0	12.5	25	Sample1_XP_002307704.3; Sample7_XP_012073837.1; Sample7_XP_012073839.1; Sample7_XP_012073840.1; Sample7_XP_012073841.1;
Cluster_1980	Sample1_XP_002307712.2	2	2	1	1	1	0	1	0	50	75	Sample1_XP_002307712.2; Sample7_XP_012073817.1; Sample1_XP_002300713.1; Sample5_XP_010060230.1; Sample2_NP_001235634.1; Sample3_XP_003589460.1; Sample2_XP_003550421.1; Sample4_XP_020204382.1;
Cluster_1981	Sample1_XP_002307716.2	3	0	0	0	0	0	1	0	12.5	25	Sample1_XP_002307716.2; Sample1_XP_002300710.1; Sample7_XP_012073809.1; Sample1_XP_024457059.1;
Cluster_1982	Sample1_XP_002307722.1	2	0	0	0	0	0	0	0	0	12.5	Sample1_XP_002307722.1; Sample1_XP_002300708.2;
Cluster_1983	Sample1_XP_002307732.1	1	4	1	0	1	7	1	1	62.5	87.5	Sample1_XP_002307732.1; Sample6_XP_010433803.1; Sample6_XP_010439073.1; Sample6_XP_010448597.1; Sample6_XP_019088210.1; Sample6_XP_019088211.1; Sample6_XP_019088212.1; Sample6_XP_019088213.1; Sample5_XP_010069812.1; Sample7_XP_012073780.1; Sample8_g1730.t1; Sample3_XP_003589505.1; Sample2_XP_003545030.1; Sample2_XP_006596543.1; Sample2_NP_001344317.1; Sample2_XP_006601356.1;
Cluster_1984	Sample1_XP_002307737.1	1	0	0	0	0	0	0	0	12.5	12.5	Sample1_XP_002307737.1;
Cluster_1985	Sample1_XP_002307738.1	2	0	0	0	0	0	0	0	0	12.5	Sample1_XP_002307738.1; Sample1_XP_006386168.1;
Cluster_1986	Sample1_XP_002307742.2	2	0	0	0	0	0	0	0	0	12.5	Sample1_XP_002307742.2; Sample1_XP_024456670.1;
Cluster_1987	Sample1_XP_002307747.3	2	0	0	0	0	0	0	0	0	12.5	Sample1_XP_002307747.3; Sample1_XP_024450945.1;
Cluster_1988	Sample1_XP_002307748.2	1	0	0	0	0	0	0	0	12.5	12.5	Sample1_XP_002307748.2;
Cluster_1989	Sample1_XP_002307751.2	1	0	0	0	0	0	1	0	25	25	Sample1_XP_002307751.2; Sample7_XP_012076122.1;
Cluster_1990	Sample1_XP_002307756.2	1	0	0	0	0	0	1	0	25	25	Sample1_XP_002307756.2; Sample7_XP_012073883.1;
Cluster_1991	Sample1_XP_002307758.2	1	0	0	0	1	0	0	0	25	25	Sample1_XP_002307758.2; Sample5_XP_010063092.2;
Cluster_1992	Sample1_XP_002307760.3	2	0	0	0	0	0	1	0	12.5	25	Sample1_XP_002307760.3; Sample1_XP_002300672.2; Sample7_XP_012073701.1;
Cluster_1993	Sample1_XP_002307765.1	3	8	5	4	3	10	2	1	12.5	100	Sample1_XP_002307765.1; Sample6_XP_010459724.1; Sample1_XP_002300669.1; Sample2_XP_003523207.1; Sample2_XP_003527461.1; Sample2_XP_003537754.1; Sample2_XP_006596528.1; Sample4_XP_020218920.1; Sample5_XP_010028797.1; Sample1_XP_024454333.1; Sample2_XP_006592035.1; Sample3_XP_013462245.1; Sample3_XP_013456580.1; Sample3_XP_013466217.1; Sample5_XP_010061137.1; Sample4_XP_020234222.1; Sample6_XP_0104…
Cluster_1994	Sample1_XP_002307773.2	1	0	0	0	0	0	0	0	12.5	12.5	Sample1_XP_002307773.2;
Cluster_1995	Sample1_XP_002307775.2	4	4	1	2	3	3	2	0	12.5	87.5	Sample1_XP_002307775.2; Sample3_XP_003618098.2; Sample5_XP_010061148.1; Sample5_XP_010066320.1; Sample1_XP_002300657.1; Sample6_XP_010446962.1; Sample5_XP_010066321.1; Sample6_XP_010437502.1; Sample4_XP_020234317.1; Sample6_XP_010432311.1; Sample2_XP_003519690.1; Sample7_XP_012073679.1; Sample4_XP_020234318.1; Sample2_XP_006575761.1; Sample7_XP_012087677.1; Sample1_XP_002306223.1; Sample1_XP_0023…
Cluster_1996	Sample1_XP_002307777.2	2	0	0	0	0	0	1	0	12.5	25	Sample1_XP_002307777.2; Sample1_XP_002300655.3; Sample7_XP_012073676.1;
Cluster_1997	Sample1_XP_002307778.3	2	0	0	0	0	0	1	0	12.5	25	Sample1_XP_002307778.3; Sample1_XP_006386146.1; Sample7_XP_012073675.1;
Cluster_1998	Sample1_XP_002307786.2	1	0	0	0	0	0	0	0	12.5	12.5	Sample1_XP_002307786.2;
Cluster_1999	Sample1_XP_002307797.3	1	0	0	0	0	0	0	0	12.5	12.5	Sample1_XP_002307797.3;
[truncated: 63,536 more rows]
