# Supplementary material for: Genome sequencing and analysis uncover the regulatory elements involved in the development and oil biosynthesis of Pongamia pinnata (L.) – A potential biodiesel feedstock
Source: Front Plant Sci. 2022 Aug 25;13:747783. doi: 10.3389/fpls.2022.747783 (PMC9454018; doi:10.3389/fpls.2022.747783)
Supplement: Supplementary file 9 [file Data_Sheet_5.xlsx]

## Sheet: Readme
	Genotypic Technology Private Limited,		QF/NGSA/04
	#2/13, Balaji Complex, Poojari Layout,		REVISION NO: 0
	80 Feet Road, R.M.V. 2nd Stage, Bangalore		EFFECTIVE DATE: 01.04.2018
	560094 INDIA
	Tel :+91 80 40538200, Fax :+91 80 40538222
	Email: ngsservices@genotypic.co.in
Date : 11.01.2019
Project Information
Project Name:	SO_8204
Project ID:	NGSA_8966
Project Status: In Progress/Completed	Completed
Organism Name:	Pongamia
Client Information
Name of the Client	Dr. Atipalli R Reddy
Name of the Organization:	Department of Plant Sciences, HCU, Hyderabad
Contact email:	arrsl@uohyt.ernet.in
Study interest:	WGS
Description of the worksheets
ReadMe	Current sheet
Pathway_Annotation	Pathways associated with predicted proteins as predicted by KAAS server
Description of the fields in worksheets
Scaffold_ID	Scaffold_ID
Protein_ID	Protein ID
KO_ID	KEGG Orthology ID
Description	Description of gene and the enzyme
Pathway	Pathway ID and Description
Pathway_function	Function of pathway class
Major_Group	Group associated with the Pathway function
Reference organisms considered for pathway annotation using KAAS server
gmx	Glycine max
mtr	Medicago truncatula
lja	Lotus japonicus
adu	Arachis duranensis
aip	Arachis ipaensis

## Sheet: Summary
		Scaffolds	Unigenes
	Metabolism	1941	1331
	Genetic Information & processing	3653	1954
	Signal transduction and membrane transport	353	103
	Signalling and cellular processes	1013	435
	Environmental adaptation	158	48
	Uncharacterized	397	184

## Sheet: GT_SO_8204_Annotation_Report-1_
Scaffold_ID	Protein_ID	KO_ID	Description	Pathway	Pathway_function	Major_Group
scaffold13|size39667	g5.t1	K09873	TIP; aquaporin TIP	02000 Transporters	B 09183 Protein families: signaling and cellular processes	A09180 Brite Hierarchies
scaffold7|size41997	g9.t1	K06672	SCC2; cohesin loading factor subunit SCC2	03036 Chromosome and associated proteins	B 09182 Protein families: genetic information processing	A09180 Brite Hierarchies
scaffold19|size36475	g13.t1	K01885	EARS; glutamyl-tRNA synthetase [EC:6.1.1.17]	02048 Prokaryotic defense system	B 09183 Protein families: signaling and cellular processes	A09180 Brite Hierarchies
scaffold19|size36475	g13.t1	K01885	EARS; glutamyl-tRNA synthetase [EC:6.1.1.17]	00970 Aminoacyl-tRNA biosynthesis	B 09122 Translation	A09120 Genetic Information Processing
scaffold19|size36475	g13.t1	K01885	EARS; glutamyl-tRNA synthetase [EC:6.1.1.17]	01007 Amino acid related enzymes	B 09181 Protein families: metabolism	A09180 Brite Hierarchies
scaffold19|size36475	g13.t1	K01885	EARS; glutamyl-tRNA synthetase [EC:6.1.1.17]	00860 Porphyrin and chlorophyll metabolism	B 09108 Metabolism of cofactors and vitamins	A09100 Metabolism
scaffold19|size36475	g13.t1	K01885	EARS; glutamyl-tRNA synthetase [EC:6.1.1.17]	03016 Transfer RNA biogenesis	B 09182 Protein families: genetic information processing	A09180 Brite Hierarchies
scaffold3|size45716	g17.t1	K11437	PRMT6; type I protein arginine methyltransferase [EC:2.1.1.319]	03036 Chromosome and associated proteins	B 09182 Protein families: genetic information processing	A09180 Brite Hierarchies
scaffold25|size35446	g24.t1	K15340	DCLRE1A; DNA cross-link repair 1A protein	03400 DNA repair and recombination proteins	B 09182 Protein families: genetic information processing	A09180 Brite Hierarchies
scaffold25|size35446	g25.t1	K07748	E1.1.1.170; sterol-4alpha-carboxylate 3-dehydrogenase (decarboxylating) [EC:1.1.1.170]	00100 Steroid biosynthesis	B 09103 Lipid metabolism	A09100 Metabolism
scaffold25|size35446	g26.t1	K03253	EIF3B; translation initiation factor 3 subunit B	03012 Translation factors	B 09182 Protein families: genetic information processing	A09180 Brite Hierarchies
scaffold25|size35446	g26.t1	K03253	EIF3B; translation initiation factor 3 subunit B	03019 Messenger RNA biogenesis	B 09182 Protein families: genetic information processing	A09180 Brite Hierarchies
scaffold25|size35446	g26.t1	K03253	EIF3B; translation initiation factor 3 subunit B	03013 RNA transport	B 09122 Translation	A09120 Genetic Information Processing
scaffold28|size35115	g32.t1	K16586	HAUS3; HAUS augmin-like complex subunit 3	03036 Chromosome and associated proteins	B 09182 Protein families: genetic information processing	A09180 Brite Hierarchies
scaffold28|size35115	g34.t1	K00254	DHODH; dihydroorotate dehydrogenase [EC:1.3.5.2]	00240 Pyrimidine metabolism	B 09104 Nucleotide metabolism	A09100 Metabolism
scaffold26|size35385	g37.t1	K06027	NSF; vesicle-fusing ATPase [EC:3.6.4.6]	04131 Membrane trafficking	B 09182 Protein families: genetic information processing	A09180 Brite Hierarchies
scaffold10|size41216	g42.t1	K08874	TRRAP; transformation/transcription domain-associated protein	03036 Chromosome and associated proteins	B 09182 Protein families: genetic information processing	A09180 Brite Hierarchies
scaffold10|size41216	g42.t1	K08874	TRRAP; transformation/transcription domain-associated protein	03021 Transcription machinery	B 09182 Protein families: genetic information processing	A09180 Brite Hierarchies
scaffold10|size41216	g42.t1	K08874	TRRAP; transformation/transcription domain-associated protein	01001 Protein kinases	B 09181 Protein families: metabolism	A09180 Brite Hierarchies
scaffold34|size34715	g44.t1	K22904	PLPP6; presqualene diphosphate phosphatase [EC:3.1.3.-]	99980 Enzymes with EC numbers	B 09191 Unclassified: metabolism	A09190 Not Included in Pathway or Brite
scaffold31|size34905	g46.t1	K03061	PSMC2; 26S proteasome regulatory subunit T1	03051 Proteasome	B 09182 Protein families: genetic information processing	A09180 Brite Hierarchies
scaffold31|size34905	g46.t1	K03061	PSMC2; 26S proteasome regulatory subunit T1	03050 Proteasome	B 09123 Folding, sorting and degradation	A09120 Genetic Information Processing
scaffold31|size34905	g47.t1	K03691	POFUT; peptide-O-fucosyltransferase [EC:2.4.1.221]	00514 Other types of O-glycan biosynthesis	B 09107 Glycan biosynthesis and metabolism	A09100 Metabolism
scaffold31|size34905	g47.t1	K03691	POFUT; peptide-O-fucosyltransferase [EC:2.4.1.221]	01003 Glycosyltransferases	B 09181 Protein families: metabolism	A09180 Brite Hierarchies
scaffold33|size34882	g51.t1	K09338	HD-ZIP; homeobox-leucine zipper protein	03000 Transcription factors	B 09182 Protein families: genetic information processing	A09180 Brite Hierarchies
scaffold35|size34699	g55.t1	K15631	ABA3; molybdenum cofactor sulfurtransferase [EC:2.8.1.9]	00790 Folate biosynthesis	B 09108 Metabolism of cofactors and vitamins	A09100 Metabolism
scaffold40|size33810	g61.t1	K14803	PTC2_3; protein phosphatase PTC2/3 [EC:3.1.3.16]	01009 Protein phosphatases and associated proteins	B 09181 Protein families: metabolism	A09180 Brite Hierarchies
scaffold40|size33810	g61.t1	K14803	PTC2_3; protein phosphatase PTC2/3 [EC:3.1.3.16]	03009 Ribosome biogenesis	B 09182 Protein families: genetic information processing	A09180 Brite Hierarchies
scaffold40|size33810	g63.t1	K14209	SLC36A; solute carrier family 36 (proton-coupled amino acid transporter)	02000 Transporters	B 09183 Protein families: signaling and cellular processes	A09180 Brite Hierarchies
scaffold40|size33810	g63.t1	K14209	SLC36A; solute carrier family 36 (proton-coupled amino acid transporter)	04131 Membrane trafficking	B 09182 Protein families: genetic information processing	A09180 Brite Hierarchies
scaffold40|size33810	g64.t1	K08832	SRPK3; serine/threonine-protein kinase SRPK3 [EC:2.7.11.1]	01001 Protein kinases	B 09181 Protein families: metabolism	A09180 Brite Hierarchies
scaffold44|size33264	g69.t1	K17065	DNM1L; dynamin 1-like protein [EC:3.6.5.5]	04147 Exosome	B 09183 Protein families: signaling and cellular processes	A09180 Brite Hierarchies
scaffold44|size33264	g69.t1	K17065	DNM1L; dynamin 1-like protein [EC:3.6.5.5]	04131 Membrane trafficking	B 09182 Protein families: genetic information processing	A09180 Brite Hierarchies
scaffold44|size33264	g69.t1	K17065	DNM1L; dynamin 1-like protein [EC:3.6.5.5]	03029 Mitochondrial biogenesis	B 09182 Protein families: genetic information processing	A09180 Brite Hierarchies
scaffold44|size33264	g70.t1	K21444	PCBP3_4; poly(rC)-binding protein 3/4	03019 Messenger RNA biogenesis	B 09182 Protein families: genetic information processing	A09180 Brite Hierarchies
scaffold43|size33369	g72.t1	K11649	SMARCC; SWI/SNF related-matrix-associated actin-dependent regulator of chromatin subfamily C	03021 Transcription machinery	B 09182 Protein families: genetic information processing	A09180 Brite Hierarchies
scaffold43|size33369	g72.t1	K11649	SMARCC; SWI/SNF related-matrix-associated actin-dependent regulator of chromatin subfamily C	03036 Chromosome and associated proteins	B 09182 Protein families: genetic information processing	A09180 Brite Hierarchies
scaffold48|size33088	g73.t1	K17267	COPG; coatomer subunit gamma	04147 Exosome	B 09183 Protein families: signaling and cellular processes	A09180 Brite Hierarchies
scaffold48|size33088	g73.t1	K17267	COPG; coatomer subunit gamma	04131 Membrane trafficking	B 09182 Protein families: genetic information processing	A09180 Brite Hierarchies
scaffold48|size33088	g74.t1	K04536	GNB1; guanine nucleotide-binding protein G(I)/G(S)/G(T) subunit beta-1	04147 Exosome	B 09183 Protein families: signaling and cellular processes	A09180 Brite Hierarchies
scaffold48|size33088	g74.t1	K04536	GNB1; guanine nucleotide-binding protein G(I)/G(S)/G(T) subunit beta-1	04031 GTP-binding proteins	B 09183 Protein families: signaling and cellular processes	A09180 Brite Hierarchies
scaffold5|size42557	g76.t1	K00876	udk; uridine kinase [EC:2.7.1.48]	00240 Pyrimidine metabolism	B 09104 Nucleotide metabolism	A09100 Metabolism
scaffold49|size33064	g79.t1	K06100	SYMPK; symplekin	03021 Transcription machinery	B 09182 Protein families: genetic information processing	A09180 Brite Hierarchies
scaffold49|size33064	g79.t1	K06100	SYMPK; symplekin	03015 mRNA surveillance pathway	B 09122 Translation	A09120 Genetic Information Processing
scaffold49|size33064	g79.t1	K06100	SYMPK; symplekin	03019 Messenger RNA biogenesis	B 09182 Protein families: genetic information processing	A09180 Brite Hierarchies
scaffold49|size33064	g81.t1	K20869	IRX9; putative beta-1,4-xylosyltransferase IRX9 [EC:2.4.2.-]	01003 Glycosyltransferases	B 09181 Protein families: metabolism	A09180 Brite Hierarchies
scaffold57|size32031	g84.t1	K08829	MAK; male germ cell-associated kinase [EC:2.7.11.22]	01001 Protein kinases	B 09181 Protein families: metabolism	A09180 Brite Hierarchies
scaffold55|size32214	g85.t1	K07300	chaA; Ca2+:H+ antiporter	02000 Transporters	B 09183 Protein families: signaling and cellular processes	A09180 Brite Hierarchies
scaffold55|size32214	g86.t1	K22685	WSS1; DNA-dependent metalloprotease WSS1 [EC:3.4.24.-]	03400 DNA repair and recombination proteins	B 09182 Protein families: genetic information processing	A09180 Brite Hierarchies
scaffold55|size32214	g86.t1	K22685	WSS1; DNA-dependent metalloprotease WSS1 [EC:3.4.24.-]	01002 Peptidases	B 09181 Protein families: metabolism	A09180 Brite Hierarchies
scaffold14|size39550	g90.t1	K13832	aroDE; 3-dehydroquinate dehydratase / shikimate dehydrogenase [EC:4.2.1.10 1.1.1.25]	00400 Phenylalanine, tyrosine and tryptophan biosynthesis	B 09105 Amino acid metabolism	A09100 Metabolism
scaffold14|size39550	g91.t1	K20304	TRAPPC6; trafficking protein particle complex subunit 6	04131 Membrane trafficking	B 09182 Protein families: genetic information processing	A09180 Brite Hierarchies
scaffold52|size32728	g95.t1	K10688	UBE2W; ubiquitin-conjugating enzyme E2 W [EC:2.3.2.25]	04121 Ubiquitin system	B 09182 Protein families: genetic information processing	A09180 Brite Hierarchies
scaffold52|size32728	g95.t1	K10688	UBE2W; ubiquitin-conjugating enzyme E2 W [EC:2.3.2.25]	04120 Ubiquitin mediated proteolysis	B 09123 Folding, sorting and degradation	A09120 Genetic Information Processing
scaffold61|size31779	g97.t1	K13217	PRPF39; pre-mRNA-processing factor 39	03041 Spliceosome	B 09182 Protein families: genetic information processing	A09180 Brite Hierarchies
scaffold63|size31710	g100.t1	K15156	MED14; mediator of RNA polymerase II transcription subunit 14	03021 Transcription machinery	B 09182 Protein families: genetic information processing	A09180 Brite Hierarchies
scaffold60|size31783	g101.t1	K14516	ERF1; ethylene-responsive transcription factor 1	04075 Plant hormone signal transduction	B 09132 Signal transduction	A09130 Environmental Information Processing
scaffold60|size31783	g101.t1	K14516	ERF1; ethylene-responsive transcription factor 1	03000 Transcription factors	B 09182 Protein families: genetic information processing	A09180 Brite Hierarchies
scaffold60|size31783	g101.t1	K14516	ERF1; ethylene-responsive transcription factor 1	04016 MAPK signaling pathway - plant	B 09132 Signal transduction	A09130 Environmental Information Processing
scaffold60|size31783	g103.t1	K19041	RNF38_44; E3 ubiquitin-protein ligase RNF38/44 [EC:2.3.2.27]	04121 Ubiquitin system	B 09182 Protein families: genetic information processing	A09180 Brite Hierarchies
scaffold60|size31783	g104.t1	K17907	ATG9; autophagy-related protein 9	04136 Autophagy - other	B 09141 Transport and catabolism	A09140 Cellular Processes
scaffold60|size31783	g104.t1	K17907	ATG9; autophagy-related protein 9	02000 Transporters	B 09183 Protein families: signaling and cellular processes	A09180 Brite Hierarchies
scaffold60|size31783	g104.t1	K17907	ATG9; autophagy-related protein 9	04131 Membrane trafficking	B 09182 Protein families: genetic information processing	A09180 Brite Hierarchies
scaffold60|size31783	g104.t1	K17907	ATG9; autophagy-related protein 9	03029 Mitochondrial biogenesis	B 09182 Protein families: genetic information processing	A09180 Brite Hierarchies
scaffold67|size31463	g105.t1	K08517	SEC22; vesicle transport protein SEC22	04131 Membrane trafficking	B 09182 Protein families: genetic information processing	A09180 Brite Hierarchies
scaffold67|size31463	g105.t1	K08517	SEC22; vesicle transport protein SEC22	04145 Phagosome	B 09141 Transport and catabolism	A09140 Cellular Processes
scaffold67|size31463	g105.t1	K08517	SEC22; vesicle transport protein SEC22	04130 SNARE interactions in vesicular transport	B 09123 Folding, sorting and degradation	A09120 Genetic Information Processing
scaffold67|size31463	g107.t1	K05658	ABCB1; ATP-binding cassette, subfamily B (MDR/TAP), member 1 [EC:3.6.3.44]	02000 Transporters	B 09183 Protein families: signaling and cellular processes	A09180 Brite Hierarchies
scaffold67|size31463	g107.t1	K05658	ABCB1; ATP-binding cassette, subfamily B (MDR/TAP), member 1 [EC:3.6.3.44]	04147 Exosome	B 09183 Protein families: signaling and cellular processes	A09180 Brite Hierarchies
scaffold67|size31463	g107.t1	K05658	ABCB1; ATP-binding cassette, subfamily B (MDR/TAP), member 1 [EC:3.6.3.44]	04090 CD molecules	B 09183 Protein families: signaling and cellular processes	A09180 Brite Hierarchies
scaffold67|size31463	g107.t1	K05658	ABCB1; ATP-binding cassette, subfamily B (MDR/TAP), member 1 [EC:3.6.3.44]	02010 ABC transporters	B 09131 Membrane transport	A09130 Environmental Information Processing
scaffold66|size31508	g110.t1	K07893	RAB6A; Ras-related protein Rab-6A	04031 GTP-binding proteins	B 09183 Protein families: signaling and cellular processes	A09180 Brite Hierarchies
scaffold66|size31508	g110.t1	K07893	RAB6A; Ras-related protein Rab-6A	04131 Membrane trafficking	B 09182 Protein families: genetic information processing	A09180 Brite Hierarchies
scaffold66|size31508	g110.t1	K07893	RAB6A; Ras-related protein Rab-6A	04147 Exosome	B 09183 Protein families: signaling and cellular processes	A09180 Brite Hierarchies
scaffold4|size45053	g117.t1	K13800	CMPK1; UMP-CMP kinase [EC:2.7.4.14]	00240 Pyrimidine metabolism	B 09104 Nucleotide metabolism	A09100 Metabolism
scaffold4|size45053	g118.t1	K13800	CMPK1; UMP-CMP kinase [EC:2.7.4.14]	00240 Pyrimidine metabolism	B 09104 Nucleotide metabolism	A09100 Metabolism
scaffold4|size45053	g119.t1	K01051	E3.1.1.11; pectinesterase [EC:3.1.1.11]	00040 Pentose and glucuronate interconversions	B 09101 Carbohydrate metabolism	A09100 Metabolism
scaffold4|size45053	g123.t1	K01179	E3.2.1.4; endoglucanase [EC:3.2.1.4]	00500 Starch and sucrose metabolism	B 09101 Carbohydrate metabolism	A09100 Metabolism
scaffold86|size30307	g138.t1	K00993	EPT1; ethanolaminephosphotransferase [EC:2.7.8.1]	00440 Phosphonate and phosphinate metabolism	B 09106 Metabolism of other amino acids	A09100 Metabolism
scaffold86|size30307	g138.t1	K00993	EPT1; ethanolaminephosphotransferase [EC:2.7.8.1]	00565 Ether lipid metabolism	B 09103 Lipid metabolism	A09100 Metabolism
scaffold86|size30307	g138.t1	K00993	EPT1; ethanolaminephosphotransferase [EC:2.7.8.1]	00564 Glycerophospholipid metabolism	B 09103 Lipid metabolism	A09100 Metabolism
scaffold88|size30204	g142.t1	K12593	MPHOSPH6; M-phase phosphoprotein 6, animal type	03019 Messenger RNA biogenesis	B 09182 Protein families: genetic information processing	A09180 Brite Hierarchies
scaffold88|size30204	g142.t1	K12593	MPHOSPH6; M-phase phosphoprotein 6, animal type	03018 RNA degradation	B 09123 Folding, sorting and degradation	A09120 Genetic Information Processing
scaffold88|size30204	g143.t1	K14016	UFD1; ubiquitin fusion degradation protein 1	04141 Protein processing in endoplasmic reticulum	B 09123 Folding, sorting and degradation	A09120 Genetic Information Processing
scaffold88|size30204	g144.t1	K07025	K07025; putative hydrolase of the HAD superfamily	99996 General function prediction only	B 09194 Poorly characterized	A09190 Not Included in Pathway or Brite
scaffold90|size30186	g147.t1	K01247	alkA; DNA-3-methyladenine glycosylase II [EC:3.2.2.21]	03400 DNA repair and recombination proteins	B 09182 Protein families: genetic information processing	A09180 Brite Hierarchies
scaffold90|size30186	g147.t1	K01247	alkA; DNA-3-methyladenine glycosylase II [EC:3.2.2.21]	03410 Base excision repair	B 09124 Replication and repair	A09120 Genetic Information Processing
scaffold93|size30155	g153.t1	K17686	copA; Cu+-exporting ATPase [EC:3.6.3.54]	04016 MAPK signaling pathway - plant	B 09132 Signal transduction	A09130 Environmental Information Processing
scaffold80|size30464	g154.t1	K18213	PRORP; proteinaceous RNase P [EC:3.1.26.5]	03013 RNA transport	B 09122 Translation	A09120 Genetic Information Processing
scaffold80|size30464	g154.t1	K18213	PRORP; proteinaceous RNase P [EC:3.1.26.5]	03016 Transfer RNA biogenesis	B 09182 Protein families: genetic information processing	A09180 Brite Hierarchies
scaffold80|size30464	g155.t1	K14692	SLC30A5_7; solute carrier family 30 (zinc transporter), member 5/7	02000 Transporters	B 09183 Protein families: signaling and cellular processes	A09180 Brite Hierarchies
scaffold80|size30464	g158.t1	K00784	rnz; ribonuclease Z [EC:3.1.26.11]	03016 Transfer RNA biogenesis	B 09182 Protein families: genetic information processing	A09180 Brite Hierarchies
scaffold80|size30464	g158.t1	K00784	rnz; ribonuclease Z [EC:3.1.26.11]	03013 RNA transport	B 09122 Translation	A09120 Genetic Information Processing
scaffold97|size29957	g162.t1	K14486	K14486; auxin response factor	04075 Plant hormone signal transduction	B 09132 Signal transduction	A09130 Environmental Information Processing
scaffold99|size29905	g164.t1	K10885	XRCC5; ATP-dependent DNA helicase 2 subunit 2	03450 Non-homologous end-joining	B 09124 Replication and repair	A09120 Genetic Information Processing
scaffold99|size29905	g164.t1	K10885	XRCC5; ATP-dependent DNA helicase 2 subunit 2	03400 DNA repair and recombination proteins	B 09182 Protein families: genetic information processing	A09180 Brite Hierarchies
scaffold99|size29905	g165.t1	K01800	maiA; maleylacetoacetate isomerase [EC:5.2.1.2]	00350 Tyrosine metabolism	B 09105 Amino acid metabolism	A09100 Metabolism
scaffold99|size29905	g166.t1	K14780	DHX37; ATP-dependent RNA helicase DHX37/DHR1 [EC:3.6.4.13]	03009 Ribosome biogenesis	B 09182 Protein families: genetic information processing	A09180 Brite Hierarchies
scaffold95|size30107	g167.t1	K18787	ACL5; thermospermine synthase [EC:2.5.1.79]	99980 Enzymes with EC numbers	B 09191 Unclassified: metabolism	A09190 Not Included in Pathway or Brite
scaffold107|size29678	g171.t1	K14536	RIA1; ribosome assembly protein 1 [EC:3.6.5.-]	03008 Ribosome biogenesis in eukaryotes	B 09122 Translation	A09120 Genetic Information Processing
scaffold107|size29678	g171.t1	K14536	RIA1; ribosome assembly protein 1 [EC:3.6.5.-]	03009 Ribosome biogenesis	B 09182 Protein families: genetic information processing	A09180 Brite Hierarchies
scaffold107|size29678	g173.t1	K13101	GPKOW; G patch domain and KOW motifs-containing protein	03041 Spliceosome	B 09182 Protein families: genetic information processing	A09180 Brite Hierarchies
scaffold107|size29678	g174.t1	K11446	KDM5; histone demethylase JARID1 [EC:1.14.11.-]	03036 Chromosome and associated proteins	B 09182 Protein families: genetic information processing	A09180 Brite Hierarchies
scaffold107|size29678	g174.t1	K11446	KDM5; histone demethylase JARID1 [EC:1.14.11.-]	01009 Protein phosphatases and associated proteins	B 09181 Protein families: metabolism	A09180 Brite Hierarchies
scaffold109|size29644	g178.t1	K00028	E1.1.1.39; malate dehydrogenase (decarboxylating) [EC:1.1.1.39]	00620 Pyruvate metabolism	B 09101 Carbohydrate metabolism	A09100 Metabolism
scaffold109|size29644	g178.t1	K00028	E1.1.1.39; malate dehydrogenase (decarboxylating) [EC:1.1.1.39]	00710 Carbon fixation in photosynthetic organisms	B 09102 Energy metabolism	A09100 Metabolism
scaffold109|size29644	g179.t1	K14805	DDX24; ATP-dependent RNA helicase DDX24/MAK5 [EC:3.6.4.13]	03009 Ribosome biogenesis	B 09182 Protein families: genetic information processing	A09180 Brite Hierarchies
scaffold110|size29558	g180.t1	K15710	SHPRH; E3 ubiquitin-protein ligase SHPRH [EC:3.6.4.- 2.3.2.27]	04121 Ubiquitin system	B 09182 Protein families: genetic information processing	A09180 Brite Hierarchies
scaffold119|size29312	g185.t1	K00026	MDH2; malate dehydrogenase [EC:1.1.1.37]	00270 Cysteine and methionine metabolism	B 09105 Amino acid metabolism	A09100 Metabolism
scaffold119|size29312	g185.t1	K00026	MDH2; malate dehydrogenase [EC:1.1.1.37]	00620 Pyruvate metabolism	B 09101 Carbohydrate metabolism	A09100 Metabolism
scaffold119|size29312	g185.t1	K00026	MDH2; malate dehydrogenase [EC:1.1.1.37]	00020 Citrate cycle (TCA cycle)	B 09101 Carbohydrate metabolism	A09100 Metabolism
scaffold119|size29312	g185.t1	K00026	MDH2; malate dehydrogenase [EC:1.1.1.37]	00710 Carbon fixation in photosynthetic organisms	B 09102 Energy metabolism	A09100 Metabolism
scaffold119|size29312	g185.t1	K00026	MDH2; malate dehydrogenase [EC:1.1.1.37]	00630 Glyoxylate and dicarboxylate metabolism	B 09101 Carbohydrate metabolism	A09100 Metabolism
scaffold120|size29279	g191.t1	K14490	AHP; histidine-containing phosphotransfer peotein	04075 Plant hormone signal transduction	B 09132 Signal transduction	A09130 Environmental Information Processing
scaffold120|size29279	g192.t1	K14490	AHP; histidine-containing phosphotransfer peotein	04075 Plant hormone signal transduction	B 09132 Signal transduction	A09130 Environmental Information Processing
scaffold120|size29279	g193.t1	K18213	PRORP; proteinaceous RNase P [EC:3.1.26.5]	03013 RNA transport	B 09122 Translation	A09120 Genetic Information Processing
scaffold120|size29279	g193.t1	K18213	PRORP; proteinaceous RNase P [EC:3.1.26.5]	03016 Transfer RNA biogenesis	B 09182 Protein families: genetic information processing	A09180 Brite Hierarchies
scaffold131|size28961	g202.t1	K15400	HHT1; omega-hydroxypalmitate O-feruloyl transferase [EC:2.3.1.188]	00073 Cutin, suberine and wax biosynthesis	B 09103 Lipid metabolism	A09100 Metabolism
scaffold133|size28868	g204.t1	K15902	PCC1; EKC/KEOPS complex subunit PCC1/LAGE3	03016 Transfer RNA biogenesis	B 09182 Protein families: genetic information processing	A09180 Brite Hierarchies
scaffold134|size28829	g207.t1	K03255	TIF31; protein TIF31	03012 Translation factors	B 09182 Protein families: genetic information processing	A09180 Brite Hierarchies
scaffold142|size28495	g210.t1	K11844	USP16_45; ubiquitin carboxyl-terminal hydrolase 16/45 [EC:3.4.19.12]	01002 Peptidases	B 09181 Protein families: metabolism	A09180 Brite Hierarchies
scaffold142|size28495	g210.t1	K11844	USP16_45; ubiquitin carboxyl-terminal hydrolase 16/45 [EC:3.4.19.12]	04121 Ubiquitin system	B 09182 Protein families: genetic information processing	A09180 Brite Hierarchies
scaffold149|size28237	g217.t1	K02926	RP-L4; large subunit ribosomal protein L4	03010 Ribosome	B 09122 Translation	A09120 Genetic Information Processing
scaffold149|size28237	g217.t1	K02926	RP-L4; large subunit ribosomal protein L4	03011 Ribosome	B 09182 Protein families: genetic information processing	A09180 Brite Hierarchies
scaffold151|size28094	g220.t1	K11594	DDX3X; ATP-dependent RNA helicase DDX3X [EC:3.6.4.13]	03019 Messenger RNA biogenesis	B 09182 Protein families: genetic information processing	A09180 Brite Hierarchies
scaffold151|size28094	g220.t1	K11594	DDX3X; ATP-dependent RNA helicase DDX3X [EC:3.6.4.13]	03036 Chromosome and associated proteins	B 09182 Protein families: genetic information processing	A09180 Brite Hierarchies
scaffold151|size28094	g220.t1	K11594	DDX3X; ATP-dependent RNA helicase DDX3X [EC:3.6.4.13]	03041 Spliceosome	B 09182 Protein families: genetic information processing	A09180 Brite Hierarchies
scaffold151|size28094	g222.t1	K13095	SF1; splicing factor 1	03041 Spliceosome	B 09182 Protein families: genetic information processing	A09180 Brite Hierarchies
scaffold157|size27904	g228.t1	K14319	RANGAP1; Ran GTPase-activating protein 1	03013 RNA transport	B 09122 Translation	A09120 Genetic Information Processing
scaffold157|size27904	g228.t1	K14319	RANGAP1; Ran GTPase-activating protein 1	03019 Messenger RNA biogenesis	B 09182 Protein families: genetic information processing	A09180 Brite Hierarchies
scaffold158|size27887	g230.t1	K03018	RPC1; DNA-directed RNA polymerase III subunit RPC1 [EC:2.7.7.6]	03021 Transcription machinery	B 09182 Protein families: genetic information processing	A09180 Brite Hierarchies
scaffold158|size27887	g230.t1	K03018	RPC1; DNA-directed RNA polymerase III subunit RPC1 [EC:2.7.7.6]	03020 RNA polymerase	B 09121 Transcription	A09120 Genetic Information Processing
scaffold158|size27887	g230.t1	K03018	RPC1; DNA-directed RNA polymerase III subunit RPC1 [EC:2.7.7.6]	00240 Pyrimidine metabolism	B 09104 Nucleotide metabolism	A09100 Metabolism
scaffold158|size27887	g230.t1	K03018	RPC1; DNA-directed RNA polymerase III subunit RPC1 [EC:2.7.7.6]	00230 Purine metabolism	B 09104 Nucleotide metabolism	A09100 Metabolism
scaffold159|size27855	g237.t1	K22390	ACP7; acid phosphatase type 7	99999 Others	B 09191 Unclassified: metabolism	A09190 Not Included in Pathway or Brite
scaffold159|size27855	g238.t1	K16075	MRS2; magnesium transporter	02000 Transporters	B 09183 Protein families: signaling and cellular processes	A09180 Brite Hierarchies
scaffold42|size33759	g239.t1	K09495	CCT3; T-complex protein 1 subunit gamma	04147 Exosome	B 09183 Protein families: signaling and cellular processes	A09180 Brite Hierarchies
scaffold42|size33759	g239.t1	K09495	CCT3; T-complex protein 1 subunit gamma	03110 Chaperones and folding catalysts	B 09182 Protein families: genetic information processing	A09180 Brite Hierarchies
scaffold42|size33759	g239.t1	K09495	CCT3; T-complex protein 1 subunit gamma	03036 Chromosome and associated proteins	B 09182 Protein families: genetic information processing	A09180 Brite Hierarchies
scaffold42|size33759	g241.t1	K03264	EIF6; translation initiation factor 6	03008 Ribosome biogenesis in eukaryotes	B 09122 Translation	A09120 Genetic Information Processing
scaffold42|size33759	g241.t1	K03264	EIF6; translation initiation factor 6	03009 Ribosome biogenesis	B 09182 Protein families: genetic information processing	A09180 Brite Hierarchies
scaffold42|size33759	g241.t1	K03264	EIF6; translation initiation factor 6	03012 Translation factors	B 09182 Protein families: genetic information processing	A09180 Brite Hierarchies
scaffold83|size30365	g253.t1	K14498	SNRK2; serine/threonine-protein kinase SRK2 [EC:2.7.11.1]	04016 MAPK signaling pathway - plant	B 09132 Signal transduction	A09130 Environmental Information Processing
scaffold83|size30365	g253.t1	K14498	SNRK2; serine/threonine-protein kinase SRK2 [EC:2.7.11.1]	04075 Plant hormone signal transduction	B 09132 Signal transduction	A09130 Environmental Information Processing
scaffold83|size30365	g253.t1	K14498	SNRK2; serine/threonine-protein kinase SRK2 [EC:2.7.11.1]	01001 Protein kinases	B 09181 Protein families: metabolism	A09180 Brite Hierarchies
scaffold176|size27509	g255.t1	K15285	SLC35E3; solute carrier family 35, member E3	02000 Transporters	B 09183 Protein families: signaling and cellular processes	A09180 Brite Hierarchies
scaffold176|size27509	g256.t1	K22218	TPST; protein-tyrosine sulfotransferase [EC:2.8.2.20]	99980 Enzymes with EC numbers	B 09191 Unclassified: metabolism	A09190 Not Included in Pathway or Brite
scaffold178|size27427	g260.t1	K01703	leuC; 3-isopropylmalate/(R)-2-methylmalate dehydratase large subunit [EC:4.2.1.33 4.2.1.35]	00290 Valine, leucine and isoleucine biosynthesis	B 09105 Amino acid metabolism	A09100 Metabolism
scaffold178|size27427	g260.t1	K01703	leuC; 3-isopropylmalate/(R)-2-methylmalate dehydratase large subunit [EC:4.2.1.33 4.2.1.35]	00660 C5-Branched dibasic acid metabolism	B 09101 Carbohydrate metabolism	A09100 Metabolism
scaffold178|size27427	g260.t1	K01703	leuC; 3-isopropylmalate/(R)-2-methylmalate dehydratase large subunit [EC:4.2.1.33 4.2.1.35]	00966 Glucosinolate biosynthesis	B 09110 Biosynthesis of other secondary metabolites	A09100 Metabolism
scaffold181|size27372	g261.t1	K14638	SLC15A3_4; solute carrier family 15 (peptide/histidine transporter), member 3/4	02000 Transporters	B 09183 Protein families: signaling and cellular processes	A09180 Brite Hierarchies
scaffold182|size27341	g262.t1	K00860	cysC; adenylylsulfate kinase [EC:2.7.1.25]	00230 Purine metabolism	B 09104 Nucleotide metabolism	A09100 Metabolism
scaffold182|size27341	g262.t1	K00860	cysC; adenylylsulfate kinase [EC:2.7.1.25]	00920 Sulfur metabolism	B 09102 Energy metabolism	A09100 Metabolism
scaffold183|size27321	g267.t1	K17553	PPP1R11; protein phosphatase 1 regulatory subunit 11	01009 Protein phosphatases and associated proteins	B 09181 Protein families: metabolism	A09180 Brite Hierarchies
scaffold189|size26957	g272.t1	K12129	PRR7; pseudo-response regulator 7	04712 Circadian rhythm - plant	B 09159 Environmental adaptation	A09150 Organismal Systems
scaffold190|size26956	g277.t1	K01426	E3.5.1.4; amidase [EC:3.5.1.4]	00330 Arginine and proline metabolism	B 09105 Amino acid metabolism	A09100 Metabolism
scaffold190|size26956	g277.t1	K01426	E3.5.1.4; amidase [EC:3.5.1.4]	00380 Tryptophan metabolism	B 09105 Amino acid metabolism	A09100 Metabolism
scaffold190|size26956	g277.t1	K01426	E3.5.1.4; amidase [EC:3.5.1.4]	00360 Phenylalanine metabolism	B 09105 Amino acid metabolism	A09100 Metabolism
scaffold195|size26920	g287.t1	K03039	PSMD13; 26S proteasome regulatory subunit N9	03051 Proteasome	B 09182 Protein families: genetic information processing	A09180 Brite Hierarchies
scaffold195|size26920	g287.t1	K03039	PSMD13; 26S proteasome regulatory subunit N9	03050 Proteasome	B 09123 Folding, sorting and degradation	A09120 Genetic Information Processing
scaffold197|size26905	g289.t1	K20929	GLX; glyoxal/methylglyoxal oxidase [EC:1.2.3.15]	99980 Enzymes with EC numbers	B 09191 Unclassified: metabolism	A09190 Not Included in Pathway or Brite
scaffold41|size33780	g292.t1	K11643	CHD4; chromodomain-helicase-DNA-binding protein 4 [EC:3.6.4.12]	03036 Chromosome and associated proteins	B 09182 Protein families: genetic information processing	A09180 Brite Hierarchies
scaffold199|size26902	g297.t1	K02324	POLE; DNA polymerase epsilon subunit 1 [EC:2.7.7.7]	03400 DNA repair and recombination proteins	B 09182 Protein families: genetic information processing	A09180 Brite Hierarchies
scaffold199|size26902	g297.t1	K02324	POLE; DNA polymerase epsilon subunit 1 [EC:2.7.7.7]	00230 Purine metabolism	B 09104 Nucleotide metabolism	A09100 Metabolism
scaffold199|size26902	g297.t1	K02324	POLE; DNA polymerase epsilon subunit 1 [EC:2.7.7.7]	00240 Pyrimidine metabolism	B 09104 Nucleotide metabolism	A09100 Metabolism
scaffold199|size26902	g297.t1	K02324	POLE; DNA polymerase epsilon subunit 1 [EC:2.7.7.7]	03420 Nucleotide excision repair	B 09124 Replication and repair	A09120 Genetic Information Processing
scaffold199|size26902	g297.t1	K02324	POLE; DNA polymerase epsilon subunit 1 [EC:2.7.7.7]	03410 Base excision repair	B 09124 Replication and repair	A09120 Genetic Information Processing
scaffold199|size26902	g297.t1	K02324	POLE; DNA polymerase epsilon subunit 1 [EC:2.7.7.7]	03030 DNA replication	B 09124 Replication and repair	A09120 Genetic Information Processing
scaffold199|size26902	g297.t1	K02324	POLE; DNA polymerase epsilon subunit 1 [EC:2.7.7.7]	03032 DNA replication proteins	B 09182 Protein families: genetic information processing	A09180 Brite Hierarchies
scaffold200|size26887	g301.t1	K08472	MLO; mlo protein	04030 G protein-coupled receptors	B 09183 Protein families: signaling and cellular processes	A09180 Brite Hierarchies
scaffold200|size26887	g302.t1	K03029	PSMD4; 26S proteasome regulatory subunit N10	03051 Proteasome	B 09182 Protein families: genetic information processing	A09180 Brite Hierarchies
scaffold200|size26887	g302.t1	K03029	PSMD4; 26S proteasome regulatory subunit N10	03050 Proteasome	B 09123 Folding, sorting and degradation	A09120 Genetic Information Processing
scaffold201|size26884	g304.t1	K01598	PPCDC; phosphopantothenoylcysteine decarboxylase [EC:4.1.1.36]	00770 Pantothenate and CoA biosynthesis	B 09108 Metabolism of cofactors and vitamins	A09100 Metabolism
scaffold205|size26747	g312.t1	K00703	glgA; starch synthase [EC:2.4.1.21]	01003 Glycosyltransferases	B 09181 Protein families: metabolism	A09180 Brite Hierarchies
scaffold205|size26747	g312.t1	K00703	glgA; starch synthase [EC:2.4.1.21]	00500 Starch and sucrose metabolism	B 09101 Carbohydrate metabolism	A09100 Metabolism
scaffold205|size26747	g314.t1	K03377	CASD1; N-acetylneuraminate 9-O-acetyltransferase [EC:2.3.1.45]	99980 Enzymes with EC numbers	B 09191 Unclassified: metabolism	A09190 Not Included in Pathway or Brite
scaffold206|size26743	g315.t1	K21437	ANKRD13; ankyrin repeat domain-containing protein 13	04131 Membrane trafficking	B 09182 Protein families: genetic information processing	A09180 Brite Hierarchies
scaffold207|size26727	g316.t1	K14007	SEC24; protein transport protein SEC24	04131 Membrane trafficking	B 09182 Protein families: genetic information processing	A09180 Brite Hierarchies
scaffold207|size26727	g316.t1	K14007	SEC24; protein transport protein SEC24	04141 Protein processing in endoplasmic reticulum	B 09123 Folding, sorting and degradation	A09120 Genetic Information Processing
scaffold207|size26727	g317.t1	K01648	ACLY; ATP citrate (pro-S)-lyase [EC:2.3.3.8]	00020 Citrate cycle (TCA cycle)	B 09101 Carbohydrate metabolism	A09100 Metabolism
scaffold207|size26727	g317.t1	K01648	ACLY; ATP citrate (pro-S)-lyase [EC:2.3.3.8]	04147 Exosome	B 09183 Protein families: signaling and cellular processes	A09180 Brite Hierarchies
scaffold6|size42095	g319.t1	K22804	SMC6; structural maintenance of chromosomes protein 6	03400 DNA repair and recombination proteins	B 09182 Protein families: genetic information processing	A09180 Brite Hierarchies
scaffold6|size42095	g320.t1	K10268	FBXL2_20; F-box and leucine-rich repeat protein 2/20	04121 Ubiquitin system	B 09182 Protein families: genetic information processing	A09180 Brite Hierarchies
scaffold213|size26613	g323.t1	K09835	crtISO; prolycopene isomerase [EC:5.2.1.13]	00906 Carotenoid biosynthesis	B 09109 Metabolism of terpenoids and polyketides	A09100 Metabolism
scaffold216|size26576	g326.t1	K01184	E3.2.1.15; polygalacturonase [EC:3.2.1.15]	00040 Pentose and glucuronate interconversions	B 09101 Carbohydrate metabolism	A09100 Metabolism
scaffold71|size31073	g332.t1	K03798	ftsH; cell division protease FtsH [EC:3.4.24.-]	03110 Chaperones and folding catalysts	B 09182 Protein families: genetic information processing	A09180 Brite Hierarchies
scaffold71|size31073	g332.t1	K03798	ftsH; cell division protease FtsH [EC:3.4.24.-]	01002 Peptidases	B 09181 Protein families: metabolism	A09180 Brite Hierarchies
scaffold71|size31073	g333.t1	K15235	JOSD; josephin [EC:3.4.19.12]	04121 Ubiquitin system	B 09182 Protein families: genetic information processing	A09180 Brite Hierarchies
scaffold71|size31073	g333.t1	K15235	JOSD; josephin [EC:3.4.19.12]	01002 Peptidases	B 09181 Protein families: metabolism	A09180 Brite Hierarchies
scaffold223|size26453	g334.t1	K21842	EFR3; protein EFR3	04131 Membrane trafficking	B 09182 Protein families: genetic information processing	A09180 Brite Hierarchies
scaffold223|size26453	g336.t1	K22531	ATAD2; ATPase family AAA domain-containing protein 2 [EC:3.6.1.-]	99980 Enzymes with EC numbers	B 09191 Unclassified: metabolism	A09190 Not Included in Pathway or Brite
scaffold233|size26194	g345.t1	K06127	COQ5; 2-methoxy-6-polyprenyl-1,4-benzoquinol methylase [EC:2.1.1.201]	00130 Ubiquinone and other terpenoid-quinone biosynthesis	B 09108 Metabolism of cofactors and vitamins	A09100 Metabolism
scaffold242|size25989	g351.t1	K11584	PPP2R5; serine/threonine-protein phosphatase 2A regulatory subunit B'	03015 mRNA surveillance pathway	B 09122 Translation	A09120 Genetic Information Processing
scaffold242|size25989	g351.t1	K11584	PPP2R5; serine/threonine-protein phosphatase 2A regulatory subunit B'	01009 Protein phosphatases and associated proteins	B 09181 Protein families: metabolism	A09180 Brite Hierarchies
scaffold242|size25989	g351.t1	K11584	PPP2R5; serine/threonine-protein phosphatase 2A regulatory subunit B'	03036 Chromosome and associated proteins	B 09182 Protein families: genetic information processing	A09180 Brite Hierarchies
scaffold245|size25975	g355.t1	K02965	RP-S19; small subunit ribosomal protein S19	03010 Ribosome	B 09122 Translation	A09120 Genetic Information Processing
scaffold245|size25975	g355.t1	K02965	RP-S19; small subunit ribosomal protein S19	03011 Ribosome	B 09182 Protein families: genetic information processing	A09180 Brite Hierarchies
scaffold245|size25975	g356.t1	K08657	TASP1; taspase, threonine aspartase, 1 [EC:3.4.25.-]	01002 Peptidases	B 09181 Protein families: metabolism	A09180 Brite Hierarchies
scaffold220|size26486	g360.t1	K03687	GRPE; molecular chaperone GrpE	03110 Chaperones and folding catalysts	B 09182 Protein families: genetic information processing	A09180 Brite Hierarchies
scaffold220|size26486	g360.t1	K03687	GRPE; molecular chaperone GrpE	03029 Mitochondrial biogenesis	B 09182 Protein families: genetic information processing	A09180 Brite Hierarchies
scaffold220|size26486	g361.t1	K00600	glyA; glycine hydroxymethyltransferase [EC:2.1.2.1]	00630 Glyoxylate and dicarboxylate metabolism	B 09101 Carbohydrate metabolism	A09100 Metabolism
scaffold220|size26486	g361.t1	K00600	glyA; glycine hydroxymethyltransferase [EC:2.1.2.1]	00260 Glycine, serine and threonine metabolism	B 09105 Amino acid metabolism	A09100 Metabolism
scaffold220|size26486	g361.t1	K00600	glyA; glycine hydroxymethyltransferase [EC:2.1.2.1]	00460 Cyanoamino acid metabolism	B 09106 Metabolism of other amino acids	A09100 Metabolism
scaffold220|size26486	g361.t1	K00600	glyA; glycine hydroxymethyltransferase [EC:2.1.2.1]	00670 One carbon pool by folate	B 09108 Metabolism of cofactors and vitamins	A09100 Metabolism
scaffold251|size25846	g365.t1	K11462	EED; polycomb protein EED	03036 Chromosome and associated proteins	B 09182 Protein families: genetic information processing	A09180 Brite Hierarchies
scaffold255|size25773	g369.t1	K11375	ELP4; elongator complex protein 4	03036 Chromosome and associated proteins	B 09182 Protein families: genetic information processing	A09180 Brite Hierarchies
scaffold255|size25773	g369.t1	K11375	ELP4; elongator complex protein 4	03016 Transfer RNA biogenesis	B 09182 Protein families: genetic information processing	A09180 Brite Hierarchies
scaffold255|size25773	g371.t1	K02952	RP-S13; small subunit ribosomal protein S13	03011 Ribosome	B 09182 Protein families: genetic information processing	A09180 Brite Hierarchies
scaffold255|size25773	g371.t1	K02952	RP-S13; small subunit ribosomal protein S13	03010 Ribosome	B 09122 Translation	A09120 Genetic Information Processing
scaffold75|size30665	g376.t1	K05236	COPA; coatomer subunit alpha	04147 Exosome	B 09183 Protein families: signaling and cellular processes	A09180 Brite Hierarchies
scaffold75|size30665	g376.t1	K05236	COPA; coatomer subunit alpha	04131 Membrane trafficking	B 09182 Protein families: genetic information processing	A09180 Brite Hierarchies
scaffold258|size25753	g380.t1	K15289	SLC35F5; solute carrier family 35, member F5	02000 Transporters	B 09183 Protein families: signaling and cellular processes	A09180 Brite Hierarchies
scaffold258|size25753	g381.t1	K03715	MGD; 1,2-diacylglycerol 3-beta-galactosyltransferase [EC:2.4.1.46]	00561 Glycerolipid metabolism	B 09103 Lipid metabolism	A09100 Metabolism
scaffold258|size25753	g381.t1	K03715	MGD; 1,2-diacylglycerol 3-beta-galactosyltransferase [EC:2.4.1.46]	01003 Glycosyltransferases	B 09181 Protein families: metabolism	A09180 Brite Hierarchies
scaffold260|size25739	g382.t1	K09422	MYBP; transcription factor MYB, plant	03000 Transcription factors	B 09182 Protein families: genetic information processing	A09180 Brite Hierarchies
scaffold266|size25611	g388.t1	K10357	MYO5; myosin V	04812 Cytoskeleton proteins	B 09183 Protein families: signaling and cellular processes	A09180 Brite Hierarchies
scaffold266|size25611	g388.t1	K10357	MYO5; myosin V	03019 Messenger RNA biogenesis	B 09182 Protein families: genetic information processing	A09180 Brite Hierarchies
scaffold266|size25611	g388.t1	K10357	MYO5; myosin V	03029 Mitochondrial biogenesis	B 09182 Protein families: genetic information processing	A09180 Brite Hierarchies
scaffold266|size25611	g388.t1	K10357	MYO5; myosin V	04131 Membrane trafficking	B 09182 Protein families: genetic information processing	A09180 Brite Hierarchies
scaffold270|size25586	g393.t1	K14544	UTP22; U3 small nucleolar RNA-associated protein 22	03008 Ribosome biogenesis in eukaryotes	B 09122 Translation	A09120 Genetic Information Processing
scaffold270|size25586	g393.t1	K14544	UTP22; U3 small nucleolar RNA-associated protein 22	03009 Ribosome biogenesis	B 09182 Protein families: genetic information processing	A09180 Brite Hierarchies
scaffold274|size25541	g394.t1	K09122	K09122; uncharacterized protein	99997 Function unknown	B 09194 Poorly characterized	A09190 Not Included in Pathway or Brite
scaffold248|size25909	g400.t1	K17686	copA; Cu+-exporting ATPase [EC:3.6.3.54]	04016 MAPK signaling pathway - plant	B 09132 Signal transduction	A09130 Environmental Information Processing
scaffold278|size25497	g401.t1	K07203	MTOR; serine/threonine-protein kinase mTOR [EC:2.7.11.1]	01001 Protein kinases	B 09181 Protein families: metabolism	A09180 Brite Hierarchies
scaffold278|size25497	g401.t1	K07203	MTOR; serine/threonine-protein kinase mTOR [EC:2.7.11.1]	04131 Membrane trafficking	B 09182 Protein families: genetic information processing	A09180 Brite Hierarchies
scaffold278|size25497	g401.t1	K07203	MTOR; serine/threonine-protein kinase mTOR [EC:2.7.11.1]	04136 Autophagy - other	B 09141 Transport and catabolism	A09140 Cellular Processes
scaffold288|size25318	g409.t1	K14505	CYCD3; cyclin D3, plant	04075 Plant hormone signal transduction	B 09132 Signal transduction	A09130 Environmental Information Processing
scaffold289|size25310	g410.t1	K13448	CML; calcium-binding protein CML	04626 Plant-pathogen interaction	B 09159 Environmental adaptation	A09150 Organismal Systems
scaffold292|size25248	g414.t1	K04487	iscS; cysteine desulfurase [EC:2.8.1.7]	04122 Sulfur relay system	B 09123 Folding, sorting and degradation	A09120 Genetic Information Processing
scaffold292|size25248	g414.t1	K04487	iscS; cysteine desulfurase [EC:2.8.1.7]	03029 Mitochondrial biogenesis	B 09182 Protein families: genetic information processing	A09180 Brite Hierarchies
scaffold292|size25248	g414.t1	K04487	iscS; cysteine desulfurase [EC:2.8.1.7]	00730 Thiamine metabolism	B 09108 Metabolism of cofactors and vitamins	A09100 Metabolism
scaffold292|size25248	g414.t1	K04487	iscS; cysteine desulfurase [EC:2.8.1.7]	03016 Transfer RNA biogenesis	B 09182 Protein families: genetic information processing	A09180 Brite Hierarchies
scaffold292|size25248	g414.t1	K04487	iscS; cysteine desulfurase [EC:2.8.1.7]	02048 Prokaryotic defense system	B 09183 Protein families: signaling and cellular processes	A09180 Brite Hierarchies
scaffold273|size25554	g419.t1	K03549	kup; KUP system potassium uptake protein	02000 Transporters	B 09183 Protein families: signaling and cellular processes	A09180 Brite Hierarchies
scaffold300|size25114	g422.t1	K13024	PPIP5K; inositol-hexakisphosphate/diphosphoinositol-pentakisphosphate 1-kinase [EC:2.7.4.24]	04070 Phosphatidylinositol signaling system	B 09132 Signal transduction	A09130 Environmental Information Processing
scaffold299|size25122	g427.t1	K01892	HARS; histidyl-tRNA synthetase [EC:6.1.1.21]	01007 Amino acid related enzymes	B 09181 Protein families: metabolism	A09180 Brite Hierarchies
scaffold299|size25122	g427.t1	K01892	HARS; histidyl-tRNA synthetase [EC:6.1.1.21]	00970 Aminoacyl-tRNA biosynthesis	B 09122 Translation	A09120 Genetic Information Processing
scaffold299|size25122	g427.t1	K01892	HARS; histidyl-tRNA synthetase [EC:6.1.1.21]	03016 Transfer RNA biogenesis	B 09182 Protein families: genetic information processing	A09180 Brite Hierarchies
scaffold311|size25010	g434.t1	K05749	CYFIP; cytoplasmic FMR1 interacting protein	03019 Messenger RNA biogenesis	B 09182 Protein families: genetic information processing	A09180 Brite Hierarchies
scaffold311|size25010	g434.t1	K05749	CYFIP; cytoplasmic FMR1 interacting protein	03013 RNA transport	B 09122 Translation	A09120 Genetic Information Processing
scaffold311|size25010	g435.t1	K05749	CYFIP; cytoplasmic FMR1 interacting protein	03019 Messenger RNA biogenesis	B 09182 Protein families: genetic information processing	A09180 Brite Hierarchies
scaffold311|size25010	g435.t1	K05749	CYFIP; cytoplasmic FMR1 interacting protein	03013 RNA transport	B 09122 Translation	A09120 Genetic Information Processing
scaffold315|size24926	g441.t1	K10706	SETX; senataxin [EC:3.6.4.-]	03021 Transcription machinery	B 09182 Protein families: genetic information processing	A09180 Brite Hierarchies
scaffold317|size24901	g445.t1	K08736	MSH3; DNA mismatch repair protein MSH3	03400 DNA repair and recombination proteins	B 09182 Protein families: genetic information processing	A09180 Brite Hierarchies
scaffold317|size24901	g445.t1	K08736	MSH3; DNA mismatch repair protein MSH3	03430 Mismatch repair	B 09124 Replication and repair	A09120 Genetic Information Processing
scaffold318|size24872	g446.t1	K14484	IAA; auxin-responsive protein IAA	04075 Plant hormone signal transduction	B 09132 Signal transduction	A09130 Environmental Information Processing
scaffold310|size25014	g449.t1	K15425	PPP4R2; serine/threonine-protein phosphatase 4 regulatory subunit 2	03400 DNA repair and recombination proteins	B 09182 Protein families: genetic information processing	A09180 Brite Hierarchies
scaffold310|size25014	g449.t1	K15425	PPP4R2; serine/threonine-protein phosphatase 4 regulatory subunit 2	01009 Protein phosphatases and associated proteins	B 09181 Protein families: metabolism	A09180 Brite Hierarchies
scaffold310|size25014	g451.t1	K07977	ARF; Arf/Sar family, other	04031 GTP-binding proteins	B 09183 Protein families: signaling and cellular processes	A09180 Brite Hierarchies
scaffold310|size25014	g452.t1	K14290	XPO1; exportin-1	03019 Messenger RNA biogenesis	B 09182 Protein families: genetic information processing	A09180 Brite Hierarchies
scaffold310|size25014	g452.t1	K14290	XPO1; exportin-1	03008 Ribosome biogenesis in eukaryotes	B 09122 Translation	A09120 Genetic Information Processing
scaffold310|size25014	g452.t1	K14290	XPO1; exportin-1	03013 RNA transport	B 09122 Translation	A09120 Genetic Information Processing
scaffold310|size25014	g452.t1	K14290	XPO1; exportin-1	03009 Ribosome biogenesis	B 09182 Protein families: genetic information processing	A09180 Brite Hierarchies
scaffold310|size25014	g452.t1	K14290	XPO1; exportin-1	03016 Transfer RNA biogenesis	B 09182 Protein families: genetic information processing	A09180 Brite Hierarchies
scaffold310|size25014	g452.t1	K14290	XPO1; exportin-1	03036 Chromosome and associated proteins	B 09182 Protein families: genetic information processing	A09180 Brite Hierarchies
scaffold185|size27216	g453.t1	K14409	SMG7; protein SMG7	03019 Messenger RNA biogenesis	B 09182 Protein families: genetic information processing	A09180 Brite Hierarchies
scaffold185|size27216	g453.t1	K14409	SMG7; protein SMG7	03015 mRNA surveillance pathway	B 09122 Translation	A09120 Genetic Information Processing
scaffold323|size24813	g458.t1	K05658	ABCB1; ATP-binding cassette, subfamily B (MDR/TAP), member 1 [EC:3.6.3.44]	02000 Transporters	B 09183 Protein families: signaling and cellular processes	A09180 Brite Hierarchies
scaffold323|size24813	g458.t1	K05658	ABCB1; ATP-binding cassette, subfamily B (MDR/TAP), member 1 [EC:3.6.3.44]	04147 Exosome	B 09183 Protein families: signaling and cellular processes	A09180 Brite Hierarchies
scaffold323|size24813	g458.t1	K05658	ABCB1; ATP-binding cassette, subfamily B (MDR/TAP), member 1 [EC:3.6.3.44]	04090 CD molecules	B 09183 Protein families: signaling and cellular processes	A09180 Brite Hierarchies
scaffold323|size24813	g458.t1	K05658	ABCB1; ATP-binding cassette, subfamily B (MDR/TAP), member 1 [EC:3.6.3.44]	02010 ABC transporters	B 09131 Membrane transport	A09130 Environmental Information Processing
scaffold328|size24726	g460.t1	K15455	DPH3; diphthamide biosynthesis protein 3	03012 Translation factors	B 09182 Protein families: genetic information processing	A09180 Brite Hierarchies
scaffold328|size24726	g460.t1	K15455	DPH3; diphthamide biosynthesis protein 3	03016 Transfer RNA biogenesis	B 09182 Protein families: genetic information processing	A09180 Brite Hierarchies
scaffold328|size24726	g461.t1	K08873	SMG1; serine/threonine-protein kinase SMG1 [EC:2.7.11.1]	03019 Messenger RNA biogenesis	B 09182 Protein families: genetic information processing	A09180 Brite Hierarchies
scaffold328|size24726	g461.t1	K08873	SMG1; serine/threonine-protein kinase SMG1 [EC:2.7.11.1]	03015 mRNA surveillance pathway	B 09122 Translation	A09120 Genetic Information Processing
scaffold328|size24726	g461.t1	K08873	SMG1; serine/threonine-protein kinase SMG1 [EC:2.7.11.1]	01001 Protein kinases	B 09181 Protein families: metabolism	A09180 Brite Hierarchies
scaffold327|size24754	g462.t1	K09646	SCPEP1; serine carboxypeptidase 1 [EC:3.4.16.-]	01002 Peptidases	B 09181 Protein families: metabolism	A09180 Brite Hierarchies
scaffold329|size24724	g465.t1	K14440	SMARCAL1; SWI/SNF-related matrix-associated actin-dependent regulator of chromatin subfamily A-like protein 1 [EC:3.6.4.12]	03036 Chromosome and associated proteins	B 09182 Protein families: genetic information processing	A09180 Brite Hierarchies
scaffold329|size24724	g466.t1	K22849	DGAT3; diacylglycerol O-acyltransferase 3, plant [EC:2.3.1.20]	00561 Glycerolipid metabolism	B 09103 Lipid metabolism	A09100 Metabolism
scaffold314|size24947	g469.t1	K01814	hisA; phosphoribosylformimino-5-aminoimidazole carboxamide ribotide isomerase [EC:5.3.1.16]	00340 Histidine metabolism	B 09105 Amino acid metabolism	A09100 Metabolism
scaffold314|size24947	g471.t1	K08770	UBC; ubiquitin C	04121 Ubiquitin system	B 09182 Protein families: genetic information processing	A09180 Brite Hierarchies
scaffold333|size24648	g472.t1	K20177	VPS3; vacuolar protein sorting-associated protein 3	04131 Membrane trafficking	B 09182 Protein families: genetic information processing	A09180 Brite Hierarchies
scaffold333|size24648	g473.t1	K20177	VPS3; vacuolar protein sorting-associated protein 3	04131 Membrane trafficking	B 09182 Protein families: genetic information processing	A09180 Brite Hierarchies
scaffold344|size24521	g486.t1	K17279	REEP5_6; receptor expression-enhancing protein 5/6	04147 Exosome	B 09183 Protein families: signaling and cellular processes	A09180 Brite Hierarchies
scaffold344|size24521	g487.t1	K09060	GBF; plant G-box-binding factor	03000 Transcription factors	B 09182 Protein families: genetic information processing	A09180 Brite Hierarchies
scaffold349|size24484	g494.t1	K13126	PABPC; polyadenylate-binding protein	03015 mRNA surveillance pathway	B 09122 Translation	A09120 Genetic Information Processing
scaffold349|size24484	g494.t1	K13126	PABPC; polyadenylate-binding protein	03013 RNA transport	B 09122 Translation	A09120 Genetic Information Processing
scaffold349|size24484	g494.t1	K13126	PABPC; polyadenylate-binding protein	03019 Messenger RNA biogenesis	B 09182 Protein families: genetic information processing	A09180 Brite Hierarchies
scaffold349|size24484	g494.t1	K13126	PABPC; polyadenylate-binding protein	03018 RNA degradation	B 09123 Folding, sorting and degradation	A09120 Genetic Information Processing
scaffold349|size24484	g494.t1	K13126	PABPC; polyadenylate-binding protein	03041 Spliceosome	B 09182 Protein families: genetic information processing	A09180 Brite Hierarchies
scaffold356|size24399	g496.t1	K20870	IRX10; putative beta-1,4-xylosyltransferase IRX10 [EC:2.4.2.-]	01003 Glycosyltransferases	B 09181 Protein families: metabolism	A09180 Brite Hierarchies
scaffold358|size24381	g499.t1	K10088	OS9; protein OS-9	04141 Protein processing in endoplasmic reticulum	B 09123 Folding, sorting and degradation	A09120 Genetic Information Processing
scaffold358|size24381	g499.t1	K10088	OS9; protein OS-9	04091 Lectins	B 09183 Protein families: signaling and cellular processes	A09180 Brite Hierarchies
scaffold361|size24370	g503.t1	K09510	DNAJB4; DnaJ homolog subfamily B member 4	03110 Chaperones and folding catalysts	B 09182 Protein families: genetic information processing	A09180 Brite Hierarchies
scaffold362|size24368	g508.t1	K13667	RUMI; protein glucosyltransferase [EC:2.4.1.-]	01003 Glycosyltransferases	B 09181 Protein families: metabolism	A09180 Brite Hierarchies
scaffold362|size24368	g508.t1	K13667	RUMI; protein glucosyltransferase [EC:2.4.1.-]	00514 Other types of O-glycan biosynthesis	B 09107 Glycan biosynthesis and metabolism	A09100 Metabolism
scaffold369|size24284	g511.t1	K14442	DHX36; ATP-dependent RNA helicase DHX36 [EC:3.6.4.13]	03018 RNA degradation	B 09123 Folding, sorting and degradation	A09120 Genetic Information Processing
scaffold369|size24284	g511.t1	K14442	DHX36; ATP-dependent RNA helicase DHX36 [EC:3.6.4.13]	03019 Messenger RNA biogenesis	B 09182 Protein families: genetic information processing	A09180 Brite Hierarchies
scaffold369|size24284	g512.t1	K08496	GOSR2; golgi SNAP receptor complex member 2	04131 Membrane trafficking	B 09182 Protein families: genetic information processing	A09180 Brite Hierarchies
scaffold369|size24284	g512.t1	K08496	GOSR2; golgi SNAP receptor complex member 2	04130 SNARE interactions in vesicular transport	B 09123 Folding, sorting and degradation	A09120 Genetic Information Processing
scaffold373|size24228	g514.t1	K01897	ACSL; long-chain acyl-CoA synthetase [EC:6.2.1.3]	04146 Peroxisome	B 09141 Transport and catabolism	A09140 Cellular Processes
scaffold373|size24228	g514.t1	K01897	ACSL; long-chain acyl-CoA synthetase [EC:6.2.1.3]	01004 Lipid biosynthesis proteins	B 09181 Protein families: metabolism	A09180 Brite Hierarchies
scaffold373|size24228	g514.t1	K01897	ACSL; long-chain acyl-CoA synthetase [EC:6.2.1.3]	00071 Fatty acid degradation	B 09103 Lipid metabolism	A09100 Metabolism
scaffold373|size24228	g514.t1	K01897	ACSL; long-chain acyl-CoA synthetase [EC:6.2.1.3]	04147 Exosome	B 09183 Protein families: signaling and cellular processes	A09180 Brite Hierarchies
scaffold373|size24228	g514.t1	K01897	ACSL; long-chain acyl-CoA synthetase [EC:6.2.1.3]	00061 Fatty acid biosynthesis	B 09103 Lipid metabolism	A09100 Metabolism
scaffold243|size25983	g516.t1	K10357	MYO5; myosin V	04812 Cytoskeleton proteins	B 09183 Protein families: signaling and cellular processes	A09180 Brite Hierarchies
scaffold243|size25983	g516.t1	K10357	MYO5; myosin V	03019 Messenger RNA biogenesis	B 09182 Protein families: genetic information processing	A09180 Brite Hierarchies
scaffold243|size25983	g516.t1	K10357	MYO5; myosin V	03029 Mitochondrial biogenesis	B 09182 Protein families: genetic information processing	A09180 Brite Hierarchies
scaffold243|size25983	g516.t1	K10357	MYO5; myosin V	04131 Membrane trafficking	B 09182 Protein families: genetic information processing	A09180 Brite Hierarchies
scaffold376|size24179	g517.t1	K13464	JAZ; jasmonate ZIM domain-containing protein	04075 Plant hormone signal transduction	B 09132 Signal transduction	A09130 Environmental Information Processing
scaffold376|size24179	g518.t1	K13201	TIA1; nucleolysin TIA-1/TIAR	03041 Spliceosome	B 09182 Protein families: genetic information processing	A09180 Brite Hierarchies
scaffold376|size24179	g518.t1	K13201	TIA1; nucleolysin TIA-1/TIAR	03019 Messenger RNA biogenesis	B 09182 Protein families: genetic information processing	A09180 Brite Hierarchies
scaffold368|size24289	g526.t1	K14964	ASH2; Set1/Ash2 histone methyltransferase complex subunit ASH2	03036 Chromosome and associated proteins	B 09182 Protein families: genetic information processing	A09180 Brite Hierarchies
scaffold386|size23988	g531.t1	K01714	dapA; 4-hydroxy-tetrahydrodipicolinate synthase [EC:4.3.3.7]	00300 Lysine biosynthesis	B 09105 Amino acid metabolism	A09100 Metabolism
scaffold386|size23988	g531.t1	K01714	dapA; 4-hydroxy-tetrahydrodipicolinate synthase [EC:4.3.3.7]	00261 Monobactam biosynthesis	B 09110 Biosynthesis of other secondary metabolites	A09100 Metabolism
scaffold390|size23909	g534.t1	K00052	leuB; 3-isopropylmalate dehydrogenase [EC:1.1.1.85]	00660 C5-Branched dibasic acid metabolism	B 09101 Carbohydrate metabolism	A09100 Metabolism
scaffold390|size23909	g534.t1	K00052	leuB; 3-isopropylmalate dehydrogenase [EC:1.1.1.85]	00290 Valine, leucine and isoleucine biosynthesis	B 09105 Amino acid metabolism	A09100 Metabolism
scaffold276|size25526	g535.t1	K20717	YDA; mitogen-activated protein kinase kinase kinase YODA [EC:2.7.11.25]	01001 Protein kinases	B 09181 Protein families: metabolism	A09180 Brite Hierarchies
scaffold276|size25526	g535.t1	K20717	YDA; mitogen-activated protein kinase kinase kinase YODA [EC:2.7.11.25]	04016 MAPK signaling pathway - plant	B 09132 Signal transduction	A09130 Environmental Information Processing
scaffold392|size23865	g536.t1	K19327	ANO10; anoctamin-10	04040 Ion channels	B 09183 Protein families: signaling and cellular processes	A09180 Brite Hierarchies
scaffold392|size23865	g538.t1	K02903	RP-L28e; large subunit ribosomal protein L28e	03011 Ribosome	B 09182 Protein families: genetic information processing	A09180 Brite Hierarchies
scaffold392|size23865	g538.t1	K02903	RP-L28e; large subunit ribosomal protein L28e	03010 Ribosome	B 09122 Translation	A09120 Genetic Information Processing
scaffold388|size23954	g540.t1	K20606	ANP1; mitogen-activated protein kinase kinase kinase ANP1 [EC:2.7.11.25]	01001 Protein kinases	B 09181 Protein families: metabolism	A09180 Brite Hierarchies
scaffold388|size23954	g540.t1	K20606	ANP1; mitogen-activated protein kinase kinase kinase ANP1 [EC:2.7.11.25]	04016 MAPK signaling pathway - plant	B 09132 Signal transduction	A09130 Environmental Information Processing
scaffold388|size23954	g541.t1	K01262	pepP; Xaa-Pro aminopeptidase [EC:3.4.11.9]	01002 Peptidases	B 09181 Protein families: metabolism	A09180 Brite Hierarchies
scaffold393|size23843	g543.t1	K06677	YCS4; condensin complex subunit 1	03036 Chromosome and associated proteins	B 09182 Protein families: genetic information processing	A09180 Brite Hierarchies
scaffold396|size23805	g546.t1	K08869	ADCK; aarF domain-containing kinase	01001 Protein kinases	B 09181 Protein families: metabolism	A09180 Brite Hierarchies
scaffold404|size23741	g559.t1	K13648	GAUT; alpha-1,4-galacturonosyltransferase [EC:2.4.1.43]	01003 Glycosyltransferases	B 09181 Protein families: metabolism	A09180 Brite Hierarchies
scaffold404|size23741	g559.t1	K13648	GAUT; alpha-1,4-galacturonosyltransferase [EC:2.4.1.43]	00520 Amino sugar and nucleotide sugar metabolism	B 09101 Carbohydrate metabolism	A09100 Metabolism
scaffold407|size23708	g562.t1	K10400	KIF15; kinesin family member 15	04812 Cytoskeleton proteins	B 09183 Protein families: signaling and cellular processes	A09180 Brite Hierarchies
scaffold410|size23684	g566.t1	K00430	E1.11.1.7; peroxidase [EC:1.11.1.7]	00940 Phenylpropanoid biosynthesis	B 09110 Biosynthesis of other secondary metabolites	A09100 Metabolism
scaffold410|size23684	g567.t1	K11273	DDX11; chromosome transmission fidelity protein 1 [EC:3.6.4.13]	03036 Chromosome and associated proteins	B 09182 Protein families: genetic information processing	A09180 Brite Hierarchies
scaffold410|size23684	g568.t1	K02922	RP-L37e; large subunit ribosomal protein L37e	03011 Ribosome	B 09182 Protein families: genetic information processing	A09180 Brite Hierarchies
scaffold410|size23684	g568.t1	K02922	RP-L37e; large subunit ribosomal protein L37e	03010 Ribosome	B 09122 Translation	A09120 Genetic Information Processing
scaffold410|size23684	g569.t1	K17925	SNX13; sorting nexin-13	99992 Structural proteins	B 09193 Unclassified: signaling and cellular processes	A09190 Not Included in Pathway or Brite
scaffold411|size23679	g570.t1	K20474	RINT1; RAD50-interacting protein 1	04131 Membrane trafficking	B 09182 Protein families: genetic information processing	A09180 Brite Hierarchies
scaffold414|size23654	g573.t1	K17506	PPM1L; protein phosphatase 1L [EC:3.1.3.16]	01009 Protein phosphatases and associated proteins	B 09181 Protein families: metabolism	A09180 Brite Hierarchies
scaffold240|size26018	g583.t1	K02180	BUB3; cell cycle arrest protein BUB3	03041 Spliceosome	B 09182 Protein families: genetic information processing	A09180 Brite Hierarchies
scaffold240|size26018	g583.t1	K02180	BUB3; cell cycle arrest protein BUB3	03036 Chromosome and associated proteins	B 09182 Protein families: genetic information processing	A09180 Brite Hierarchies
scaffold423|size23539	g587.t1	K05387	GRIP; glutamate receptor, ionotropic, plant	04040 Ion channels	B 09183 Protein families: signaling and cellular processes	A09180 Brite Hierarchies
scaffold429|size23477	g597.t1	K15634	gpmB; probable phosphoglycerate mutase [EC:5.4.2.12]	00010 Glycolysis / Gluconeogenesis	B 09101 Carbohydrate metabolism	A09100 Metabolism
scaffold429|size23477	g597.t1	K15634	gpmB; probable phosphoglycerate mutase [EC:5.4.2.12]	00260 Glycine, serine and threonine metabolism	B 09105 Amino acid metabolism	A09100 Metabolism
scaffold424|size23535	g601.t1	K10772	APEX2; AP endonuclease 2 [EC:4.2.99.18]	03410 Base excision repair	B 09124 Replication and repair	A09120 Genetic Information Processing
scaffold424|size23535	g601.t1	K10772	APEX2; AP endonuclease 2 [EC:4.2.99.18]	03400 DNA repair and recombination proteins	B 09182 Protein families: genetic information processing	A09180 Brite Hierarchies
scaffold446|size23308	g608.t1	K03130	TAF5; transcription initiation factor TFIID subunit 5	03021 Transcription machinery	B 09182 Protein families: genetic information processing	A09180 Brite Hierarchies
scaffold446|size23308	g608.t1	K03130	TAF5; transcription initiation factor TFIID subunit 5	03036 Chromosome and associated proteins	B 09182 Protein families: genetic information processing	A09180 Brite Hierarchies
scaffold446|size23308	g608.t1	K03130	TAF5; transcription initiation factor TFIID subunit 5	03022 Basal transcription factors	B 09121 Transcription	A09120 Genetic Information Processing
scaffold447|size23307	g610.t1	K01728	pel; pectate lyase [EC:4.2.2.2]	00040 Pentose and glucuronate interconversions	B 09101 Carbohydrate metabolism	A09100 Metabolism
scaffold457|size23171	g615.t1	K01490	AMPD; AMP deaminase [EC:3.5.4.6]	00230 Purine metabolism	B 09104 Nucleotide metabolism	A09100 Metabolism
scaffold459|size23160	g617.t1	K00419	QCR9; ubiquinol-cytochrome c reductase subunit 9	00190 Oxidative phosphorylation	B 09102 Energy metabolism	A09100 Metabolism
scaffold459|size23160	g618.t1	K22072	ISCA2; iron-sulfur cluster assembly 2	03029 Mitochondrial biogenesis	B 09182 Protein families: genetic information processing	A09180 Brite Hierarchies
scaffold459|size23160	g619.t1	K00621	GNPNAT1; glucosamine-phosphate N-acetyltransferase [EC:2.3.1.4]	00520 Amino sugar and nucleotide sugar metabolism	B 09101 Carbohydrate metabolism	A09100 Metabolism
scaffold451|size23278	g628.t1	K10756	RFC3_5; replication factor C subunit 3/5	03400 DNA repair and recombination proteins	B 09182 Protein families: genetic information processing	A09180 Brite Hierarchies
scaffold451|size23278	g628.t1	K10756	RFC3_5; replication factor C subunit 3/5	03030 DNA replication	B 09124 Replication and repair	A09120 Genetic Information Processing
scaffold451|size23278	g628.t1	K10756	RFC3_5; replication factor C subunit 3/5	03032 DNA replication proteins	B 09182 Protein families: genetic information processing	A09180 Brite Hierarchies
scaffold451|size23278	g628.t1	K10756	RFC3_5; replication factor C subunit 3/5	03430 Mismatch repair	B 09124 Replication and repair	A09120 Genetic Information Processing
scaffold451|size23278	g628.t1	K10756	RFC3_5; replication factor C subunit 3/5	03036 Chromosome and associated proteins	B 09182 Protein families: genetic information processing	A09180 Brite Hierarchies
scaffold451|size23278	g628.t1	K10756	RFC3_5; replication factor C subunit 3/5	03420 Nucleotide excision repair	B 09124 Replication and repair	A09120 Genetic Information Processing
scaffold451|size23278	g629.t1	K01507	ppa; inorganic pyrophosphatase [EC:3.6.1.1]	00190 Oxidative phosphorylation	B 09102 Energy metabolism	A09100 Metabolism
scaffold451|size23278	g630.t1	K01726	GAMMACA; gamma-carbonic anhydrase [EC:4.2.1.-]	99980 Enzymes with EC numbers	B 09191 Unclassified: metabolism	A09190 Not Included in Pathway or Brite
scaffold469|size23028	g634.t1	K22913	FIG4; phosphatidylinositol 3,5-bisphosphate 5-phosphatase [EC:3.1.3.-]	00562 Inositol phosphate metabolism	B 09101 Carbohydrate metabolism	A09100 Metabolism
scaffold481|size22900	g642.t1	K14638	SLC15A3_4; solute carrier family 15 (peptide/histidine transporter), member 3/4	02000 Transporters	B 09183 Protein families: signaling and cellular processes	A09180 Brite Hierarchies
scaffold481|size22900	g643.t1	K05288	PIGO; phosphatidylinositol glycan, class O	00563 Glycosylphosphatidylinositol (GPI)-anchor biosynthesis	B 09107 Glycan biosynthesis and metabolism	A09100 Metabolism
scaffold482|size22898	g646.t1	K15601	KDM3; lysine-specific demethylase 3 [EC:1.14.11.-]	03036 Chromosome and associated proteins	B 09182 Protein families: genetic information processing	A09180 Brite Hierarchies
scaffold482|size22898	g647.t1	K14810	DDX56; ATP-dependent RNA helicase DDX56/DBP9 [EC:3.6.4.13]	03009 Ribosome biogenesis	B 09182 Protein families: genetic information processing	A09180 Brite Hierarchies
scaffold486|size22864	g649.t1	K16054	DEP1; methylthioribulose 1-phosphate dehydratase / enolase-phosphatase E1 [EC:4.2.1.109 3.1.3.77]	00270 Cysteine and methionine metabolism	B 09105 Amino acid metabolism	A09100 Metabolism
scaffold492|size22831	g652.t1	K01530	E3.6.3.1; phospholipid-translocating ATPase [EC:3.6.3.1]	99980 Enzymes with EC numbers	B 09191 Unclassified: metabolism	A09190 Not Included in Pathway or Brite
scaffold492|size22831	g654.t1	K10695	RNF1_2; E3 ubiquitin-protein ligase RNF1/2 [EC:2.3.2.27]	04121 Ubiquitin system	B 09182 Protein families: genetic information processing	A09180 Brite Hierarchies
scaffold492|size22831	g654.t1	K10695	RNF1_2; E3 ubiquitin-protein ligase RNF1/2 [EC:2.3.2.27]	03036 Chromosome and associated proteins	B 09182 Protein families: genetic information processing	A09180 Brite Hierarchies
scaffold494|size22826	g655.t1	K11324	DMAP1; DNA methyltransferase 1-associated protein 1	03036 Chromosome and associated proteins	B 09182 Protein families: genetic information processing	A09180 Brite Hierarchies
scaffold494|size22826	g656.t1	K22074	NFU1; NFU1 iron-sulfur cluster scaffold homolog, mitochondrial	03029 Mitochondrial biogenesis	B 09182 Protein families: genetic information processing	A09180 Brite Hierarchies
scaffold497|size22806	g658.t1	K13422	MYC2; transcription factor MYC2	04016 MAPK signaling pathway - plant	B 09132 Signal transduction	A09130 Environmental Information Processing
scaffold497|size22806	g658.t1	K13422	MYC2; transcription factor MYC2	03000 Transcription factors	B 09182 Protein families: genetic information processing	A09180 Brite Hierarchies
scaffold497|size22806	g658.t1	K13422	MYC2; transcription factor MYC2	04075 Plant hormone signal transduction	B 09132 Signal transduction	A09130 Environmental Information Processing
scaffold391|size23906	g664.t1	K10357	MYO5; myosin V	04812 Cytoskeleton proteins	B 09183 Protein families: signaling and cellular processes	A09180 Brite Hierarchies
scaffold391|size23906	g664.t1	K10357	MYO5; myosin V	03019 Messenger RNA biogenesis	B 09182 Protein families: genetic information processing	A09180 Brite Hierarchies
scaffold391|size23906	g664.t1	K10357	MYO5; myosin V	03029 Mitochondrial biogenesis	B 09182 Protein families: genetic information processing	A09180 Brite Hierarchies
scaffold391|size23906	g664.t1	K10357	MYO5; myosin V	04131 Membrane trafficking	B 09182 Protein families: genetic information processing	A09180 Brite Hierarchies
scaffold508|size22727	g666.t1	K10643	CNOT4; CCR4-NOT transcription complex subunit 4 [EC:2.3.2.27]	03018 RNA degradation	B 09123 Folding, sorting and degradation	A09120 Genetic Information Processing
scaffold508|size22727	g666.t1	K10643	CNOT4; CCR4-NOT transcription complex subunit 4 [EC:2.3.2.27]	03019 Messenger RNA biogenesis	B 09182 Protein families: genetic information processing	A09180 Brite Hierarchies
scaffold508|size22727	g666.t1	K10643	CNOT4; CCR4-NOT transcription complex subunit 4 [EC:2.3.2.27]	04121 Ubiquitin system	B 09182 Protein families: genetic information processing	A09180 Brite Hierarchies
scaffold514|size22678	g667.t1	K10395	KIF4_21_27; kinesin family member 4/21/27	04812 Cytoskeleton proteins	B 09183 Protein families: signaling and cellular processes	A09180 Brite Hierarchies
scaffold515|size22672	g669.t1	K17338	REEP1_2_3_4; receptor expression-enhancing protein 1/2/3/4	99992 Structural proteins	B 09193 Unclassified: signaling and cellular processes	A09190 Not Included in Pathway or Brite
scaffold518|size22641	g674.t1	K08737	MSH6; DNA mismatch repair protein MSH6	03430 Mismatch repair	B 09124 Replication and repair	A09120 Genetic Information Processing
scaffold518|size22641	g674.t1	K08737	MSH6; DNA mismatch repair protein MSH6	03400 DNA repair and recombination proteins	B 09182 Protein families: genetic information processing	A09180 Brite Hierarchies
scaffold519|size22637	g675.t1	K22390	ACP7; acid phosphatase type 7	99999 Others	B 09191 Unclassified: metabolism	A09190 Not Included in Pathway or Brite
scaffold519|size22637	g676.t1	K00688	PYG; glycogen phosphorylase [EC:2.4.1.1]	00500 Starch and sucrose metabolism	B 09101 Carbohydrate metabolism	A09100 Metabolism
scaffold521|size22623	g681.t1	K15040	VDAC2; voltage-dependent anion channel protein 2	04040 Ion channels	B 09183 Protein families: signaling and cellular processes	A09180 Brite Hierarchies
scaffold521|size22623	g681.t1	K15040	VDAC2; voltage-dependent anion channel protein 2	03029 Mitochondrial biogenesis	B 09182 Protein families: genetic information processing	A09180 Brite Hierarchies
scaffold522|size22622	g683.t1	K15398	CYP86A4S; fatty acid omega-hydroxylase [EC:1.14.-.-]	00199 Cytochrome P450	B 09181 Protein families: metabolism	A09180 Brite Hierarchies
scaffold522|size22622	g683.t1	K15398	CYP86A4S; fatty acid omega-hydroxylase [EC:1.14.-.-]	00073 Cutin, suberine and wax biosynthesis	B 09103 Lipid metabolism	A09100 Metabolism
scaffold526|size22561	g685.t1	K01184	E3.2.1.15; polygalacturonase [EC:3.2.1.15]	00040 Pentose and glucuronate interconversions	B 09101 Carbohydrate metabolism	A09100 Metabolism
scaffold526|size22561	g687.t1	K22390	ACP7; acid phosphatase type 7	99999 Others	B 09191 Unclassified: metabolism	A09190 Not Included in Pathway or Brite
scaffold531|size22500	g699.t1	K10599	PRPF19; pre-mRNA-processing factor 19 [EC:2.3.2.27]	03400 DNA repair and recombination proteins	B 09182 Protein families: genetic information processing	A09180 Brite Hierarchies
scaffold531|size22500	g699.t1	K10599	PRPF19; pre-mRNA-processing factor 19 [EC:2.3.2.27]	03040 Spliceosome	B 09121 Transcription	A09120 Genetic Information Processing
scaffold531|size22500	g699.t1	K10599	PRPF19; pre-mRNA-processing factor 19 [EC:2.3.2.27]	04120 Ubiquitin mediated proteolysis	B 09123 Folding, sorting and degradation	A09120 Genetic Information Processing
scaffold531|size22500	g699.t1	K10599	PRPF19; pre-mRNA-processing factor 19 [EC:2.3.2.27]	03041 Spliceosome	B 09182 Protein families: genetic information processing	A09180 Brite Hierarchies
scaffold531|size22500	g699.t1	K10599	PRPF19; pre-mRNA-processing factor 19 [EC:2.3.2.27]	04121 Ubiquitin system	B 09182 Protein families: genetic information processing	A09180 Brite Hierarchies
scaffold532|size22489	g701.t1	K03018	RPC1; DNA-directed RNA polymerase III subunit RPC1 [EC:2.7.7.6]	03021 Transcription machinery	B 09182 Protein families: genetic information processing	A09180 Brite Hierarchies
scaffold532|size22489	g701.t1	K03018	RPC1; DNA-directed RNA polymerase III subunit RPC1 [EC:2.7.7.6]	03020 RNA polymerase	B 09121 Transcription	A09120 Genetic Information Processing
scaffold532|size22489	g701.t1	K03018	RPC1; DNA-directed RNA polymerase III subunit RPC1 [EC:2.7.7.6]	00240 Pyrimidine metabolism	B 09104 Nucleotide metabolism	A09100 Metabolism
scaffold532|size22489	g701.t1	K03018	RPC1; DNA-directed RNA polymerase III subunit RPC1 [EC:2.7.7.6]	00230 Purine metabolism	B 09104 Nucleotide metabolism	A09100 Metabolism
scaffold539|size22461	g713.t1	K07760	CDK; cyclin-dependent kinase [EC:2.7.11.22]	01001 Protein kinases	B 09181 Protein families: metabolism	A09180 Brite Hierarchies
scaffold542|size22442	g716.t1	K04077	groEL; chaperonin GroEL	03110 Chaperones and folding catalysts	B 09182 Protein families: genetic information processing	A09180 Brite Hierarchies
scaffold542|size22442	g716.t1	K04077	groEL; chaperonin GroEL	03019 Messenger RNA biogenesis	B 09182 Protein families: genetic information processing	A09180 Brite Hierarchies
scaffold542|size22442	g716.t1	K04077	groEL; chaperonin GroEL	03029 Mitochondrial biogenesis	B 09182 Protein families: genetic information processing	A09180 Brite Hierarchies
scaffold542|size22442	g716.t1	K04077	groEL; chaperonin GroEL	03018 RNA degradation	B 09123 Folding, sorting and degradation	A09120 Genetic Information Processing
scaffold542|size22442	g716.t1	K04077	groEL; chaperonin GroEL	04147 Exosome	B 09183 Protein families: signaling and cellular processes	A09180 Brite Hierarchies
scaffold543|size22441	g717.t1	K14795	RRP36; ribosomal RNA-processing protein 36	03009 Ribosome biogenesis	B 09182 Protein families: genetic information processing	A09180 Brite Hierarchies
scaffold544|size22431	g720.t1	K09828	DHCR24; Delta24-sterol reductase [EC:1.3.1.72 1.3.1.-]	00100 Steroid biosynthesis	B 09103 Lipid metabolism	A09100 Metabolism
scaffold547|size22418	g727.t1	K15104	SLC25A11; solute carrier family 25 (mitochondrial oxoglutarate transporter), member 11	02000 Transporters	B 09183 Protein families: signaling and cellular processes	A09180 Brite Hierarchies
scaffold551|size22394	g729.t1	K07767	KATNA1; katanin p60 ATPase-containing subunit A1 [EC:3.6.4.3]	04812 Cytoskeleton proteins	B 09183 Protein families: signaling and cellular processes	A09180 Brite Hierarchies
scaffold554|size22364	g735.t1	K11801	WDR23; WD repeat-containing protein 23	04121 Ubiquitin system	B 09182 Protein families: genetic information processing	A09180 Brite Hierarchies
scaffold567|size22207	g744.t1	K00207	DPYD; dihydropyrimidine dehydrogenase (NADP+) [EC:1.3.1.2]	00410 beta-Alanine metabolism	B 09106 Metabolism of other amino acids	A09100 Metabolism
scaffold567|size22207	g744.t1	K00207	DPYD; dihydropyrimidine dehydrogenase (NADP+) [EC:1.3.1.2]	00240 Pyrimidine metabolism	B 09104 Nucleotide metabolism	A09100 Metabolism
scaffold567|size22207	g744.t1	K00207	DPYD; dihydropyrimidine dehydrogenase (NADP+) [EC:1.3.1.2]	00770 Pantothenate and CoA biosynthesis	B 09108 Metabolism of cofactors and vitamins	A09100 Metabolism
scaffold571|size22180	g748.t1	K09838	ZEP; zeaxanthin epoxidase [EC:1.14.15.21]	00906 Carotenoid biosynthesis	B 09109 Metabolism of terpenoids and polyketides	A09100 Metabolism
scaffold575|size22146	g751.t1	K02995	RP-S8e; small subunit ribosomal protein S8e	03010 Ribosome	B 09122 Translation	A09120 Genetic Information Processing
scaffold575|size22146	g751.t1	K02995	RP-S8e; small subunit ribosomal protein S8e	03011 Ribosome	B 09182 Protein families: genetic information processing	A09180 Brite Hierarchies
scaffold576|size22140	g752.t1	K12813	DHX16; pre-mRNA-splicing factor ATP-dependent RNA helicase DHX16 [EC:3.6.4.13]	03040 Spliceosome	B 09121 Transcription	A09120 Genetic Information Processing
scaffold576|size22140	g752.t1	K12813	DHX16; pre-mRNA-splicing factor ATP-dependent RNA helicase DHX16 [EC:3.6.4.13]	03041 Spliceosome	B 09182 Protein families: genetic information processing	A09180 Brite Hierarchies
scaffold577|size22139	g754.t1	K00938	E2.7.4.2; phosphomevalonate kinase [EC:2.7.4.2]	00900 Terpenoid backbone biosynthesis	B 09109 Metabolism of terpenoids and polyketides	A09100 Metabolism
scaffold578|size22132	g755.t1	K12900	FUSIP1; FUS-interacting serine-arginine-rich protein 1	03040 Spliceosome	B 09121 Transcription	A09120 Genetic Information Processing
scaffold578|size22132	g755.t1	K12900	FUSIP1; FUS-interacting serine-arginine-rich protein 1	03041 Spliceosome	B 09182 Protein families: genetic information processing	A09180 Brite Hierarchies
scaffold578|size22132	g755.t1	K12900	FUSIP1; FUS-interacting serine-arginine-rich protein 1	01009 Protein phosphatases and associated proteins	B 09181 Protein families: metabolism	A09180 Brite Hierarchies
scaffold578|size22132	g758.t1	K11426	SMYD; SET and MYND domain-containing protein	03036 Chromosome and associated proteins	B 09182 Protein families: genetic information processing	A09180 Brite Hierarchies
scaffold581|size22048	g759.t1	K11674	MCRS1; microspherule protein 1	03036 Chromosome and associated proteins	B 09182 Protein families: genetic information processing	A09180 Brite Hierarchies
scaffold583|size22028	g760.t1	K08489	STX16; syntaxin 16	04130 SNARE interactions in vesicular transport	B 09123 Folding, sorting and degradation	A09120 Genetic Information Processing
scaffold583|size22028	g760.t1	K08489	STX16; syntaxin 16	04131 Membrane trafficking	B 09182 Protein families: genetic information processing	A09180 Brite Hierarchies
scaffold583|size22028	g761.t1	K00770	E2.4.2.24; 1,4-beta-D-xylan synthase [EC:2.4.2.24]	00520 Amino sugar and nucleotide sugar metabolism	B 09101 Carbohydrate metabolism	A09100 Metabolism
scaffold583|size22028	g761.t1	K00770	E2.4.2.24; 1,4-beta-D-xylan synthase [EC:2.4.2.24]	01003 Glycosyltransferases	B 09181 Protein families: metabolism	A09180 Brite Hierarchies
scaffold586|size21992	g764.t1	K11426	SMYD; SET and MYND domain-containing protein	03036 Chromosome and associated proteins	B 09182 Protein families: genetic information processing	A09180 Brite Hierarchies
scaffold586|size21992	g765.t1	K08866	TTK; serine/threonine-protein kinase TTK/MPS1 [EC:2.7.12.1]	01001 Protein kinases	B 09181 Protein families: metabolism	A09180 Brite Hierarchies
scaffold586|size21992	g765.t1	K08866	TTK; serine/threonine-protein kinase TTK/MPS1 [EC:2.7.12.1]	03036 Chromosome and associated proteins	B 09182 Protein families: genetic information processing	A09180 Brite Hierarchies
scaffold587|size21990	g771.t1	K02155	ATPeV0C; V-type H+-transporting ATPase 16kDa proteolipid subunit	00190 Oxidative phosphorylation	B 09102 Energy metabolism	A09100 Metabolism
scaffold587|size21990	g771.t1	K02155	ATPeV0C; V-type H+-transporting ATPase 16kDa proteolipid subunit	04145 Phagosome	B 09141 Transport and catabolism	A09140 Cellular Processes
scaffold587|size21990	g772.t1	K00011	AKR1B; aldehyde reductase [EC:1.1.1.21]	00790 Folate biosynthesis	B 09108 Metabolism of cofactors and vitamins	A09100 Metabolism
scaffold587|size21990	g772.t1	K00011	AKR1B; aldehyde reductase [EC:1.1.1.21]	00040 Pentose and glucuronate interconversions	B 09101 Carbohydrate metabolism	A09100 Metabolism
scaffold587|size21990	g772.t1	K00011	AKR1B; aldehyde reductase [EC:1.1.1.21]	00052 Galactose metabolism	B 09101 Carbohydrate metabolism	A09100 Metabolism
scaffold587|size21990	g772.t1	K00011	AKR1B; aldehyde reductase [EC:1.1.1.21]	00051 Fructose and mannose metabolism	B 09101 Carbohydrate metabolism	A09100 Metabolism
scaffold587|size21990	g772.t1	K00011	AKR1B; aldehyde reductase [EC:1.1.1.21]	00561 Glycerolipid metabolism	B 09103 Lipid metabolism	A09100 Metabolism
scaffold589|size21977	g774.t1	K12603	CNOT6; CCR4-NOT transcription complex subunit 6 [EC:3.1.13.4]	03019 Messenger RNA biogenesis	B 09182 Protein families: genetic information processing	A09180 Brite Hierarchies
scaffold589|size21977	g774.t1	K12603	CNOT6; CCR4-NOT transcription complex subunit 6 [EC:3.1.13.4]	03018 RNA degradation	B 09123 Folding, sorting and degradation	A09120 Genetic Information Processing
scaffold591|size21940	g775.t1	K08492	STX18; syntaxin 18	04131 Membrane trafficking	B 09182 Protein families: genetic information processing	A09180 Brite Hierarchies
scaffold591|size21940	g775.t1	K08492	STX18; syntaxin 18	04130 SNARE interactions in vesicular transport	B 09123 Folding, sorting and degradation	A09120 Genetic Information Processing
scaffold591|size21940	g775.t1	K08492	STX18; syntaxin 18	04145 Phagosome	B 09141 Transport and catabolism	A09140 Cellular Processes
scaffold597|size21893	g783.t1	K15174	PAF1; RNA polymerase II-associated factor 1	03021 Transcription machinery	B 09182 Protein families: genetic information processing	A09180 Brite Hierarchies
scaffold573|size22165	g786.t1	K18482	ADCL; 4-amino-4-deoxychorismate lyase [EC:4.1.3.38]	00790 Folate biosynthesis	B 09108 Metabolism of cofactors and vitamins	A09100 Metabolism
scaffold604|size21839	g791.t1	K15014	SLC29A1_2_3; solute carrier family 29 (equilibrative nucleoside transporter), member 1/2/3	02000 Transporters	B 09183 Protein families: signaling and cellular processes	A09180 Brite Hierarchies
scaffold611|size21808	g795.t1	K00253	IVD; isovaleryl-CoA dehydrogenase [EC:1.3.8.4]	00280 Valine, leucine and isoleucine degradation	B 09105 Amino acid metabolism	A09100 Metabolism
scaffold582|size22030	g799.t1	K01265	map; methionyl aminopeptidase [EC:3.4.11.18]	01002 Peptidases	B 09181 Protein families: metabolism	A09180 Brite Hierarchies
scaffold615|size21784	g802.t1	K10754	RFC1; replication factor C subunit 1	03030 DNA replication	B 09124 Replication and repair	A09120 Genetic Information Processing
scaffold615|size21784	g802.t1	K10754	RFC1; replication factor C subunit 1	03420 Nucleotide excision repair	B 09124 Replication and repair	A09120 Genetic Information Processing
scaffold615|size21784	g802.t1	K10754	RFC1; replication factor C subunit 1	03400 DNA repair and recombination proteins	B 09182 Protein families: genetic information processing	A09180 Brite Hierarchies
scaffold615|size21784	g802.t1	K10754	RFC1; replication factor C subunit 1	03430 Mismatch repair	B 09124 Replication and repair	A09120 Genetic Information Processing
scaffold615|size21784	g802.t1	K10754	RFC1; replication factor C subunit 1	03032 DNA replication proteins	B 09182 Protein families: genetic information processing	A09180 Brite Hierarchies
scaffold621|size21762	g807.t1	K15121	SLC25A44; solute carrier family 25, member 44	02000 Transporters	B 09183 Protein families: signaling and cellular processes	A09180 Brite Hierarchies
scaffold625|size21695	g818.t1	K15148	MED7; mediator of RNA polymerase II transcription subunit 7	03021 Transcription machinery	B 09182 Protein families: genetic information processing	A09180 Brite Hierarchies
scaffold632|size21654	g820.t1	K06901	pbuG; putative MFS transporter, AGZA family, xanthine/uracil permease	02000 Transporters	B 09183 Protein families: signaling and cellular processes	A09180 Brite Hierarchies
scaffold633|size21649	g821.t1	K08832	SRPK3; serine/threonine-protein kinase SRPK3 [EC:2.7.11.1]	01001 Protein kinases	B 09181 Protein families: metabolism	A09180 Brite Hierarchies
scaffold633|size21649	g822.t1	K16075	MRS2; magnesium transporter	02000 Transporters	B 09183 Protein families: signaling and cellular processes	A09180 Brite Hierarchies
scaffold639|size21570	g826.t1	K06947	GRC3; polynucleotide 5'-hydroxyl-kinase GRC3/NOL9 [EC:2.7.1.-]	03009 Ribosome biogenesis	B 09182 Protein families: genetic information processing	A09180 Brite Hierarchies
scaffold639|size21570	g828.t1	K01934	MTHFS; 5-formyltetrahydrofolate cyclo-ligase [EC:6.3.3.2]	00670 One carbon pool by folate	B 09108 Metabolism of cofactors and vitamins	A09100 Metabolism
scaffold652|size21462	g835.t1	K17917	SNX1_2; sorting nexin-1/2	04144 Endocytosis	B 09141 Transport and catabolism	A09140 Cellular Processes
scaffold652|size21462	g835.t1	K17917	SNX1_2; sorting nexin-1/2	04131 Membrane trafficking	B 09182 Protein families: genetic information processing	A09180 Brite Hierarchies
scaffold657|size21431	g847.t1	K12836	U2AF1; splicing factor U2AF 35 kDa subunit	03041 Spliceosome	B 09182 Protein families: genetic information processing	A09180 Brite Hierarchies
scaffold657|size21431	g847.t1	K12836	U2AF1; splicing factor U2AF 35 kDa subunit	03040 Spliceosome	B 09121 Transcription	A09120 Genetic Information Processing
scaffold661|size21428	g852.t1	K08504	BET1; blocked early in transport 1	04130 SNARE interactions in vesicular transport	B 09123 Folding, sorting and degradation	A09120 Genetic Information Processing
scaffold661|size21428	g852.t1	K08504	BET1; blocked early in transport 1	04131 Membrane trafficking	B 09182 Protein families: genetic information processing	A09180 Brite Hierarchies
scaffold658|size21431	g853.t1	K03754	EIF2B2; translation initiation factor eIF-2B subunit beta	03012 Translation factors	B 09182 Protein families: genetic information processing	A09180 Brite Hierarchies
scaffold658|size21431	g853.t1	K03754	EIF2B2; translation initiation factor eIF-2B subunit beta	03013 RNA transport	B 09122 Translation	A09120 Genetic Information Processing
scaffold664|size21416	g857.t1	K18442	ARFGEF; brefeldin A-inhibited guanine nucleotide-exchange protein	04131 Membrane trafficking	B 09182 Protein families: genetic information processing	A09180 Brite Hierarchies
scaffold664|size21416	g857.t1	K18442	ARFGEF; brefeldin A-inhibited guanine nucleotide-exchange protein	04144 Endocytosis	B 09141 Transport and catabolism	A09140 Cellular Processes
scaffold667|size21411	g862.t1	K07976	RAB; Rab family, other	04031 GTP-binding proteins	B 09183 Protein families: signaling and cellular processes	A09180 Brite Hierarchies
scaffold670|size21392	g864.t1	K12133	LHY; MYB-related transcription factor LHY	03000 Transcription factors	B 09182 Protein families: genetic information processing	A09180 Brite Hierarchies
scaffold670|size21392	g864.t1	K12133	LHY; MYB-related transcription factor LHY	04712 Circadian rhythm - plant	B 09159 Environmental adaptation	A09150 Organismal Systems
scaffold669|size21396	g865.t1	K08472	MLO; mlo protein	04030 G protein-coupled receptors	B 09183 Protein families: signaling and cellular processes	A09180 Brite Hierarchies
scaffold673|size21381	g867.t1	K01754	E4.3.1.19; threonine dehydratase [EC:4.3.1.19]	00290 Valine, leucine and isoleucine biosynthesis	B 09105 Amino acid metabolism	A09100 Metabolism
scaffold673|size21381	g867.t1	K01754	E4.3.1.19; threonine dehydratase [EC:4.3.1.19]	00260 Glycine, serine and threonine metabolism	B 09105 Amino acid metabolism	A09100 Metabolism
scaffold676|size21368	g869.t1	K02516	PRMT5; type II protein arginine methyltransferase [EC:2.1.1.320]	03013 RNA transport	B 09122 Translation	A09120 Genetic Information Processing
scaffold676|size21368	g869.t1	K02516	PRMT5; type II protein arginine methyltransferase [EC:2.1.1.320]	03036 Chromosome and associated proteins	B 09182 Protein families: genetic information processing	A09180 Brite Hierarchies
scaffold676|size21368	g869.t1	K02516	PRMT5; type II protein arginine methyltransferase [EC:2.1.1.320]	03041 Spliceosome	B 09182 Protein families: genetic information processing	A09180 Brite Hierarchies
scaffold676|size21368	g870.t1	K11858	USP48; ubiquitin carboxyl-terminal hydrolase 48 [EC:3.4.19.12]	01002 Peptidases	B 09181 Protein families: metabolism	A09180 Brite Hierarchies
scaffold676|size21368	g870.t1	K11858	USP48; ubiquitin carboxyl-terminal hydrolase 48 [EC:3.4.19.12]	04121 Ubiquitin system	B 09182 Protein families: genetic information processing	A09180 Brite Hierarchies
scaffold682|size21339	g877.t1	K22809	IPUT1; inositol phosphorylceramide glucuronosyltransferase 1 [EC:2.4.1.-]	01003 Glycosyltransferases	B 09181 Protein families: metabolism	A09180 Brite Hierarchies
scaffold683|size21334	g879.t1	K20179	VPS11; vacuolar protein sorting-associated protein 11	04131 Membrane trafficking	B 09182 Protein families: genetic information processing	A09180 Brite Hierarchies
scaffold685|size21297	g880.t1	K10592	HUWE1; E3 ubiquitin-protein ligase HUWE1 [EC:2.3.2.26]	04121 Ubiquitin system	B 09182 Protein families: genetic information processing	A09180 Brite Hierarchies
scaffold685|size21297	g880.t1	K10592	HUWE1; E3 ubiquitin-protein ligase HUWE1 [EC:2.3.2.26]	04120 Ubiquitin mediated proteolysis	B 09123 Folding, sorting and degradation	A09120 Genetic Information Processing
scaffold686|size21297	g882.t1	K12189	VPS25; ESCRT-II complex subunit VPS25	04144 Endocytosis	B 09141 Transport and catabolism	A09140 Cellular Processes
scaffold686|size21297	g882.t1	K12189	VPS25; ESCRT-II complex subunit VPS25	04131 Membrane trafficking	B 09182 Protein families: genetic information processing	A09180 Brite Hierarchies
scaffold686|size21297	g882.t1	K12189	VPS25; ESCRT-II complex subunit VPS25	04147 Exosome	B 09183 Protein families: signaling and cellular processes	A09180 Brite Hierarchies
scaffold599|size21879	g890.t1	K11498	CENPE; centromeric protein E	03036 Chromosome and associated proteins	B 09182 Protein families: genetic information processing	A09180 Brite Hierarchies
scaffold599|size21879	g890.t1	K11498	CENPE; centromeric protein E	01009 Protein phosphatases and associated proteins	B 09181 Protein families: metabolism	A09180 Brite Hierarchies
scaffold696|size21257	g895.t1	K04681	RBL1; retinoblastoma-like protein 1	03000 Transcription factors	B 09182 Protein families: genetic information processing	A09180 Brite Hierarchies
scaffold696|size21257	g896.t1	K18417	ERI2; ERI1 exoribonuclease 2 [EC:3.1.-.-]	03019 Messenger RNA biogenesis	B 09182 Protein families: genetic information processing	A09180 Brite Hierarchies
scaffold696|size21257	g896.t1	K18417	ERI2; ERI1 exoribonuclease 2 [EC:3.1.-.-]	03036 Chromosome and associated proteins	B 09182 Protein families: genetic information processing	A09180 Brite Hierarchies
scaffold704|size21208	g903.t1	K08064	NFYA; nuclear transcription factor Y, alpha	03000 Transcription factors	B 09182 Protein families: genetic information processing	A09180 Brite Hierarchies
scaffold712|size21154	g911.t1	K01373	CTSF; cathepsin F [EC:3.4.22.41]	01002 Peptidases	B 09181 Protein families: metabolism	A09180 Brite Hierarchies
scaffold712|size21154	g912.t1	K02154	ATPeV0A; V-type H+-transporting ATPase subunit a	00190 Oxidative phosphorylation	B 09102 Energy metabolism	A09100 Metabolism
scaffold712|size21154	g912.t1	K02154	ATPeV0A; V-type H+-transporting ATPase subunit a	04147 Exosome	B 09183 Protein families: signaling and cellular processes	A09180 Brite Hierarchies
scaffold712|size21154	g912.t1	K02154	ATPeV0A; V-type H+-transporting ATPase subunit a	04145 Phagosome	B 09141 Transport and catabolism	A09140 Cellular Processes
scaffold719|size21127	g916.t1	K18195	RGL4; rhamnogalacturonan endolyase [EC:4.2.2.23]	99980 Enzymes with EC numbers	B 09191 Unclassified: metabolism	A09190 Not Included in Pathway or Brite
scaffold719|size21127	g917.t1	K18195	RGL4; rhamnogalacturonan endolyase [EC:4.2.2.23]	99980 Enzymes with EC numbers	B 09191 Unclassified: metabolism	A09190 Not Included in Pathway or Brite
scaffold727|size21083	g919.t1	K20661	CYP714A1; cytochrome P450 family 714 subfamily A polypeptide 1	00199 Cytochrome P450	B 09181 Protein families: metabolism	A09180 Brite Hierarchies
scaffold726|size21088	g923.t1	K12184	VPS28; ESCRT-I complex subunit VPS28	04147 Exosome	B 09183 Protein families: signaling and cellular processes	A09180 Brite Hierarchies
scaffold726|size21088	g923.t1	K12184	VPS28; ESCRT-I complex subunit VPS28	04131 Membrane trafficking	B 09182 Protein families: genetic information processing	A09180 Brite Hierarchies
scaffold726|size21088	g923.t1	K12184	VPS28; ESCRT-I complex subunit VPS28	04144 Endocytosis	B 09141 Transport and catabolism	A09140 Cellular Processes
scaffold726|size21088	g924.t1	K00430	E1.11.1.7; peroxidase [EC:1.11.1.7]	00940 Phenylpropanoid biosynthesis	B 09110 Biosynthesis of other secondary metabolites	A09100 Metabolism
scaffold734|size21059	g926.t1	K09422	MYBP; transcription factor MYB, plant	03000 Transcription factors	B 09182 Protein families: genetic information processing	A09180 Brite Hierarchies
scaffold736|size21051	g931.t1	K00006	GPD1; glycerol-3-phosphate dehydrogenase (NAD+) [EC:1.1.1.8]	00564 Glycerophospholipid metabolism	B 09103 Lipid metabolism	A09100 Metabolism
scaffold736|size21051	g932.t1	K00279	CKX; cytokinin dehydrogenase [EC:1.5.99.12]	00908 Zeatin biosynthesis	B 09109 Metabolism of terpenoids and polyketides	A09100 Metabolism
scaffold732|size21063	g933.t1	K01456	E3.5.1.52; peptide-N4-(N-acetyl-beta-glucosaminyl)asparagine amidase [EC:3.5.1.52]	04141 Protein processing in endoplasmic reticulum	B 09123 Folding, sorting and degradation	A09120 Genetic Information Processing
scaffold737|size21049	g935.t1	K08486	STX1B_2_3; syntaxin 1B/2/3	04147 Exosome	B 09183 Protein families: signaling and cellular processes	A09180 Brite Hierarchies
scaffold737|size21049	g935.t1	K08486	STX1B_2_3; syntaxin 1B/2/3	04130 SNARE interactions in vesicular transport	B 09123 Folding, sorting and degradation	A09120 Genetic Information Processing
scaffold737|size21049	g935.t1	K08486	STX1B_2_3; syntaxin 1B/2/3	04131 Membrane trafficking	B 09182 Protein families: genetic information processing	A09180 Brite Hierarchies
scaffold741|size21004	g937.t1	K00413	CYC1; ubiquinol-cytochrome c reductase cytochrome c1 subunit	00190 Oxidative phosphorylation	B 09102 Energy metabolism	A09100 Metabolism
scaffold738|size21044	g939.t1	K01530	E3.6.3.1; phospholipid-translocating ATPase [EC:3.6.3.1]	99980 Enzymes with EC numbers	B 09191 Unclassified: metabolism	A09190 Not Included in Pathway or Brite
scaffold745|size20987	g941.t1	K16465	CETN1; centrin-1	03036 Chromosome and associated proteins	B 09182 Protein families: genetic information processing	A09180 Brite Hierarchies
scaffold749|size20964	g946.t1	K03671	trxA; thioredoxin 1	03110 Chaperones and folding catalysts	B 09182 Protein families: genetic information processing	A09180 Brite Hierarchies
scaffold747|size20971	g947.t1	K08675	PRSS15; ATP-dependent Lon protease [EC:3.4.21.53]	01002 Peptidases	B 09181 Protein families: metabolism	A09180 Brite Hierarchies
scaffold747|size20971	g947.t1	K08675	PRSS15; ATP-dependent Lon protease [EC:3.4.21.53]	03029 Mitochondrial biogenesis	B 09182 Protein families: genetic information processing	A09180 Brite Hierarchies
scaffold742|size21002	g955.t1	K01530	E3.6.3.1; phospholipid-translocating ATPase [EC:3.6.3.1]	99980 Enzymes with EC numbers	B 09191 Unclassified: metabolism	A09190 Not Included in Pathway or Brite
scaffold751|size20938	g960.t1	K01537	E3.6.3.8; Ca2+-transporting ATPase [EC:3.6.3.8]	99980 Enzymes with EC numbers	B 09191 Unclassified: metabolism	A09190 Not Included in Pathway or Brite
scaffold762|size20870	g961.t1	K01872	AARS; alanyl-tRNA synthetase [EC:6.1.1.7]	03016 Transfer RNA biogenesis	B 09182 Protein families: genetic information processing	A09180 Brite Hierarchies
scaffold762|size20870	g961.t1	K01872	AARS; alanyl-tRNA synthetase [EC:6.1.1.7]	00970 Aminoacyl-tRNA biosynthesis	B 09122 Translation	A09120 Genetic Information Processing
scaffold762|size20870	g961.t1	K01872	AARS; alanyl-tRNA synthetase [EC:6.1.1.7]	01007 Amino acid related enzymes	B 09181 Protein families: metabolism	A09180 Brite Hierarchies
scaffold744|size20997	g963.t1	K18726	FAF2; FAS-associated factor 2	03019 Messenger RNA biogenesis	B 09182 Protein families: genetic information processing	A09180 Brite Hierarchies
scaffold765|size20861	g965.t1	K15449	TYW1; tRNA wybutosine-synthesizing protein 1 [EC:4.1.3.44]	03016 Transfer RNA biogenesis	B 09182 Protein families: genetic information processing	A09180 Brite Hierarchies
scaffold767|size20854	g966.t1	K01363	CTSB; cathepsin B [EC:3.4.22.1]	00536 Glycosaminoglycan binding proteins	B 09183 Protein families: signaling and cellular processes	A09180 Brite Hierarchies
scaffold767|size20854	g966.t1	K01363	CTSB; cathepsin B [EC:3.4.22.1]	01002 Peptidases	B 09181 Protein families: metabolism	A09180 Brite Hierarchies
scaffold767|size20854	g966.t1	K01363	CTSB; cathepsin B [EC:3.4.22.1]	04147 Exosome	B 09183 Protein families: signaling and cellular processes	A09180 Brite Hierarchies
scaffold767|size20854	g966.t1	K01363	CTSB; cathepsin B [EC:3.4.22.1]	03110 Chaperones and folding catalysts	B 09182 Protein families: genetic information processing	A09180 Brite Hierarchies
scaffold763|size20867	g968.t1	K09562	HSPBP1; hsp70-interacting protein	03110 Chaperones and folding catalysts	B 09182 Protein families: genetic information processing	A09180 Brite Hierarchies
scaffold763|size20867	g968.t1	K09562	HSPBP1; hsp70-interacting protein	04141 Protein processing in endoplasmic reticulum	B 09123 Folding, sorting and degradation	A09120 Genetic Information Processing
scaffold770|size20802	g971.t1	K12447	USP; UDP-sugar pyrophosphorylase [EC:2.7.7.64]	00520 Amino sugar and nucleotide sugar metabolism	B 09101 Carbohydrate metabolism	A09100 Metabolism
scaffold770|size20802	g971.t1	K12447	USP; UDP-sugar pyrophosphorylase [EC:2.7.7.64]	00053 Ascorbate and aldarate metabolism	B 09101 Carbohydrate metabolism	A09100 Metabolism
scaffold770|size20802	g971.t1	K12447	USP; UDP-sugar pyrophosphorylase [EC:2.7.7.64]	00052 Galactose metabolism	B 09101 Carbohydrate metabolism	A09100 Metabolism
scaffold770|size20802	g971.t1	K12447	USP; UDP-sugar pyrophosphorylase [EC:2.7.7.64]	00040 Pentose and glucuronate interconversions	B 09101 Carbohydrate metabolism	A09100 Metabolism
scaffold769|size20817	g972.t1	K00921	PIKFYVE; 1-phosphatidylinositol-3-phosphate 5-kinase [EC:2.7.1.150]	04131 Membrane trafficking	B 09182 Protein families: genetic information processing	A09180 Brite Hierarchies
scaffold769|size20817	g972.t1	K00921	PIKFYVE; 1-phosphatidylinositol-3-phosphate 5-kinase [EC:2.7.1.150]	04145 Phagosome	B 09141 Transport and catabolism	A09140 Cellular Processes
scaffold769|size20817	g972.t1	K00921	PIKFYVE; 1-phosphatidylinositol-3-phosphate 5-kinase [EC:2.7.1.150]	00562 Inositol phosphate metabolism	B 09101 Carbohydrate metabolism	A09100 Metabolism
scaffold769|size20817	g972.t1	K00921	PIKFYVE; 1-phosphatidylinositol-3-phosphate 5-kinase [EC:2.7.1.150]	04070 Phosphatidylinositol signaling system	B 09132 Signal transduction	A09130 Environmental Information Processing
scaffold771|size20798	g974.t1	K11578	ZW10; protein transport protein DSL1/ZW10	03036 Chromosome and associated proteins	B 09182 Protein families: genetic information processing	A09180 Brite Hierarchies
scaffold771|size20798	g974.t1	K11578	ZW10; protein transport protein DSL1/ZW10	04131 Membrane trafficking	B 09182 Protein families: genetic information processing	A09180 Brite Hierarchies
scaffold787|size20656	g983.t1	K10846	ERCC5; DNA excision repair protein ERCC-5	03420 Nucleotide excision repair	B 09124 Replication and repair	A09120 Genetic Information Processing
scaffold787|size20656	g983.t1	K10846	ERCC5; DNA excision repair protein ERCC-5	03400 DNA repair and recombination proteins	B 09182 Protein families: genetic information processing	A09180 Brite Hierarchies
scaffold636|size21615	g984.t1	K22145	TMEM18; transmembrane protein 18	03000 Transcription factors	B 09182 Protein families: genetic information processing	A09180 Brite Hierarchies
scaffold789|size20635	g987.t1	K14403	CPSF3; cleavage and polyadenylation specificity factor subunit 3 [EC:3.1.27.-]	03019 Messenger RNA biogenesis	B 09182 Protein families: genetic information processing	A09180 Brite Hierarchies
scaffold789|size20635	g987.t1	K14403	CPSF3; cleavage and polyadenylation specificity factor subunit 3 [EC:3.1.27.-]	03015 mRNA surveillance pathway	B 09122 Translation	A09120 Genetic Information Processing
scaffold789|size20635	g987.t1	K14403	CPSF3; cleavage and polyadenylation specificity factor subunit 3 [EC:3.1.27.-]	03021 Transcription machinery	B 09182 Protein families: genetic information processing	A09180 Brite Hierarchies
scaffold791|size20627	g991.t1	K10400	KIF15; kinesin family member 15	04812 Cytoskeleton proteins	B 09183 Protein families: signaling and cellular processes	A09180 Brite Hierarchies
scaffold792|size20620	g996.t1	K03549	kup; KUP system potassium uptake protein	02000 Transporters	B 09183 Protein families: signaling and cellular processes	A09180 Brite Hierarchies
scaffold799|size20578	g1003.t1	K12616	EDC4; enhancer of mRNA-decapping protein 4	03018 RNA degradation	B 09123 Folding, sorting and degradation	A09120 Genetic Information Processing
scaffold799|size20578	g1003.t1	K12616	EDC4; enhancer of mRNA-decapping protein 4	03019 Messenger RNA biogenesis	B 09182 Protein families: genetic information processing	A09180 Brite Hierarchies
scaffold781|size20719	g1005.t1	K02906	RP-L3; large subunit ribosomal protein L3	03011 Ribosome	B 09182 Protein families: genetic information processing	A09180 Brite Hierarchies
scaffold781|size20719	g1005.t1	K02906	RP-L3; large subunit ribosomal protein L3	03010 Ribosome	B 09122 Translation	A09120 Genetic Information Processing
scaffold800|size20575	g1008.t1	K17255	GDI1_2; Rab GDP dissociation inhibitor	04147 Exosome	B 09183 Protein families: signaling and cellular processes	A09180 Brite Hierarchies
scaffold806|size20555	g1014.t1	K17046	DEK; protein DEK	03036 Chromosome and associated proteins	B 09182 Protein families: genetic information processing	A09180 Brite Hierarchies
scaffold806|size20555	g1017.t1	K15400	HHT1; omega-hydroxypalmitate O-feruloyl transferase [EC:2.3.1.188]	00073 Cutin, suberine and wax biosynthesis	B 09103 Lipid metabolism	A09100 Metabolism
scaffold812|size20531	g1020.t1	K20892	RAY1; beta-arabinofuranosyltransferase [EC:2.4.2.-]	01003 Glycosyltransferases	B 09181 Protein families: metabolism	A09180 Brite Hierarchies
scaffold812|size20531	g1021.t1	K14640	SLC20A; solute carrier family 20 (sodium-dependent phosphate transporter)	02000 Transporters	B 09183 Protein families: signaling and cellular processes	A09180 Brite Hierarchies
scaffold814|size20527	g1026.t1	K01633	folB; 7,8-dihydroneopterin aldolase/epimerase/oxygenase [EC:4.1.2.25 5.1.99.8 1.13.11.81]	00790 Folate biosynthesis	B 09108 Metabolism of cofactors and vitamins	A09100 Metabolism
scaffold816|size20521	g1028.t1	K11251	H2A; histone H2A	03036 Chromosome and associated proteins	B 09182 Protein families: genetic information processing	A09180 Brite Hierarchies
scaffold816|size20521	g1028.t1	K11251	H2A; histone H2A	04147 Exosome	B 09183 Protein families: signaling and cellular processes	A09180 Brite Hierarchies
scaffold821|size20499	g1031.t1	K05953	E2.5.1.43; nicotianamine synthase [EC:2.5.1.43]	99980 Enzymes with EC numbers	B 09191 Unclassified: metabolism	A09190 Not Included in Pathway or Brite
scaffold821|size20499	g1032.t1	K11855	USP36_42; ubiquitin carboxyl-terminal hydrolase 36/42 [EC:3.4.19.12]	01002 Peptidases	B 09181 Protein families: metabolism	A09180 Brite Hierarchies
scaffold821|size20499	g1032.t1	K11855	USP36_42; ubiquitin carboxyl-terminal hydrolase 36/42 [EC:3.4.19.12]	04121 Ubiquitin system	B 09182 Protein families: genetic information processing	A09180 Brite Hierarchies
scaffold822|size20497	g1033.t1	K14972	PAXIP1; PAX-interacting protein 1	03036 Chromosome and associated proteins	B 09182 Protein families: genetic information processing	A09180 Brite Hierarchies
scaffold822|size20497	g1036.t1	K14486	K14486; auxin response factor	04075 Plant hormone signal transduction	B 09132 Signal transduction	A09130 Environmental Information Processing
scaffold824|size20489	g1037.t1	K08955	YME1; ATP-dependent metalloprotease [EC:3.4.24.-]	01002 Peptidases	B 09181 Protein families: metabolism	A09180 Brite Hierarchies
scaffold826|size20487	g1038.t1	K03841	FBP; fructose-1,6-bisphosphatase I [EC:3.1.3.11]	00051 Fructose and mannose metabolism	B 09101 Carbohydrate metabolism	A09100 Metabolism
scaffold826|size20487	g1038.t1	K03841	FBP; fructose-1,6-bisphosphatase I [EC:3.1.3.11]	04147 Exosome	B 09183 Protein families: signaling and cellular processes	A09180 Brite Hierarchies
scaffold826|size20487	g1038.t1	K03841	FBP; fructose-1,6-bisphosphatase I [EC:3.1.3.11]	00710 Carbon fixation in photosynthetic organisms	B 09102 Energy metabolism	A09100 Metabolism
scaffold826|size20487	g1038.t1	K03841	FBP; fructose-1,6-bisphosphatase I [EC:3.1.3.11]	00010 Glycolysis / Gluconeogenesis	B 09101 Carbohydrate metabolism	A09100 Metabolism
scaffold826|size20487	g1038.t1	K03841	FBP; fructose-1,6-bisphosphatase I [EC:3.1.3.11]	00030 Pentose phosphate pathway	B 09101 Carbohydrate metabolism	A09100 Metabolism
scaffold826|size20487	g1039.t1	K21444	PCBP3_4; poly(rC)-binding protein 3/4	03019 Messenger RNA biogenesis	B 09182 Protein families: genetic information processing	A09180 Brite Hierarchies
scaffold647|size21519	g1042.t1	K02327	POLD1; DNA polymerase delta subunit 1 [EC:2.7.7.7]	03410 Base excision repair	B 09124 Replication and repair	A09120 Genetic Information Processing
scaffold647|size21519	g1042.t1	K02327	POLD1; DNA polymerase delta subunit 1 [EC:2.7.7.7]	03030 DNA replication	B 09124 Replication and repair	A09120 Genetic Information Processing
scaffold647|size21519	g1042.t1	K02327	POLD1; DNA polymerase delta subunit 1 [EC:2.7.7.7]	03420 Nucleotide excision repair	B 09124 Replication and repair	A09120 Genetic Information Processing
scaffold647|size21519	g1042.t1	K02327	POLD1; DNA polymerase delta subunit 1 [EC:2.7.7.7]	03400 DNA repair and recombination proteins	B 09182 Protein families: genetic information processing	A09180 Brite Hierarchies
scaffold647|size21519	g1042.t1	K02327	POLD1; DNA polymerase delta subunit 1 [EC:2.7.7.7]	00230 Purine metabolism	B 09104 Nucleotide metabolism	A09100 Metabolism
scaffold647|size21519	g1042.t1	K02327	POLD1; DNA polymerase delta subunit 1 [EC:2.7.7.7]	00240 Pyrimidine metabolism	B 09104 Nucleotide metabolism	A09100 Metabolism
scaffold647|size21519	g1042.t1	K02327	POLD1; DNA polymerase delta subunit 1 [EC:2.7.7.7]	03430 Mismatch repair	B 09124 Replication and repair	A09120 Genetic Information Processing
scaffold647|size21519	g1042.t1	K02327	POLD1; DNA polymerase delta subunit 1 [EC:2.7.7.7]	03032 DNA replication proteins	B 09182 Protein families: genetic information processing	A09180 Brite Hierarchies
scaffold647|size21519	g1042.t1	K02327	POLD1; DNA polymerase delta subunit 1 [EC:2.7.7.7]	03440 Homologous recombination	B 09124 Replication and repair	A09120 Genetic Information Processing
scaffold825|size20489	g1052.t1	K10798	PARP; poly [ADP-ribose] polymerase [EC:2.4.2.30]	03032 DNA replication proteins	B 09182 Protein families: genetic information processing	A09180 Brite Hierarchies
scaffold825|size20489	g1052.t1	K10798	PARP; poly [ADP-ribose] polymerase [EC:2.4.2.30]	03036 Chromosome and associated proteins	B 09182 Protein families: genetic information processing	A09180 Brite Hierarchies
scaffold825|size20489	g1052.t1	K10798	PARP; poly [ADP-ribose] polymerase [EC:2.4.2.30]	03400 DNA repair and recombination proteins	B 09182 Protein families: genetic information processing	A09180 Brite Hierarchies
scaffold825|size20489	g1052.t1	K10798	PARP; poly [ADP-ribose] polymerase [EC:2.4.2.30]	03410 Base excision repair	B 09124 Replication and repair	A09120 Genetic Information Processing
scaffold829|size20457	g1055.t1	K17479	GRXCR1; glutaredoxin domain-containing cysteine-rich protein 1	01009 Protein phosphatases and associated proteins	B 09181 Protein families: metabolism	A09180 Brite Hierarchies
scaffold829|size20457	g1055.t1	K17479	GRXCR1; glutaredoxin domain-containing cysteine-rich protein 1	03110 Chaperones and folding catalysts	B 09182 Protein families: genetic information processing	A09180 Brite Hierarchies
scaffold842|size20363	g1057.t1	K13065	E2.3.1.133; shikimate O-hydroxycinnamoyltransferase [EC:2.3.1.133]	00941 Flavonoid biosynthesis	B 09110 Biosynthesis of other secondary metabolites	A09100 Metabolism
scaffold842|size20363	g1057.t1	K13065	E2.3.1.133; shikimate O-hydroxycinnamoyltransferase [EC:2.3.1.133]	00945 Stilbenoid, diarylheptanoid and gingerol biosynthesis	B 09110 Biosynthesis of other secondary metabolites	A09100 Metabolism
scaffold842|size20363	g1057.t1	K13065	E2.3.1.133; shikimate O-hydroxycinnamoyltransferase [EC:2.3.1.133]	00940 Phenylpropanoid biosynthesis	B 09110 Biosynthesis of other secondary metabolites	A09100 Metabolism
scaffold849|size20327	g1061.t1	K01183	E3.2.1.14; chitinase [EC:3.2.1.14]	00520 Amino sugar and nucleotide sugar metabolism	B 09101 Carbohydrate metabolism	A09100 Metabolism
scaffold853|size20317	g1065.t1	K10999	CESA; cellulose synthase A [EC:2.4.1.12]	02000 Transporters	B 09183 Protein families: signaling and cellular processes	A09180 Brite Hierarchies
scaffold853|size20317	g1065.t1	K10999	CESA; cellulose synthase A [EC:2.4.1.12]	01003 Glycosyltransferases	B 09181 Protein families: metabolism	A09180 Brite Hierarchies
scaffold852|size20318	g1069.t1	K20456	OSBP; oxysterol-binding protein 1	04131 Membrane trafficking	B 09182 Protein families: genetic information processing	A09180 Brite Hierarchies
scaffold860|size20277	g1070.t1	K00799	GST; glutathione S-transferase [EC:2.5.1.18]	00480 Glutathione metabolism	B 09106 Metabolism of other amino acids	A09100 Metabolism
scaffold860|size20277	g1070.t1	K00799	GST; glutathione S-transferase [EC:2.5.1.18]	02000 Transporters	B 09183 Protein families: signaling and cellular processes	A09180 Brite Hierarchies
scaffold840|size20372	g1071.t1	K01534	zntA; Cd2+/Zn2+-exporting ATPase [EC:3.6.3.3 3.6.3.5]	99980 Enzymes with EC numbers	B 09191 Unclassified: metabolism	A09190 Not Included in Pathway or Brite
scaffold840|size20372	g1072.t1	K01534	zntA; Cd2+/Zn2+-exporting ATPase [EC:3.6.3.3 3.6.3.5]	99980 Enzymes with EC numbers	B 09191 Unclassified: metabolism	A09190 Not Included in Pathway or Brite
scaffold861|size20274	g1074.t1	K14638	SLC15A3_4; solute carrier family 15 (peptide/histidine transporter), member 3/4	02000 Transporters	B 09183 Protein families: signaling and cellular processes	A09180 Brite Hierarchies
scaffold868|size20243	g1079.t1	K00831	serC; phosphoserine aminotransferase [EC:2.6.1.52]	01007 Amino acid related enzymes	B 09181 Protein families: metabolism	A09180 Brite Hierarchies
scaffold868|size20243	g1079.t1	K00831	serC; phosphoserine aminotransferase [EC:2.6.1.52]	00750 Vitamin B6 metabolism	B 09108 Metabolism of cofactors and vitamins	A09100 Metabolism
scaffold868|size20243	g1079.t1	K00831	serC; phosphoserine aminotransferase [EC:2.6.1.52]	00260 Glycine, serine and threonine metabolism	B 09105 Amino acid metabolism	A09100 Metabolism
scaffold869|size20241	g1081.t1	K20307	TRAPPC10; trafficking protein particle complex subunit 10	04131 Membrane trafficking	B 09182 Protein families: genetic information processing	A09180 Brite Hierarchies
scaffold870|size20239	g1082.t1	K11430	EZH2; histone-lysine N-methyltransferase EZH2 [EC:2.1.1.43]	00310 Lysine degradation	B 09105 Amino acid metabolism	A09100 Metabolism
scaffold870|size20239	g1082.t1	K11430	EZH2; histone-lysine N-methyltransferase EZH2 [EC:2.1.1.43]	03036 Chromosome and associated proteins	B 09182 Protein families: genetic information processing	A09180 Brite Hierarchies
scaffold872|size20233	g1083.t1	K21594	GUF1; translation factor GUF1, mitochondrial [EC:3.6.5.-]	03029 Mitochondrial biogenesis	B 09182 Protein families: genetic information processing	A09180 Brite Hierarchies
scaffold663|size21418	g1096.t1	K22761	PRIMPOL; DNA-directed primase/polymerase protein [EC:2.7.7.-]	03029 Mitochondrial biogenesis	B 09182 Protein families: genetic information processing	A09180 Brite Hierarchies
scaffold663|size21418	g1096.t1	K22761	PRIMPOL; DNA-directed primase/polymerase protein [EC:2.7.7.-]	03400 DNA repair and recombination proteins	B 09182 Protein families: genetic information processing	A09180 Brite Hierarchies
scaffold663|size21418	g1097.t1	K16302	CNNM; metal transporter CNNM	02000 Transporters	B 09183 Protein families: signaling and cellular processes	A09180 Brite Hierarchies
scaffold894|size20146	g1098.t1	K22755	UFL1; E3 UFM1-protein ligase 1 [EC:2.3.2.-]	04121 Ubiquitin system	B 09182 Protein families: genetic information processing	A09180 Brite Hierarchies
scaffold894|size20146	g1099.t1	K12605	CNOT2; CCR4-NOT transcription complex subunit 2	03018 RNA degradation	B 09123 Folding, sorting and degradation	A09120 Genetic Information Processing
scaffold894|size20146	g1099.t1	K12605	CNOT2; CCR4-NOT transcription complex subunit 2	03019 Messenger RNA biogenesis	B 09182 Protein families: genetic information processing	A09180 Brite Hierarchies
scaffold900|size20103	g1108.t1	K01535	PMA1; H+-transporting ATPase [EC:3.6.3.6]	00190 Oxidative phosphorylation	B 09102 Energy metabolism	A09100 Metabolism
scaffold901|size20091	g1109.t1	K08739	MLH3; DNA mismatch repair protein MLH3	03430 Mismatch repair	B 09124 Replication and repair	A09120 Genetic Information Processing
scaffold901|size20091	g1109.t1	K08739	MLH3; DNA mismatch repair protein MLH3	03400 DNA repair and recombination proteins	B 09182 Protein families: genetic information processing	A09180 Brite Hierarchies
scaffold901|size20091	g1110.t1	K03858	PIGH; phosphatidylinositol glycan, class H	00563 Glycosylphosphatidylinositol (GPI)-anchor biosynthesis	B 09107 Glycan biosynthesis and metabolism	A09100 Metabolism
scaffold902|size20079	g1113.t1	K14686	SLC31A1; solute carrier family 31 (copper transporter), member 1	02000 Transporters	B 09183 Protein families: signaling and cellular processes	A09180 Brite Hierarchies
scaffold903|size20076	g1116.t1	K19026	SPG11; spatacsin	03400 DNA repair and recombination proteins	B 09182 Protein families: genetic information processing	A09180 Brite Hierarchies
scaffold699|size21238	g1119.t1	K06444	lcyE; lycopene epsilon-cyclase [EC:5.5.1.18]	00906 Carotenoid biosynthesis	B 09109 Metabolism of terpenoids and polyketides	A09100 Metabolism
scaffold911|size20033	g1124.t1	K07056	rsmI; 16S rRNA (cytidine1402-2'-O)-methyltransferase [EC:2.1.1.198]	03009 Ribosome biogenesis	B 09182 Protein families: genetic information processing	A09180 Brite Hierarchies
scaffold883|size20196	g1126.t1	K01179	E3.2.1.4; endoglucanase [EC:3.2.1.4]	00500 Starch and sucrose metabolism	B 09101 Carbohydrate metabolism	A09100 Metabolism
scaffold916|size20015	g1132.t1	K01322	PREP; prolyl oligopeptidase [EC:3.4.21.26]	01002 Peptidases	B 09181 Protein families: metabolism	A09180 Brite Hierarchies
scaffold927|size19977	g1142.t1	K07018	K07018; uncharacterized protein	99997 Function unknown	B 09194 Poorly characterized	A09190 Not Included in Pathway or Brite
scaffold938|size19945	g1150.t1	K14513	EIN2; ethylene-insensitive protein 2	04075 Plant hormone signal transduction	B 09132 Signal transduction	A09130 Environmental Information Processing
scaffold938|size19945	g1150.t1	K14513	EIN2; ethylene-insensitive protein 2	04016 MAPK signaling pathway - plant	B 09132 Signal transduction	A09130 Environmental Information Processing
scaffold907|size20049	g1155.t1	K02145	ATPeV1A; V-type H+-transporting ATPase subunit A [EC:3.6.3.14]	00190 Oxidative phosphorylation	B 09102 Energy metabolism	A09100 Metabolism
scaffold907|size20049	g1155.t1	K02145	ATPeV1A; V-type H+-transporting ATPase subunit A [EC:3.6.3.14]	04145 Phagosome	B 09141 Transport and catabolism	A09140 Cellular Processes
scaffold935|size19957	g1156.t1	K00430	E1.11.1.7; peroxidase [EC:1.11.1.7]	00940 Phenylpropanoid biosynthesis	B 09110 Biosynthesis of other secondary metabolites	A09100 Metabolism
scaffold945|size19927	g1157.t1	K15414	C1QBP; complement component 1 Q subcomponent-binding protein, mitochondrial	00536 Glycosaminoglycan binding proteins	B 09183 Protein families: signaling and cellular processes	A09180 Brite Hierarchies
scaffold956|size19880	g1167.t1	K01176	AMY; alpha-amylase [EC:3.2.1.1]	00500 Starch and sucrose metabolism	B 09101 Carbohydrate metabolism	A09100 Metabolism
scaffold955|size19880	g1174.t1	K01533	copB; Cu2+-exporting ATPase [EC:3.6.3.4]	99980 Enzymes with EC numbers	B 09191 Unclassified: metabolism	A09190 Not Included in Pathway or Brite
scaffold965|size19831	g1183.t1	K00036	G6PD; glucose-6-phosphate 1-dehydrogenase [EC:1.1.1.49 1.1.1.363]	00480 Glutathione metabolism	B 09106 Metabolism of other amino acids	A09100 Metabolism
scaffold965|size19831	g1183.t1	K00036	G6PD; glucose-6-phosphate 1-dehydrogenase [EC:1.1.1.49 1.1.1.363]	04147 Exosome	B 09183 Protein families: signaling and cellular processes	A09180 Brite Hierarchies
scaffold965|size19831	g1183.t1	K00036	G6PD; glucose-6-phosphate 1-dehydrogenase [EC:1.1.1.49 1.1.1.363]	00030 Pentose phosphate pathway	B 09101 Carbohydrate metabolism	A09100 Metabolism
scaffold968|size19819	g1184.t1	K00430	E1.11.1.7; peroxidase [EC:1.11.1.7]	00940 Phenylpropanoid biosynthesis	B 09110 Biosynthesis of other secondary metabolites	A09100 Metabolism
scaffold974|size19797	g1189.t1	K12824	TCERG1; transcription elongation regulator 1	03040 Spliceosome	B 09121 Transcription	A09120 Genetic Information Processing
scaffold974|size19797	g1189.t1	K12824	TCERG1; transcription elongation regulator 1	03041 Spliceosome	B 09182 Protein families: genetic information processing	A09180 Brite Hierarchies
scaffold974|size19797	g1190.t1	K13153	SNRNP25; U11/U12 small nuclear ribonucleoprotein 25 kDa protein	03041 Spliceosome	B 09182 Protein families: genetic information processing	A09180 Brite Hierarchies
scaffold974|size19797	g1191.t1	K19022	AP5B1; AP-5 complex subunit beta-1	03400 DNA repair and recombination proteins	B 09182 Protein families: genetic information processing	A09180 Brite Hierarchies
scaffold978|size19781	g1195.t1	K11498	CENPE; centromeric protein E	03036 Chromosome and associated proteins	B 09182 Protein families: genetic information processing	A09180 Brite Hierarchies
scaffold978|size19781	g1195.t1	K11498	CENPE; centromeric protein E	01009 Protein phosphatases and associated proteins	B 09181 Protein families: metabolism	A09180 Brite Hierarchies
scaffold896|size20138	g1197.t1	K19355	MAN; mannan endo-1,4-beta-mannosidase [EC:3.2.1.78]	00051 Fructose and mannose metabolism	B 09101 Carbohydrate metabolism	A09100 Metabolism
scaffold896|size20138	g1198.t1	K03671	trxA; thioredoxin 1	03110 Chaperones and folding catalysts	B 09182 Protein families: genetic information processing	A09180 Brite Hierarchies
scaffold986|size19750	g1202.t1	K01076	ABHD17; abhydrolase domain-containing protein 17 [EC:3.1.2.22]	01004 Lipid biosynthesis proteins	B 09181 Protein families: metabolism	A09180 Brite Hierarchies
scaffold986|size19750	g1202.t1	K01076	ABHD17; abhydrolase domain-containing protein 17 [EC:3.1.2.22]	01002 Peptidases	B 09181 Protein families: metabolism	A09180 Brite Hierarchies
scaffold986|size19750	g1202.t1	K01076	ABHD17; abhydrolase domain-containing protein 17 [EC:3.1.2.22]	00062 Fatty acid elongation	B 09103 Lipid metabolism	A09100 Metabolism
scaffold994|size19710	g1216.t1	K09645	CPVL; vitellogenic carboxypeptidase-like protein [EC:3.4.16.-]	01002 Peptidases	B 09181 Protein families: metabolism	A09180 Brite Hierarchies
scaffold994|size19710	g1217.t1	K09645	CPVL; vitellogenic carboxypeptidase-like protein [EC:3.4.16.-]	01002 Peptidases	B 09181 Protein families: metabolism	A09180 Brite Hierarchies
scaffold1002|size19689	g1224.t1	K14638	SLC15A3_4; solute carrier family 15 (peptide/histidine transporter), member 3/4	02000 Transporters	B 09183 Protein families: signaling and cellular processes	A09180 Brite Hierarchies
scaffold1006|size19656	g1230.t1	K11275	H1_5; histone H1/5	03036 Chromosome and associated proteins	B 09182 Protein families: genetic information processing	A09180 Brite Hierarchies
scaffold1009|size19635	g1236.t1	K14948	PTBP2; polypyrimidine tract-binding protein 2	03041 Spliceosome	B 09182 Protein families: genetic information processing	A09180 Brite Hierarchies
scaffold1020|size19581	g1244.t1	K01899	LSC1; succinyl-CoA synthetase alpha subunit [EC:6.2.1.4 6.2.1.5]	00020 Citrate cycle (TCA cycle)	B 09101 Carbohydrate metabolism	A09100 Metabolism
scaffold1020|size19581	g1244.t1	K01899	LSC1; succinyl-CoA synthetase alpha subunit [EC:6.2.1.4 6.2.1.5]	00640 Propanoate metabolism	B 09101 Carbohydrate metabolism	A09100 Metabolism
scaffold1020|size19581	g1245.t1	K07151	STT3; dolichyl-diphosphooligosaccharide---protein glycosyltransferase [EC:2.4.99.18]	01003 Glycosyltransferases	B 09181 Protein families: metabolism	A09180 Brite Hierarchies
scaffold1020|size19581	g1245.t1	K07151	STT3; dolichyl-diphosphooligosaccharide---protein glycosyltransferase [EC:2.4.99.18]	00510 N-Glycan biosynthesis	B 09107 Glycan biosynthesis and metabolism	A09100 Metabolism
scaffold1020|size19581	g1245.t1	K07151	STT3; dolichyl-diphosphooligosaccharide---protein glycosyltransferase [EC:2.4.99.18]	04141 Protein processing in endoplasmic reticulum	B 09123 Folding, sorting and degradation	A09120 Genetic Information Processing
scaffold1026|size19565	g1248.t1	K11262	ACACA; acetyl-CoA carboxylase / biotin carboxylase 1 [EC:6.4.1.2 6.3.4.14 2.1.3.15]	00254 Aflatoxin biosynthesis	B 09110 Biosynthesis of other secondary metabolites	A09100 Metabolism
scaffold1026|size19565	g1248.t1	K11262	ACACA; acetyl-CoA carboxylase / biotin carboxylase 1 [EC:6.4.1.2 6.3.4.14 2.1.3.15]	00061 Fatty acid biosynthesis	B 09103 Lipid metabolism	A09100 Metabolism
scaffold1026|size19565	g1248.t1	K11262	ACACA; acetyl-CoA carboxylase / biotin carboxylase 1 [EC:6.4.1.2 6.3.4.14 2.1.3.15]	00640 Propanoate metabolism	B 09101 Carbohydrate metabolism	A09100 Metabolism
scaffold1026|size19565	g1248.t1	K11262	ACACA; acetyl-CoA carboxylase / biotin carboxylase 1 [EC:6.4.1.2 6.3.4.14 2.1.3.15]	00620 Pyruvate metabolism	B 09101 Carbohydrate metabolism	A09100 Metabolism
scaffold1014|size19596	g1250.t1	K10803	XRCC1; DNA-repair protein XRCC1	03400 DNA repair and recombination proteins	B 09182 Protein families: genetic information processing	A09180 Brite Hierarchies
scaffold1014|size19596	g1250.t1	K10803	XRCC1; DNA-repair protein XRCC1	03410 Base excision repair	B 09124 Replication and repair	A09120 Genetic Information Processing
scaffold1014|size19596	g1251.t1	K20792	NAA15_16; N-alpha-acetyltransferase 15/16, NatA auxiliary subunit	03036 Chromosome and associated proteins	B 09182 Protein families: genetic information processing	A09180 Brite Hierarchies
scaffold1027|size19555	g1255.t1	K15032	MTERFD; mTERF domain-containing protein, mitochondrial	03029 Mitochondrial biogenesis	B 09182 Protein families: genetic information processing	A09180 Brite Hierarchies
scaffold1027|size19555	g1255.t1	K15032	MTERFD; mTERF domain-containing protein, mitochondrial	03012 Translation factors	B 09182 Protein families: genetic information processing	A09180 Brite Hierarchies
scaffold1044|size19482	g1261.t1	K09873	TIP; aquaporin TIP	02000 Transporters	B 09183 Protein families: signaling and cellular processes	A09180 Brite Hierarchies
scaffold1044|size19482	g1262.t1	K10703	PHS1; very-long-chain (3R)-3-hydroxyacyl-CoA dehydratase [EC:4.2.1.134]	01040 Biosynthesis of unsaturated fatty acids	B 09103 Lipid metabolism	A09100 Metabolism
scaffold1044|size19482	g1262.t1	K10703	PHS1; very-long-chain (3R)-3-hydroxyacyl-CoA dehydratase [EC:4.2.1.134]	00062 Fatty acid elongation	B 09103 Lipid metabolism	A09100 Metabolism
scaffold1044|size19482	g1262.t1	K10703	PHS1; very-long-chain (3R)-3-hydroxyacyl-CoA dehydratase [EC:4.2.1.134]	01004 Lipid biosynthesis proteins	B 09181 Protein families: metabolism	A09180 Brite Hierarchies
scaffold1047|size19471	g1264.t1	K09775	K09775; uncharacterized protein	99997 Function unknown	B 09194 Poorly characterized	A09190 Not Included in Pathway or Brite
scaffold1047|size19471	g1265.t1	K06676	BRRN1; condensin complex subunit 2	03036 Chromosome and associated proteins	B 09182 Protein families: genetic information processing	A09180 Brite Hierarchies
scaffold1047|size19471	g1266.t1	K10528	HPL; hydroperoxide lyase [EC:4.1.2.-]	00199 Cytochrome P450	B 09181 Protein families: metabolism	A09180 Brite Hierarchies
scaffold1047|size19471	g1266.t1	K10528	HPL; hydroperoxide lyase [EC:4.1.2.-]	00592 alpha-Linolenic acid metabolism	B 09103 Lipid metabolism	A09100 Metabolism
scaffold1050|size19445	g1268.t1	K22644	HVCN1; voltage-gated hydrogen channel 1	04040 Ion channels	B 09183 Protein families: signaling and cellular processes	A09180 Brite Hierarchies
scaffold1050|size19445	g1269.t1	K03247	EIF3H; translation initiation factor 3 subunit H	04147 Exosome	B 09183 Protein families: signaling and cellular processes	A09180 Brite Hierarchies
scaffold1050|size19445	g1269.t1	K03247	EIF3H; translation initiation factor 3 subunit H	03012 Translation factors	B 09182 Protein families: genetic information processing	A09180 Brite Hierarchies
scaffold1050|size19445	g1269.t1	K03247	EIF3H; translation initiation factor 3 subunit H	03013 RNA transport	B 09122 Translation	A09120 Genetic Information Processing
scaffold1059|size19421	g1276.t1	K12874	AQR; intron-binding protein aquarius	03041 Spliceosome	B 09182 Protein families: genetic information processing	A09180 Brite Hierarchies
scaffold1059|size19421	g1276.t1	K12874	AQR; intron-binding protein aquarius	03040 Spliceosome	B 09121 Transcription	A09120 Genetic Information Processing
scaffold1060|size19416	g1279.t1	K20092	CHD1L; chromodomain-helicase-DNA-binding protein 1-like [EC:3.6.4.12]	03036 Chromosome and associated proteins	B 09182 Protein families: genetic information processing	A09180 Brite Hierarchies
scaffold1036|size19505	g1284.t1	K01537	E3.6.3.8; Ca2+-transporting ATPase [EC:3.6.3.8]	99980 Enzymes with EC numbers	B 09191 Unclassified: metabolism	A09190 Not Included in Pathway or Brite
scaffold1064|size19411	g1285.t1	K13993	HSP20; HSP20 family protein	04141 Protein processing in endoplasmic reticulum	B 09123 Folding, sorting and degradation	A09120 Genetic Information Processing
scaffold1064|size19411	g1285.t1	K13993	HSP20; HSP20 family protein	03110 Chaperones and folding catalysts	B 09182 Protein families: genetic information processing	A09180 Brite Hierarchies
scaffold1064|size19411	g1286.t1	K22376	KCMF1; E3 ubiquitin-protein ligase KCMF1 [EC:2.3.2.27]	04121 Ubiquitin system	B 09182 Protein families: genetic information processing	A09180 Brite Hierarchies
scaffold1074|size19373	g1295.t1	K14431	TGA; transcription factor TGA	04075 Plant hormone signal transduction	B 09132 Signal transduction	A09130 Environmental Information Processing
scaffold1074|size19373	g1295.t1	K14431	TGA; transcription factor TGA	03000 Transcription factors	B 09182 Protein families: genetic information processing	A09180 Brite Hierarchies
scaffold1087|size19321	g1300.t1	K03035	PSMD12; 26S proteasome regulatory subunit N5	03051 Proteasome	B 09182 Protein families: genetic information processing	A09180 Brite Hierarchies
scaffold1087|size19321	g1300.t1	K03035	PSMD12; 26S proteasome regulatory subunit N5	03050 Proteasome	B 09123 Folding, sorting and degradation	A09120 Genetic Information Processing
scaffold1087|size19321	g1301.t1	K03035	PSMD12; 26S proteasome regulatory subunit N5	03051 Proteasome	B 09182 Protein families: genetic information processing	A09180 Brite Hierarchies
scaffold1087|size19321	g1301.t1	K03035	PSMD12; 26S proteasome regulatory subunit N5	03050 Proteasome	B 09123 Folding, sorting and degradation	A09120 Genetic Information Processing
scaffold1092|size19281	g1306.t1	K10798	PARP; poly [ADP-ribose] polymerase [EC:2.4.2.30]	03032 DNA replication proteins	B 09182 Protein families: genetic information processing	A09180 Brite Hierarchies
scaffold1092|size19281	g1306.t1	K10798	PARP; poly [ADP-ribose] polymerase [EC:2.4.2.30]	03036 Chromosome and associated proteins	B 09182 Protein families: genetic information processing	A09180 Brite Hierarchies
scaffold1092|size19281	g1306.t1	K10798	PARP; poly [ADP-ribose] polymerase [EC:2.4.2.30]	03400 DNA repair and recombination proteins	B 09182 Protein families: genetic information processing	A09180 Brite Hierarchies
scaffold1092|size19281	g1306.t1	K10798	PARP; poly [ADP-ribose] polymerase [EC:2.4.2.30]	03410 Base excision repair	B 09124 Replication and repair	A09120 Genetic Information Processing
scaffold1104|size19269	g1315.t1	K06268	PPP3R; serine/threonine-protein phosphatase 2B regulatory subunit	01009 Protein phosphatases and associated proteins	B 09181 Protein families: metabolism	A09180 Brite Hierarchies
scaffold1084|size19329	g1319.t1	K01853	CAS1; cycloartenol synthase [EC:5.4.99.8]	00100 Steroid biosynthesis	B 09103 Lipid metabolism	A09100 Metabolism
scaffold1084|size19329	g1320.t1	K14554	UTP21; U3 small nucleolar RNA-associated protein 21	03008 Ribosome biogenesis in eukaryotes	B 09122 Translation	A09120 Genetic Information Processing
scaffold1084|size19329	g1320.t1	K14554	UTP21; U3 small nucleolar RNA-associated protein 21	03009 Ribosome biogenesis	B 09182 Protein families: genetic information processing	A09180 Brite Hierarchies
scaffold1110|size19253	g1324.t1	K14962	WDR82; COMPASS component SWD2	03019 Messenger RNA biogenesis	B 09182 Protein families: genetic information processing	A09180 Brite Hierarchies
scaffold1110|size19253	g1324.t1	K14962	WDR82; COMPASS component SWD2	03036 Chromosome and associated proteins	B 09182 Protein families: genetic information processing	A09180 Brite Hierarchies
scaffold1110|size19253	g1324.t1	K14962	WDR82; COMPASS component SWD2	03015 mRNA surveillance pathway	B 09122 Translation	A09120 Genetic Information Processing
scaffold1111|size19247	g1325.t1	K00939	adk; adenylate kinase [EC:2.7.4.3]	00730 Thiamine metabolism	B 09108 Metabolism of cofactors and vitamins	A09100 Metabolism
scaffold1111|size19247	g1325.t1	K00939	adk; adenylate kinase [EC:2.7.4.3]	04147 Exosome	B 09183 Protein families: signaling and cellular processes	A09180 Brite Hierarchies
scaffold1111|size19247	g1325.t1	K00939	adk; adenylate kinase [EC:2.7.4.3]	00230 Purine metabolism	B 09104 Nucleotide metabolism	A09100 Metabolism
scaffold1111|size19247	g1326.t1	K15192	BTAF1; TATA-binding protein-associated factor [EC:3.6.4.-]	03021 Transcription machinery	B 09182 Protein families: genetic information processing	A09180 Brite Hierarchies
scaffold1116|size19223	g1330.t1	K03139	TFIIF2; transcription initiation factor TFIIF subunit beta [EC:3.6.4.12]	03021 Transcription machinery	B 09182 Protein families: genetic information processing	A09180 Brite Hierarchies
scaffold1116|size19223	g1330.t1	K03139	TFIIF2; transcription initiation factor TFIIF subunit beta [EC:3.6.4.12]	03022 Basal transcription factors	B 09121 Transcription	A09120 Genetic Information Processing
scaffold1119|size19212	g1331.t1	K15436	TRPO3; transportin-3	03016 Transfer RNA biogenesis	B 09182 Protein families: genetic information processing	A09180 Brite Hierarchies
scaffold1120|size19212	g1333.t1	K10268	FBXL2_20; F-box and leucine-rich repeat protein 2/20	04121 Ubiquitin system	B 09182 Protein families: genetic information processing	A09180 Brite Hierarchies
scaffold1120|size19212	g1334.t1	K10268	FBXL2_20; F-box and leucine-rich repeat protein 2/20	04121 Ubiquitin system	B 09182 Protein families: genetic information processing	A09180 Brite Hierarchies
scaffold1125|size19196	g1338.t1	K10523	SPOP; speckle-type POZ protein	04121 Ubiquitin system	B 09182 Protein families: genetic information processing	A09180 Brite Hierarchies
scaffold1125|size19196	g1339.t1	K10295	FBXO9; F-box protein 9	04121 Ubiquitin system	B 09182 Protein families: genetic information processing	A09180 Brite Hierarchies
scaffold1127|size19176	g1340.t1	K03190	ureD; urease accessory protein	99975 Protein processing	B 09192 Unclassified: genetic information processing	A09190 Not Included in Pathway or Brite
scaffold1130|size19158	g1341.t1	K12400	AP4E1; AP-4 complex subunit epsilon-1	04131 Membrane trafficking	B 09182 Protein families: genetic information processing	A09180 Brite Hierarchies
scaffold1135|size19145	g1346.t1	K15442	TAD3; tRNA-specific adenosine deaminase 3	03016 Transfer RNA biogenesis	B 09182 Protein families: genetic information processing	A09180 Brite Hierarchies
scaffold1140|size19120	g1349.t1	K10406	KIFC2_3; kinesin family member C2/C3	04812 Cytoskeleton proteins	B 09183 Protein families: signaling and cellular processes	A09180 Brite Hierarchies
scaffold1140|size19120	g1350.t1	K02519	infB; translation initiation factor IF-2	03012 Translation factors	B 09182 Protein families: genetic information processing	A09180 Brite Hierarchies
scaffold1140|size19120	g1350.t1	K02519	infB; translation initiation factor IF-2	03029 Mitochondrial biogenesis	B 09182 Protein families: genetic information processing	A09180 Brite Hierarchies
scaffold1142|size19116	g1353.t1	K06970	rlmF; 23S rRNA (adenine1618-N6)-methyltransferase [EC:2.1.1.181]	03009 Ribosome biogenesis	B 09182 Protein families: genetic information processing	A09180 Brite Hierarchies
scaffold1141|size19119	g1355.t1	K01338	lon; ATP-dependent Lon protease [EC:3.4.21.53]	01002 Peptidases	B 09181 Protein families: metabolism	A09180 Brite Hierarchies
scaffold1146|size19095	g1359.t1	K14611	SLC23A1_2; solute carrier family 23 (nucleobase transporter), member 1/2	02000 Transporters	B 09183 Protein families: signaling and cellular processes	A09180 Brite Hierarchies
scaffold1146|size19095	g1360.t1	K03248	EIF3G; translation initiation factor 3 subunit G	03013 RNA transport	B 09122 Translation	A09120 Genetic Information Processing
scaffold1146|size19095	g1360.t1	K03248	EIF3G; translation initiation factor 3 subunit G	03012 Translation factors	B 09182 Protein families: genetic information processing	A09180 Brite Hierarchies
scaffold1149|size19080	g1362.t1	K12948	SPCS3; signal peptidase complex subunit 3 [EC:3.4.-.-]	03060 Protein export	B 09123 Folding, sorting and degradation	A09120 Genetic Information Processing
scaffold1149|size19080	g1364.t1	K13754	SLC24A6; solute carrier family 24 (sodium/potassium/calcium exchanger), member 6	02000 Transporters	B 09183 Protein families: signaling and cellular processes	A09180 Brite Hierarchies
scaffold1151|size19076	g1367.t1	K12608	CAF16; CCR4-NOT complex subunit CAF16	03019 Messenger RNA biogenesis	B 09182 Protein families: genetic information processing	A09180 Brite Hierarchies
scaffold1151|size19076	g1367.t1	K12608	CAF16; CCR4-NOT complex subunit CAF16	03018 RNA degradation	B 09123 Folding, sorting and degradation	A09120 Genetic Information Processing
scaffold1151|size19076	g1368.t1	K18819	GOLS; inositol 3-alpha-galactosyltransferase [EC:2.4.1.123]	00052 Galactose metabolism	B 09101 Carbohydrate metabolism	A09100 Metabolism
scaffold1039|size19488	g1374.t1	K00430	E1.11.1.7; peroxidase [EC:1.11.1.7]	00940 Phenylpropanoid biosynthesis	B 09110 Biosynthesis of other secondary metabolites	A09100 Metabolism
scaffold1124|size19201	g1376.t1	K02951	RP-S12e; small subunit ribosomal protein S12e	03010 Ribosome	B 09122 Translation	A09120 Genetic Information Processing
scaffold1124|size19201	g1376.t1	K02951	RP-S12e; small subunit ribosomal protein S12e	03011 Ribosome	B 09182 Protein families: genetic information processing	A09180 Brite Hierarchies
scaffold1124|size19201	g1377.t1	K12581	CNOT7_8; CCR4-NOT transcription complex subunit 7/8	03018 RNA degradation	B 09123 Folding, sorting and degradation	A09120 Genetic Information Processing
scaffold1124|size19201	g1377.t1	K12581	CNOT7_8; CCR4-NOT transcription complex subunit 7/8	03019 Messenger RNA biogenesis	B 09182 Protein families: genetic information processing	A09180 Brite Hierarchies
scaffold1157|size19060	g1379.t1	K13510	LPCAT1_2; lysophosphatidylcholine acyltransferase / lyso-PAF acetyltransferase [EC:2.3.1.23 2.3.1.67]	01004 Lipid biosynthesis proteins	B 09181 Protein families: metabolism	A09180 Brite Hierarchies
scaffold1157|size19060	g1379.t1	K13510	LPCAT1_2; lysophosphatidylcholine acyltransferase / lyso-PAF acetyltransferase [EC:2.3.1.23 2.3.1.67]	00564 Glycerophospholipid metabolism	B 09103 Lipid metabolism	A09100 Metabolism
scaffold1157|size19060	g1379.t1	K13510	LPCAT1_2; lysophosphatidylcholine acyltransferase / lyso-PAF acetyltransferase [EC:2.3.1.23 2.3.1.67]	00565 Ether lipid metabolism	B 09103 Lipid metabolism	A09100 Metabolism
scaffold1157|size19060	g1380.t1	K01246	tag; DNA-3-methyladenine glycosylase I [EC:3.2.2.20]	03400 DNA repair and recombination proteins	B 09182 Protein families: genetic information processing	A09180 Brite Hierarchies
scaffold1157|size19060	g1380.t1	K01246	tag; DNA-3-methyladenine glycosylase I [EC:3.2.2.20]	03410 Base excision repair	B 09124 Replication and repair	A09120 Genetic Information Processing
scaffold1159|size19042	g1382.t1	K01803	TPI; triosephosphate isomerase (TIM) [EC:5.3.1.1]	00010 Glycolysis / Gluconeogenesis	B 09101 Carbohydrate metabolism	A09100 Metabolism
scaffold1159|size19042	g1382.t1	K01803	TPI; triosephosphate isomerase (TIM) [EC:5.3.1.1]	00562 Inositol phosphate metabolism	B 09101 Carbohydrate metabolism	A09100 Metabolism
scaffold1159|size19042	g1382.t1	K01803	TPI; triosephosphate isomerase (TIM) [EC:5.3.1.1]	00051 Fructose and mannose metabolism	B 09101 Carbohydrate metabolism	A09100 Metabolism
scaffold1159|size19042	g1382.t1	K01803	TPI; triosephosphate isomerase (TIM) [EC:5.3.1.1]	04147 Exosome	B 09183 Protein families: signaling and cellular processes	A09180 Brite Hierarchies
scaffold1159|size19042	g1382.t1	K01803	TPI; triosephosphate isomerase (TIM) [EC:5.3.1.1]	00710 Carbon fixation in photosynthetic organisms	B 09102 Energy metabolism	A09100 Metabolism
scaffold1166|size19014	g1387.t1	K03595	era; GTPase	03009 Ribosome biogenesis	B 09182 Protein families: genetic information processing	A09180 Brite Hierarchies
scaffold1166|size19014	g1387.t1	K03595	era; GTPase	03029 Mitochondrial biogenesis	B 09182 Protein families: genetic information processing	A09180 Brite Hierarchies
scaffold1168|size18983	g1389.t1	K07870	RHOT1; mitochondrial Rho GTPase 1 [EC:3.6.5.-]	04031 GTP-binding proteins	B 09183 Protein families: signaling and cellular processes	A09180 Brite Hierarchies
scaffold1168|size18983	g1389.t1	K07870	RHOT1; mitochondrial Rho GTPase 1 [EC:3.6.5.-]	03029 Mitochondrial biogenesis	B 09182 Protein families: genetic information processing	A09180 Brite Hierarchies
scaffold1171|size18975	g1390.t1	K10588	UBE3B; ubiquitin-protein ligase E3 B [EC:2.3.2.26]	04120 Ubiquitin mediated proteolysis	B 09123 Folding, sorting and degradation	A09120 Genetic Information Processing
scaffold1171|size18975	g1390.t1	K10588	UBE3B; ubiquitin-protein ligase E3 B [EC:2.3.2.26]	04121 Ubiquitin system	B 09182 Protein families: genetic information processing	A09180 Brite Hierarchies
scaffold1173|size18969	g1393.t1	K15271	HFM1; ATP-dependent DNA helicase HFM1/MER3 [EC:3.6.4.12]	03400 DNA repair and recombination proteins	B 09182 Protein families: genetic information processing	A09180 Brite Hierarchies
scaffold1176|size18964	g1394.t1	K17906	ATG2; autophagy-related protein 2	04136 Autophagy - other	B 09141 Transport and catabolism	A09140 Cellular Processes
scaffold1176|size18964	g1394.t1	K17906	ATG2; autophagy-related protein 2	04131 Membrane trafficking	B 09182 Protein families: genetic information processing	A09180 Brite Hierarchies
scaffold1176|size18964	g1394.t1	K17906	ATG2; autophagy-related protein 2	02000 Transporters	B 09183 Protein families: signaling and cellular processes	A09180 Brite Hierarchies
scaffold1176|size18964	g1394.t1	K17906	ATG2; autophagy-related protein 2	03029 Mitochondrial biogenesis	B 09182 Protein families: genetic information processing	A09180 Brite Hierarchies
scaffold1178|size18960	g1395.t1	K12385	NPC1; Niemann-Pick C1 protein	02000 Transporters	B 09183 Protein families: signaling and cellular processes	A09180 Brite Hierarchies
scaffold1184|size18917	g1397.t1	K10752	RBBP4; histone-binding protein RBBP4	03036 Chromosome and associated proteins	B 09182 Protein families: genetic information processing	A09180 Brite Hierarchies
scaffold1188|size18892	g1402.t1	K11000	CALS; callose synthase [EC:2.4.1.-]	01003 Glycosyltransferases	B 09181 Protein families: metabolism	A09180 Brite Hierarchies
scaffold1190|size18887	g1407.t1	K03676	grxC; glutaredoxin 3	03110 Chaperones and folding catalysts	B 09182 Protein families: genetic information processing	A09180 Brite Hierarchies
scaffold1197|size18866	g1418.t1	K01102	PDP; pyruvate dehydrogenase phosphatase [EC:3.1.3.43]	01009 Protein phosphatases and associated proteins	B 09181 Protein families: metabolism	A09180 Brite Hierarchies
scaffold1197|size18866	g1419.t1	K18732	SARNP; SAP domain-containing ribonucleoprotein	03019 Messenger RNA biogenesis	B 09182 Protein families: genetic information processing	A09180 Brite Hierarchies
scaffold1207|size18812	g1423.t1	K01102	PDP; pyruvate dehydrogenase phosphatase [EC:3.1.3.43]	01009 Protein phosphatases and associated proteins	B 09181 Protein families: metabolism	A09180 Brite Hierarchies
scaffold1211|size18806	g1425.t1	K13211	GCFC; GC-rich sequence DNA-binding factor	03041 Spliceosome	B 09182 Protein families: genetic information processing	A09180 Brite Hierarchies
scaffold1213|size18800	g1426.t1	K20781	SGT1; peptidyl serine alpha-galactosyltransferase [EC:2.4.1.-]	00514 Other types of O-glycan biosynthesis	B 09107 Glycan biosynthesis and metabolism	A09100 Metabolism
scaffold1213|size18800	g1426.t1	K20781	SGT1; peptidyl serine alpha-galactosyltransferase [EC:2.4.1.-]	01003 Glycosyltransferases	B 09181 Protein families: metabolism	A09180 Brite Hierarchies
scaffold1212|size18801	g1427.t1	K15718	LOX1_5; linoleate 9S-lipoxygenase [EC:1.13.11.58]	00591 Linoleic acid metabolism	B 09103 Lipid metabolism	A09100 Metabolism
scaffold1230|size18707	g1437.t1	K07204	RAPTOR; regulatory associated protein of mTOR	04131 Membrane trafficking	B 09182 Protein families: genetic information processing	A09180 Brite Hierarchies
scaffold1230|size18707	g1437.t1	K07204	RAPTOR; regulatory associated protein of mTOR	04136 Autophagy - other	B 09141 Transport and catabolism	A09140 Cellular Processes
scaffold1232|size18701	g1442.t1	K13095	SF1; splicing factor 1	03041 Spliceosome	B 09182 Protein families: genetic information processing	A09180 Brite Hierarchies
scaffold1232|size18701	g1443.t1	K03026	RPC4; DNA-directed RNA polymerase III subunit RPC4	03021 Transcription machinery	B 09182 Protein families: genetic information processing	A09180 Brite Hierarchies
scaffold1232|size18701	g1443.t1	K03026	RPC4; DNA-directed RNA polymerase III subunit RPC4	00240 Pyrimidine metabolism	B 09104 Nucleotide metabolism	A09100 Metabolism
scaffold1232|size18701	g1443.t1	K03026	RPC4; DNA-directed RNA polymerase III subunit RPC4	00230 Purine metabolism	B 09104 Nucleotide metabolism	A09100 Metabolism
scaffold1232|size18701	g1443.t1	K03026	RPC4; DNA-directed RNA polymerase III subunit RPC4	03020 RNA polymerase	B 09121 Transcription	A09120 Genetic Information Processing
scaffold1236|size18692	g1446.t1	K00549	metE; 5-methyltetrahydropteroyltriglutamate--homocysteine methyltransferase [EC:2.1.1.14]	00270 Cysteine and methionine metabolism	B 09105 Amino acid metabolism	A09100 Metabolism
scaffold1236|size18692	g1446.t1	K00549	metE; 5-methyltetrahydropteroyltriglutamate--homocysteine methyltransferase [EC:2.1.1.14]	00450 Selenocompound metabolism	B 09106 Metabolism of other amino acids	A09100 Metabolism
scaffold1175|size18966	g1449.t1	K11375	ELP4; elongator complex protein 4	03036 Chromosome and associated proteins	B 09182 Protein families: genetic information processing	A09180 Brite Hierarchies
scaffold1175|size18966	g1449.t1	K11375	ELP4; elongator complex protein 4	03016 Transfer RNA biogenesis	B 09182 Protein families: genetic information processing	A09180 Brite Hierarchies
scaffold1175|size18966	g1450.t1	K01867	WARS; tryptophanyl-tRNA synthetase [EC:6.1.1.2]	00970 Aminoacyl-tRNA biosynthesis	B 09122 Translation	A09120 Genetic Information Processing
scaffold1175|size18966	g1450.t1	K01867	WARS; tryptophanyl-tRNA synthetase [EC:6.1.1.2]	01007 Amino acid related enzymes	B 09181 Protein families: metabolism	A09180 Brite Hierarchies
scaffold1175|size18966	g1450.t1	K01867	WARS; tryptophanyl-tRNA synthetase [EC:6.1.1.2]	03016 Transfer RNA biogenesis	B 09182 Protein families: genetic information processing	A09180 Brite Hierarchies
scaffold1245|size18666	g1454.t1	K21752	DRAP1; Dr1-associated corepressor	03021 Transcription machinery	B 09182 Protein families: genetic information processing	A09180 Brite Hierarchies
scaffold1245|size18666	g1455.t1	K13457	RPM1; disease resistance protein RPM1	04626 Plant-pathogen interaction	B 09159 Environmental adaptation	A09150 Organismal Systems
scaffold1165|size19018	g1457.t1	K14431	TGA; transcription factor TGA	04075 Plant hormone signal transduction	B 09132 Signal transduction	A09130 Environmental Information Processing
scaffold1165|size19018	g1457.t1	K14431	TGA; transcription factor TGA	03000 Transcription factors	B 09182 Protein families: genetic information processing	A09180 Brite Hierarchies
scaffold1249|size18649	g1459.t1	K06185	ABCF2; ATP-binding cassette, subfamily F, member 2	03009 Ribosome biogenesis	B 09182 Protein families: genetic information processing	A09180 Brite Hierarchies
scaffold1251|size18644	g1461.t1	K00671	NMT; glycylpeptide N-tetradecanoyltransferase [EC:2.3.1.97]	99980 Enzymes with EC numbers	B 09191 Unclassified: metabolism	A09190 Not Included in Pathway or Brite
scaffold1251|size18644	g1462.t1	K09422	MYBP; transcription factor MYB, plant	03000 Transcription factors	B 09182 Protein families: genetic information processing	A09180 Brite Hierarchies
scaffold1250|size18647	g1464.t1	K14439	SMARCAD1; SWI/SNF-related matrix-associated actin-dependent regulator of chromatin subfamily A containing DEAD/H box 1 [EC:3.6.4.12]	03036 Chromosome and associated proteins	B 09182 Protein families: genetic information processing	A09180 Brite Hierarchies
scaffold1268|size18590	g1472.t1	K00430	E1.11.1.7; peroxidase [EC:1.11.1.7]	00940 Phenylpropanoid biosynthesis	B 09110 Biosynthesis of other secondary metabolites	A09100 Metabolism
scaffold1268|size18590	g1473.t1	K01641	E2.3.3.10; hydroxymethylglutaryl-CoA synthase [EC:2.3.3.10]	00072 Synthesis and degradation of ketone bodies	B 09103 Lipid metabolism	A09100 Metabolism
scaffold1268|size18590	g1473.t1	K01641	E2.3.3.10; hydroxymethylglutaryl-CoA synthase [EC:2.3.3.10]	00650 Butanoate metabolism	B 09101 Carbohydrate metabolism	A09100 Metabolism
scaffold1268|size18590	g1473.t1	K01641	E2.3.3.10; hydroxymethylglutaryl-CoA synthase [EC:2.3.3.10]	00280 Valine, leucine and isoleucine degradation	B 09105 Amino acid metabolism	A09100 Metabolism
scaffold1268|size18590	g1473.t1	K01641	E2.3.3.10; hydroxymethylglutaryl-CoA synthase [EC:2.3.3.10]	00900 Terpenoid backbone biosynthesis	B 09109 Metabolism of terpenoids and polyketides	A09100 Metabolism
scaffold1271|size18578	g1476.t1	K10268	FBXL2_20; F-box and leucine-rich repeat protein 2/20	04121 Ubiquitin system	B 09182 Protein families: genetic information processing	A09180 Brite Hierarchies
scaffold1267|size18594	g1477.t1	K17991	PXG; peroxygenase [EC:1.11.2.3]	00073 Cutin, suberine and wax biosynthesis	B 09103 Lipid metabolism	A09100 Metabolism
scaffold1276|size18555	g1479.t1	K03549	kup; KUP system potassium uptake protein	02000 Transporters	B 09183 Protein families: signaling and cellular processes	A09180 Brite Hierarchies
scaffold1279|size18543	g1483.t1	K12855	PRPF6; pre-mRNA-processing factor 6	03040 Spliceosome	B 09121 Transcription	A09120 Genetic Information Processing
scaffold1279|size18543	g1483.t1	K12855	PRPF6; pre-mRNA-processing factor 6	03041 Spliceosome	B 09182 Protein families: genetic information processing	A09180 Brite Hierarchies
scaffold1286|size18513	g1488.t1	K13506	GPAT3_4; glycerol-3-phosphate O-acyltransferase 3/4 [EC:2.3.1.15]	01004 Lipid biosynthesis proteins	B 09181 Protein families: metabolism	A09180 Brite Hierarchies
scaffold1286|size18513	g1488.t1	K13506	GPAT3_4; glycerol-3-phosphate O-acyltransferase 3/4 [EC:2.3.1.15]	00564 Glycerophospholipid metabolism	B 09103 Lipid metabolism	A09100 Metabolism
scaffold1286|size18513	g1488.t1	K13506	GPAT3_4; glycerol-3-phosphate O-acyltransferase 3/4 [EC:2.3.1.15]	00561 Glycerolipid metabolism	B 09103 Lipid metabolism	A09100 Metabolism
scaffold1292|size18471	g1492.t1	K12179	COPS6; COP9 signalosome complex subunit 6	04121 Ubiquitin system	B 09182 Protein families: genetic information processing	A09180 Brite Hierarchies
scaffold1299|size18457	g1497.t1	K22419	VEP1; Delta4-3-oxosteroid 5beta-reductase [EC:1.3.1.3]	99980 Enzymes with EC numbers	B 09191 Unclassified: metabolism	A09190 Not Included in Pathway or Brite
scaffold1304|size18436	g1504.t1	K14998	SURF1; surfeit locus 1 family protein	03029 Mitochondrial biogenesis	B 09182 Protein families: genetic information processing	A09180 Brite Hierarchies
scaffold1304|size18436	g1506.t1	K13464	JAZ; jasmonate ZIM domain-containing protein	04075 Plant hormone signal transduction	B 09132 Signal transduction	A09130 Environmental Information Processing
scaffold1307|size18406	g1508.t1	K06670	SCC1; cohesin complex subunit SCC1	03036 Chromosome and associated proteins	B 09182 Protein families: genetic information processing	A09180 Brite Hierarchies
scaffold1307|size18406	g1510.t1	K19269	PGP; phosphoglycolate phosphatase [EC:3.1.3.18 3.1.3.48]	00630 Glyoxylate and dicarboxylate metabolism	B 09101 Carbohydrate metabolism	A09100 Metabolism
scaffold1307|size18406	g1510.t1	K19269	PGP; phosphoglycolate phosphatase [EC:3.1.3.18 3.1.3.48]	01009 Protein phosphatases and associated proteins	B 09181 Protein families: metabolism	A09180 Brite Hierarchies
scaffold1313|size18369	g1517.t1	K07195	EXOC7; exocyst complex component 7	04131 Membrane trafficking	B 09182 Protein families: genetic information processing	A09180 Brite Hierarchies
scaffold1313|size18369	g1517.t1	K07195	EXOC7; exocyst complex component 7	03036 Chromosome and associated proteins	B 09182 Protein families: genetic information processing	A09180 Brite Hierarchies
scaffold1317|size18364	g1519.t1	K03259	EIF4E; translation initiation factor 4E	03019 Messenger RNA biogenesis	B 09182 Protein families: genetic information processing	A09180 Brite Hierarchies
scaffold1317|size18364	g1519.t1	K03259	EIF4E; translation initiation factor 4E	03012 Translation factors	B 09182 Protein families: genetic information processing	A09180 Brite Hierarchies
scaffold1317|size18364	g1519.t1	K03259	EIF4E; translation initiation factor 4E	03013 RNA transport	B 09122 Translation	A09120 Genetic Information Processing
scaffold1317|size18364	g1520.t1	K00600	glyA; glycine hydroxymethyltransferase [EC:2.1.2.1]	00630 Glyoxylate and dicarboxylate metabolism	B 09101 Carbohydrate metabolism	A09100 Metabolism
scaffold1317|size18364	g1520.t1	K00600	glyA; glycine hydroxymethyltransferase [EC:2.1.2.1]	00260 Glycine, serine and threonine metabolism	B 09105 Amino acid metabolism	A09100 Metabolism
scaffold1317|size18364	g1520.t1	K00600	glyA; glycine hydroxymethyltransferase [EC:2.1.2.1]	00460 Cyanoamino acid metabolism	B 09106 Metabolism of other amino acids	A09100 Metabolism
scaffold1317|size18364	g1520.t1	K00600	glyA; glycine hydroxymethyltransferase [EC:2.1.2.1]	00670 One carbon pool by folate	B 09108 Metabolism of cofactors and vitamins	A09100 Metabolism
scaffold1321|size18330	g1524.t1	K03644	lipA; lipoyl synthase [EC:2.8.1.8]	00785 Lipoic acid metabolism	B 09108 Metabolism of cofactors and vitamins	A09100 Metabolism
scaffold1322|size18329	g1528.t1	K02893	RP-L23Ae; large subunit ribosomal protein L23Ae	03010 Ribosome	B 09122 Translation	A09120 Genetic Information Processing
scaffold1322|size18329	g1528.t1	K02893	RP-L23Ae; large subunit ribosomal protein L23Ae	03011 Ribosome	B 09182 Protein families: genetic information processing	A09180 Brite Hierarchies
scaffold1322|size18329	g1529.t1	K15276	SLC35B2; solute carrier family 35 (adenosine 3'-phospho 5'-phosphosulfate transporter), member B2	02000 Transporters	B 09183 Protein families: signaling and cellular processes	A09180 Brite Hierarchies
scaffold1324|size18319	g1533.t1	K14304	NUP85; nuclear pore complex protein Nup85	03019 Messenger RNA biogenesis	B 09182 Protein families: genetic information processing	A09180 Brite Hierarchies
scaffold1324|size18319	g1533.t1	K14304	NUP85; nuclear pore complex protein Nup85	03013 RNA transport	B 09122 Translation	A09120 Genetic Information Processing
scaffold1324|size18319	g1533.t1	K14304	NUP85; nuclear pore complex protein Nup85	03036 Chromosome and associated proteins	B 09182 Protein families: genetic information processing	A09180 Brite Hierarchies
scaffold1325|size18317	g1538.t1	K22522	LOG; cytokinin riboside 5'-monophosphate phosphoribohydrolase [EC:3.2.2.-]	99980 Enzymes with EC numbers	B 09191 Unclassified: metabolism	A09190 Not Included in Pathway or Brite
scaffold1328|size18309	g1540.t1	K22520	LQY1; protein disulfide-isomerase [EC:5.3.4.1]	03110 Chaperones and folding catalysts	B 09182 Protein families: genetic information processing	A09180 Brite Hierarchies
scaffold1343|size18267	g1548.t1	K20558	SPCH; transcription factor SPEECHLESS	03000 Transcription factors	B 09182 Protein families: genetic information processing	A09180 Brite Hierarchies
scaffold1343|size18267	g1548.t1	K20558	SPCH; transcription factor SPEECHLESS	04016 MAPK signaling pathway - plant	B 09132 Signal transduction	A09130 Environmental Information Processing
scaffold1341|size18269	g1549.t1	K20891	GLCAT14; beta-glucuronosyltransferase [EC:2.4.1.-]	01003 Glycosyltransferases	B 09181 Protein families: metabolism	A09180 Brite Hierarchies
scaffold1346|size18243	g1551.t1	K00888	PI4KA; phosphatidylinositol 4-kinase A [EC:2.7.1.67]	04070 Phosphatidylinositol signaling system	B 09132 Signal transduction	A09130 Environmental Information Processing
scaffold1346|size18243	g1551.t1	K00888	PI4KA; phosphatidylinositol 4-kinase A [EC:2.7.1.67]	00562 Inositol phosphate metabolism	B 09101 Carbohydrate metabolism	A09100 Metabolism
scaffold1346|size18243	g1551.t1	K00888	PI4KA; phosphatidylinositol 4-kinase A [EC:2.7.1.67]	04131 Membrane trafficking	B 09182 Protein families: genetic information processing	A09180 Brite Hierarchies
scaffold1347|size18242	g1555.t1	K13457	RPM1; disease resistance protein RPM1	04626 Plant-pathogen interaction	B 09159 Environmental adaptation	A09150 Organismal Systems
scaffold1351|size18234	g1557.t1	K14638	SLC15A3_4; solute carrier family 15 (peptide/histidine transporter), member 3/4	02000 Transporters	B 09183 Protein families: signaling and cellular processes	A09180 Brite Hierarchies
scaffold1351|size18234	g1558.t1	K10683	BARD1; BRCA1-associated RING domain protein 1	03440 Homologous recombination	B 09124 Replication and repair	A09120 Genetic Information Processing
scaffold1351|size18234	g1558.t1	K10683	BARD1; BRCA1-associated RING domain protein 1	03036 Chromosome and associated proteins	B 09182 Protein families: genetic information processing	A09180 Brite Hierarchies
scaffold1351|size18234	g1558.t1	K10683	BARD1; BRCA1-associated RING domain protein 1	03019 Messenger RNA biogenesis	B 09182 Protein families: genetic information processing	A09180 Brite Hierarchies
scaffold1351|size18234	g1558.t1	K10683	BARD1; BRCA1-associated RING domain protein 1	04121 Ubiquitin system	B 09182 Protein families: genetic information processing	A09180 Brite Hierarchies
scaffold1353|size18228	g1562.t1	K01537	E3.6.3.8; Ca2+-transporting ATPase [EC:3.6.3.8]	99980 Enzymes with EC numbers	B 09191 Unclassified: metabolism	A09190 Not Included in Pathway or Brite
scaffold1357|size18207	g1563.t1	K20717	YDA; mitogen-activated protein kinase kinase kinase YODA [EC:2.7.11.25]	01001 Protein kinases	B 09181 Protein families: metabolism	A09180 Brite Hierarchies
scaffold1357|size18207	g1563.t1	K20717	YDA; mitogen-activated protein kinase kinase kinase YODA [EC:2.7.11.25]	04016 MAPK signaling pathway - plant	B 09132 Signal transduction	A09130 Environmental Information Processing
scaffold1359|size18198	g1567.t1	K11699	RDR; RNA-dependent RNA polymerase [EC:2.7.7.48]	03036 Chromosome and associated proteins	B 09182 Protein families: genetic information processing	A09180 Brite Hierarchies
scaffold1367|size18177	g1570.t1	K21763	MAPKBP1; mitogen-activated protein kinase binding protein 1	03036 Chromosome and associated proteins	B 09182 Protein families: genetic information processing	A09180 Brite Hierarchies
scaffold1368|size18172	g1572.t1	K12462	ARHGDI; Rho GDP-dissociation inhibitor	04147 Exosome	B 09183 Protein families: signaling and cellular processes	A09180 Brite Hierarchies
scaffold1363|size18186	g1573.t1	K03696	clpC; ATP-dependent Clp protease ATP-binding subunit ClpC	03110 Chaperones and folding catalysts	B 09182 Protein families: genetic information processing	A09180 Brite Hierarchies
scaffold1371|size18150	g1576.t1	K04421	MAP3K3; mitogen-activated protein kinase kinase kinase 3 [EC:2.7.11.25]	01001 Protein kinases	B 09181 Protein families: metabolism	A09180 Brite Hierarchies
scaffold1372|size18146	g1581.t1	K02208	CDK8_11; cyclin-dependent kinase 8/11 [EC:2.7.11.22 2.7.11.23]	03021 Transcription machinery	B 09182 Protein families: genetic information processing	A09180 Brite Hierarchies
scaffold1372|size18146	g1581.t1	K02208	CDK8_11; cyclin-dependent kinase 8/11 [EC:2.7.11.22 2.7.11.23]	01001 Protein kinases	B 09181 Protein families: metabolism	A09180 Brite Hierarchies
scaffold1375|size18137	g1583.t1	K00627	DLAT; pyruvate dehydrogenase E2 component (dihydrolipoamide acetyltransferase) [EC:2.3.1.12]	00620 Pyruvate metabolism	B 09101 Carbohydrate metabolism	A09100 Metabolism
scaffold1375|size18137	g1583.t1	K00627	DLAT; pyruvate dehydrogenase E2 component (dihydrolipoamide acetyltransferase) [EC:2.3.1.12]	00020 Citrate cycle (TCA cycle)	B 09101 Carbohydrate metabolism	A09100 Metabolism
scaffold1375|size18137	g1583.t1	K00627	DLAT; pyruvate dehydrogenase E2 component (dihydrolipoamide acetyltransferase) [EC:2.3.1.12]	00010 Glycolysis / Gluconeogenesis	B 09101 Carbohydrate metabolism	A09100 Metabolism
scaffold1375|size18137	g1584.t1	K17794	TIM23; mitochondrial import inner membrane translocase subunit TIM23	03029 Mitochondrial biogenesis	B 09182 Protein families: genetic information processing	A09180 Brite Hierarchies
scaffold1375|size18137	g1584.t1	K17794	TIM23; mitochondrial import inner membrane translocase subunit TIM23	02000 Transporters	B 09183 Protein families: signaling and cellular processes	A09180 Brite Hierarchies
scaffold1375|size18137	g1585.t1	K08776	NPEPPS; puromycin-sensitive aminopeptidase [EC:3.4.11.-]	01002 Peptidases	B 09181 Protein families: metabolism	A09180 Brite Hierarchies
scaffold1349|size18237	g1586.t1	K09060	GBF; plant G-box-binding factor	03000 Transcription factors	B 09182 Protein families: genetic information processing	A09180 Brite Hierarchies
scaffold203|size26816	g1589.t1	K09579	PIN4; peptidyl-prolyl cis-trans isomerase NIMA-interacting 4 [EC:5.2.1.8]	03110 Chaperones and folding catalysts	B 09182 Protein families: genetic information processing	A09180 Brite Hierarchies
scaffold1366|size18180	g1592.t1	K10689	PEX4; peroxin-4 [EC:2.3.2.23]	04121 Ubiquitin system	B 09182 Protein families: genetic information processing	A09180 Brite Hierarchies
scaffold1382|size18103	g1594.t1	K21437	ANKRD13; ankyrin repeat domain-containing protein 13	04131 Membrane trafficking	B 09182 Protein families: genetic information processing	A09180 Brite Hierarchies
scaffold1398|size18063	g1612.t1	K11778	DHDDS; ditrans,polycis-polyprenyl diphosphate synthase [EC:2.5.1.87]	01006 Prenyltransferases	B 09181 Protein families: metabolism	A09180 Brite Hierarchies
scaffold1398|size18063	g1612.t1	K11778	DHDDS; ditrans,polycis-polyprenyl diphosphate synthase [EC:2.5.1.87]	00900 Terpenoid backbone biosynthesis	B 09109 Metabolism of terpenoids and polyketides	A09100 Metabolism
scaffold1400|size18055	g1614.t1	K14303	NUP160; nuclear pore complex protein Nup160	03036 Chromosome and associated proteins	B 09182 Protein families: genetic information processing	A09180 Brite Hierarchies
scaffold1400|size18055	g1614.t1	K14303	NUP160; nuclear pore complex protein Nup160	03019 Messenger RNA biogenesis	B 09182 Protein families: genetic information processing	A09180 Brite Hierarchies
scaffold1400|size18055	g1614.t1	K14303	NUP160; nuclear pore complex protein Nup160	03013 RNA transport	B 09122 Translation	A09120 Genetic Information Processing
scaffold1401|size18054	g1616.t1	K12126	PIF3; phytochrome-interacting factor 3	03000 Transcription factors	B 09182 Protein families: genetic information processing	A09180 Brite Hierarchies
scaffold1401|size18054	g1616.t1	K12126	PIF3; phytochrome-interacting factor 3	04712 Circadian rhythm - plant	B 09159 Environmental adaptation	A09150 Organismal Systems
scaffold1401|size18054	g1616.t1	K12126	PIF3; phytochrome-interacting factor 3	04075 Plant hormone signal transduction	B 09132 Signal transduction	A09130 Environmental Information Processing
scaffold1416|size17998	g1623.t1	K03163	TOP1; DNA topoisomerase I [EC:5.99.1.2]	03032 DNA replication proteins	B 09182 Protein families: genetic information processing	A09180 Brite Hierarchies
scaffold1416|size17998	g1625.t1	K03086	rpoD; RNA polymerase primary sigma factor	03021 Transcription machinery	B 09182 Protein families: genetic information processing	A09180 Brite Hierarchies
scaffold1412|size18027	g1626.t1	K00858	ppnK; NAD+ kinase [EC:2.7.1.23]	00760 Nicotinate and nicotinamide metabolism	B 09108 Metabolism of cofactors and vitamins	A09100 Metabolism
scaffold1420|size17969	g1629.t1	K11804	WDR42A; WD repeat-containing protein 42A	04121 Ubiquitin system	B 09182 Protein families: genetic information processing	A09180 Brite Hierarchies
scaffold1425|size17950	g1632.t1	K02933	RP-L6; large subunit ribosomal protein L6	03011 Ribosome	B 09182 Protein families: genetic information processing	A09180 Brite Hierarchies
scaffold1425|size17950	g1632.t1	K02933	RP-L6; large subunit ribosomal protein L6	03010 Ribosome	B 09122 Translation	A09120 Genetic Information Processing
scaffold1424|size17955	g1633.t1	K11267	PDS5; sister chromatid cohesion protein PDS5	03036 Chromosome and associated proteins	B 09182 Protein families: genetic information processing	A09180 Brite Hierarchies
scaffold1428|size17948	g1636.t1	K00648	fabH; 3-oxoacyl-[acyl-carrier-protein] synthase III [EC:2.3.1.180]	01004 Lipid biosynthesis proteins	B 09181 Protein families: metabolism	A09180 Brite Hierarchies
scaffold1428|size17948	g1636.t1	K00648	fabH; 3-oxoacyl-[acyl-carrier-protein] synthase III [EC:2.3.1.180]	00061 Fatty acid biosynthesis	B 09103 Lipid metabolism	A09100 Metabolism
scaffold1441|size17909	g1640.t1	K16279	KEG; E3 ubiquitin-protein ligase KEG [EC:2.7.11.1 2.3.2.27]	01001 Protein kinases	B 09181 Protein families: metabolism	A09180 Brite Hierarchies
scaffold1441|size17909	g1640.t1	K16279	KEG; E3 ubiquitin-protein ligase KEG [EC:2.7.11.1 2.3.2.27]	04121 Ubiquitin system	B 09182 Protein families: genetic information processing	A09180 Brite Hierarchies
scaffold1447|size17876	g1644.t1	K14310	NUP205; nuclear pore complex protein Nup205	03013 RNA transport	B 09122 Translation	A09120 Genetic Information Processing
scaffold1447|size17876	g1644.t1	K14310	NUP205; nuclear pore complex protein Nup205	03036 Chromosome and associated proteins	B 09182 Protein families: genetic information processing	A09180 Brite Hierarchies
scaffold1447|size17876	g1644.t1	K14310	NUP205; nuclear pore complex protein Nup205	03019 Messenger RNA biogenesis	B 09182 Protein families: genetic information processing	A09180 Brite Hierarchies
scaffold1452|size17864	g1648.t1	K17681	ATAD3A_B; ATPase family AAA domain-containing protein 3A/B	03029 Mitochondrial biogenesis	B 09182 Protein families: genetic information processing	A09180 Brite Hierarchies
scaffold1452|size17864	g1649.t1	K22547	HAC1; arsenate reductase [EC:1.20.4.1]	99980 Enzymes with EC numbers	B 09191 Unclassified: metabolism	A09190 Not Included in Pathway or Brite
scaffold1455|size17846	g1655.t1	K13335	PEX16; peroxin-16	04146 Peroxisome	B 09141 Transport and catabolism	A09140 Cellular Processes
scaffold1437|size17922	g1656.t1	K02900	RP-L27Ae; large subunit ribosomal protein L27Ae	03011 Ribosome	B 09182 Protein families: genetic information processing	A09180 Brite Hierarchies
scaffold1437|size17922	g1656.t1	K02900	RP-L27Ae; large subunit ribosomal protein L27Ae	03010 Ribosome	B 09122 Translation	A09120 Genetic Information Processing
scaffold1461|size17820	g1662.t1	K00384	trxB; thioredoxin reductase (NADPH) [EC:1.8.1.9]	00450 Selenocompound metabolism	B 09106 Metabolism of other amino acids	A09100 Metabolism
scaffold1461|size17820	g1663.t1	K00021	HMGCR; hydroxymethylglutaryl-CoA reductase (NADPH) [EC:1.1.1.34]	00900 Terpenoid backbone biosynthesis	B 09109 Metabolism of terpenoids and polyketides	A09100 Metabolism
scaffold1465|size17812	g1665.t1	K09060	GBF; plant G-box-binding factor	03000 Transcription factors	B 09182 Protein families: genetic information processing	A09180 Brite Hierarchies
scaffold1466|size17808	g1666.t1	K11252	H2B; histone H2B	03036 Chromosome and associated proteins	B 09182 Protein families: genetic information processing	A09180 Brite Hierarchies
scaffold1466|size17808	g1666.t1	K11252	H2B; histone H2B	04147 Exosome	B 09183 Protein families: signaling and cellular processes	A09180 Brite Hierarchies
scaffold1227|size18726	g1670.t1	K19027	ZFYVE26; zinc finger FYVE domain-containing protein 26	03400 DNA repair and recombination proteins	B 09182 Protein families: genetic information processing	A09180 Brite Hierarchies
scaffold1473|size17790	g1673.t1	K04124	E1.14.11.15; gibberellin 3-beta-dioxygenase [EC:1.14.11.15]	00904 Diterpenoid biosynthesis	B 09109 Metabolism of terpenoids and polyketides	A09100 Metabolism
scaffold1474|size17789	g1677.t1	K13126	PABPC; polyadenylate-binding protein	03015 mRNA surveillance pathway	B 09122 Translation	A09120 Genetic Information Processing
scaffold1474|size17789	g1677.t1	K13126	PABPC; polyadenylate-binding protein	03013 RNA transport	B 09122 Translation	A09120 Genetic Information Processing
scaffold1474|size17789	g1677.t1	K13126	PABPC; polyadenylate-binding protein	03019 Messenger RNA biogenesis	B 09182 Protein families: genetic information processing	A09180 Brite Hierarchies
scaffold1474|size17789	g1677.t1	K13126	PABPC; polyadenylate-binding protein	03018 RNA degradation	B 09123 Folding, sorting and degradation	A09120 Genetic Information Processing
scaffold1474|size17789	g1677.t1	K13126	PABPC; polyadenylate-binding protein	03041 Spliceosome	B 09182 Protein families: genetic information processing	A09180 Brite Hierarchies
scaffold1495|size17734	g1687.t1	K15281	SLC35D; solute carrier family 35	02000 Transporters	B 09183 Protein families: signaling and cellular processes	A09180 Brite Hierarchies
scaffold1487|size17748	g1691.t1	K07375	TUBB; tubulin beta	04145 Phagosome	B 09141 Transport and catabolism	A09140 Cellular Processes
scaffold1487|size17748	g1691.t1	K07375	TUBB; tubulin beta	04812 Cytoskeleton proteins	B 09183 Protein families: signaling and cellular processes	A09180 Brite Hierarchies
scaffold1487|size17748	g1691.t1	K07375	TUBB; tubulin beta	04147 Exosome	B 09183 Protein families: signaling and cellular processes	A09180 Brite Hierarchies
scaffold1487|size17748	g1691.t1	K07375	TUBB; tubulin beta	03036 Chromosome and associated proteins	B 09182 Protein families: genetic information processing	A09180 Brite Hierarchies
scaffold1506|size17695	g1699.t1	K04498	EP300; E1A/CREB-binding protein [EC:2.3.1.48]	03029 Mitochondrial biogenesis	B 09182 Protein families: genetic information processing	A09180 Brite Hierarchies
scaffold1506|size17695	g1699.t1	K04498	EP300; E1A/CREB-binding protein [EC:2.3.1.48]	03000 Transcription factors	B 09182 Protein families: genetic information processing	A09180 Brite Hierarchies
scaffold1506|size17695	g1699.t1	K04498	EP300; E1A/CREB-binding protein [EC:2.3.1.48]	03036 Chromosome and associated proteins	B 09182 Protein families: genetic information processing	A09180 Brite Hierarchies
scaffold1509|size17687	g1701.t1	K20224	IPO9; importin-9	03009 Ribosome biogenesis	B 09182 Protein families: genetic information processing	A09180 Brite Hierarchies
scaffold1508|size17688	g1707.t1	K09667	OGT; protein O-GlcNAc transferase [EC:2.4.1.255]	03036 Chromosome and associated proteins	B 09182 Protein families: genetic information processing	A09180 Brite Hierarchies
scaffold1508|size17688	g1707.t1	K09667	OGT; protein O-GlcNAc transferase [EC:2.4.1.255]	01003 Glycosyltransferases	B 09181 Protein families: metabolism	A09180 Brite Hierarchies
scaffold1508|size17688	g1707.t1	K09667	OGT; protein O-GlcNAc transferase [EC:2.4.1.255]	00514 Other types of O-glycan biosynthesis	B 09107 Glycan biosynthesis and metabolism	A09100 Metabolism
scaffold1512|size17676	g1709.t1	K10206	E2.6.1.83; LL-diaminopimelate aminotransferase [EC:2.6.1.83]	00300 Lysine biosynthesis	B 09105 Amino acid metabolism	A09100 Metabolism
scaffold1512|size17676	g1709.t1	K10206	E2.6.1.83; LL-diaminopimelate aminotransferase [EC:2.6.1.83]	01007 Amino acid related enzymes	B 09181 Protein families: metabolism	A09180 Brite Hierarchies
scaffold1530|size17628	g1718.t1	K22128	PIEZO1_2; piezo-type mechanosensitive ion channel component 1/2	04131 Membrane trafficking	B 09182 Protein families: genetic information processing	A09180 Brite Hierarchies
scaffold1530|size17628	g1718.t1	K22128	PIEZO1_2; piezo-type mechanosensitive ion channel component 1/2	04040 Ion channels	B 09183 Protein families: signaling and cellular processes	A09180 Brite Hierarchies
scaffold1533|size17620	g1719.t1	K10869	RAD51L1; RAD51-like protein 1	03400 DNA repair and recombination proteins	B 09182 Protein families: genetic information processing	A09180 Brite Hierarchies
scaffold1533|size17620	g1719.t1	K10869	RAD51L1; RAD51-like protein 1	03440 Homologous recombination	B 09124 Replication and repair	A09120 Genetic Information Processing
scaffold1534|size17620	g1722.t1	K06941	rlmN; 23S rRNA (adenine2503-C2)-methyltransferase [EC:2.1.1.192]	03009 Ribosome biogenesis	B 09182 Protein families: genetic information processing	A09180 Brite Hierarchies
scaffold1547|size17577	g1730.t1	K09487	HSP90B; heat shock protein 90kDa beta	03110 Chaperones and folding catalysts	B 09182 Protein families: genetic information processing	A09180 Brite Hierarchies
scaffold1547|size17577	g1730.t1	K09487	HSP90B; heat shock protein 90kDa beta	04626 Plant-pathogen interaction	B 09159 Environmental adaptation	A09150 Organismal Systems
scaffold1547|size17577	g1730.t1	K09487	HSP90B; heat shock protein 90kDa beta	04141 Protein processing in endoplasmic reticulum	B 09123 Folding, sorting and degradation	A09120 Genetic Information Processing
scaffold1454|size17851	g1734.t1	K08472	MLO; mlo protein	04030 G protein-coupled receptors	B 09183 Protein families: signaling and cellular processes	A09180 Brite Hierarchies
scaffold1566|size17522	g1740.t1	K13941	folKP; 2-amino-4-hydroxy-6-hydroxymethyldihydropteridine diphosphokinase / dihydropteroate synthase [EC:2.7.6.3 2.5.1.15]	00790 Folate biosynthesis	B 09108 Metabolism of cofactors and vitamins	A09100 Metabolism
scaffold1569|size17519	g1742.t1	K02214	CDC7; cell division control protein 7 [EC:2.7.11.1]	01001 Protein kinases	B 09181 Protein families: metabolism	A09180 Brite Hierarchies
scaffold1569|size17519	g1742.t1	K02214	CDC7; cell division control protein 7 [EC:2.7.11.1]	03032 DNA replication proteins	B 09182 Protein families: genetic information processing	A09180 Brite Hierarchies
scaffold1584|size17481	g1754.t1	K03949	NDUFA5; NADH dehydrogenase (ubiquinone) 1 alpha subcomplex subunit 5	00190 Oxidative phosphorylation	B 09102 Energy metabolism	A09100 Metabolism
scaffold1587|size17473	g1757.t1	K01875	SARS; seryl-tRNA synthetase [EC:6.1.1.11]	01007 Amino acid related enzymes	B 09181 Protein families: metabolism	A09180 Brite Hierarchies
scaffold1587|size17473	g1757.t1	K01875	SARS; seryl-tRNA synthetase [EC:6.1.1.11]	00970 Aminoacyl-tRNA biosynthesis	B 09122 Translation	A09120 Genetic Information Processing
scaffold1587|size17473	g1757.t1	K01875	SARS; seryl-tRNA synthetase [EC:6.1.1.11]	03016 Transfer RNA biogenesis	B 09182 Protein families: genetic information processing	A09180 Brite Hierarchies
scaffold1598|size17442	g1770.t1	K01866	YARS; tyrosyl-tRNA synthetase [EC:6.1.1.1]	01007 Amino acid related enzymes	B 09181 Protein families: metabolism	A09180 Brite Hierarchies
scaffold1598|size17442	g1770.t1	K01866	YARS; tyrosyl-tRNA synthetase [EC:6.1.1.1]	03029 Mitochondrial biogenesis	B 09182 Protein families: genetic information processing	A09180 Brite Hierarchies
scaffold1598|size17442	g1770.t1	K01866	YARS; tyrosyl-tRNA synthetase [EC:6.1.1.1]	00970 Aminoacyl-tRNA biosynthesis	B 09122 Translation	A09120 Genetic Information Processing
scaffold1598|size17442	g1770.t1	K01866	YARS; tyrosyl-tRNA synthetase [EC:6.1.1.1]	03016 Transfer RNA biogenesis	B 09182 Protein families: genetic information processing	A09180 Brite Hierarchies
scaffold1599|size17436	g1773.t1	K06664	PEX2; peroxin-2	04121 Ubiquitin system	B 09182 Protein families: genetic information processing	A09180 Brite Hierarchies
scaffold1599|size17436	g1773.t1	K06664	PEX2; peroxin-2	04146 Peroxisome	B 09141 Transport and catabolism	A09140 Cellular Processes
scaffold1603|size17419	g1779.t1	K05658	ABCB1; ATP-binding cassette, subfamily B (MDR/TAP), member 1 [EC:3.6.3.44]	02000 Transporters	B 09183 Protein families: signaling and cellular processes	A09180 Brite Hierarchies
scaffold1603|size17419	g1779.t1	K05658	ABCB1; ATP-binding cassette, subfamily B (MDR/TAP), member 1 [EC:3.6.3.44]	04147 Exosome	B 09183 Protein families: signaling and cellular processes	A09180 Brite Hierarchies
scaffold1603|size17419	g1779.t1	K05658	ABCB1; ATP-binding cassette, subfamily B (MDR/TAP), member 1 [EC:3.6.3.44]	04090 CD molecules	B 09183 Protein families: signaling and cellular processes	A09180 Brite Hierarchies
scaffold1603|size17419	g1779.t1	K05658	ABCB1; ATP-binding cassette, subfamily B (MDR/TAP), member 1 [EC:3.6.3.44]	02010 ABC transporters	B 09131 Membrane transport	A09130 Environmental Information Processing
scaffold1612|size17396	g1783.t1	K13525	VCP; transitional endoplasmic reticulum ATPase	03019 Messenger RNA biogenesis	B 09182 Protein families: genetic information processing	A09180 Brite Hierarchies
scaffold1612|size17396	g1783.t1	K13525	VCP; transitional endoplasmic reticulum ATPase	04131 Membrane trafficking	B 09182 Protein families: genetic information processing	A09180 Brite Hierarchies
scaffold1612|size17396	g1783.t1	K13525	VCP; transitional endoplasmic reticulum ATPase	04147 Exosome	B 09183 Protein families: signaling and cellular processes	A09180 Brite Hierarchies
scaffold1612|size17396	g1783.t1	K13525	VCP; transitional endoplasmic reticulum ATPase	04141 Protein processing in endoplasmic reticulum	B 09123 Folding, sorting and degradation	A09120 Genetic Information Processing
scaffold1616|size17393	g1786.t1	K00384	trxB; thioredoxin reductase (NADPH) [EC:1.8.1.9]	00450 Selenocompound metabolism	B 09106 Metabolism of other amino acids	A09100 Metabolism
scaffold1630|size17366	g1801.t1	K12670	WBP1; oligosaccharyltransferase complex subunit beta	00510 N-Glycan biosynthesis	B 09107 Glycan biosynthesis and metabolism	A09100 Metabolism
scaffold1630|size17366	g1801.t1	K12670	WBP1; oligosaccharyltransferase complex subunit beta	04141 Protein processing in endoplasmic reticulum	B 09123 Folding, sorting and degradation	A09120 Genetic Information Processing
scaffold1631|size17360	g1803.t1	K00128	ALDH; aldehyde dehydrogenase (NAD+) [EC:1.2.1.3]	00380 Tryptophan metabolism	B 09105 Amino acid metabolism	A09100 Metabolism
scaffold1631|size17360	g1803.t1	K00128	ALDH; aldehyde dehydrogenase (NAD+) [EC:1.2.1.3]	00561 Glycerolipid metabolism	B 09103 Lipid metabolism	A09100 Metabolism
scaffold1631|size17360	g1803.t1	K00128	ALDH; aldehyde dehydrogenase (NAD+) [EC:1.2.1.3]	00620 Pyruvate metabolism	B 09101 Carbohydrate metabolism	A09100 Metabolism
scaffold1631|size17360	g1803.t1	K00128	ALDH; aldehyde dehydrogenase (NAD+) [EC:1.2.1.3]	00410 beta-Alanine metabolism	B 09106 Metabolism of other amino acids	A09100 Metabolism
scaffold1631|size17360	g1803.t1	K00128	ALDH; aldehyde dehydrogenase (NAD+) [EC:1.2.1.3]	00340 Histidine metabolism	B 09105 Amino acid metabolism	A09100 Metabolism
scaffold1631|size17360	g1803.t1	K00128	ALDH; aldehyde dehydrogenase (NAD+) [EC:1.2.1.3]	00010 Glycolysis / Gluconeogenesis	B 09101 Carbohydrate metabolism	A09100 Metabolism
scaffold1631|size17360	g1803.t1	K00128	ALDH; aldehyde dehydrogenase (NAD+) [EC:1.2.1.3]	00053 Ascorbate and aldarate metabolism	B 09101 Carbohydrate metabolism	A09100 Metabolism
scaffold1631|size17360	g1803.t1	K00128	ALDH; aldehyde dehydrogenase (NAD+) [EC:1.2.1.3]	00280 Valine, leucine and isoleucine degradation	B 09105 Amino acid metabolism	A09100 Metabolism
scaffold1631|size17360	g1803.t1	K00128	ALDH; aldehyde dehydrogenase (NAD+) [EC:1.2.1.3]	00330 Arginine and proline metabolism	B 09105 Amino acid metabolism	A09100 Metabolism
scaffold1631|size17360	g1803.t1	K00128	ALDH; aldehyde dehydrogenase (NAD+) [EC:1.2.1.3]	00071 Fatty acid degradation	B 09103 Lipid metabolism	A09100 Metabolism
scaffold1631|size17360	g1803.t1	K00128	ALDH; aldehyde dehydrogenase (NAD+) [EC:1.2.1.3]	00310 Lysine degradation	B 09105 Amino acid metabolism	A09100 Metabolism
scaffold1631|size17360	g1803.t1	K00128	ALDH; aldehyde dehydrogenase (NAD+) [EC:1.2.1.3]	00903 Limonene and pinene degradation	B 09109 Metabolism of terpenoids and polyketides	A09100 Metabolism
scaffold1631|size17360	g1804.t1	K02603	ORC1; origin recognition complex subunit 1	03032 DNA replication proteins	B 09182 Protein families: genetic information processing	A09180 Brite Hierarchies
scaffold1631|size17360	g1804.t1	K02603	ORC1; origin recognition complex subunit 1	03036 Chromosome and associated proteins	B 09182 Protein families: genetic information processing	A09180 Brite Hierarchies
scaffold1639|size17319	g1810.t1	K09458	fabF; 3-oxoacyl-[acyl-carrier-protein] synthase II [EC:2.3.1.179]	00061 Fatty acid biosynthesis	B 09103 Lipid metabolism	A09100 Metabolism
scaffold1639|size17319	g1810.t1	K09458	fabF; 3-oxoacyl-[acyl-carrier-protein] synthase II [EC:2.3.1.179]	01004 Lipid biosynthesis proteins	B 09181 Protein families: metabolism	A09180 Brite Hierarchies
scaffold1639|size17319	g1810.t1	K09458	fabF; 3-oxoacyl-[acyl-carrier-protein] synthase II [EC:2.3.1.179]	00780 Biotin metabolism	B 09108 Metabolism of cofactors and vitamins	A09100 Metabolism
scaffold1640|size17313	g1812.t1	K09338	HD-ZIP; homeobox-leucine zipper protein	03000 Transcription factors	B 09182 Protein families: genetic information processing	A09180 Brite Hierarchies
scaffold1555|size17552	g1814.t1	K03320	amt; ammonium transporter, Amt family	02000 Transporters	B 09183 Protein families: signaling and cellular processes	A09180 Brite Hierarchies
scaffold1643|size17305	g1816.t1	K00102	LDHD; D-lactate dehydrogenase (cytochrome) [EC:1.1.2.4]	00620 Pyruvate metabolism	B 09101 Carbohydrate metabolism	A09100 Metabolism
scaffold1645|size17300	g1817.t1	K22848	DGAT2; diacylglycerol O-acyltransferase 2, plant [EC:2.3.1.20]	00561 Glycerolipid metabolism	B 09103 Lipid metabolism	A09100 Metabolism
scaffold1647|size17297	g1821.t1	K11147	DHRS4; dehydrogenase/reductase SDR family member 4 [EC:1.1.-.-]	04146 Peroxisome	B 09141 Transport and catabolism	A09140 Cellular Processes
scaffold1650|size17287	g1824.t1	K06199	crcB; fluoride exporter	02000 Transporters	B 09183 Protein families: signaling and cellular processes	A09180 Brite Hierarchies
scaffold1652|size17285	g1825.t1	K05909	E1.10.3.2; laccase [EC:1.10.3.2]	99980 Enzymes with EC numbers	B 09191 Unclassified: metabolism	A09190 Not Included in Pathway or Brite
scaffold1655|size17280	g1828.t1	K00392	sir; sulfite reductase (ferredoxin) [EC:1.8.7.1]	00920 Sulfur metabolism	B 09102 Energy metabolism	A09100 Metabolism
scaffold1653|size17285	g1829.t1	K14792	RRP5; rRNA biogenesis protein RRP5	03009 Ribosome biogenesis	B 09182 Protein families: genetic information processing	A09180 Brite Hierarchies
scaffold1664|size17262	g1835.t1	K12489	ACAP; Arf-GAP with coiled-coil, ANK repeat and PH domain-containing protein	04131 Membrane trafficking	B 09182 Protein families: genetic information processing	A09180 Brite Hierarchies
scaffold1664|size17262	g1835.t1	K12489	ACAP; Arf-GAP with coiled-coil, ANK repeat and PH domain-containing protein	04144 Endocytosis	B 09141 Transport and catabolism	A09140 Cellular Processes
scaffold1664|size17262	g1835.t1	K12489	ACAP; Arf-GAP with coiled-coil, ANK repeat and PH domain-containing protein	04147 Exosome	B 09183 Protein families: signaling and cellular processes	A09180 Brite Hierarchies
scaffold1666|size17254	g1837.t1	K11550	SPBC25; kinetochore protein Spc25, animal type	03036 Chromosome and associated proteins	B 09182 Protein families: genetic information processing	A09180 Brite Hierarchies
scaffold1663|size17264	g1839.t1	K03809	wrbA; NAD(P)H dehydrogenase (quinone) [EC:1.6.5.2]	00130 Ubiquinone and other terpenoid-quinone biosynthesis	B 09108 Metabolism of cofactors and vitamins	A09100 Metabolism
scaffold1670|size17247	g1842.t1	K13525	VCP; transitional endoplasmic reticulum ATPase	03019 Messenger RNA biogenesis	B 09182 Protein families: genetic information processing	A09180 Brite Hierarchies
scaffold1670|size17247	g1842.t1	K13525	VCP; transitional endoplasmic reticulum ATPase	04131 Membrane trafficking	B 09182 Protein families: genetic information processing	A09180 Brite Hierarchies
scaffold1670|size17247	g1842.t1	K13525	VCP; transitional endoplasmic reticulum ATPase	04147 Exosome	B 09183 Protein families: signaling and cellular processes	A09180 Brite Hierarchies
scaffold1670|size17247	g1842.t1	K13525	VCP; transitional endoplasmic reticulum ATPase	04141 Protein processing in endoplasmic reticulum	B 09123 Folding, sorting and degradation	A09120 Genetic Information Processing
scaffold1673|size17232	g1846.t1	K09498	CCT6; T-complex protein 1 subunit zeta	04147 Exosome	B 09183 Protein families: signaling and cellular processes	A09180 Brite Hierarchies
scaffold1673|size17232	g1846.t1	K09498	CCT6; T-complex protein 1 subunit zeta	03110 Chaperones and folding catalysts	B 09182 Protein families: genetic information processing	A09180 Brite Hierarchies
scaffold1676|size17225	g1850.t1	K19791	FET3_5; iron transport multicopper oxidase	02000 Transporters	B 09183 Protein families: signaling and cellular processes	A09180 Brite Hierarchies
scaffold1667|size17253	g1852.t1	K20296	ANG2; vacuolar protein sorting-associated protein 51	04131 Membrane trafficking	B 09182 Protein families: genetic information processing	A09180 Brite Hierarchies
scaffold1568|size17520	g1853.t1	K10782	FATA; fatty acyl-ACP thioesterase A [EC:3.1.2.14]	00061 Fatty acid biosynthesis	B 09103 Lipid metabolism	A09100 Metabolism
scaffold1568|size17520	g1853.t1	K10782	FATA; fatty acyl-ACP thioesterase A [EC:3.1.2.14]	01004 Lipid biosynthesis proteins	B 09181 Protein families: metabolism	A09180 Brite Hierarchies
scaffold1680|size17209	g1854.t1	K17592	SACS; sacsin	01009 Protein phosphatases and associated proteins	B 09181 Protein families: metabolism	A09180 Brite Hierarchies
scaffold1686|size17198	g1860.t1	K00789	metK; S-adenosylmethionine synthetase [EC:2.5.1.6]	00270 Cysteine and methionine metabolism	B 09105 Amino acid metabolism	A09100 Metabolism
scaffold1693|size17172	g1864.t1	K13173	ARGLU1; arginine and glutamate-rich protein 1	03041 Spliceosome	B 09182 Protein families: genetic information processing	A09180 Brite Hierarchies
scaffold1696|size17168	g1868.t1	K10643	CNOT4; CCR4-NOT transcription complex subunit 4 [EC:2.3.2.27]	03018 RNA degradation	B 09123 Folding, sorting and degradation	A09120 Genetic Information Processing
scaffold1696|size17168	g1868.t1	K10643	CNOT4; CCR4-NOT transcription complex subunit 4 [EC:2.3.2.27]	03019 Messenger RNA biogenesis	B 09182 Protein families: genetic information processing	A09180 Brite Hierarchies
scaffold1696|size17168	g1868.t1	K10643	CNOT4; CCR4-NOT transcription complex subunit 4 [EC:2.3.2.27]	04121 Ubiquitin system	B 09182 Protein families: genetic information processing	A09180 Brite Hierarchies
scaffold1698|size17165	g1872.t1	K00873	PK; pyruvate kinase [EC:2.7.1.40]	04147 Exosome	B 09183 Protein families: signaling and cellular processes	A09180 Brite Hierarchies
scaffold1698|size17165	g1872.t1	K00873	PK; pyruvate kinase [EC:2.7.1.40]	00010 Glycolysis / Gluconeogenesis	B 09101 Carbohydrate metabolism	A09100 Metabolism
scaffold1698|size17165	g1872.t1	K00873	PK; pyruvate kinase [EC:2.7.1.40]	00620 Pyruvate metabolism	B 09101 Carbohydrate metabolism	A09100 Metabolism
scaffold1698|size17165	g1872.t1	K00873	PK; pyruvate kinase [EC:2.7.1.40]	00230 Purine metabolism	B 09104 Nucleotide metabolism	A09100 Metabolism
scaffold1698|size17165	g1872.t1	K00873	PK; pyruvate kinase [EC:2.7.1.40]	04131 Membrane trafficking	B 09182 Protein families: genetic information processing	A09180 Brite Hierarchies
scaffold1703|size17152	g1879.t1	K18810	CYCD1_2_4; cyclin D1/2/4, plant	99995 Signaling proteins	B 09193 Unclassified: signaling and cellular processes	A09190 Not Included in Pathway or Brite
scaffold1694|size17171	g1880.t1	K20536	MPK3; mitogen-activated protein kinase 3 [EC:2.7.11.24]	04016 MAPK signaling pathway - plant	B 09132 Signal transduction	A09130 Environmental Information Processing
scaffold1694|size17171	g1880.t1	K20536	MPK3; mitogen-activated protein kinase 3 [EC:2.7.11.24]	01001 Protein kinases	B 09181 Protein families: metabolism	A09180 Brite Hierarchies
scaffold1708|size17139	g1884.t1	K01728	pel; pectate lyase [EC:4.2.2.2]	00040 Pentose and glucuronate interconversions	B 09101 Carbohydrate metabolism	A09100 Metabolism
scaffold1710|size17136	g1886.t1	K00558	DNMT1; DNA (cytosine-5)-methyltransferase 1 [EC:2.1.1.37]	03036 Chromosome and associated proteins	B 09182 Protein families: genetic information processing	A09180 Brite Hierarchies
scaffold1710|size17136	g1886.t1	K00558	DNMT1; DNA (cytosine-5)-methyltransferase 1 [EC:2.1.1.37]	03032 DNA replication proteins	B 09182 Protein families: genetic information processing	A09180 Brite Hierarchies
scaffold1710|size17136	g1886.t1	K00558	DNMT1; DNA (cytosine-5)-methyltransferase 1 [EC:2.1.1.37]	02048 Prokaryotic defense system	B 09183 Protein families: signaling and cellular processes	A09180 Brite Hierarchies
scaffold1710|size17136	g1886.t1	K00558	DNMT1; DNA (cytosine-5)-methyltransferase 1 [EC:2.1.1.37]	00270 Cysteine and methionine metabolism	B 09105 Amino acid metabolism	A09100 Metabolism
scaffold1713|size17129	g1889.t1	K03100	lepB; signal peptidase I [EC:3.4.21.89]	01002 Peptidases	B 09181 Protein families: metabolism	A09180 Brite Hierarchies
scaffold1713|size17129	g1889.t1	K03100	lepB; signal peptidase I [EC:3.4.21.89]	03060 Protein export	B 09123 Folding, sorting and degradation	A09120 Genetic Information Processing
scaffold1713|size17129	g1891.t1	K06627	CCNA; cyclin-A	03036 Chromosome and associated proteins	B 09182 Protein families: genetic information processing	A09180 Brite Hierarchies
scaffold1713|size17129	g1891.t1	K06627	CCNA; cyclin-A	03032 DNA replication proteins	B 09182 Protein families: genetic information processing	A09180 Brite Hierarchies
scaffold1729|size17095	g1900.t1	K20867	GAUT12S; galacturonosyltransferase 12/13/14/15 [EC:2.4.1.-]	01003 Glycosyltransferases	B 09181 Protein families: metabolism	A09180 Brite Hierarchies
scaffold1729|size17095	g1901.t1	K21374	UGT85A; 7-deoxyloganetin glucosyltransferase [EC:2.4.1.324]	01003 Glycosyltransferases	B 09181 Protein families: metabolism	A09180 Brite Hierarchies
scaffold1730|size17093	g1904.t1	K10879	XRCC2; DNA-repair protein XRCC2	03400 DNA repair and recombination proteins	B 09182 Protein families: genetic information processing	A09180 Brite Hierarchies
scaffold1730|size17093	g1904.t1	K10879	XRCC2; DNA-repair protein XRCC2	03440 Homologous recombination	B 09124 Replication and repair	A09120 Genetic Information Processing
scaffold1734|size17080	g1908.t1	K01193	INV; beta-fructofuranosidase [EC:3.2.1.26]	00500 Starch and sucrose metabolism	B 09101 Carbohydrate metabolism	A09100 Metabolism
scaffold1734|size17080	g1908.t1	K01193	INV; beta-fructofuranosidase [EC:3.2.1.26]	00052 Galactose metabolism	B 09101 Carbohydrate metabolism	A09100 Metabolism
scaffold1735|size17078	g1911.t1	K08066	NFYC; nuclear transcription factor Y, gamma	03000 Transcription factors	B 09182 Protein families: genetic information processing	A09180 Brite Hierarchies
scaffold1739|size17074	g1913.t1	K17732	PMPCB; mitochondrial-processing peptidase subunit beta [EC:3.4.24.64]	03029 Mitochondrial biogenesis	B 09182 Protein families: genetic information processing	A09180 Brite Hierarchies
scaffold1739|size17074	g1913.t1	K17732	PMPCB; mitochondrial-processing peptidase subunit beta [EC:3.4.24.64]	01002 Peptidases	B 09181 Protein families: metabolism	A09180 Brite Hierarchies
scaffold1744|size17067	g1917.t1	K11168	DHRS12; dehydrogenase/reductase SDR family member 12 [EC:1.1.-.-]	99980 Enzymes with EC numbers	B 09191 Unclassified: metabolism	A09190 Not Included in Pathway or Brite
scaffold1467|size17807	g1919.t1	K15688	MUL1; E3 ubiquitin-protein ligase MUL1 [EC:2.3.2.27]	04121 Ubiquitin system	B 09182 Protein families: genetic information processing	A09180 Brite Hierarchies
scaffold1746|size17066	g1920.t1	K14573	NOP4; nucleolar protein 4	03008 Ribosome biogenesis in eukaryotes	B 09122 Translation	A09120 Genetic Information Processing
scaffold1746|size17066	g1920.t1	K14573	NOP4; nucleolar protein 4	03009 Ribosome biogenesis	B 09182 Protein families: genetic information processing	A09180 Brite Hierarchies
scaffold1749|size17064	g1921.t1	K11592	DICER1; endoribonuclease Dicer [EC:3.1.26.-]	03036 Chromosome and associated proteins	B 09182 Protein families: genetic information processing	A09180 Brite Hierarchies
scaffold1750|size17050	g1923.t1	K00797	speE; spermidine synthase [EC:2.5.1.16]	00330 Arginine and proline metabolism	B 09105 Amino acid metabolism	A09100 Metabolism
scaffold1750|size17050	g1923.t1	K00797	speE; spermidine synthase [EC:2.5.1.16]	00480 Glutathione metabolism	B 09106 Metabolism of other amino acids	A09100 Metabolism
scaffold1750|size17050	g1923.t1	K00797	speE; spermidine synthase [EC:2.5.1.16]	00270 Cysteine and methionine metabolism	B 09105 Amino acid metabolism	A09100 Metabolism
scaffold1750|size17050	g1923.t1	K00797	speE; spermidine synthase [EC:2.5.1.16]	00410 beta-Alanine metabolism	B 09106 Metabolism of other amino acids	A09100 Metabolism
scaffold1750|size17050	g1924.t1	K05391	CNGC; cyclic nucleotide gated channel, plant	04040 Ion channels	B 09183 Protein families: signaling and cellular processes	A09180 Brite Hierarchies
scaffold1750|size17050	g1924.t1	K05391	CNGC; cyclic nucleotide gated channel, plant	04626 Plant-pathogen interaction	B 09159 Environmental adaptation	A09150 Organismal Systems
scaffold1754|size17045	g1926.t1	K03164	TOP2; DNA topoisomerase II [EC:5.99.1.3]	03032 DNA replication proteins	B 09182 Protein families: genetic information processing	A09180 Brite Hierarchies
scaffold1754|size17045	g1926.t1	K03164	TOP2; DNA topoisomerase II [EC:5.99.1.3]	03036 Chromosome and associated proteins	B 09182 Protein families: genetic information processing	A09180 Brite Hierarchies
scaffold1752|size17050	g1929.t1	K03327	TC.MATE; multidrug resistance protein, MATE family	02000 Transporters	B 09183 Protein families: signaling and cellular processes	A09180 Brite Hierarchies
scaffold1752|size17050	g1930.t1	K03327	TC.MATE; multidrug resistance protein, MATE family	02000 Transporters	B 09183 Protein families: signaling and cellular processes	A09180 Brite Hierarchies
scaffold1767|size17006	g1939.t1	K10573	UBE2A; ubiquitin-conjugating enzyme E2 A [EC:2.3.2.23]	03400 DNA repair and recombination proteins	B 09182 Protein families: genetic information processing	A09180 Brite Hierarchies
scaffold1767|size17006	g1939.t1	K10573	UBE2A; ubiquitin-conjugating enzyme E2 A [EC:2.3.2.23]	04121 Ubiquitin system	B 09182 Protein families: genetic information processing	A09180 Brite Hierarchies
scaffold1767|size17006	g1939.t1	K10573	UBE2A; ubiquitin-conjugating enzyme E2 A [EC:2.3.2.23]	04120 Ubiquitin mediated proteolysis	B 09123 Folding, sorting and degradation	A09120 Genetic Information Processing
scaffold1759|size17037	g1942.t1	K14006	SEC23; protein transport protein SEC23	04131 Membrane trafficking	B 09182 Protein families: genetic information processing	A09180 Brite Hierarchies
scaffold1759|size17037	g1942.t1	K14006	SEC23; protein transport protein SEC23	04141 Protein processing in endoplasmic reticulum	B 09123 Folding, sorting and degradation	A09120 Genetic Information Processing
scaffold1759|size17037	g1943.t1	K14006	SEC23; protein transport protein SEC23	04131 Membrane trafficking	B 09182 Protein families: genetic information processing	A09180 Brite Hierarchies
scaffold1759|size17037	g1943.t1	K14006	SEC23; protein transport protein SEC23	04141 Protein processing in endoplasmic reticulum	B 09123 Folding, sorting and degradation	A09120 Genetic Information Processing
scaffold1773|size16992	g1946.t1	K09286	EREBP; EREBP-like factor	03000 Transcription factors	B 09182 Protein families: genetic information processing	A09180 Brite Hierarchies
scaffold1557|size17549	g1947.t1	K00736	MGAT2; alpha-1,6-mannosyl-glycoprotein beta-1,2-N-acetylglucosaminyltransferase [EC:2.4.1.143]	01003 Glycosyltransferases	B 09181 Protein families: metabolism	A09180 Brite Hierarchies
scaffold1557|size17549	g1947.t1	K00736	MGAT2; alpha-1,6-mannosyl-glycoprotein beta-1,2-N-acetylglucosaminyltransferase [EC:2.4.1.143]	00510 N-Glycan biosynthesis	B 09107 Glycan biosynthesis and metabolism	A09100 Metabolism
scaffold1779|size16969	g1956.t1	K09422	MYBP; transcription factor MYB, plant	03000 Transcription factors	B 09182 Protein families: genetic information processing	A09180 Brite Hierarchies
scaffold1783|size16957	g1957.t1	K13691	SGT1; pathogen-inducible salicylic acid glucosyltransferase [EC:2.4.1.-]	01003 Glycosyltransferases	B 09181 Protein families: metabolism	A09180 Brite Hierarchies
scaffold1772|size16992	g1961.t1	K05909	E1.10.3.2; laccase [EC:1.10.3.2]	99980 Enzymes with EC numbers	B 09191 Unclassified: metabolism	A09190 Not Included in Pathway or Brite
scaffold1785|size16955	g1966.t1	K15601	KDM3; lysine-specific demethylase 3 [EC:1.14.11.-]	03036 Chromosome and associated proteins	B 09182 Protein families: genetic information processing	A09180 Brite Hierarchies
scaffold1792|size16950	g1971.t1	K01188	E3.2.1.21; beta-glucosidase [EC:3.2.1.21]	00500 Starch and sucrose metabolism	B 09101 Carbohydrate metabolism	A09100 Metabolism
scaffold1792|size16950	g1971.t1	K01188	E3.2.1.21; beta-glucosidase [EC:3.2.1.21]	00460 Cyanoamino acid metabolism	B 09106 Metabolism of other amino acids	A09100 Metabolism
scaffold1792|size16950	g1971.t1	K01188	E3.2.1.21; beta-glucosidase [EC:3.2.1.21]	00940 Phenylpropanoid biosynthesis	B 09110 Biosynthesis of other secondary metabolites	A09100 Metabolism
scaffold1792|size16950	g1972.t1	K21797	SAC1; phosphatidylinositol 4-phosphatase [EC:3.1.3.-]	00562 Inositol phosphate metabolism	B 09101 Carbohydrate metabolism	A09100 Metabolism
scaffold1792|size16950	g1972.t1	K21797	SAC1; phosphatidylinositol 4-phosphatase [EC:3.1.3.-]	04070 Phosphatidylinositol signaling system	B 09132 Signal transduction	A09130 Environmental Information Processing
scaffold1795|size16941	g1975.t1	K13171	SRRM1; serine/arginine repetitive matrix protein 1	03041 Spliceosome	B 09182 Protein families: genetic information processing	A09180 Brite Hierarchies
scaffold1795|size16941	g1975.t1	K13171	SRRM1; serine/arginine repetitive matrix protein 1	03019 Messenger RNA biogenesis	B 09182 Protein families: genetic information processing	A09180 Brite Hierarchies
scaffold1795|size16941	g1975.t1	K13171	SRRM1; serine/arginine repetitive matrix protein 1	03013 RNA transport	B 09122 Translation	A09120 Genetic Information Processing
scaffold1795|size16941	g1975.t1	K13171	SRRM1; serine/arginine repetitive matrix protein 1	03015 mRNA surveillance pathway	B 09122 Translation	A09120 Genetic Information Processing
scaffold1793|size16946	g1977.t1	K01265	map; methionyl aminopeptidase [EC:3.4.11.18]	01002 Peptidases	B 09181 Protein families: metabolism	A09180 Brite Hierarchies
scaffold1793|size16946	g1978.t1	K10525	AOC; allene oxide cyclase [EC:5.3.99.6]	00592 alpha-Linolenic acid metabolism	B 09103 Lipid metabolism	A09100 Metabolism
scaffold1798|size16932	g1982.t1	K13648	GAUT; alpha-1,4-galacturonosyltransferase [EC:2.4.1.43]	01003 Glycosyltransferases	B 09181 Protein families: metabolism	A09180 Brite Hierarchies
scaffold1798|size16932	g1982.t1	K13648	GAUT; alpha-1,4-galacturonosyltransferase [EC:2.4.1.43]	00520 Amino sugar and nucleotide sugar metabolism	B 09101 Carbohydrate metabolism	A09100 Metabolism
scaffold1800|size16929	g1983.t1	K07513	ACAA1; acetyl-CoA acyltransferase 1 [EC:2.3.1.16]	00592 alpha-Linolenic acid metabolism	B 09103 Lipid metabolism	A09100 Metabolism
scaffold1800|size16929	g1983.t1	K07513	ACAA1; acetyl-CoA acyltransferase 1 [EC:2.3.1.16]	00280 Valine, leucine and isoleucine degradation	B 09105 Amino acid metabolism	A09100 Metabolism
scaffold1800|size16929	g1983.t1	K07513	ACAA1; acetyl-CoA acyltransferase 1 [EC:2.3.1.16]	00071 Fatty acid degradation	B 09103 Lipid metabolism	A09100 Metabolism
scaffold1800|size16929	g1983.t1	K07513	ACAA1; acetyl-CoA acyltransferase 1 [EC:2.3.1.16]	04146 Peroxisome	B 09141 Transport and catabolism	A09140 Cellular Processes
scaffold1800|size16929	g1983.t1	K07513	ACAA1; acetyl-CoA acyltransferase 1 [EC:2.3.1.16]	01040 Biosynthesis of unsaturated fatty acids	B 09103 Lipid metabolism	A09100 Metabolism
scaffold1802|size16924	g1984.t1	K01535	PMA1; H+-transporting ATPase [EC:3.6.3.6]	00190 Oxidative phosphorylation	B 09102 Energy metabolism	A09100 Metabolism
scaffold1804|size16921	g1986.t1	K12489	ACAP; Arf-GAP with coiled-coil, ANK repeat and PH domain-containing protein	04131 Membrane trafficking	B 09182 Protein families: genetic information processing	A09180 Brite Hierarchies
scaffold1804|size16921	g1986.t1	K12489	ACAP; Arf-GAP with coiled-coil, ANK repeat and PH domain-containing protein	04144 Endocytosis	B 09141 Transport and catabolism	A09140 Cellular Processes
scaffold1804|size16921	g1986.t1	K12489	ACAP; Arf-GAP with coiled-coil, ANK repeat and PH domain-containing protein	04147 Exosome	B 09183 Protein families: signaling and cellular processes	A09180 Brite Hierarchies
scaffold1801|size16928	g1987.t1	K03256	TRM6; tRNA (adenine58-N1)-methyltransferase non-catalytic subunit	03016 Transfer RNA biogenesis	B 09182 Protein families: genetic information processing	A09180 Brite Hierarchies
scaffold1801|size16928	g1988.t1	K00943	tmk; dTMP kinase [EC:2.7.4.9]	00240 Pyrimidine metabolism	B 09104 Nucleotide metabolism	A09100 Metabolism
scaffold1814|size16899	g2002.t1	K01054	MGLL; acylglycerol lipase [EC:3.1.1.23]	00561 Glycerolipid metabolism	B 09103 Lipid metabolism	A09100 Metabolism
scaffold1814|size16899	g2002.t1	K01054	MGLL; acylglycerol lipase [EC:3.1.1.23]	01002 Peptidases	B 09181 Protein families: metabolism	A09180 Brite Hierarchies
scaffold1828|size16858	g2006.t1	K08852	ERN1; serine/threonine-protein kinase/endoribonuclease IRE1 [EC:2.7.11.1 3.1.26.-]	01001 Protein kinases	B 09181 Protein families: metabolism	A09180 Brite Hierarchies
scaffold1828|size16858	g2006.t1	K08852	ERN1; serine/threonine-protein kinase/endoribonuclease IRE1 [EC:2.7.11.1 3.1.26.-]	04141 Protein processing in endoplasmic reticulum	B 09123 Folding, sorting and degradation	A09120 Genetic Information Processing
scaffold1830|size16844	g2008.t1	K01885	EARS; glutamyl-tRNA synthetase [EC:6.1.1.17]	02048 Prokaryotic defense system	B 09183 Protein families: signaling and cellular processes	A09180 Brite Hierarchies
scaffold1830|size16844	g2008.t1	K01885	EARS; glutamyl-tRNA synthetase [EC:6.1.1.17]	00970 Aminoacyl-tRNA biosynthesis	B 09122 Translation	A09120 Genetic Information Processing
scaffold1830|size16844	g2008.t1	K01885	EARS; glutamyl-tRNA synthetase [EC:6.1.1.17]	01007 Amino acid related enzymes	B 09181 Protein families: metabolism	A09180 Brite Hierarchies
scaffold1830|size16844	g2008.t1	K01885	EARS; glutamyl-tRNA synthetase [EC:6.1.1.17]	00860 Porphyrin and chlorophyll metabolism	B 09108 Metabolism of cofactors and vitamins	A09100 Metabolism
scaffold1830|size16844	g2008.t1	K01885	EARS; glutamyl-tRNA synthetase [EC:6.1.1.17]	03016 Transfer RNA biogenesis	B 09182 Protein families: genetic information processing	A09180 Brite Hierarchies
scaffold1839|size16821	g2020.t1	K22048	MSL4S; mechanosensitive ion channel protein 4/5/6/7/8/9/10	02000 Transporters	B 09183 Protein families: signaling and cellular processes	A09180 Brite Hierarchies
scaffold1843|size16811	g2025.t1	K21596	CAMTA; calmodulin-binding transcription activator	03000 Transcription factors	B 09182 Protein families: genetic information processing	A09180 Brite Hierarchies
scaffold1851|size16797	g2032.t1	K14213	PEPD; Xaa-Pro dipeptidase [EC:3.4.13.9]	01002 Peptidases	B 09181 Protein families: metabolism	A09180 Brite Hierarchies
scaffold1859|size16773	g2047.t1	K16578	CLASP1_2; CLIP-associating protein 1/2	04812 Cytoskeleton proteins	B 09183 Protein families: signaling and cellular processes	A09180 Brite Hierarchies
scaffold1859|size16773	g2047.t1	K16578	CLASP1_2; CLIP-associating protein 1/2	03036 Chromosome and associated proteins	B 09182 Protein families: genetic information processing	A09180 Brite Hierarchies
scaffold1866|size16756	g2054.t1	K02519	infB; translation initiation factor IF-2	03012 Translation factors	B 09182 Protein families: genetic information processing	A09180 Brite Hierarchies
scaffold1866|size16756	g2054.t1	K02519	infB; translation initiation factor IF-2	03029 Mitochondrial biogenesis	B 09182 Protein families: genetic information processing	A09180 Brite Hierarchies
scaffold1867|size16756	g2056.t1	K02136	ATPeF1G; F-type H+-transporting ATPase subunit gamma	00190 Oxidative phosphorylation	B 09102 Energy metabolism	A09100 Metabolism
scaffold1869|size16754	g2062.t1	K01183	E3.2.1.14; chitinase [EC:3.2.1.14]	00520 Amino sugar and nucleotide sugar metabolism	B 09101 Carbohydrate metabolism	A09100 Metabolism
scaffold1877|size16736	g2067.t1	K03257	EIF4A; translation initiation factor 4A	03019 Messenger RNA biogenesis	B 09182 Protein families: genetic information processing	A09180 Brite Hierarchies
scaffold1877|size16736	g2067.t1	K03257	EIF4A; translation initiation factor 4A	03013 RNA transport	B 09122 Translation	A09120 Genetic Information Processing
scaffold1877|size16736	g2067.t1	K03257	EIF4A; translation initiation factor 4A	03012 Translation factors	B 09182 Protein families: genetic information processing	A09180 Brite Hierarchies
scaffold1877|size16736	g2067.t1	K03257	EIF4A; translation initiation factor 4A	04147 Exosome	B 09183 Protein families: signaling and cellular processes	A09180 Brite Hierarchies
scaffold1878|size16733	g2068.t1	K18163	NDUFAF6; NADH dehydrogenase [ubiquinone] 1 alpha subcomplex assembly factor 6	03029 Mitochondrial biogenesis	B 09182 Protein families: genetic information processing	A09180 Brite Hierarchies
scaffold1884|size16722	g2072.t1	K01881	PARS; prolyl-tRNA synthetase [EC:6.1.1.15]	01007 Amino acid related enzymes	B 09181 Protein families: metabolism	A09180 Brite Hierarchies
scaffold1884|size16722	g2072.t1	K01881	PARS; prolyl-tRNA synthetase [EC:6.1.1.15]	03016 Transfer RNA biogenesis	B 09182 Protein families: genetic information processing	A09180 Brite Hierarchies
scaffold1884|size16722	g2072.t1	K01881	PARS; prolyl-tRNA synthetase [EC:6.1.1.15]	00970 Aminoacyl-tRNA biosynthesis	B 09122 Translation	A09120 Genetic Information Processing
scaffold1881|size16725	g2074.t1	K15728	LPIN; phosphatidate phosphatase LPIN [EC:3.1.3.4]	01009 Protein phosphatases and associated proteins	B 09181 Protein families: metabolism	A09180 Brite Hierarchies
scaffold1881|size16725	g2074.t1	K15728	LPIN; phosphatidate phosphatase LPIN [EC:3.1.3.4]	00561 Glycerolipid metabolism	B 09103 Lipid metabolism	A09100 Metabolism
scaffold1881|size16725	g2074.t1	K15728	LPIN; phosphatidate phosphatase LPIN [EC:3.1.3.4]	00564 Glycerophospholipid metabolism	B 09103 Lipid metabolism	A09100 Metabolism
scaffold1889|size16712	g2077.t1	K02350	REV3L; DNA polymerase zeta [EC:2.7.7.7]	03400 DNA repair and recombination proteins	B 09182 Protein families: genetic information processing	A09180 Brite Hierarchies
scaffold1894|size16705	g2081.t1	K14308	NUP54; nuclear pore complex protein Nup54	03013 RNA transport	B 09122 Translation	A09120 Genetic Information Processing
scaffold1894|size16705	g2081.t1	K14308	NUP54; nuclear pore complex protein Nup54	03019 Messenger RNA biogenesis	B 09182 Protein families: genetic information processing	A09180 Brite Hierarchies
scaffold1898|size16701	g2082.t1	K04077	groEL; chaperonin GroEL	03110 Chaperones and folding catalysts	B 09182 Protein families: genetic information processing	A09180 Brite Hierarchies
scaffold1898|size16701	g2082.t1	K04077	groEL; chaperonin GroEL	03019 Messenger RNA biogenesis	B 09182 Protein families: genetic information processing	A09180 Brite Hierarchies
scaffold1898|size16701	g2082.t1	K04077	groEL; chaperonin GroEL	03029 Mitochondrial biogenesis	B 09182 Protein families: genetic information processing	A09180 Brite Hierarchies
scaffold1898|size16701	g2082.t1	K04077	groEL; chaperonin GroEL	03018 RNA degradation	B 09123 Folding, sorting and degradation	A09120 Genetic Information Processing
scaffold1898|size16701	g2082.t1	K04077	groEL; chaperonin GroEL	04147 Exosome	B 09183 Protein families: signaling and cellular processes	A09180 Brite Hierarchies
scaffold1906|size16674	g2095.t1	K06207	typA; GTP-binding protein	99995 Signaling proteins	B 09193 Unclassified: signaling and cellular processes	A09190 Not Included in Pathway or Brite
scaffold1910|size16665	g2096.t1	K01303	APEH; acylaminoacyl-peptidase [EC:3.4.19.1]	01002 Peptidases	B 09181 Protein families: metabolism	A09180 Brite Hierarchies
scaffold1915|size16653	g2099.t1	K19044	XBAT32_33; E3 ubiquitin-protein ligase XBAT32/33 [EC:2.3.2.27]	04121 Ubiquitin system	B 09182 Protein families: genetic information processing	A09180 Brite Hierarchies
scaffold1916|size16650	g2100.t1	K06674	SMC2; structural maintenance of chromosome 2	03036 Chromosome and associated proteins	B 09182 Protein families: genetic information processing	A09180 Brite Hierarchies
scaffold1927|size16617	g2111.t1	K02997	RP-S9e; small subunit ribosomal protein S9e	03011 Ribosome	B 09182 Protein families: genetic information processing	A09180 Brite Hierarchies
scaffold1927|size16617	g2111.t1	K02997	RP-S9e; small subunit ribosomal protein S9e	03010 Ribosome	B 09122 Translation	A09120 Genetic Information Processing
scaffold1927|size16617	g2113.t1	K17428	MRPL47; large subunit ribosomal protein L47	03011 Ribosome	B 09182 Protein families: genetic information processing	A09180 Brite Hierarchies
scaffold1937|size16590	g2118.t1	K11824	AP2A; AP-2 complex subunit alpha	04144 Endocytosis	B 09141 Transport and catabolism	A09140 Cellular Processes
scaffold1937|size16590	g2118.t1	K11824	AP2A; AP-2 complex subunit alpha	04131 Membrane trafficking	B 09182 Protein families: genetic information processing	A09180 Brite Hierarchies
scaffold1937|size16590	g2118.t1	K11824	AP2A; AP-2 complex subunit alpha	04147 Exosome	B 09183 Protein families: signaling and cellular processes	A09180 Brite Hierarchies
scaffold1942|size16582	g2121.t1	K00921	PIKFYVE; 1-phosphatidylinositol-3-phosphate 5-kinase [EC:2.7.1.150]	04131 Membrane trafficking	B 09182 Protein families: genetic information processing	A09180 Brite Hierarchies
scaffold1942|size16582	g2121.t1	K00921	PIKFYVE; 1-phosphatidylinositol-3-phosphate 5-kinase [EC:2.7.1.150]	04145 Phagosome	B 09141 Transport and catabolism	A09140 Cellular Processes
scaffold1942|size16582	g2121.t1	K00921	PIKFYVE; 1-phosphatidylinositol-3-phosphate 5-kinase [EC:2.7.1.150]	00562 Inositol phosphate metabolism	B 09101 Carbohydrate metabolism	A09100 Metabolism
scaffold1942|size16582	g2121.t1	K00921	PIKFYVE; 1-phosphatidylinositol-3-phosphate 5-kinase [EC:2.7.1.150]	04070 Phosphatidylinositol signaling system	B 09132 Signal transduction	A09130 Environmental Information Processing
scaffold1954|size16558	g2131.t1	K08235	E2.4.1.207; xyloglucan:xyloglucosyl transferase [EC:2.4.1.207]	99980 Enzymes with EC numbers	B 09191 Unclassified: metabolism	A09190 Not Included in Pathway or Brite
scaffold1965|size16547	g2136.t1	K04125	E1.14.11.13; gibberellin 2-oxidase [EC:1.14.11.13]	00904 Diterpenoid biosynthesis	B 09109 Metabolism of terpenoids and polyketides	A09100 Metabolism
scaffold1968|size16544	g2141.t1	K22748	ATXR3; histone-lysine N-methyltransferase ATXR3 [EC:2.1.1.43]	00310 Lysine degradation	B 09105 Amino acid metabolism	A09100 Metabolism
scaffold1968|size16544	g2141.t1	K22748	ATXR3; histone-lysine N-methyltransferase ATXR3 [EC:2.1.1.43]	03036 Chromosome and associated proteins	B 09182 Protein families: genetic information processing	A09180 Brite Hierarchies
scaffold1971|size16537	g2143.t1	K02930	RP-L4e; large subunit ribosomal protein L4e	03010 Ribosome	B 09122 Translation	A09120 Genetic Information Processing
scaffold1971|size16537	g2143.t1	K02930	RP-L4e; large subunit ribosomal protein L4e	03011 Ribosome	B 09182 Protein families: genetic information processing	A09180 Brite Hierarchies
scaffold1973|size16535	g2145.t1	K14516	ERF1; ethylene-responsive transcription factor 1	04075 Plant hormone signal transduction	B 09132 Signal transduction	A09130 Environmental Information Processing
scaffold1973|size16535	g2145.t1	K14516	ERF1; ethylene-responsive transcription factor 1	03000 Transcription factors	B 09182 Protein families: genetic information processing	A09180 Brite Hierarchies
scaffold1973|size16535	g2145.t1	K14516	ERF1; ethylene-responsive transcription factor 1	04016 MAPK signaling pathway - plant	B 09132 Signal transduction	A09130 Environmental Information Processing
scaffold1980|size16523	g2148.t1	K07195	EXOC7; exocyst complex component 7	04131 Membrane trafficking	B 09182 Protein families: genetic information processing	A09180 Brite Hierarchies
scaffold1980|size16523	g2148.t1	K07195	EXOC7; exocyst complex component 7	03036 Chromosome and associated proteins	B 09182 Protein families: genetic information processing	A09180 Brite Hierarchies
scaffold1982|size16514	g2149.t1	K13412	CPK; calcium-dependent protein kinase [EC:2.7.11.1]	04626 Plant-pathogen interaction	B 09159 Environmental adaptation	A09150 Organismal Systems
scaffold1982|size16514	g2149.t1	K13412	CPK; calcium-dependent protein kinase [EC:2.7.11.1]	01001 Protein kinases	B 09181 Protein families: metabolism	A09180 Brite Hierarchies
scaffold1982|size16514	g2150.t1	K11968	ARIH1; ariadne-1 [EC:2.3.2.31]	04121 Ubiquitin system	B 09182 Protein families: genetic information processing	A09180 Brite Hierarchies
scaffold1991|size16491	g2156.t1	K12524	thrA; bifunctional aspartokinase / homoserine dehydrogenase 1 [EC:2.7.2.4 1.1.1.3]	00270 Cysteine and methionine metabolism	B 09105 Amino acid metabolism	A09100 Metabolism
scaffold1991|size16491	g2156.t1	K12524	thrA; bifunctional aspartokinase / homoserine dehydrogenase 1 [EC:2.7.2.4 1.1.1.3]	00260 Glycine, serine and threonine metabolism	B 09105 Amino acid metabolism	A09100 Metabolism
scaffold1991|size16491	g2156.t1	K12524	thrA; bifunctional aspartokinase / homoserine dehydrogenase 1 [EC:2.7.2.4 1.1.1.3]	00261 Monobactam biosynthesis	B 09110 Biosynthesis of other secondary metabolites	A09100 Metabolism
scaffold1991|size16491	g2156.t1	K12524	thrA; bifunctional aspartokinase / homoserine dehydrogenase 1 [EC:2.7.2.4 1.1.1.3]	00300 Lysine biosynthesis	B 09105 Amino acid metabolism	A09100 Metabolism
scaffold1996|size16483	g2159.t1	K02999	RPA1; DNA-directed RNA polymerase I subunit RPA1 [EC:2.7.7.6]	03020 RNA polymerase	B 09121 Transcription	A09120 Genetic Information Processing
scaffold1996|size16483	g2159.t1	K02999	RPA1; DNA-directed RNA polymerase I subunit RPA1 [EC:2.7.7.6]	00230 Purine metabolism	B 09104 Nucleotide metabolism	A09100 Metabolism
scaffold1996|size16483	g2159.t1	K02999	RPA1; DNA-directed RNA polymerase I subunit RPA1 [EC:2.7.7.6]	00240 Pyrimidine metabolism	B 09104 Nucleotide metabolism	A09100 Metabolism
scaffold1996|size16483	g2159.t1	K02999	RPA1; DNA-directed RNA polymerase I subunit RPA1 [EC:2.7.7.6]	03021 Transcription machinery	B 09182 Protein families: genetic information processing	A09180 Brite Hierarchies
scaffold1992|size16488	g2160.t1	K06100	SYMPK; symplekin	03021 Transcription machinery	B 09182 Protein families: genetic information processing	A09180 Brite Hierarchies
scaffold1992|size16488	g2160.t1	K06100	SYMPK; symplekin	03015 mRNA surveillance pathway	B 09122 Translation	A09120 Genetic Information Processing
scaffold1992|size16488	g2160.t1	K06100	SYMPK; symplekin	03019 Messenger RNA biogenesis	B 09182 Protein families: genetic information processing	A09180 Brite Hierarchies
scaffold1999|size16474	g2162.t1	K11290	SET; template-activating factor I	03036 Chromosome and associated proteins	B 09182 Protein families: genetic information processing	A09180 Brite Hierarchies
scaffold1998|size16478	g2163.t1	K09419	HSFF; heat shock transcription factor, other eukaryote	03000 Transcription factors	B 09182 Protein families: genetic information processing	A09180 Brite Hierarchies
scaffold1998|size16478	g2164.t1	K14508	NPR1; regulatory protein NPR1	04075 Plant hormone signal transduction	B 09132 Signal transduction	A09130 Environmental Information Processing
scaffold1998|size16478	g2164.t1	K14508	NPR1; regulatory protein NPR1	04121 Ubiquitin system	B 09182 Protein families: genetic information processing	A09180 Brite Hierarchies
scaffold2001|size16470	g2165.t1	K22803	SMC5; structural maintenance of chromosomes protein 5	03400 DNA repair and recombination proteins	B 09182 Protein families: genetic information processing	A09180 Brite Hierarchies
scaffold2011|size16450	g2173.t1	K14696	SLC30A9; solute carrier family 30 (zinc transporter), member 9	02000 Transporters	B 09183 Protein families: signaling and cellular processes	A09180 Brite Hierarchies
scaffold2011|size16450	g2174.t1	K01230	MAN1; mannosyl-oligosaccharide alpha-1,2-mannosidase [EC:3.2.1.113]	04131 Membrane trafficking	B 09182 Protein families: genetic information processing	A09180 Brite Hierarchies
scaffold2011|size16450	g2174.t1	K01230	MAN1; mannosyl-oligosaccharide alpha-1,2-mannosidase [EC:3.2.1.113]	00510 N-Glycan biosynthesis	B 09107 Glycan biosynthesis and metabolism	A09100 Metabolism
scaffold2011|size16450	g2174.t1	K01230	MAN1; mannosyl-oligosaccharide alpha-1,2-mannosidase [EC:3.2.1.113]	04141 Protein processing in endoplasmic reticulum	B 09123 Folding, sorting and degradation	A09120 Genetic Information Processing
scaffold2015|size16437	g2175.t1	K15813	LUP4; beta-amyrin synthase [EC:5.4.99.39]	00909 Sesquiterpenoid and triterpenoid biosynthesis	B 09109 Metabolism of terpenoids and polyketides	A09100 Metabolism
scaffold2020|size16419	g2183.t1	K00873	PK; pyruvate kinase [EC:2.7.1.40]	04147 Exosome	B 09183 Protein families: signaling and cellular processes	A09180 Brite Hierarchies
scaffold2020|size16419	g2183.t1	K00873	PK; pyruvate kinase [EC:2.7.1.40]	00010 Glycolysis / Gluconeogenesis	B 09101 Carbohydrate metabolism	A09100 Metabolism
scaffold2020|size16419	g2183.t1	K00873	PK; pyruvate kinase [EC:2.7.1.40]	00620 Pyruvate metabolism	B 09101 Carbohydrate metabolism	A09100 Metabolism
scaffold2020|size16419	g2183.t1	K00873	PK; pyruvate kinase [EC:2.7.1.40]	00230 Purine metabolism	B 09104 Nucleotide metabolism	A09100 Metabolism
scaffold2020|size16419	g2183.t1	K00873	PK; pyruvate kinase [EC:2.7.1.40]	04131 Membrane trafficking	B 09182 Protein families: genetic information processing	A09180 Brite Hierarchies
scaffold2025|size16409	g2190.t1	K00773	tgt; queuine tRNA-ribosyltransferase [EC:2.4.2.29]	03016 Transfer RNA biogenesis	B 09182 Protein families: genetic information processing	A09180 Brite Hierarchies
scaffold2037|size16376	g2194.t1	K11093	SNRP70; U1 small nuclear ribonucleoprotein 70kDa	03040 Spliceosome	B 09121 Transcription	A09120 Genetic Information Processing
scaffold2037|size16376	g2194.t1	K11093	SNRP70; U1 small nuclear ribonucleoprotein 70kDa	03041 Spliceosome	B 09182 Protein families: genetic information processing	A09180 Brite Hierarchies
scaffold1831|size16837	g2197.t1	K19984	EXOC5; exocyst complex component 5	04131 Membrane trafficking	B 09182 Protein families: genetic information processing	A09180 Brite Hierarchies
scaffold2041|size16371	g2198.t1	K00167	BCKDHB; 2-oxoisovalerate dehydrogenase E1 component beta subunit [EC:1.2.4.4]	00280 Valine, leucine and isoleucine degradation	B 09105 Amino acid metabolism	A09100 Metabolism
scaffold2041|size16371	g2198.t1	K00167	BCKDHB; 2-oxoisovalerate dehydrogenase E1 component beta subunit [EC:1.2.4.4]	00640 Propanoate metabolism	B 09101 Carbohydrate metabolism	A09100 Metabolism
scaffold1987|size16497	g2200.t1	K14484	IAA; auxin-responsive protein IAA	04075 Plant hormone signal transduction	B 09132 Signal transduction	A09130 Environmental Information Processing
scaffold2043|size16370	g2205.t1	K05658	ABCB1; ATP-binding cassette, subfamily B (MDR/TAP), member 1 [EC:3.6.3.44]	02000 Transporters	B 09183 Protein families: signaling and cellular processes	A09180 Brite Hierarchies
scaffold2043|size16370	g2205.t1	K05658	ABCB1; ATP-binding cassette, subfamily B (MDR/TAP), member 1 [EC:3.6.3.44]	04147 Exosome	B 09183 Protein families: signaling and cellular processes	A09180 Brite Hierarchies
scaffold2043|size16370	g2205.t1	K05658	ABCB1; ATP-binding cassette, subfamily B (MDR/TAP), member 1 [EC:3.6.3.44]	04090 CD molecules	B 09183 Protein families: signaling and cellular processes	A09180 Brite Hierarchies
scaffold2043|size16370	g2205.t1	K05658	ABCB1; ATP-binding cassette, subfamily B (MDR/TAP), member 1 [EC:3.6.3.44]	02010 ABC transporters	B 09131 Membrane transport	A09130 Environmental Information Processing
scaffold2043|size16370	g2206.t1	K05658	ABCB1; ATP-binding cassette, subfamily B (MDR/TAP), member 1 [EC:3.6.3.44]	02000 Transporters	B 09183 Protein families: signaling and cellular processes	A09180 Brite Hierarchies
scaffold2043|size16370	g2206.t1	K05658	ABCB1; ATP-binding cassette, subfamily B (MDR/TAP), member 1 [EC:3.6.3.44]	04147 Exosome	B 09183 Protein families: signaling and cellular processes	A09180 Brite Hierarchies
scaffold2043|size16370	g2206.t1	K05658	ABCB1; ATP-binding cassette, subfamily B (MDR/TAP), member 1 [EC:3.6.3.44]	04090 CD molecules	B 09183 Protein families: signaling and cellular processes	A09180 Brite Hierarchies
scaffold2043|size16370	g2206.t1	K05658	ABCB1; ATP-binding cassette, subfamily B (MDR/TAP), member 1 [EC:3.6.3.44]	02010 ABC transporters	B 09131 Membrane transport	A09130 Environmental Information Processing
scaffold2057|size16338	g2216.t1	K02936	RP-L7Ae; large subunit ribosomal protein L7Ae	03010 Ribosome	B 09122 Translation	A09120 Genetic Information Processing
scaffold2057|size16338	g2216.t1	K02936	RP-L7Ae; large subunit ribosomal protein L7Ae	03011 Ribosome	B 09182 Protein families: genetic information processing	A09180 Brite Hierarchies
scaffold2057|size16338	g2216.t1	K02936	RP-L7Ae; large subunit ribosomal protein L7Ae	03009 Ribosome biogenesis	B 09182 Protein families: genetic information processing	A09180 Brite Hierarchies
scaffold1704|size17148	g2219.t1	K02896	RP-L24e; large subunit ribosomal protein L24e	03010 Ribosome	B 09122 Translation	A09120 Genetic Information Processing
scaffold1704|size17148	g2219.t1	K02896	RP-L24e; large subunit ribosomal protein L24e	03011 Ribosome	B 09182 Protein families: genetic information processing	A09180 Brite Hierarchies
scaffold2064|size16335	g2220.t1	K03768	PPIB; peptidyl-prolyl cis-trans isomerase B (cyclophilin B) [EC:5.2.1.8]	03110 Chaperones and folding catalysts	B 09182 Protein families: genetic information processing	A09180 Brite Hierarchies
scaffold2064|size16335	g2221.t1	K18551	SDT1; pyrimidine and pyridine-specific 5'-nucleotidase [EC:3.1.3.-]	00760 Nicotinate and nicotinamide metabolism	B 09108 Metabolism of cofactors and vitamins	A09100 Metabolism
scaffold2067|size16327	g2222.t1	K13412	CPK; calcium-dependent protein kinase [EC:2.7.11.1]	04626 Plant-pathogen interaction	B 09159 Environmental adaptation	A09150 Organismal Systems
scaffold2067|size16327	g2222.t1	K13412	CPK; calcium-dependent protein kinase [EC:2.7.11.1]	01001 Protein kinases	B 09181 Protein families: metabolism	A09180 Brite Hierarchies
scaffold2069|size16324	g2224.t1	K20184	VPS41; vacuolar protein sorting-associated protein 41	04131 Membrane trafficking	B 09182 Protein families: genetic information processing	A09180 Brite Hierarchies
scaffold2076|size16312	g2227.t1	K13210	FUBP; far upstream element-binding protein	03041 Spliceosome	B 09182 Protein families: genetic information processing	A09180 Brite Hierarchies
scaffold2076|size16312	g2227.t1	K13210	FUBP; far upstream element-binding protein	03019 Messenger RNA biogenesis	B 09182 Protein families: genetic information processing	A09180 Brite Hierarchies
scaffold2076|size16312	g2228.t1	K01772	hemH; protoporphyrin/coproporphyrin ferrochelatase [EC:4.99.1.1 4.99.1.9]	00860 Porphyrin and chlorophyll metabolism	B 09108 Metabolism of cofactors and vitamins	A09100 Metabolism
scaffold2076|size16312	g2229.t1	K20776	BABAM; BRISC and BRCA1-A complex member 1	04121 Ubiquitin system	B 09182 Protein families: genetic information processing	A09180 Brite Hierarchies
scaffold2076|size16312	g2229.t1	K20776	BABAM; BRISC and BRCA1-A complex member 1	03400 DNA repair and recombination proteins	B 09182 Protein families: genetic information processing	A09180 Brite Hierarchies
scaffold2076|size16312	g2229.t1	K20776	BABAM; BRISC and BRCA1-A complex member 1	03036 Chromosome and associated proteins	B 09182 Protein families: genetic information processing	A09180 Brite Hierarchies
scaffold2076|size16312	g2229.t1	K20776	BABAM; BRISC and BRCA1-A complex member 1	03440 Homologous recombination	B 09124 Replication and repair	A09120 Genetic Information Processing
scaffold2077|size16309	g2230.t1	K13993	HSP20; HSP20 family protein	04141 Protein processing in endoplasmic reticulum	B 09123 Folding, sorting and degradation	A09120 Genetic Information Processing
scaffold2077|size16309	g2230.t1	K13993	HSP20; HSP20 family protein	03110 Chaperones and folding catalysts	B 09182 Protein families: genetic information processing	A09180 Brite Hierarchies
scaffold2080|size16303	g2237.t1	K22767	MCC1; histone acetyltransferase MCC1 [EC:2.3.1.48]	03036 Chromosome and associated proteins	B 09182 Protein families: genetic information processing	A09180 Brite Hierarchies
scaffold2081|size16301	g2238.t1	K12896	SFRS7; splicing factor, arginine/serine-rich 7	03040 Spliceosome	B 09121 Transcription	A09120 Genetic Information Processing
scaffold2081|size16301	g2238.t1	K12896	SFRS7; splicing factor, arginine/serine-rich 7	03041 Spliceosome	B 09182 Protein families: genetic information processing	A09180 Brite Hierarchies
scaffold2081|size16301	g2239.t1	K12896	SFRS7; splicing factor, arginine/serine-rich 7	03040 Spliceosome	B 09121 Transcription	A09120 Genetic Information Processing
scaffold2081|size16301	g2239.t1	K12896	SFRS7; splicing factor, arginine/serine-rich 7	03041 Spliceosome	B 09182 Protein families: genetic information processing	A09180 Brite Hierarchies
scaffold2083|size16301	g2240.t1	K09286	EREBP; EREBP-like factor	03000 Transcription factors	B 09182 Protein families: genetic information processing	A09180 Brite Hierarchies
scaffold2085|size16299	g2241.t1	K00558	DNMT1; DNA (cytosine-5)-methyltransferase 1 [EC:2.1.1.37]	03036 Chromosome and associated proteins	B 09182 Protein families: genetic information processing	A09180 Brite Hierarchies
scaffold2085|size16299	g2241.t1	K00558	DNMT1; DNA (cytosine-5)-methyltransferase 1 [EC:2.1.1.37]	03032 DNA replication proteins	B 09182 Protein families: genetic information processing	A09180 Brite Hierarchies
scaffold2085|size16299	g2241.t1	K00558	DNMT1; DNA (cytosine-5)-methyltransferase 1 [EC:2.1.1.37]	02048 Prokaryotic defense system	B 09183 Protein families: signaling and cellular processes	A09180 Brite Hierarchies
scaffold2085|size16299	g2241.t1	K00558	DNMT1; DNA (cytosine-5)-methyltransferase 1 [EC:2.1.1.37]	00270 Cysteine and methionine metabolism	B 09105 Amino acid metabolism	A09100 Metabolism
scaffold2093|size16276	g2249.t1	K09587	CYP90B1; steroid 22-alpha-hydroxylase [EC:1.14.13.-]	00905 Brassinosteroid biosynthesis	B 09109 Metabolism of terpenoids and polyketides	A09100 Metabolism
scaffold2093|size16276	g2249.t1	K09587	CYP90B1; steroid 22-alpha-hydroxylase [EC:1.14.13.-]	00199 Cytochrome P450	B 09181 Protein families: metabolism	A09180 Brite Hierarchies
scaffold2101|size16267	g2255.t1	K14843	PES1; pescadillo	03009 Ribosome biogenesis	B 09182 Protein families: genetic information processing	A09180 Brite Hierarchies
scaffold2111|size16254	g2261.t1	K15083	RAD16; DNA repair protein RAD16	03400 DNA repair and recombination proteins	B 09182 Protein families: genetic information processing	A09180 Brite Hierarchies
scaffold2114|size16250	g2267.t1	K12392	AP1B1; AP-1 complex subunit beta-1	04131 Membrane trafficking	B 09182 Protein families: genetic information processing	A09180 Brite Hierarchies
scaffold2116|size16247	g2269.t1	K22133	AAE3; oxalate---CoA ligase [EC:6.2.1.8]	00630 Glyoxylate and dicarboxylate metabolism	B 09101 Carbohydrate metabolism	A09100 Metabolism
scaffold2123|size16237	g2272.t1	K09873	TIP; aquaporin TIP	02000 Transporters	B 09183 Protein families: signaling and cellular processes	A09180 Brite Hierarchies
scaffold2123|size16237	g2273.t1	K01869	LARS; leucyl-tRNA synthetase [EC:6.1.1.4]	03029 Mitochondrial biogenesis	B 09182 Protein families: genetic information processing	A09180 Brite Hierarchies
scaffold2123|size16237	g2273.t1	K01869	LARS; leucyl-tRNA synthetase [EC:6.1.1.4]	00970 Aminoacyl-tRNA biosynthesis	B 09122 Translation	A09120 Genetic Information Processing
scaffold2123|size16237	g2273.t1	K01869	LARS; leucyl-tRNA synthetase [EC:6.1.1.4]	03016 Transfer RNA biogenesis	B 09182 Protein families: genetic information processing	A09180 Brite Hierarchies
scaffold2123|size16237	g2273.t1	K01869	LARS; leucyl-tRNA synthetase [EC:6.1.1.4]	01007 Amino acid related enzymes	B 09181 Protein families: metabolism	A09180 Brite Hierarchies
scaffold2123|size16237	g2274.t1	K01433	purU; formyltetrahydrofolate deformylase [EC:3.5.1.10]	00670 One carbon pool by folate	B 09108 Metabolism of cofactors and vitamins	A09100 Metabolism
scaffold2123|size16237	g2274.t1	K01433	purU; formyltetrahydrofolate deformylase [EC:3.5.1.10]	00630 Glyoxylate and dicarboxylate metabolism	B 09101 Carbohydrate metabolism	A09100 Metabolism
scaffold2128|size16227	g2279.t1	K01528	DNM; dynamin GTPase [EC:3.6.5.5]	04131 Membrane trafficking	B 09182 Protein families: genetic information processing	A09180 Brite Hierarchies
scaffold2128|size16227	g2279.t1	K01528	DNM; dynamin GTPase [EC:3.6.5.5]	04144 Endocytosis	B 09141 Transport and catabolism	A09140 Cellular Processes
scaffold2128|size16227	g2279.t1	K01528	DNM; dynamin GTPase [EC:3.6.5.5]	04147 Exosome	B 09183 Protein families: signaling and cellular processes	A09180 Brite Hierarchies
scaffold2133|size16216	g2280.t1	K19366	SPG20; spartin	04144 Endocytosis	B 09141 Transport and catabolism	A09140 Cellular Processes
scaffold2140|size16200	g2284.t1	K10532	HGSNAT; heparan-alpha-glucosaminide N-acetyltransferase [EC:2.3.1.78]	00531 Glycosaminoglycan degradation	B 09107 Glycan biosynthesis and metabolism	A09100 Metabolism
scaffold2136|size16212	g2286.t1	K13051	iaaA; beta-aspartyl-peptidase (threonine type) [EC:3.4.19.5]	01002 Peptidases	B 09181 Protein families: metabolism	A09180 Brite Hierarchies
scaffold2145|size16194	g2291.t1	K15095	E1.1.1.208; (+)-neomenthol dehydrogenase [EC:1.1.1.208]	00902 Monoterpenoid biosynthesis	B 09109 Metabolism of terpenoids and polyketides	A09100 Metabolism
scaffold2144|size16195	g2293.t1	K09753	CCR; cinnamoyl-CoA reductase [EC:1.2.1.44]	00940 Phenylpropanoid biosynthesis	B 09110 Biosynthesis of other secondary metabolites	A09100 Metabolism
scaffold2142|size16196	g2296.t1	K08237	E2.4.1.218; hydroquinone glucosyltransferase [EC:2.4.1.218]	01003 Glycosyltransferases	B 09181 Protein families: metabolism	A09180 Brite Hierarchies
scaffold2142|size16196	g2298.t1	K08237	E2.4.1.218; hydroquinone glucosyltransferase [EC:2.4.1.218]	01003 Glycosyltransferases	B 09181 Protein families: metabolism	A09180 Brite Hierarchies
scaffold2149|size16188	g2301.t1	K09060	GBF; plant G-box-binding factor	03000 Transcription factors	B 09182 Protein families: genetic information processing	A09180 Brite Hierarchies
scaffold2152|size16181	g2302.t1	K10085	EDEM2; ER degradation enhancer, mannosidase alpha-like 2	04141 Protein processing in endoplasmic reticulum	B 09123 Folding, sorting and degradation	A09120 Genetic Information Processing
scaffold2152|size16181	g2302.t1	K10085	EDEM2; ER degradation enhancer, mannosidase alpha-like 2	04091 Lectins	B 09183 Protein families: signaling and cellular processes	A09180 Brite Hierarchies
scaffold2159|size16170	g2306.t1	K10839	RAD23; UV excision repair protein RAD23	04141 Protein processing in endoplasmic reticulum	B 09123 Folding, sorting and degradation	A09120 Genetic Information Processing
scaffold2159|size16170	g2306.t1	K10839	RAD23; UV excision repair protein RAD23	03051 Proteasome	B 09182 Protein families: genetic information processing	A09180 Brite Hierarchies
scaffold2159|size16170	g2306.t1	K10839	RAD23; UV excision repair protein RAD23	03400 DNA repair and recombination proteins	B 09182 Protein families: genetic information processing	A09180 Brite Hierarchies
scaffold2159|size16170	g2306.t1	K10839	RAD23; UV excision repair protein RAD23	03420 Nucleotide excision repair	B 09124 Replication and repair	A09120 Genetic Information Processing
scaffold2161|size16166	g2309.t1	K07575	K07575; PUA domain protein	99974 Translation	B 09192 Unclassified: genetic information processing	A09190 Not Included in Pathway or Brite
scaffold2138|size16204	g2315.t1	K00895	pfp; diphosphate-dependent phosphofructokinase [EC:2.7.1.90]	00051 Fructose and mannose metabolism	B 09101 Carbohydrate metabolism	A09100 Metabolism
scaffold2138|size16204	g2315.t1	K00895	pfp; diphosphate-dependent phosphofructokinase [EC:2.7.1.90]	00030 Pentose phosphate pathway	B 09101 Carbohydrate metabolism	A09100 Metabolism
scaffold2138|size16204	g2315.t1	K00895	pfp; diphosphate-dependent phosphofructokinase [EC:2.7.1.90]	00010 Glycolysis / Gluconeogenesis	B 09101 Carbohydrate metabolism	A09100 Metabolism
scaffold2170|size16151	g2322.t1	K13917	RNGTT; mRNA-capping enzyme [EC:2.7.7.50 3.6.1.-]	03019 Messenger RNA biogenesis	B 09182 Protein families: genetic information processing	A09180 Brite Hierarchies
scaffold2170|size16151	g2322.t1	K13917	RNGTT; mRNA-capping enzyme [EC:2.7.7.50 3.6.1.-]	03015 mRNA surveillance pathway	B 09122 Translation	A09120 Genetic Information Processing
scaffold2183|size16129	g2332.t1	K00311	ETFDH; electron-transferring-flavoprotein dehydrogenase [EC:1.5.5.1]	99980 Enzymes with EC numbers	B 09191 Unclassified: metabolism	A09190 Not Included in Pathway or Brite
scaffold2183|size16129	g2333.t1	K21407	APMAP; adipocyte plasma membrane-associated protein	04131 Membrane trafficking	B 09182 Protein families: genetic information processing	A09180 Brite Hierarchies
scaffold2190|size16124	g2334.t1	K13379	RGP; reversibly glycosylated polypeptide / UDP-arabinopyranose mutase [EC:2.4.1.- 5.4.99.30]	00520 Amino sugar and nucleotide sugar metabolism	B 09101 Carbohydrate metabolism	A09100 Metabolism
scaffold2190|size16124	g2334.t1	K13379	RGP; reversibly glycosylated polypeptide / UDP-arabinopyranose mutase [EC:2.4.1.- 5.4.99.30]	01003 Glycosyltransferases	B 09181 Protein families: metabolism	A09180 Brite Hierarchies
scaffold2192|size16118	g2335.t1	K20473	NBAS; neuroblastoma-amplified sequence	04131 Membrane trafficking	B 09182 Protein families: genetic information processing	A09180 Brite Hierarchies
scaffold2191|size16122	g2336.t1	K08869	ADCK; aarF domain-containing kinase	01001 Protein kinases	B 09181 Protein families: metabolism	A09180 Brite Hierarchies
scaffold2204|size16102	g2350.t1	K20102	YTHDF; YTH domain-containing family protein	03019 Messenger RNA biogenesis	B 09182 Protein families: genetic information processing	A09180 Brite Hierarchies
scaffold2206|size16101	g2354.t1	K12820	DHX15; pre-mRNA-splicing factor ATP-dependent RNA helicase DHX15/PRP43 [EC:3.6.4.13]	03040 Spliceosome	B 09121 Transcription	A09120 Genetic Information Processing
scaffold2206|size16101	g2354.t1	K12820	DHX15; pre-mRNA-splicing factor ATP-dependent RNA helicase DHX15/PRP43 [EC:3.6.4.13]	03009 Ribosome biogenesis	B 09182 Protein families: genetic information processing	A09180 Brite Hierarchies
scaffold2206|size16101	g2354.t1	K12820	DHX15; pre-mRNA-splicing factor ATP-dependent RNA helicase DHX15/PRP43 [EC:3.6.4.13]	03041 Spliceosome	B 09182 Protein families: genetic information processing	A09180 Brite Hierarchies
scaffold2226|size16057	g2361.t1	K03797	E3.4.21.102; carboxyl-terminal processing protease [EC:3.4.21.102]	01002 Peptidases	B 09181 Protein families: metabolism	A09180 Brite Hierarchies
scaffold1974|size16534	g2364.t1	K05387	GRIP; glutamate receptor, ionotropic, plant	04040 Ion channels	B 09183 Protein families: signaling and cellular processes	A09180 Brite Hierarchies
scaffold2218|size16073	g2368.t1	K08472	MLO; mlo protein	04030 G protein-coupled receptors	B 09183 Protein families: signaling and cellular processes	A09180 Brite Hierarchies
scaffold2218|size16073	g2369.t1	K09481	SEC61B; protein transport protein SEC61 subunit beta	03060 Protein export	B 09123 Folding, sorting and degradation	A09120 Genetic Information Processing
scaffold2218|size16073	g2369.t1	K09481	SEC61B; protein transport protein SEC61 subunit beta	04141 Protein processing in endoplasmic reticulum	B 09123 Folding, sorting and degradation	A09120 Genetic Information Processing
scaffold2218|size16073	g2369.t1	K09481	SEC61B; protein transport protein SEC61 subunit beta	04145 Phagosome	B 09141 Transport and catabolism	A09140 Cellular Processes
scaffold2218|size16073	g2369.t1	K09481	SEC61B; protein transport protein SEC61 subunit beta	02044 Secretion system	B 09183 Protein families: signaling and cellular processes	A09180 Brite Hierarchies
scaffold2239|size16015	g2374.t1	K22419	VEP1; Delta4-3-oxosteroid 5beta-reductase [EC:1.3.1.3]	99980 Enzymes with EC numbers	B 09191 Unclassified: metabolism	A09190 Not Included in Pathway or Brite
scaffold2233|size16031	g2376.t1	K15281	SLC35D; solute carrier family 35	02000 Transporters	B 09183 Protein families: signaling and cellular processes	A09180 Brite Hierarchies
scaffold2242|size16005	g2378.t1	K03011	RPB3; DNA-directed RNA polymerase II subunit RPB3	00240 Pyrimidine metabolism	B 09104 Nucleotide metabolism	A09100 Metabolism
scaffold2242|size16005	g2378.t1	K03011	RPB3; DNA-directed RNA polymerase II subunit RPB3	00230 Purine metabolism	B 09104 Nucleotide metabolism	A09100 Metabolism
scaffold2242|size16005	g2378.t1	K03011	RPB3; DNA-directed RNA polymerase II subunit RPB3	03021 Transcription machinery	B 09182 Protein families: genetic information processing	A09180 Brite Hierarchies
scaffold2242|size16005	g2378.t1	K03011	RPB3; DNA-directed RNA polymerase II subunit RPB3	03400 DNA repair and recombination proteins	B 09182 Protein families: genetic information processing	A09180 Brite Hierarchies
scaffold2242|size16005	g2378.t1	K03011	RPB3; DNA-directed RNA polymerase II subunit RPB3	03020 RNA polymerase	B 09121 Transcription	A09120 Genetic Information Processing
scaffold2249|size15993	g2386.t1	K10866	RAD50; DNA repair protein RAD50 [EC:3.6.-.-]	03450 Non-homologous end-joining	B 09124 Replication and repair	A09120 Genetic Information Processing
scaffold2249|size15993	g2386.t1	K10866	RAD50; DNA repair protein RAD50 [EC:3.6.-.-]	03400 DNA repair and recombination proteins	B 09182 Protein families: genetic information processing	A09180 Brite Hierarchies
scaffold2249|size15993	g2386.t1	K10866	RAD50; DNA repair protein RAD50 [EC:3.6.-.-]	03440 Homologous recombination	B 09124 Replication and repair	A09120 Genetic Information Processing
scaffold2249|size15993	g2386.t1	K10866	RAD50; DNA repair protein RAD50 [EC:3.6.-.-]	03032 DNA replication proteins	B 09182 Protein families: genetic information processing	A09180 Brite Hierarchies
scaffold2249|size15993	g2387.t1	K00600	glyA; glycine hydroxymethyltransferase [EC:2.1.2.1]	00630 Glyoxylate and dicarboxylate metabolism	B 09101 Carbohydrate metabolism	A09100 Metabolism
scaffold2249|size15993	g2387.t1	K00600	glyA; glycine hydroxymethyltransferase [EC:2.1.2.1]	00260 Glycine, serine and threonine metabolism	B 09105 Amino acid metabolism	A09100 Metabolism
scaffold2249|size15993	g2387.t1	K00600	glyA; glycine hydroxymethyltransferase [EC:2.1.2.1]	00460 Cyanoamino acid metabolism	B 09106 Metabolism of other amino acids	A09100 Metabolism
scaffold2249|size15993	g2387.t1	K00600	glyA; glycine hydroxymethyltransferase [EC:2.1.2.1]	00670 One carbon pool by folate	B 09108 Metabolism of cofactors and vitamins	A09100 Metabolism
scaffold2254|size15987	g2388.t1	K18663	ASCC3; activating signal cointegrator complex subunit 3 [EC:3.6.4.12]	03400 DNA repair and recombination proteins	B 09182 Protein families: genetic information processing	A09180 Brite Hierarchies
scaffold2256|size15984	g2389.t1	K10398	KIF11; kinesin family member 11	04812 Cytoskeleton proteins	B 09183 Protein families: signaling and cellular processes	A09180 Brite Hierarchies
scaffold2256|size15984	g2389.t1	K10398	KIF11; kinesin family member 11	03036 Chromosome and associated proteins	B 09182 Protein families: genetic information processing	A09180 Brite Hierarchies
scaffold2261|size15981	g2392.t1	K01090	E3.1.3.16; protein phosphatase [EC:3.1.3.16]	99980 Enzymes with EC numbers	B 09191 Unclassified: metabolism	A09190 Not Included in Pathway or Brite
scaffold2266|size15969	g2395.t1	K10597	UBE4B; ubiquitin conjugation factor E4 B [EC:2.3.2.27]	04120 Ubiquitin mediated proteolysis	B 09123 Folding, sorting and degradation	A09120 Genetic Information Processing
scaffold2266|size15969	g2395.t1	K10597	UBE4B; ubiquitin conjugation factor E4 B [EC:2.3.2.27]	04121 Ubiquitin system	B 09182 Protein families: genetic information processing	A09180 Brite Hierarchies
scaffold2266|size15969	g2395.t1	K10597	UBE4B; ubiquitin conjugation factor E4 B [EC:2.3.2.27]	04141 Protein processing in endoplasmic reticulum	B 09123 Folding, sorting and degradation	A09120 Genetic Information Processing
scaffold2266|size15969	g2396.t1	K10597	UBE4B; ubiquitin conjugation factor E4 B [EC:2.3.2.27]	04120 Ubiquitin mediated proteolysis	B 09123 Folding, sorting and degradation	A09120 Genetic Information Processing
scaffold2266|size15969	g2396.t1	K10597	UBE4B; ubiquitin conjugation factor E4 B [EC:2.3.2.27]	04121 Ubiquitin system	B 09182 Protein families: genetic information processing	A09180 Brite Hierarchies
scaffold2266|size15969	g2396.t1	K10597	UBE4B; ubiquitin conjugation factor E4 B [EC:2.3.2.27]	04141 Protein processing in endoplasmic reticulum	B 09123 Folding, sorting and degradation	A09120 Genetic Information Processing
scaffold2273|size15956	g2399.t1	K14401	CPSF1; cleavage and polyadenylation specificity factor subunit 1	03015 mRNA surveillance pathway	B 09122 Translation	A09120 Genetic Information Processing
scaffold2273|size15956	g2399.t1	K14401	CPSF1; cleavage and polyadenylation specificity factor subunit 1	03021 Transcription machinery	B 09182 Protein families: genetic information processing	A09180 Brite Hierarchies
scaffold2273|size15956	g2399.t1	K14401	CPSF1; cleavage and polyadenylation specificity factor subunit 1	03019 Messenger RNA biogenesis	B 09182 Protein families: genetic information processing	A09180 Brite Hierarchies
scaffold2276|size15954	g2401.t1	K14611	SLC23A1_2; solute carrier family 23 (nucleobase transporter), member 1/2	02000 Transporters	B 09183 Protein families: signaling and cellular processes	A09180 Brite Hierarchies
scaffold2280|size15948	g2405.t1	K15121	SLC25A44; solute carrier family 25, member 44	02000 Transporters	B 09183 Protein families: signaling and cellular processes	A09180 Brite Hierarchies
scaffold2095|size16276	g2410.t1	K09422	MYBP; transcription factor MYB, plant	03000 Transcription factors	B 09182 Protein families: genetic information processing	A09180 Brite Hierarchies
scaffold2272|size15958	g2412.t1	K04733	IRAK4; interleukin-1 receptor-associated kinase 4 [EC:2.7.11.1]	01001 Protein kinases	B 09181 Protein families: metabolism	A09180 Brite Hierarchies
scaffold2274|size15955	g2420.t1	K10999	CESA; cellulose synthase A [EC:2.4.1.12]	02000 Transporters	B 09183 Protein families: signaling and cellular processes	A09180 Brite Hierarchies
scaffold2274|size15955	g2420.t1	K10999	CESA; cellulose synthase A [EC:2.4.1.12]	01003 Glycosyltransferases	B 09181 Protein families: metabolism	A09180 Brite Hierarchies
scaffold2289|size15926	g2425.t1	K04125	E1.14.11.13; gibberellin 2-oxidase [EC:1.14.11.13]	00904 Diterpenoid biosynthesis	B 09109 Metabolism of terpenoids and polyketides	A09100 Metabolism
scaffold2300|size15899	g2430.t1	K17302	COPB2; coatomer subunit beta'	04131 Membrane trafficking	B 09182 Protein families: genetic information processing	A09180 Brite Hierarchies
scaffold2300|size15899	g2430.t1	K17302	COPB2; coatomer subunit beta'	04147 Exosome	B 09183 Protein families: signaling and cellular processes	A09180 Brite Hierarchies
scaffold2308|size15884	g2434.t1	K22614	NLRC3; NLR family CARD domain-containing protein 3	04054 Pattern recognition receptors	B 09183 Protein families: signaling and cellular processes	A09180 Brite Hierarchies
scaffold2304|size15896	g2435.t1	K10268	FBXL2_20; F-box and leucine-rich repeat protein 2/20	04121 Ubiquitin system	B 09182 Protein families: genetic information processing	A09180 Brite Hierarchies
scaffold2314|size15871	g2439.t1	K10268	FBXL2_20; F-box and leucine-rich repeat protein 2/20	04121 Ubiquitin system	B 09182 Protein families: genetic information processing	A09180 Brite Hierarchies
scaffold2321|size15863	g2448.t1	K05909	E1.10.3.2; laccase [EC:1.10.3.2]	99980 Enzymes with EC numbers	B 09191 Unclassified: metabolism	A09190 Not Included in Pathway or Brite
scaffold2328|size15855	g2454.t1	K06965	PELO; protein pelota	03015 mRNA surveillance pathway	B 09122 Translation	A09120 Genetic Information Processing
scaffold2303|size15898	g2457.t1	K10844	ERCC2; DNA excision repair protein ERCC-2 [EC:3.6.4.12]	03420 Nucleotide excision repair	B 09124 Replication and repair	A09120 Genetic Information Processing
scaffold2303|size15898	g2457.t1	K10844	ERCC2; DNA excision repair protein ERCC-2 [EC:3.6.4.12]	03021 Transcription machinery	B 09182 Protein families: genetic information processing	A09180 Brite Hierarchies
scaffold2303|size15898	g2457.t1	K10844	ERCC2; DNA excision repair protein ERCC-2 [EC:3.6.4.12]	03400 DNA repair and recombination proteins	B 09182 Protein families: genetic information processing	A09180 Brite Hierarchies
scaffold2303|size15898	g2457.t1	K10844	ERCC2; DNA excision repair protein ERCC-2 [EC:3.6.4.12]	03022 Basal transcription factors	B 09121 Transcription	A09120 Genetic Information Processing
scaffold2333|size15851	g2459.t1	K21444	PCBP3_4; poly(rC)-binding protein 3/4	03019 Messenger RNA biogenesis	B 09182 Protein families: genetic information processing	A09180 Brite Hierarchies
scaffold2334|size15849	g2461.t1	K08867	WNK; WNK lysine deficient protein kinase [EC:2.7.11.1]	01009 Protein phosphatases and associated proteins	B 09181 Protein families: metabolism	A09180 Brite Hierarchies
scaffold2334|size15849	g2461.t1	K08867	WNK; WNK lysine deficient protein kinase [EC:2.7.11.1]	01001 Protein kinases	B 09181 Protein families: metabolism	A09180 Brite Hierarchies
scaffold2337|size15841	g2463.t1	K20867	GAUT12S; galacturonosyltransferase 12/13/14/15 [EC:2.4.1.-]	01003 Glycosyltransferases	B 09181 Protein families: metabolism	A09180 Brite Hierarchies
scaffold2342|size15837	g2471.t1	K14379	ACP5; tartrate-resistant acid phosphatase type 5 [EC:3.1.3.2]	00740 Riboflavin metabolism	B 09108 Metabolism of cofactors and vitamins	A09100 Metabolism
scaffold2342|size15837	g2472.t1	K08134	P3H1; procollagen-proline 3-dioxygenase 1 [EC:1.14.11.7]	03110 Chaperones and folding catalysts	B 09182 Protein families: genetic information processing	A09180 Brite Hierarchies
scaffold2342|size15837	g2472.t1	K08134	P3H1; procollagen-proline 3-dioxygenase 1 [EC:1.14.11.7]	00535 Proteoglycans	B 09183 Protein families: signaling and cellular processes	A09180 Brite Hierarchies
scaffold2345|size15833	g2473.t1	K00784	rnz; ribonuclease Z [EC:3.1.26.11]	03016 Transfer RNA biogenesis	B 09182 Protein families: genetic information processing	A09180 Brite Hierarchies
scaffold2345|size15833	g2473.t1	K00784	rnz; ribonuclease Z [EC:3.1.26.11]	03013 RNA transport	B 09122 Translation	A09120 Genetic Information Processing
scaffold2348|size15824	g2474.t1	K09562	HSPBP1; hsp70-interacting protein	03110 Chaperones and folding catalysts	B 09182 Protein families: genetic information processing	A09180 Brite Hierarchies
scaffold2348|size15824	g2474.t1	K09562	HSPBP1; hsp70-interacting protein	04141 Protein processing in endoplasmic reticulum	B 09123 Folding, sorting and degradation	A09120 Genetic Information Processing
scaffold2356|size15812	g2489.t1	K13094	RBM5_10; RNA-binding protein 5/10	03041 Spliceosome	B 09182 Protein families: genetic information processing	A09180 Brite Hierarchies
scaffold2362|size15796	g2490.t1	K04646	CLTC; clathrin heavy chain	04147 Exosome	B 09183 Protein families: signaling and cellular processes	A09180 Brite Hierarchies
scaffold2362|size15796	g2490.t1	K04646	CLTC; clathrin heavy chain	04144 Endocytosis	B 09141 Transport and catabolism	A09140 Cellular Processes
scaffold2362|size15796	g2490.t1	K04646	CLTC; clathrin heavy chain	04131 Membrane trafficking	B 09182 Protein families: genetic information processing	A09180 Brite Hierarchies
scaffold2360|size15799	g2491.t1	K18195	RGL4; rhamnogalacturonan endolyase [EC:4.2.2.23]	99980 Enzymes with EC numbers	B 09191 Unclassified: metabolism	A09190 Not Included in Pathway or Brite
scaffold2366|size15784	g2497.t1	K14611	SLC23A1_2; solute carrier family 23 (nucleobase transporter), member 1/2	02000 Transporters	B 09183 Protein families: signaling and cellular processes	A09180 Brite Hierarchies
scaffold2373|size15773	g2504.t1	K00951	relA; GTP pyrophosphokinase [EC:2.7.6.5]	00230 Purine metabolism	B 09104 Nucleotide metabolism	A09100 Metabolism
scaffold2377|size15768	g2510.t1	K12126	PIF3; phytochrome-interacting factor 3	03000 Transcription factors	B 09182 Protein families: genetic information processing	A09180 Brite Hierarchies
scaffold2377|size15768	g2510.t1	K12126	PIF3; phytochrome-interacting factor 3	04712 Circadian rhythm - plant	B 09159 Environmental adaptation	A09150 Organismal Systems
scaffold2377|size15768	g2510.t1	K12126	PIF3; phytochrome-interacting factor 3	04075 Plant hormone signal transduction	B 09132 Signal transduction	A09130 Environmental Information Processing
scaffold2379|size15762	g2511.t1	K03798	ftsH; cell division protease FtsH [EC:3.4.24.-]	03110 Chaperones and folding catalysts	B 09182 Protein families: genetic information processing	A09180 Brite Hierarchies
scaffold2379|size15762	g2511.t1	K03798	ftsH; cell division protease FtsH [EC:3.4.24.-]	01002 Peptidases	B 09181 Protein families: metabolism	A09180 Brite Hierarchies
scaffold2379|size15762	g2512.t1	K14500	BSK; BR-signaling kinase [EC:2.7.11.1]	01001 Protein kinases	B 09181 Protein families: metabolism	A09180 Brite Hierarchies
scaffold2379|size15762	g2512.t1	K14500	BSK; BR-signaling kinase [EC:2.7.11.1]	04075 Plant hormone signal transduction	B 09132 Signal transduction	A09130 Environmental Information Processing
scaffold2380|size15759	g2515.t1	K16252	NRPD2; DNA-directed RNA polymerase IV and V subunit 2 [EC:2.7.7.6]	03021 Transcription machinery	B 09182 Protein families: genetic information processing	A09180 Brite Hierarchies
scaffold2384|size15755	g2516.t1	K18667	ASCC2; activating signal cointegrator complex subunit 2	99973 Transcription	B 09192 Unclassified: genetic information processing	A09190 Not Included in Pathway or Brite
scaffold2385|size15752	g2524.t1	K12620	LSM1; U6 snRNA-associated Sm-like protein LSm1	03019 Messenger RNA biogenesis	B 09182 Protein families: genetic information processing	A09180 Brite Hierarchies
scaffold2385|size15752	g2524.t1	K12620	LSM1; U6 snRNA-associated Sm-like protein LSm1	03018 RNA degradation	B 09123 Folding, sorting and degradation	A09120 Genetic Information Processing
scaffold2381|size15758	g2527.t1	K03869	CUL3; cullin 3	04120 Ubiquitin mediated proteolysis	B 09123 Folding, sorting and degradation	A09120 Genetic Information Processing
scaffold2381|size15758	g2527.t1	K03869	CUL3; cullin 3	04121 Ubiquitin system	B 09182 Protein families: genetic information processing	A09180 Brite Hierarchies
scaffold2381|size15758	g2527.t1	K03869	CUL3; cullin 3	03400 DNA repair and recombination proteins	B 09182 Protein families: genetic information processing	A09180 Brite Hierarchies
scaffold2392|size15736	g2529.t1	K13254	SPAST; spastin [EC:3.6.4.3]	99980 Enzymes with EC numbers	B 09191 Unclassified: metabolism	A09190 Not Included in Pathway or Brite
scaffold2403|size15722	g2534.t1	K01528	DNM; dynamin GTPase [EC:3.6.5.5]	04131 Membrane trafficking	B 09182 Protein families: genetic information processing	A09180 Brite Hierarchies
scaffold2403|size15722	g2534.t1	K01528	DNM; dynamin GTPase [EC:3.6.5.5]	04144 Endocytosis	B 09141 Transport and catabolism	A09140 Cellular Processes
scaffold2403|size15722	g2534.t1	K01528	DNM; dynamin GTPase [EC:3.6.5.5]	04147 Exosome	B 09183 Protein families: signaling and cellular processes	A09180 Brite Hierarchies
scaffold2414|size15701	g2539.t1	K09566	PPIG; peptidyl-prolyl isomerase G (cyclophilin G) [EC:5.2.1.8]	03041 Spliceosome	B 09182 Protein families: genetic information processing	A09180 Brite Hierarchies
scaffold2414|size15701	g2539.t1	K09566	PPIG; peptidyl-prolyl isomerase G (cyclophilin G) [EC:5.2.1.8]	03110 Chaperones and folding catalysts	B 09182 Protein families: genetic information processing	A09180 Brite Hierarchies
scaffold2419|size15691	g2545.t1	K11665	INO80; DNA helicase INO80 [EC:3.6.4.12]	03036 Chromosome and associated proteins	B 09182 Protein families: genetic information processing	A09180 Brite Hierarchies
scaffold2422|size15681	g2546.t1	K11593	ELF2C; eukaryotic translation initiation factor 2C	03019 Messenger RNA biogenesis	B 09182 Protein families: genetic information processing	A09180 Brite Hierarchies
scaffold2422|size15681	g2546.t1	K11593	ELF2C; eukaryotic translation initiation factor 2C	03036 Chromosome and associated proteins	B 09182 Protein families: genetic information processing	A09180 Brite Hierarchies
scaffold2412|size15705	g2547.t1	K11593	ELF2C; eukaryotic translation initiation factor 2C	03019 Messenger RNA biogenesis	B 09182 Protein families: genetic information processing	A09180 Brite Hierarchies
scaffold2412|size15705	g2547.t1	K11593	ELF2C; eukaryotic translation initiation factor 2C	03036 Chromosome and associated proteins	B 09182 Protein families: genetic information processing	A09180 Brite Hierarchies
scaffold2428|size15658	g2549.t1	K10047	VTC4; inositol-phosphate phosphatase / L-galactose 1-phosphate phosphatase [EC:3.1.3.25 3.1.3.93]	00053 Ascorbate and aldarate metabolism	B 09101 Carbohydrate metabolism	A09100 Metabolism
scaffold2428|size15658	g2549.t1	K10047	VTC4; inositol-phosphate phosphatase / L-galactose 1-phosphate phosphatase [EC:3.1.3.25 3.1.3.93]	04070 Phosphatidylinositol signaling system	B 09132 Signal transduction	A09130 Environmental Information Processing
scaffold2428|size15658	g2549.t1	K10047	VTC4; inositol-phosphate phosphatase / L-galactose 1-phosphate phosphatase [EC:3.1.3.25 3.1.3.93]	00562 Inositol phosphate metabolism	B 09101 Carbohydrate metabolism	A09100 Metabolism
scaffold2439|size15644	g2560.t1	K01850	E5.4.99.5; chorismate mutase [EC:5.4.99.5]	00400 Phenylalanine, tyrosine and tryptophan biosynthesis	B 09105 Amino acid metabolism	A09100 Metabolism
scaffold2440|size15643	g2561.t1	K14684	SLC25A23S; solute carrier family 25 (mitochondrial phosphate transporter), member 23/24/25/41	02000 Transporters	B 09183 Protein families: signaling and cellular processes	A09180 Brite Hierarchies
scaffold2443|size15639	g2564.t1	K04728	ATM; serine-protein kinase ATM [EC:2.7.11.1]	03440 Homologous recombination	B 09124 Replication and repair	A09120 Genetic Information Processing
scaffold2443|size15639	g2564.t1	K04728	ATM; serine-protein kinase ATM [EC:2.7.11.1]	03400 DNA repair and recombination proteins	B 09182 Protein families: genetic information processing	A09180 Brite Hierarchies
scaffold2443|size15639	g2564.t1	K04728	ATM; serine-protein kinase ATM [EC:2.7.11.1]	01001 Protein kinases	B 09181 Protein families: metabolism	A09180 Brite Hierarchies
scaffold2443|size15639	g2564.t1	K04728	ATM; serine-protein kinase ATM [EC:2.7.11.1]	03032 DNA replication proteins	B 09182 Protein families: genetic information processing	A09180 Brite Hierarchies
scaffold2441|size15640	g2569.t1	K21843	TTC7; tetratricopeptide repeat protein 7	04131 Membrane trafficking	B 09182 Protein families: genetic information processing	A09180 Brite Hierarchies
scaffold2441|size15640	g2570.t1	K01358	clpP; ATP-dependent Clp protease, protease subunit [EC:3.4.21.92]	01002 Peptidases	B 09181 Protein families: metabolism	A09180 Brite Hierarchies
scaffold2441|size15640	g2571.t1	K01358	clpP; ATP-dependent Clp protease, protease subunit [EC:3.4.21.92]	01002 Peptidases	B 09181 Protein families: metabolism	A09180 Brite Hierarchies
scaffold2459|size15598	g2579.t1	K11807	WDTC1; WD and tetratricopeptide repeats protein 1	04121 Ubiquitin system	B 09182 Protein families: genetic information processing	A09180 Brite Hierarchies
scaffold2462|size15597	g2585.t1	K15889	PCME; prenylcysteine alpha-carboxyl methylesterase [EC:3.1.1.-]	00900 Terpenoid backbone biosynthesis	B 09109 Metabolism of terpenoids and polyketides	A09100 Metabolism
scaffold2466|size15587	g2589.t1	K00558	DNMT1; DNA (cytosine-5)-methyltransferase 1 [EC:2.1.1.37]	03036 Chromosome and associated proteins	B 09182 Protein families: genetic information processing	A09180 Brite Hierarchies
scaffold2466|size15587	g2589.t1	K00558	DNMT1; DNA (cytosine-5)-methyltransferase 1 [EC:2.1.1.37]	03032 DNA replication proteins	B 09182 Protein families: genetic information processing	A09180 Brite Hierarchies
scaffold2466|size15587	g2589.t1	K00558	DNMT1; DNA (cytosine-5)-methyltransferase 1 [EC:2.1.1.37]	02048 Prokaryotic defense system	B 09183 Protein families: signaling and cellular processes	A09180 Brite Hierarchies
scaffold2466|size15587	g2589.t1	K00558	DNMT1; DNA (cytosine-5)-methyltransferase 1 [EC:2.1.1.37]	00270 Cysteine and methionine metabolism	B 09105 Amino acid metabolism	A09100 Metabolism
scaffold2478|size15571	g2592.t1	K01054	MGLL; acylglycerol lipase [EC:3.1.1.23]	00561 Glycerolipid metabolism	B 09103 Lipid metabolism	A09100 Metabolism
scaffold2478|size15571	g2592.t1	K01054	MGLL; acylglycerol lipase [EC:3.1.1.23]	01002 Peptidases	B 09181 Protein families: metabolism	A09180 Brite Hierarchies
scaffold2475|size15579	g2594.t1	K01897	ACSL; long-chain acyl-CoA synthetase [EC:6.2.1.3]	04146 Peroxisome	B 09141 Transport and catabolism	A09140 Cellular Processes
scaffold2475|size15579	g2594.t1	K01897	ACSL; long-chain acyl-CoA synthetase [EC:6.2.1.3]	01004 Lipid biosynthesis proteins	B 09181 Protein families: metabolism	A09180 Brite Hierarchies
scaffold2475|size15579	g2594.t1	K01897	ACSL; long-chain acyl-CoA synthetase [EC:6.2.1.3]	00071 Fatty acid degradation	B 09103 Lipid metabolism	A09100 Metabolism
scaffold2475|size15579	g2594.t1	K01897	ACSL; long-chain acyl-CoA synthetase [EC:6.2.1.3]	04147 Exosome	B 09183 Protein families: signaling and cellular processes	A09180 Brite Hierarchies
scaffold2475|size15579	g2594.t1	K01897	ACSL; long-chain acyl-CoA synthetase [EC:6.2.1.3]	00061 Fatty acid biosynthesis	B 09103 Lipid metabolism	A09100 Metabolism
scaffold2490|size15552	g2600.t1	K17602	YLPM1; YLP motif-containing protein 1	01009 Protein phosphatases and associated proteins	B 09181 Protein families: metabolism	A09180 Brite Hierarchies
scaffold2491|size15551	g2603.t1	K01068	ACOT1_2_4; acyl-coenzyme A thioesterase 1/2/4 [EC:3.1.2.2]	01040 Biosynthesis of unsaturated fatty acids	B 09103 Lipid metabolism	A09100 Metabolism
scaffold2491|size15551	g2603.t1	K01068	ACOT1_2_4; acyl-coenzyme A thioesterase 1/2/4 [EC:3.1.2.2]	01004 Lipid biosynthesis proteins	B 09181 Protein families: metabolism	A09180 Brite Hierarchies
scaffold2491|size15551	g2603.t1	K01068	ACOT1_2_4; acyl-coenzyme A thioesterase 1/2/4 [EC:3.1.2.2]	00062 Fatty acid elongation	B 09103 Lipid metabolism	A09100 Metabolism
scaffold2492|size15551	g2604.t1	K14774	UTP25; U3 small nucleolar RNA-associated protein 25	03009 Ribosome biogenesis	B 09182 Protein families: genetic information processing	A09180 Brite Hierarchies
scaffold2502|size15528	g2609.t1	K09540	SEC63; translocation protein SEC63	02044 Secretion system	B 09183 Protein families: signaling and cellular processes	A09180 Brite Hierarchies
scaffold2502|size15528	g2609.t1	K09540	SEC63; translocation protein SEC63	03060 Protein export	B 09123 Folding, sorting and degradation	A09120 Genetic Information Processing
scaffold2502|size15528	g2609.t1	K09540	SEC63; translocation protein SEC63	03110 Chaperones and folding catalysts	B 09182 Protein families: genetic information processing	A09180 Brite Hierarchies
scaffold2502|size15528	g2609.t1	K09540	SEC63; translocation protein SEC63	04141 Protein processing in endoplasmic reticulum	B 09123 Folding, sorting and degradation	A09120 Genetic Information Processing
scaffold2508|size15517	g2613.t1	K03025	RPC6; DNA-directed RNA polymerase III subunit RPC6	00240 Pyrimidine metabolism	B 09104 Nucleotide metabolism	A09100 Metabolism
scaffold2508|size15517	g2613.t1	K03025	RPC6; DNA-directed RNA polymerase III subunit RPC6	00230 Purine metabolism	B 09104 Nucleotide metabolism	A09100 Metabolism
scaffold2508|size15517	g2613.t1	K03025	RPC6; DNA-directed RNA polymerase III subunit RPC6	03020 RNA polymerase	B 09121 Transcription	A09120 Genetic Information Processing
scaffold2508|size15517	g2613.t1	K03025	RPC6; DNA-directed RNA polymerase III subunit RPC6	03021 Transcription machinery	B 09182 Protein families: genetic information processing	A09180 Brite Hierarchies
scaffold2511|size15512	g2616.t1	K08235	E2.4.1.207; xyloglucan:xyloglucosyl transferase [EC:2.4.1.207]	99980 Enzymes with EC numbers	B 09191 Unclassified: metabolism	A09190 Not Included in Pathway or Brite
scaffold2512|size15510	g2617.t1	K03093	sigI; RNA polymerase sigma factor	03021 Transcription machinery	B 09182 Protein families: genetic information processing	A09180 Brite Hierarchies
scaffold2514|size15505	g2618.t1	K19041	RNF38_44; E3 ubiquitin-protein ligase RNF38/44 [EC:2.3.2.27]	04121 Ubiquitin system	B 09182 Protein families: genetic information processing	A09180 Brite Hierarchies
scaffold2515|size15503	g2621.t1	K17964	LRPPRC; leucine-rich PPR motif-containing protein, mitochondrial	03029 Mitochondrial biogenesis	B 09182 Protein families: genetic information processing	A09180 Brite Hierarchies
scaffold2515|size15503	g2622.t1	K11971	RNF14; E3 ubiquitin-protein ligase RNF14 [EC:2.3.2.31]	04121 Ubiquitin system	B 09182 Protein families: genetic information processing	A09180 Brite Hierarchies
scaffold2519|size15497	g2625.t1	K05282	E1.14.11.12; gibberellin 20-oxidase [EC:1.14.11.12]	00904 Diterpenoid biosynthesis	B 09109 Metabolism of terpenoids and polyketides	A09100 Metabolism
scaffold2522|size15493	g2627.t1	K18592	GGT1_5; gamma-glutamyltranspeptidase / glutathione hydrolase / leukotriene-C4 hydrolase [EC:2.3.2.2 3.4.19.13 3.4.19.14]	00460 Cyanoamino acid metabolism	B 09106 Metabolism of other amino acids	A09100 Metabolism
scaffold2522|size15493	g2627.t1	K18592	GGT1_5; gamma-glutamyltranspeptidase / glutathione hydrolase / leukotriene-C4 hydrolase [EC:2.3.2.2 3.4.19.13 3.4.19.14]	01002 Peptidases	B 09181 Protein families: metabolism	A09180 Brite Hierarchies
scaffold2522|size15493	g2627.t1	K18592	GGT1_5; gamma-glutamyltranspeptidase / glutathione hydrolase / leukotriene-C4 hydrolase [EC:2.3.2.2 3.4.19.13 3.4.19.14]	00430 Taurine and hypotaurine metabolism	B 09106 Metabolism of other amino acids	A09100 Metabolism
scaffold2522|size15493	g2627.t1	K18592	GGT1_5; gamma-glutamyltranspeptidase / glutathione hydrolase / leukotriene-C4 hydrolase [EC:2.3.2.2 3.4.19.13 3.4.19.14]	00480 Glutathione metabolism	B 09106 Metabolism of other amino acids	A09100 Metabolism
scaffold2522|size15493	g2627.t1	K18592	GGT1_5; gamma-glutamyltranspeptidase / glutathione hydrolase / leukotriene-C4 hydrolase [EC:2.3.2.2 3.4.19.13 3.4.19.14]	04090 CD molecules	B 09183 Protein families: signaling and cellular processes	A09180 Brite Hierarchies
scaffold2522|size15493	g2627.t1	K18592	GGT1_5; gamma-glutamyltranspeptidase / glutathione hydrolase / leukotriene-C4 hydrolase [EC:2.3.2.2 3.4.19.13 3.4.19.14]	00590 Arachidonic acid metabolism	B 09103 Lipid metabolism	A09100 Metabolism
scaffold2532|size15481	g2636.t1	K17871	ndh1; NADH:ubiquinone reductase (non-electrogenic) [EC:1.6.5.9]	99980 Enzymes with EC numbers	B 09191 Unclassified: metabolism	A09190 Not Included in Pathway or Brite
scaffold2533|size15480	g2637.t1	K05768	GSN; gelsolin	04147 Exosome	B 09183 Protein families: signaling and cellular processes	A09180 Brite Hierarchies
scaffold2533|size15480	g2637.t1	K05768	GSN; gelsolin	04812 Cytoskeleton proteins	B 09183 Protein families: signaling and cellular processes	A09180 Brite Hierarchies
scaffold2536|size15475	g2639.t1	K00430	E1.11.1.7; peroxidase [EC:1.11.1.7]	00940 Phenylpropanoid biosynthesis	B 09110 Biosynthesis of other secondary metabolites	A09100 Metabolism
scaffold2543|size15469	g2651.t1	K12830	SF3B3; splicing factor 3B subunit 3	03036 Chromosome and associated proteins	B 09182 Protein families: genetic information processing	A09180 Brite Hierarchies
scaffold2543|size15469	g2651.t1	K12830	SF3B3; splicing factor 3B subunit 3	03041 Spliceosome	B 09182 Protein families: genetic information processing	A09180 Brite Hierarchies
scaffold2543|size15469	g2651.t1	K12830	SF3B3; splicing factor 3B subunit 3	03040 Spliceosome	B 09121 Transcription	A09120 Genetic Information Processing
scaffold2543|size15469	g2651.t1	K12830	SF3B3; splicing factor 3B subunit 3	03021 Transcription machinery	B 09182 Protein families: genetic information processing	A09180 Brite Hierarchies
scaffold2545|size15465	g2652.t1	K12821	PRPF40; pre-mRNA-processing factor 40	03041 Spliceosome	B 09182 Protein families: genetic information processing	A09180 Brite Hierarchies
scaffold2545|size15465	g2652.t1	K12821	PRPF40; pre-mRNA-processing factor 40	03040 Spliceosome	B 09121 Transcription	A09120 Genetic Information Processing
scaffold2320|size15864	g2654.t1	K00454	LOX2S; lipoxygenase [EC:1.13.11.12]	00591 Linoleic acid metabolism	B 09103 Lipid metabolism	A09100 Metabolism
scaffold2320|size15864	g2654.t1	K00454	LOX2S; lipoxygenase [EC:1.13.11.12]	00592 alpha-Linolenic acid metabolism	B 09103 Lipid metabolism	A09100 Metabolism
scaffold2548|size15460	g2656.t1	K08790	STK38; serine/threonine kinase 38 [EC:2.7.11.1]	01001 Protein kinases	B 09181 Protein families: metabolism	A09180 Brite Hierarchies
scaffold2565|size15436	g2667.t1	K07466	RFA1; replication factor A1	03440 Homologous recombination	B 09124 Replication and repair	A09120 Genetic Information Processing
scaffold2565|size15436	g2667.t1	K07466	RFA1; replication factor A1	03030 DNA replication	B 09124 Replication and repair	A09120 Genetic Information Processing
scaffold2565|size15436	g2667.t1	K07466	RFA1; replication factor A1	03430 Mismatch repair	B 09124 Replication and repair	A09120 Genetic Information Processing
scaffold2565|size15436	g2667.t1	K07466	RFA1; replication factor A1	03420 Nucleotide excision repair	B 09124 Replication and repair	A09120 Genetic Information Processing
scaffold2565|size15436	g2667.t1	K07466	RFA1; replication factor A1	03032 DNA replication proteins	B 09182 Protein families: genetic information processing	A09180 Brite Hierarchies
scaffold2565|size15436	g2667.t1	K07466	RFA1; replication factor A1	03000 Transcription factors	B 09182 Protein families: genetic information processing	A09180 Brite Hierarchies
scaffold2565|size15436	g2667.t1	K07466	RFA1; replication factor A1	03400 DNA repair and recombination proteins	B 09182 Protein families: genetic information processing	A09180 Brite Hierarchies
scaffold2567|size15435	g2670.t1	K00863	DAK; triose/dihydroxyacetone kinase / FAD-AMP lyase (cyclizing) [EC:2.7.1.28 2.7.1.29 4.6.1.15]	00051 Fructose and mannose metabolism	B 09101 Carbohydrate metabolism	A09100 Metabolism
scaffold2567|size15435	g2670.t1	K00863	DAK; triose/dihydroxyacetone kinase / FAD-AMP lyase (cyclizing) [EC:2.7.1.28 2.7.1.29 4.6.1.15]	00561 Glycerolipid metabolism	B 09103 Lipid metabolism	A09100 Metabolism
scaffold2567|size15435	g2671.t1	K20794	NAA40; N-alpha-acetyltransferase 40 [EC:2.3.1.257]	03036 Chromosome and associated proteins	B 09182 Protein families: genetic information processing	A09180 Brite Hierarchies
scaffold2571|size15429	g2674.t1	K12391	AP1G1; AP-1 complex subunit gamma-1	04131 Membrane trafficking	B 09182 Protein families: genetic information processing	A09180 Brite Hierarchies
scaffold2574|size15422	g2677.t1	K04565	SOD1; superoxide dismutase, Cu-Zn family [EC:1.15.1.1]	04146 Peroxisome	B 09141 Transport and catabolism	A09140 Cellular Processes
scaffold2576|size15420	g2679.t1	K12741	HNRNPA1_3; heterogeneous nuclear ribonucleoprotein A1/A3	03040 Spliceosome	B 09121 Transcription	A09120 Genetic Information Processing
scaffold2576|size15420	g2679.t1	K12741	HNRNPA1_3; heterogeneous nuclear ribonucleoprotein A1/A3	03041 Spliceosome	B 09182 Protein families: genetic information processing	A09180 Brite Hierarchies
scaffold2576|size15420	g2679.t1	K12741	HNRNPA1_3; heterogeneous nuclear ribonucleoprotein A1/A3	03019 Messenger RNA biogenesis	B 09182 Protein families: genetic information processing	A09180 Brite Hierarchies
scaffold2510|size15513	g2686.t1	K15803	GERD; (-)-germacrene D synthase [EC:4.2.3.75]	00909 Sesquiterpenoid and triterpenoid biosynthesis	B 09109 Metabolism of terpenoids and polyketides	A09100 Metabolism
scaffold2583|size15409	g2688.t1	K13418	SERK1; somatic embryogenesis receptor kinase 1 [EC:2.7.10.1 2.7.11.1]	01001 Protein kinases	B 09181 Protein families: metabolism	A09180 Brite Hierarchies
scaffold2580|size15415	g2690.t1	K00366	nirA; ferredoxin-nitrite reductase [EC:1.7.7.1]	00910 Nitrogen metabolism	B 09102 Energy metabolism	A09100 Metabolism
scaffold2580|size15415	g2691.t1	K00753	E2.4.1.214; glycoprotein 3-alpha-L-fucosyltransferase [EC:2.4.1.214]	01003 Glycosyltransferases	B 09181 Protein families: metabolism	A09180 Brite Hierarchies
scaffold2585|size15406	g2693.t1	K06940	K06940; uncharacterized protein	99997 Function unknown	B 09194 Poorly characterized	A09190 Not Included in Pathway or Brite
scaffold2586|size15403	g2697.t1	K09569	FKBP2; FK506-binding protein 2 [EC:5.2.1.8]	03110 Chaperones and folding catalysts	B 09182 Protein families: genetic information processing	A09180 Brite Hierarchies
scaffold2595|size15395	g2704.t1	K21752	DRAP1; Dr1-associated corepressor	03021 Transcription machinery	B 09182 Protein families: genetic information processing	A09180 Brite Hierarchies
scaffold2599|size15389	g2706.t1	K15026	EIF2A; translation initiation factor 2A	03012 Translation factors	B 09182 Protein families: genetic information processing	A09180 Brite Hierarchies
scaffold2599|size15389	g2706.t1	K15026	EIF2A; translation initiation factor 2A	03019 Messenger RNA biogenesis	B 09182 Protein families: genetic information processing	A09180 Brite Hierarchies
scaffold2599|size15389	g2707.t1	K15026	EIF2A; translation initiation factor 2A	03012 Translation factors	B 09182 Protein families: genetic information processing	A09180 Brite Hierarchies
scaffold2599|size15389	g2707.t1	K15026	EIF2A; translation initiation factor 2A	03019 Messenger RNA biogenesis	B 09182 Protein families: genetic information processing	A09180 Brite Hierarchies
scaffold2599|size15389	g2708.t1	K14767	UTP3; U3 small nucleolar RNA-associated protein 3	03009 Ribosome biogenesis	B 09182 Protein families: genetic information processing	A09180 Brite Hierarchies
scaffold2600|size15389	g2709.t1	K01054	MGLL; acylglycerol lipase [EC:3.1.1.23]	00561 Glycerolipid metabolism	B 09103 Lipid metabolism	A09100 Metabolism
scaffold2600|size15389	g2709.t1	K01054	MGLL; acylglycerol lipase [EC:3.1.1.23]	01002 Peptidases	B 09181 Protein families: metabolism	A09180 Brite Hierarchies
scaffold2582|size15414	g2712.t1	K05283	PIGW; phosphatidylinositol glycan, class W [EC:2.3.-.-]	00563 Glycosylphosphatidylinositol (GPI)-anchor biosynthesis	B 09107 Glycan biosynthesis and metabolism	A09100 Metabolism
scaffold2607|size15372	g2715.t1	K10395	KIF4_21_27; kinesin family member 4/21/27	04812 Cytoskeleton proteins	B 09183 Protein families: signaling and cellular processes	A09180 Brite Hierarchies
scaffold2615|size15365	g2721.t1	K13947	PIN; auxin efflux carrier family	02000 Transporters	B 09183 Protein families: signaling and cellular processes	A09180 Brite Hierarchies
scaffold2625|size15348	g2727.t1	K13993	HSP20; HSP20 family protein	04141 Protein processing in endoplasmic reticulum	B 09123 Folding, sorting and degradation	A09120 Genetic Information Processing
scaffold2625|size15348	g2727.t1	K13993	HSP20; HSP20 family protein	03110 Chaperones and folding catalysts	B 09182 Protein families: genetic information processing	A09180 Brite Hierarchies
scaffold2628|size15342	g2729.t1	K02331	POL5; DNA polymerase phi [EC:2.7.7.7]	03036 Chromosome and associated proteins	B 09182 Protein families: genetic information processing	A09180 Brite Hierarchies
scaffold2628|size15342	g2729.t1	K02331	POL5; DNA polymerase phi [EC:2.7.7.7]	03400 DNA repair and recombination proteins	B 09182 Protein families: genetic information processing	A09180 Brite Hierarchies
scaffold2634|size15321	g2733.t1	K02921	RP-L37Ae; large subunit ribosomal protein L37Ae	03010 Ribosome	B 09122 Translation	A09120 Genetic Information Processing
scaffold2634|size15321	g2733.t1	K02921	RP-L37Ae; large subunit ribosomal protein L37Ae	03011 Ribosome	B 09182 Protein families: genetic information processing	A09180 Brite Hierarchies
scaffold2639|size15317	g2737.t1	K01649	leuA; 2-isopropylmalate synthase [EC:2.3.3.13]	00620 Pyruvate metabolism	B 09101 Carbohydrate metabolism	A09100 Metabolism
scaffold2639|size15317	g2737.t1	K01649	leuA; 2-isopropylmalate synthase [EC:2.3.3.13]	00290 Valine, leucine and isoleucine biosynthesis	B 09105 Amino acid metabolism	A09100 Metabolism
scaffold2640|size15316	g2739.t1	K00059	fabG; 3-oxoacyl-[acyl-carrier protein] reductase [EC:1.1.1.100]	01004 Lipid biosynthesis proteins	B 09181 Protein families: metabolism	A09180 Brite Hierarchies
scaffold2640|size15316	g2739.t1	K00059	fabG; 3-oxoacyl-[acyl-carrier protein] reductase [EC:1.1.1.100]	01040 Biosynthesis of unsaturated fatty acids	B 09103 Lipid metabolism	A09100 Metabolism
scaffold2640|size15316	g2739.t1	K00059	fabG; 3-oxoacyl-[acyl-carrier protein] reductase [EC:1.1.1.100]	00061 Fatty acid biosynthesis	B 09103 Lipid metabolism	A09100 Metabolism
scaffold2640|size15316	g2739.t1	K00059	fabG; 3-oxoacyl-[acyl-carrier protein] reductase [EC:1.1.1.100]	00780 Biotin metabolism	B 09108 Metabolism of cofactors and vitamins	A09100 Metabolism
scaffold2640|size15316	g2739.t1	K00059	fabG; 3-oxoacyl-[acyl-carrier protein] reductase [EC:1.1.1.100]	00333 Prodigiosin biosynthesis	B 09110 Biosynthesis of other secondary metabolites	A09100 Metabolism
scaffold2643|size15305	g2741.t1	K15172	SUPT5H; transcription elongation factor SPT5	03021 Transcription machinery	B 09182 Protein families: genetic information processing	A09180 Brite Hierarchies
scaffold2643|size15305	g2741.t1	K15172	SUPT5H; transcription elongation factor SPT5	03019 Messenger RNA biogenesis	B 09182 Protein families: genetic information processing	A09180 Brite Hierarchies
scaffold2656|size15282	g2749.t1	K04733	IRAK4; interleukin-1 receptor-associated kinase 4 [EC:2.7.11.1]	01001 Protein kinases	B 09181 Protein families: metabolism	A09180 Brite Hierarchies
scaffold2659|size15281	g2752.t1	K06158	ABCF3; ATP-binding cassette, subfamily F, member 3	03012 Translation factors	B 09182 Protein families: genetic information processing	A09180 Brite Hierarchies
scaffold2665|size15271	g2754.t1	K12124	GI; GIGANTEA	04712 Circadian rhythm - plant	B 09159 Environmental adaptation	A09150 Organismal Systems
scaffold2663|size15274	g2755.t1	K10999	CESA; cellulose synthase A [EC:2.4.1.12]	02000 Transporters	B 09183 Protein families: signaling and cellular processes	A09180 Brite Hierarchies
scaffold2663|size15274	g2755.t1	K10999	CESA; cellulose synthase A [EC:2.4.1.12]	01003 Glycosyltransferases	B 09181 Protein families: metabolism	A09180 Brite Hierarchies
scaffold2673|size15262	g2760.t1	K12818	DHX8; ATP-dependent RNA helicase DHX8/PRP22 [EC:3.6.4.13]	03040 Spliceosome	B 09121 Transcription	A09120 Genetic Information Processing
scaffold2673|size15262	g2760.t1	K12818	DHX8; ATP-dependent RNA helicase DHX8/PRP22 [EC:3.6.4.13]	03041 Spliceosome	B 09182 Protein families: genetic information processing	A09180 Brite Hierarchies
scaffold2671|size15263	g2761.t1	K19366	SPG20; spartin	04144 Endocytosis	B 09141 Transport and catabolism	A09140 Cellular Processes
scaffold2666|size15267	g2765.t1	K12820	DHX15; pre-mRNA-splicing factor ATP-dependent RNA helicase DHX15/PRP43 [EC:3.6.4.13]	03040 Spliceosome	B 09121 Transcription	A09120 Genetic Information Processing
scaffold2666|size15267	g2765.t1	K12820	DHX15; pre-mRNA-splicing factor ATP-dependent RNA helicase DHX15/PRP43 [EC:3.6.4.13]	03009 Ribosome biogenesis	B 09182 Protein families: genetic information processing	A09180 Brite Hierarchies
scaffold2666|size15267	g2765.t1	K12820	DHX15; pre-mRNA-splicing factor ATP-dependent RNA helicase DHX15/PRP43 [EC:3.6.4.13]	03041 Spliceosome	B 09182 Protein families: genetic information processing	A09180 Brite Hierarchies
scaffold2679|size15254	g2771.t1	K08511	ATVAMP72; vesicle-associated membrane protein 72	04131 Membrane trafficking	B 09182 Protein families: genetic information processing	A09180 Brite Hierarchies
scaffold2683|size15244	g2772.t1	K12604	CNOT1; CCR4-NOT transcription complex subunit 1	03018 RNA degradation	B 09123 Folding, sorting and degradation	A09120 Genetic Information Processing
scaffold2683|size15244	g2772.t1	K12604	CNOT1; CCR4-NOT transcription complex subunit 1	03019 Messenger RNA biogenesis	B 09182 Protein families: genetic information processing	A09180 Brite Hierarchies
scaffold2690|size15239	g2776.t1	K16240	SPA1; protein suppressor of PHYA-105 1	04712 Circadian rhythm - plant	B 09159 Environmental adaptation	A09150 Organismal Systems
scaffold2689|size15242	g2780.t1	K13447	RBOH; respiratory burst oxidase [EC:1.6.3.- 1.11.1.-]	04016 MAPK signaling pathway - plant	B 09132 Signal transduction	A09130 Environmental Information Processing
scaffold2689|size15242	g2780.t1	K13447	RBOH; respiratory burst oxidase [EC:1.6.3.- 1.11.1.-]	04626 Plant-pathogen interaction	B 09159 Environmental adaptation	A09150 Organismal Systems
scaffold2709|size15204	g2786.t1	K04567	KARS; lysyl-tRNA synthetase, class II [EC:6.1.1.6]	00970 Aminoacyl-tRNA biosynthesis	B 09122 Translation	A09120 Genetic Information Processing
scaffold2709|size15204	g2786.t1	K04567	KARS; lysyl-tRNA synthetase, class II [EC:6.1.1.6]	03016 Transfer RNA biogenesis	B 09182 Protein families: genetic information processing	A09180 Brite Hierarchies
scaffold2709|size15204	g2786.t1	K04567	KARS; lysyl-tRNA synthetase, class II [EC:6.1.1.6]	01007 Amino acid related enzymes	B 09181 Protein families: metabolism	A09180 Brite Hierarchies
scaffold2711|size15203	g2788.t1	K02575	NRT; MFS transporter, NNP family, nitrate/nitrite transporter	02000 Transporters	B 09183 Protein families: signaling and cellular processes	A09180 Brite Hierarchies
scaffold2711|size15203	g2788.t1	K02575	NRT; MFS transporter, NNP family, nitrate/nitrite transporter	00910 Nitrogen metabolism	B 09102 Energy metabolism	A09100 Metabolism
scaffold2720|size15186	g2794.t1	K12890	SFRS1; splicing factor, arginine/serine-rich 1	03040 Spliceosome	B 09121 Transcription	A09120 Genetic Information Processing
scaffold2720|size15186	g2794.t1	K12890	SFRS1; splicing factor, arginine/serine-rich 1	03041 Spliceosome	B 09182 Protein families: genetic information processing	A09180 Brite Hierarchies
scaffold2724|size15178	g2798.t1	K14497	PP2C; protein phosphatase 2C [EC:3.1.3.16]	04016 MAPK signaling pathway - plant	B 09132 Signal transduction	A09130 Environmental Information Processing
scaffold2724|size15178	g2798.t1	K14497	PP2C; protein phosphatase 2C [EC:3.1.3.16]	04075 Plant hormone signal transduction	B 09132 Signal transduction	A09130 Environmental Information Processing
scaffold2724|size15178	g2799.t1	K20603	MKK2; mitogen-activated protein kinase kinase 2 [EC:2.7.12.2]	04016 MAPK signaling pathway - plant	B 09132 Signal transduction	A09130 Environmental Information Processing
scaffold2724|size15178	g2799.t1	K20603	MKK2; mitogen-activated protein kinase kinase 2 [EC:2.7.12.2]	01001 Protein kinases	B 09181 Protein families: metabolism	A09180 Brite Hierarchies
scaffold2727|size15175	g2801.t1	K20032	ZDHHC13_17; palmitoyltransferase ZDHHC13/17 [EC:2.3.1.225]	04131 Membrane trafficking	B 09182 Protein families: genetic information processing	A09180 Brite Hierarchies
scaffold2730|size15174	g2805.t1	K00948	PRPS; ribose-phosphate pyrophosphokinase [EC:2.7.6.1]	00030 Pentose phosphate pathway	B 09101 Carbohydrate metabolism	A09100 Metabolism
scaffold2730|size15174	g2805.t1	K00948	PRPS; ribose-phosphate pyrophosphokinase [EC:2.7.6.1]	00230 Purine metabolism	B 09104 Nucleotide metabolism	A09100 Metabolism
scaffold2733|size15160	g2807.t1	K03978	engB; GTP-binding protein	03036 Chromosome and associated proteins	B 09182 Protein families: genetic information processing	A09180 Brite Hierarchies
scaffold2739|size15151	g2814.t1	K02947	RP-S10e; small subunit ribosomal protein S10e	03011 Ribosome	B 09182 Protein families: genetic information processing	A09180 Brite Hierarchies
scaffold2739|size15151	g2814.t1	K02947	RP-S10e; small subunit ribosomal protein S10e	03010 Ribosome	B 09122 Translation	A09120 Genetic Information Processing
scaffold2739|size15151	g2815.t1	K04079	HSP90A; molecular chaperone HtpG	04626 Plant-pathogen interaction	B 09159 Environmental adaptation	A09150 Organismal Systems
scaffold2739|size15151	g2815.t1	K04079	HSP90A; molecular chaperone HtpG	03029 Mitochondrial biogenesis	B 09182 Protein families: genetic information processing	A09180 Brite Hierarchies
scaffold2739|size15151	g2815.t1	K04079	HSP90A; molecular chaperone HtpG	04147 Exosome	B 09183 Protein families: signaling and cellular processes	A09180 Brite Hierarchies
scaffold2739|size15151	g2815.t1	K04079	HSP90A; molecular chaperone HtpG	03110 Chaperones and folding catalysts	B 09182 Protein families: genetic information processing	A09180 Brite Hierarchies
scaffold2739|size15151	g2815.t1	K04079	HSP90A; molecular chaperone HtpG	04141 Protein processing in endoplasmic reticulum	B 09123 Folding, sorting and degradation	A09120 Genetic Information Processing
scaffold2739|size15151	g2815.t1	K04079	HSP90A; molecular chaperone HtpG	03051 Proteasome	B 09182 Protein families: genetic information processing	A09180 Brite Hierarchies
scaffold2739|size15151	g2815.t1	K04079	HSP90A; molecular chaperone HtpG	01009 Protein phosphatases and associated proteins	B 09181 Protein families: metabolism	A09180 Brite Hierarchies
scaffold2739|size15151	g2815.t1	K04079	HSP90A; molecular chaperone HtpG	04131 Membrane trafficking	B 09182 Protein families: genetic information processing	A09180 Brite Hierarchies
scaffold2739|size15151	g2816.t1	K04371	ERK; mitogen-activated protein kinase 1/3 [EC:2.7.11.24]	04933 AGE-RAGE signaling pathway in diabetic complications	B 09167 Endocrine and metabolic diseases	A09160 Human Diseases
scaffold2739|size15151	g2816.t1	K04371	ERK; mitogen-activated protein kinase 1/3 [EC:2.7.11.24]	04147 Exosome	B 09183 Protein families: signaling and cellular processes	A09180 Brite Hierarchies
scaffold2739|size15151	g2816.t1	K04371	ERK; mitogen-activated protein kinase 1/3 [EC:2.7.11.24]	01001 Protein kinases	B 09181 Protein families: metabolism	A09180 Brite Hierarchies
scaffold2739|size15151	g2816.t1	K04371	ERK; mitogen-activated protein kinase 1/3 [EC:2.7.11.24]	03036 Chromosome and associated proteins	B 09182 Protein families: genetic information processing	A09180 Brite Hierarchies
scaffold2740|size15150	g2818.t1	K20300	TRAPPC1; trafficking protein particle complex subunit 1	04131 Membrane trafficking	B 09182 Protein families: genetic information processing	A09180 Brite Hierarchies
scaffold2742|size15146	g2819.t1	K08150	SLC2A13; MFS transporter, SP family, solute carrier family 2 (myo-inositol transporter), member 13	02000 Transporters	B 09183 Protein families: signaling and cellular processes	A09180 Brite Hierarchies
scaffold2748|size15134	g2823.t1	K14442	DHX36; ATP-dependent RNA helicase DHX36 [EC:3.6.4.13]	03018 RNA degradation	B 09123 Folding, sorting and degradation	A09120 Genetic Information Processing
scaffold2748|size15134	g2823.t1	K14442	DHX36; ATP-dependent RNA helicase DHX36 [EC:3.6.4.13]	03019 Messenger RNA biogenesis	B 09182 Protein families: genetic information processing	A09180 Brite Hierarchies
scaffold2743|size15146	g2824.t1	K08869	ADCK; aarF domain-containing kinase	01001 Protein kinases	B 09181 Protein families: metabolism	A09180 Brite Hierarchies
scaffold2750|size15132	g2826.t1	K11000	CALS; callose synthase [EC:2.4.1.-]	01003 Glycosyltransferases	B 09181 Protein families: metabolism	A09180 Brite Hierarchies
scaffold2761|size15121	g2836.t1	K02896	RP-L24e; large subunit ribosomal protein L24e	03010 Ribosome	B 09122 Translation	A09120 Genetic Information Processing
scaffold2761|size15121	g2836.t1	K02896	RP-L24e; large subunit ribosomal protein L24e	03011 Ribosome	B 09182 Protein families: genetic information processing	A09180 Brite Hierarchies
scaffold2770|size15111	g2843.t1	K13065	E2.3.1.133; shikimate O-hydroxycinnamoyltransferase [EC:2.3.1.133]	00941 Flavonoid biosynthesis	B 09110 Biosynthesis of other secondary metabolites	A09100 Metabolism
scaffold2770|size15111	g2843.t1	K13065	E2.3.1.133; shikimate O-hydroxycinnamoyltransferase [EC:2.3.1.133]	00945 Stilbenoid, diarylheptanoid and gingerol biosynthesis	B 09110 Biosynthesis of other secondary metabolites	A09100 Metabolism
scaffold2770|size15111	g2843.t1	K13065	E2.3.1.133; shikimate O-hydroxycinnamoyltransferase [EC:2.3.1.133]	00940 Phenylpropanoid biosynthesis	B 09110 Biosynthesis of other secondary metabolites	A09100 Metabolism
scaffold2781|size15099	g2849.t1	K16055	TPS; trehalose 6-phosphate synthase/phosphatase [EC:2.4.1.15 3.1.3.12]	01003 Glycosyltransferases	B 09181 Protein families: metabolism	A09180 Brite Hierarchies
scaffold2781|size15099	g2849.t1	K16055	TPS; trehalose 6-phosphate synthase/phosphatase [EC:2.4.1.15 3.1.3.12]	00500 Starch and sucrose metabolism	B 09101 Carbohydrate metabolism	A09100 Metabolism
scaffold2785|size15094	g2852.t1	K10590	TRIP12; E3 ubiquitin-protein ligase TRIP12 [EC:2.3.2.26]	04120 Ubiquitin mediated proteolysis	B 09123 Folding, sorting and degradation	A09120 Genetic Information Processing
scaffold2785|size15094	g2852.t1	K10590	TRIP12; E3 ubiquitin-protein ligase TRIP12 [EC:2.3.2.26]	04121 Ubiquitin system	B 09182 Protein families: genetic information processing	A09180 Brite Hierarchies
scaffold2788|size15086	g2859.t1	K14684	SLC25A23S; solute carrier family 25 (mitochondrial phosphate transporter), member 23/24/25/41	02000 Transporters	B 09183 Protein families: signaling and cellular processes	A09180 Brite Hierarchies
scaffold2789|size15086	g2861.t1	K22698	SEY1; protein SEY1 [EC:3.6.5.-]	04131 Membrane trafficking	B 09182 Protein families: genetic information processing	A09180 Brite Hierarchies
scaffold2796|size15073	g2869.t1	K14409	SMG7; protein SMG7	03019 Messenger RNA biogenesis	B 09182 Protein families: genetic information processing	A09180 Brite Hierarchies
scaffold2796|size15073	g2869.t1	K14409	SMG7; protein SMG7	03015 mRNA surveillance pathway	B 09122 Translation	A09120 Genetic Information Processing
scaffold2767|size15113	g2873.t1	K01262	pepP; Xaa-Pro aminopeptidase [EC:3.4.11.9]	01002 Peptidases	B 09181 Protein families: metabolism	A09180 Brite Hierarchies
scaffold2802|size15068	g2874.t1	K16251	NRPE1; DNA-directed RNA polymerase V subunit 1 [EC:2.7.7.6]	03021 Transcription machinery	B 09182 Protein families: genetic information processing	A09180 Brite Hierarchies
scaffold2810|size15060	g2880.t1	K14950	ATP13A1; manganese-transporting P-type ATPase [EC:3.6.3.-]	99980 Enzymes with EC numbers	B 09191 Unclassified: metabolism	A09190 Not Included in Pathway or Brite
scaffold2820|size15052	g2888.t1	K05305	FUK; fucokinase [EC:2.7.1.52]	00520 Amino sugar and nucleotide sugar metabolism	B 09101 Carbohydrate metabolism	A09100 Metabolism
scaffold2820|size15052	g2888.t1	K05305	FUK; fucokinase [EC:2.7.1.52]	00051 Fructose and mannose metabolism	B 09101 Carbohydrate metabolism	A09100 Metabolism
scaffold2825|size15045	g2893.t1	K01179	E3.2.1.4; endoglucanase [EC:3.2.1.4]	00500 Starch and sucrose metabolism	B 09101 Carbohydrate metabolism	A09100 Metabolism
scaffold2823|size15048	g2895.t1	K08956	AFG3; AFG3 family protein [EC:3.4.24.-]	01002 Peptidases	B 09181 Protein families: metabolism	A09180 Brite Hierarchies
scaffold2823|size15048	g2895.t1	K08956	AFG3; AFG3 family protein [EC:3.4.24.-]	03110 Chaperones and folding catalysts	B 09182 Protein families: genetic information processing	A09180 Brite Hierarchies
scaffold2830|size15035	g2896.t1	K14509	ETR; ethylene receptor [EC:2.7.13.-]	04016 MAPK signaling pathway - plant	B 09132 Signal transduction	A09130 Environmental Information Processing
scaffold2830|size15035	g2896.t1	K14509	ETR; ethylene receptor [EC:2.7.13.-]	04075 Plant hormone signal transduction	B 09132 Signal transduction	A09130 Environmental Information Processing
scaffold2840|size15019	g2902.t1	K17964	LRPPRC; leucine-rich PPR motif-containing protein, mitochondrial	03029 Mitochondrial biogenesis	B 09182 Protein families: genetic information processing	A09180 Brite Hierarchies
scaffold2844|size15017	g2904.t1	K12638	CYP90D1; 3-epi-6-deoxocathasterone 23-monooxygenase [EC:1.14.14.147]	00199 Cytochrome P450	B 09181 Protein families: metabolism	A09180 Brite Hierarchies
scaffold2844|size15017	g2904.t1	K12638	CYP90D1; 3-epi-6-deoxocathasterone 23-monooxygenase [EC:1.14.14.147]	00905 Brassinosteroid biosynthesis	B 09109 Metabolism of terpenoids and polyketides	A09100 Metabolism
scaffold2844|size15017	g2905.t1	K06268	PPP3R; serine/threonine-protein phosphatase 2B regulatory subunit	01009 Protein phosphatases and associated proteins	B 09181 Protein families: metabolism	A09180 Brite Hierarchies
scaffold2850|size15009	g2911.t1	K10393	KIF2_24; kinesin family member 2/24	03036 Chromosome and associated proteins	B 09182 Protein families: genetic information processing	A09180 Brite Hierarchies
scaffold2850|size15009	g2911.t1	K10393	KIF2_24; kinesin family member 2/24	04812 Cytoskeleton proteins	B 09183 Protein families: signaling and cellular processes	A09180 Brite Hierarchies
scaffold2861|size14984	g2916.t1	K15104	SLC25A11; solute carrier family 25 (mitochondrial oxoglutarate transporter), member 11	02000 Transporters	B 09183 Protein families: signaling and cellular processes	A09180 Brite Hierarchies
scaffold2864|size14982	g2918.t1	K17871	ndh1; NADH:ubiquinone reductase (non-electrogenic) [EC:1.6.5.9]	99980 Enzymes with EC numbers	B 09191 Unclassified: metabolism	A09190 Not Included in Pathway or Brite
scaffold2866|size14977	g2919.t1	K14664	ILR1; IAA-amino acid hydrolase [EC:3.5.1.-]	01002 Peptidases	B 09181 Protein families: metabolism	A09180 Brite Hierarchies
scaffold2849|size15011	g2921.t1	K02492	hemA; glutamyl-tRNA reductase [EC:1.2.1.70]	00860 Porphyrin and chlorophyll metabolism	B 09108 Metabolism of cofactors and vitamins	A09100 Metabolism
scaffold2869|size14975	g2925.t1	K03844	ALG11; alpha-1,2-mannosyltransferase [EC:2.4.1.131]	01003 Glycosyltransferases	B 09181 Protein families: metabolism	A09180 Brite Hierarchies
scaffold2869|size14975	g2925.t1	K03844	ALG11; alpha-1,2-mannosyltransferase [EC:2.4.1.131]	00510 N-Glycan biosynthesis	B 09107 Glycan biosynthesis and metabolism	A09100 Metabolism
scaffold2870|size14967	g2926.t1	K17471	SULTR3; sulfate transporter 3	02000 Transporters	B 09183 Protein families: signaling and cellular processes	A09180 Brite Hierarchies
scaffold2875|size14960	g2930.t1	K17679	MSS116; ATP-dependent RNA helicase MSS116, mitochondrial [EC:3.6.4.13]	03029 Mitochondrial biogenesis	B 09182 Protein families: genetic information processing	A09180 Brite Hierarchies
scaffold1404|size18051	g2938.t1	K18586	COQ4; ubiquinone biosynthesis protein COQ4	99987 Cofactor metabolism	B 09191 Unclassified: metabolism	A09190 Not Included in Pathway or Brite
scaffold1404|size18051	g2939.t1	K20600	MPK4; mitogen-activated protein kinase 4 [EC:2.7.11.24]	01001 Protein kinases	B 09181 Protein families: metabolism	A09180 Brite Hierarchies
scaffold1404|size18051	g2939.t1	K20600	MPK4; mitogen-activated protein kinase 4 [EC:2.7.11.24]	04016 MAPK signaling pathway - plant	B 09132 Signal transduction	A09130 Environmental Information Processing
scaffold2888|size14938	g2941.t1	K10849	ERCC1; DNA excision repair protein ERCC-1	03400 DNA repair and recombination proteins	B 09182 Protein families: genetic information processing	A09180 Brite Hierarchies
scaffold2888|size14938	g2941.t1	K10849	ERCC1; DNA excision repair protein ERCC-1	03420 Nucleotide excision repair	B 09124 Replication and repair	A09120 Genetic Information Processing
scaffold2892|size14936	g2944.t1	K10752	RBBP4; histone-binding protein RBBP4	03036 Chromosome and associated proteins	B 09182 Protein families: genetic information processing	A09180 Brite Hierarchies
scaffold2899|size14931	g2949.t1	K02218	CSNK1; casein kinase 1 [EC:2.7.11.1]	01001 Protein kinases	B 09181 Protein families: metabolism	A09180 Brite Hierarchies
scaffold2899|size14931	g2950.t1	K01530	E3.6.3.1; phospholipid-translocating ATPase [EC:3.6.3.1]	99980 Enzymes with EC numbers	B 09191 Unclassified: metabolism	A09190 Not Included in Pathway or Brite
scaffold2889|size14938	g2951.t1	K01188	E3.2.1.21; beta-glucosidase [EC:3.2.1.21]	00500 Starch and sucrose metabolism	B 09101 Carbohydrate metabolism	A09100 Metabolism
scaffold2889|size14938	g2951.t1	K01188	E3.2.1.21; beta-glucosidase [EC:3.2.1.21]	00460 Cyanoamino acid metabolism	B 09106 Metabolism of other amino acids	A09100 Metabolism
scaffold2889|size14938	g2951.t1	K01188	E3.2.1.21; beta-glucosidase [EC:3.2.1.21]	00940 Phenylpropanoid biosynthesis	B 09110 Biosynthesis of other secondary metabolites	A09100 Metabolism
scaffold2900|size14930	g2953.t1	K08900	BCS1; mitochondrial chaperone BCS1	03029 Mitochondrial biogenesis	B 09182 Protein families: genetic information processing	A09180 Brite Hierarchies
scaffold2900|size14930	g2954.t1	K08900	BCS1; mitochondrial chaperone BCS1	03029 Mitochondrial biogenesis	B 09182 Protein families: genetic information processing	A09180 Brite Hierarchies
scaffold2901|size14928	g2957.t1	K00814	GPT; alanine transaminase [EC:2.6.1.2]	00250 Alanine, aspartate and glutamate metabolism	B 09105 Amino acid metabolism	A09100 Metabolism
scaffold2901|size14928	g2957.t1	K00814	GPT; alanine transaminase [EC:2.6.1.2]	01007 Amino acid related enzymes	B 09181 Protein families: metabolism	A09180 Brite Hierarchies
scaffold2901|size14928	g2957.t1	K00814	GPT; alanine transaminase [EC:2.6.1.2]	00220 Arginine biosynthesis	B 09105 Amino acid metabolism	A09100 Metabolism
scaffold2901|size14928	g2957.t1	K00814	GPT; alanine transaminase [EC:2.6.1.2]	00710 Carbon fixation in photosynthetic organisms	B 09102 Energy metabolism	A09100 Metabolism
scaffold2908|size14920	g2958.t1	K09539	DNAJC19; DnaJ homolog subfamily C member 19	03029 Mitochondrial biogenesis	B 09182 Protein families: genetic information processing	A09180 Brite Hierarchies
scaffold2908|size14920	g2958.t1	K09539	DNAJC19; DnaJ homolog subfamily C member 19	03110 Chaperones and folding catalysts	B 09182 Protein families: genetic information processing	A09180 Brite Hierarchies
scaffold2914|size14901	g2963.t1	K07456	mutS2; DNA mismatch repair protein MutS2	03430 Mismatch repair	B 09124 Replication and repair	A09120 Genetic Information Processing
scaffold2914|size14901	g2963.t1	K07456	mutS2; DNA mismatch repair protein MutS2	03400 DNA repair and recombination proteins	B 09182 Protein families: genetic information processing	A09180 Brite Hierarchies
scaffold2917|size14897	g2969.t1	K05391	CNGC; cyclic nucleotide gated channel, plant	04040 Ion channels	B 09183 Protein families: signaling and cellular processes	A09180 Brite Hierarchies
scaffold2917|size14897	g2969.t1	K05391	CNGC; cyclic nucleotide gated channel, plant	04626 Plant-pathogen interaction	B 09159 Environmental adaptation	A09150 Organismal Systems
scaffold2924|size14886	g2974.t1	K01376	UFSP2; UFM1-specific protease 2 [EC:3.4.22.-]	01002 Peptidases	B 09181 Protein families: metabolism	A09180 Brite Hierarchies
scaffold2942|size14852	g2990.t1	K01369	LGMN; legumain [EC:3.4.22.34]	01002 Peptidases	B 09181 Protein families: metabolism	A09180 Brite Hierarchies
scaffold2952|size14842	g2998.t1	K17279	REEP5_6; receptor expression-enhancing protein 5/6	04147 Exosome	B 09183 Protein families: signaling and cellular processes	A09180 Brite Hierarchies
scaffold2950|size14843	g3001.t1	K13448	CML; calcium-binding protein CML	04626 Plant-pathogen interaction	B 09159 Environmental adaptation	A09150 Organismal Systems
scaffold2950|size14843	g3002.t1	K22521	SCO2; protein disulfide-isomerase [EC:5.3.4.1]	03110 Chaperones and folding catalysts	B 09182 Protein families: genetic information processing	A09180 Brite Hierarchies
scaffold2960|size14830	g3012.t1	K00276	AOC3; primary-amine oxidase [EC:1.4.3.21]	00950 Isoquinoline alkaloid biosynthesis	B 09110 Biosynthesis of other secondary metabolites	A09100 Metabolism
scaffold2960|size14830	g3012.t1	K00276	AOC3; primary-amine oxidase [EC:1.4.3.21]	00410 beta-Alanine metabolism	B 09106 Metabolism of other amino acids	A09100 Metabolism
scaffold2960|size14830	g3012.t1	K00276	AOC3; primary-amine oxidase [EC:1.4.3.21]	00260 Glycine, serine and threonine metabolism	B 09105 Amino acid metabolism	A09100 Metabolism
scaffold2960|size14830	g3012.t1	K00276	AOC3; primary-amine oxidase [EC:1.4.3.21]	00360 Phenylalanine metabolism	B 09105 Amino acid metabolism	A09100 Metabolism
scaffold2960|size14830	g3012.t1	K00276	AOC3; primary-amine oxidase [EC:1.4.3.21]	00960 Tropane, piperidine and pyridine alkaloid biosynthesis	B 09110 Biosynthesis of other secondary metabolites	A09100 Metabolism
scaffold2960|size14830	g3012.t1	K00276	AOC3; primary-amine oxidase [EC:1.4.3.21]	00350 Tyrosine metabolism	B 09105 Amino acid metabolism	A09100 Metabolism
scaffold2968|size14819	g3015.t1	K22696	EEF2KMT; protein-lysine N-methyltransferase EEF2KMT [EC:2.1.1.-]	03012 Translation factors	B 09182 Protein families: genetic information processing	A09180 Brite Hierarchies
scaffold2982|size14797	g3025.t1	K02535	lpxC; UDP-3-O-[3-hydroxymyristoyl] N-acetylglucosamine deacetylase [EC:3.5.1.108]	01005 Lipopolysaccharide biosynthesis proteins	B 09181 Protein families: metabolism	A09180 Brite Hierarchies
scaffold2987|size14787	g3028.t1	K19525	VPS13A_C; vacuolar protein sorting-associated protein 13A/C	99992 Structural proteins	B 09193 Unclassified: signaling and cellular processes	A09190 Not Included in Pathway or Brite
scaffold2989|size14785	g3030.t1	K14411	MSI; RNA-binding protein Musashi	03019 Messenger RNA biogenesis	B 09182 Protein families: genetic information processing	A09180 Brite Hierarchies
scaffold2989|size14785	g3030.t1	K14411	MSI; RNA-binding protein Musashi	03015 mRNA surveillance pathway	B 09122 Translation	A09120 Genetic Information Processing
scaffold2988|size14787	g3032.t1	K14649	TAF8; transcription initiation factor TFIID subunit 8	03021 Transcription machinery	B 09182 Protein families: genetic information processing	A09180 Brite Hierarchies
scaffold2988|size14787	g3032.t1	K14649	TAF8; transcription initiation factor TFIID subunit 8	03022 Basal transcription factors	B 09121 Transcription	A09120 Genetic Information Processing
scaffold2997|size14775	g3042.t1	K16465	CETN1; centrin-1	03036 Chromosome and associated proteins	B 09182 Protein families: genetic information processing	A09180 Brite Hierarchies
scaffold3003|size14769	g3043.t1	K11789	VPRBP; HIV-1 Vpr-binding protein [EC:2.7.11.1]	04121 Ubiquitin system	B 09182 Protein families: genetic information processing	A09180 Brite Hierarchies
scaffold3003|size14769	g3043.t1	K11789	VPRBP; HIV-1 Vpr-binding protein [EC:2.7.11.1]	01001 Protein kinases	B 09181 Protein families: metabolism	A09180 Brite Hierarchies
scaffold3003|size14769	g3044.t1	K19893	GN5_6; glucan endo-1,3-beta-glucosidase 5/6 [EC:3.2.1.39]	00537 Glycosylphosphatidylinositol (GPI)-anchored proteins	B 09183 Protein families: signaling and cellular processes	A09180 Brite Hierarchies
scaffold3003|size14769	g3044.t1	K19893	GN5_6; glucan endo-1,3-beta-glucosidase 5/6 [EC:3.2.1.39]	00500 Starch and sucrose metabolism	B 09101 Carbohydrate metabolism	A09100 Metabolism
scaffold3007|size14764	g3048.t1	K05387	GRIP; glutamate receptor, ionotropic, plant	04040 Ion channels	B 09183 Protein families: signaling and cellular processes	A09180 Brite Hierarchies
scaffold3015|size14755	g3054.t1	K01537	E3.6.3.8; Ca2+-transporting ATPase [EC:3.6.3.8]	99980 Enzymes with EC numbers	B 09191 Unclassified: metabolism	A09190 Not Included in Pathway or Brite
scaffold3018|size14749	g3058.t1	K05391	CNGC; cyclic nucleotide gated channel, plant	04040 Ion channels	B 09183 Protein families: signaling and cellular processes	A09180 Brite Hierarchies
scaffold3018|size14749	g3058.t1	K05391	CNGC; cyclic nucleotide gated channel, plant	04626 Plant-pathogen interaction	B 09159 Environmental adaptation	A09150 Organismal Systems
scaffold3024|size14744	g3063.t1	K01595	ppc; phosphoenolpyruvate carboxylase [EC:4.1.1.31]	00620 Pyruvate metabolism	B 09101 Carbohydrate metabolism	A09100 Metabolism
scaffold3024|size14744	g3063.t1	K01595	ppc; phosphoenolpyruvate carboxylase [EC:4.1.1.31]	00710 Carbon fixation in photosynthetic organisms	B 09102 Energy metabolism	A09100 Metabolism
scaffold3028|size14738	g3066.t1	K02154	ATPeV0A; V-type H+-transporting ATPase subunit a	00190 Oxidative phosphorylation	B 09102 Energy metabolism	A09100 Metabolism
scaffold3028|size14738	g3066.t1	K02154	ATPeV0A; V-type H+-transporting ATPase subunit a	04147 Exosome	B 09183 Protein families: signaling and cellular processes	A09180 Brite Hierarchies
scaffold3028|size14738	g3066.t1	K02154	ATPeV0A; V-type H+-transporting ATPase subunit a	04145 Phagosome	B 09141 Transport and catabolism	A09140 Cellular Processes
scaffold3029|size14738	g3067.t1	K01962	accA; acetyl-CoA carboxylase carboxyl transferase subunit alpha [EC:6.4.1.2 2.1.3.15]	00061 Fatty acid biosynthesis	B 09103 Lipid metabolism	A09100 Metabolism
scaffold3029|size14738	g3067.t1	K01962	accA; acetyl-CoA carboxylase carboxyl transferase subunit alpha [EC:6.4.1.2 2.1.3.15]	00620 Pyruvate metabolism	B 09101 Carbohydrate metabolism	A09100 Metabolism
scaffold3029|size14738	g3067.t1	K01962	accA; acetyl-CoA carboxylase carboxyl transferase subunit alpha [EC:6.4.1.2 2.1.3.15]	00640 Propanoate metabolism	B 09101 Carbohydrate metabolism	A09100 Metabolism
scaffold3029|size14738	g3068.t1	K09591	DET2; steroid 5-alpha-reductase [EC:1.3.1.22]	00905 Brassinosteroid biosynthesis	B 09109 Metabolism of terpenoids and polyketides	A09100 Metabolism
scaffold3035|size14728	g3072.t1	K14500	BSK; BR-signaling kinase [EC:2.7.11.1]	01001 Protein kinases	B 09181 Protein families: metabolism	A09180 Brite Hierarchies
scaffold3035|size14728	g3072.t1	K14500	BSK; BR-signaling kinase [EC:2.7.11.1]	04075 Plant hormone signal transduction	B 09132 Signal transduction	A09130 Environmental Information Processing
scaffold3037|size14724	g3075.t1	K00413	CYC1; ubiquinol-cytochrome c reductase cytochrome c1 subunit	00190 Oxidative phosphorylation	B 09102 Energy metabolism	A09100 Metabolism
scaffold2873|size14961	g3080.t1	K10728	TOPBP1; topoisomerase (DNA) II binding protein 1	03440 Homologous recombination	B 09124 Replication and repair	A09120 Genetic Information Processing
scaffold2873|size14961	g3080.t1	K10728	TOPBP1; topoisomerase (DNA) II binding protein 1	03032 DNA replication proteins	B 09182 Protein families: genetic information processing	A09180 Brite Hierarchies
scaffold2873|size14961	g3080.t1	K10728	TOPBP1; topoisomerase (DNA) II binding protein 1	03400 DNA repair and recombination proteins	B 09182 Protein families: genetic information processing	A09180 Brite Hierarchies
scaffold3056|size14695	g3088.t1	K03062	PSMC1; 26S proteasome regulatory subunit T2	03051 Proteasome	B 09182 Protein families: genetic information processing	A09180 Brite Hierarchies
scaffold3056|size14695	g3088.t1	K03062	PSMC1; 26S proteasome regulatory subunit T2	03050 Proteasome	B 09123 Folding, sorting and degradation	A09120 Genetic Information Processing
scaffold3059|size14693	g3090.t1	K17966	TMEM70; transmembrane protein 70, mitochondrial	03029 Mitochondrial biogenesis	B 09182 Protein families: genetic information processing	A09180 Brite Hierarchies
scaffold3058|size14694	g3092.t1	K14677	ACY1; aminoacylase [EC:3.5.1.14]	04147 Exosome	B 09183 Protein families: signaling and cellular processes	A09180 Brite Hierarchies
scaffold3058|size14694	g3092.t1	K14677	ACY1; aminoacylase [EC:3.5.1.14]	01002 Peptidases	B 09181 Protein families: metabolism	A09180 Brite Hierarchies
scaffold3058|size14694	g3092.t1	K14677	ACY1; aminoacylase [EC:3.5.1.14]	00220 Arginine biosynthesis	B 09105 Amino acid metabolism	A09100 Metabolism
scaffold3064|size14688	g3095.t1	K05894	OPR; 12-oxophytodienoic acid reductase [EC:1.3.1.42]	00592 alpha-Linolenic acid metabolism	B 09103 Lipid metabolism	A09100 Metabolism
scaffold3065|size14686	g3098.t1	K08695	ANR; anthocyanidin reductase [EC:1.3.1.77]	00941 Flavonoid biosynthesis	B 09110 Biosynthesis of other secondary metabolites	A09100 Metabolism
scaffold3069|size14680	g3099.t1	K02983	RP-S30e; small subunit ribosomal protein S30e	04121 Ubiquitin system	B 09182 Protein families: genetic information processing	A09180 Brite Hierarchies
scaffold3069|size14680	g3099.t1	K02983	RP-S30e; small subunit ribosomal protein S30e	03011 Ribosome	B 09182 Protein families: genetic information processing	A09180 Brite Hierarchies
scaffold3069|size14680	g3099.t1	K02983	RP-S30e; small subunit ribosomal protein S30e	03010 Ribosome	B 09122 Translation	A09120 Genetic Information Processing
scaffold3069|size14680	g3100.t1	K20353	SEC16; COPII coat assembly protein SEC16	04131 Membrane trafficking	B 09182 Protein families: genetic information processing	A09180 Brite Hierarchies
scaffold3079|size14662	g3103.t1	K10737	MCM8; DNA helicase MCM8 [EC:3.6.4.12]	03032 DNA replication proteins	B 09182 Protein families: genetic information processing	A09180 Brite Hierarchies
scaffold2262|size15978	g3109.t1	K17471	SULTR3; sulfate transporter 3	02000 Transporters	B 09183 Protein families: signaling and cellular processes	A09180 Brite Hierarchies
scaffold3083|size14657	g3110.t1	K15397	KCS; 3-ketoacyl-CoA synthase [EC:2.3.1.199]	00062 Fatty acid elongation	B 09103 Lipid metabolism	A09100 Metabolism
scaffold3085|size14654	g3111.t1	K04078	groES; chaperonin GroES	03110 Chaperones and folding catalysts	B 09182 Protein families: genetic information processing	A09180 Brite Hierarchies
scaffold3085|size14654	g3111.t1	K04078	groES; chaperonin GroES	03029 Mitochondrial biogenesis	B 09182 Protein families: genetic information processing	A09180 Brite Hierarchies
scaffold3092|size14644	g3115.t1	K05387	GRIP; glutamate receptor, ionotropic, plant	04040 Ion channels	B 09183 Protein families: signaling and cellular processes	A09180 Brite Hierarchies
scaffold3103|size14632	g3125.t1	K16280	RGLG; E3 ubiquitin-protein ligase RGLG [EC:2.3.2.27]	04121 Ubiquitin system	B 09182 Protein families: genetic information processing	A09180 Brite Hierarchies
scaffold3109|size14617	g3128.t1	K08910	LHCA4; light-harvesting complex I chlorophyll a/b binding protein 4	00194 Photosynthesis proteins	B 09181 Protein families: metabolism	A09180 Brite Hierarchies
scaffold3109|size14617	g3128.t1	K08910	LHCA4; light-harvesting complex I chlorophyll a/b binding protein 4	00196 Photosynthesis - antenna proteins	B 09102 Energy metabolism	A09100 Metabolism
scaffold3111|size14613	g3130.t1	K15191	LARP7; La-related protein 7	03021 Transcription machinery	B 09182 Protein families: genetic information processing	A09180 Brite Hierarchies
scaffold3120|size14602	g3133.t1	K17686	copA; Cu+-exporting ATPase [EC:3.6.3.54]	04016 MAPK signaling pathway - plant	B 09132 Signal transduction	A09130 Environmental Information Processing
scaffold3120|size14602	g3134.t1	K05765	CFL; cofilin	04131 Membrane trafficking	B 09182 Protein families: genetic information processing	A09180 Brite Hierarchies
scaffold3120|size14602	g3134.t1	K05765	CFL; cofilin	04812 Cytoskeleton proteins	B 09183 Protein families: signaling and cellular processes	A09180 Brite Hierarchies
scaffold3120|size14602	g3134.t1	K05765	CFL; cofilin	04147 Exosome	B 09183 Protein families: signaling and cellular processes	A09180 Brite Hierarchies
scaffold3067|size14681	g3138.t1	K14685	SLC40A1; solute carrier family 40 (iron-regulated transporter), member 1	02000 Transporters	B 09183 Protein families: signaling and cellular processes	A09180 Brite Hierarchies
scaffold3130|size14583	g3142.t1	K01476	E3.5.3.1; arginase [EC:3.5.3.1]	00330 Arginine and proline metabolism	B 09105 Amino acid metabolism	A09100 Metabolism
scaffold3130|size14583	g3142.t1	K01476	E3.5.3.1; arginase [EC:3.5.3.1]	00220 Arginine biosynthesis	B 09105 Amino acid metabolism	A09100 Metabolism
scaffold3130|size14583	g3143.t1	K01476	E3.5.3.1; arginase [EC:3.5.3.1]	00330 Arginine and proline metabolism	B 09105 Amino acid metabolism	A09100 Metabolism
scaffold3130|size14583	g3143.t1	K01476	E3.5.3.1; arginase [EC:3.5.3.1]	00220 Arginine biosynthesis	B 09105 Amino acid metabolism	A09100 Metabolism
scaffold3131|size14582	g3144.t1	K17479	GRXCR1; glutaredoxin domain-containing cysteine-rich protein 1	01009 Protein phosphatases and associated proteins	B 09181 Protein families: metabolism	A09180 Brite Hierarchies
scaffold3131|size14582	g3144.t1	K17479	GRXCR1; glutaredoxin domain-containing cysteine-rich protein 1	03110 Chaperones and folding catalysts	B 09182 Protein families: genetic information processing	A09180 Brite Hierarchies
scaffold3136|size14570	g3152.t1	K11433	SETMAR; histone-lysine N-methyltransferase SETMAR [EC:2.1.1.43]	00310 Lysine degradation	B 09105 Amino acid metabolism	A09100 Metabolism
scaffold3136|size14570	g3152.t1	K11433	SETMAR; histone-lysine N-methyltransferase SETMAR [EC:2.1.1.43]	03036 Chromosome and associated proteins	B 09182 Protein families: genetic information processing	A09180 Brite Hierarchies
scaffold3135|size14572	g3153.t1	K02917	RP-L35Ae; large subunit ribosomal protein L35Ae	03010 Ribosome	B 09122 Translation	A09120 Genetic Information Processing
scaffold3135|size14572	g3153.t1	K02917	RP-L35Ae; large subunit ribosomal protein L35Ae	03011 Ribosome	B 09182 Protein families: genetic information processing	A09180 Brite Hierarchies
scaffold3135|size14572	g3154.t1	K03671	trxA; thioredoxin 1	03110 Chaperones and folding catalysts	B 09182 Protein families: genetic information processing	A09180 Brite Hierarchies
scaffold3138|size14566	g3155.t1	K12840	RBM17; splicing factor 45	03040 Spliceosome	B 09121 Transcription	A09120 Genetic Information Processing
scaffold3138|size14566	g3155.t1	K12840	RBM17; splicing factor 45	03041 Spliceosome	B 09182 Protein families: genetic information processing	A09180 Brite Hierarchies
scaffold3150|size14559	g3158.t1	K17609	NXN; nucleoredoxin [EC:1.8.1.8]	01009 Protein phosphatases and associated proteins	B 09181 Protein families: metabolism	A09180 Brite Hierarchies
scaffold3150|size14559	g3159.t1	K06180	rluD; 23S rRNA pseudouridine1911/1915/1917 synthase [EC:5.4.99.23]	03009 Ribosome biogenesis	B 09182 Protein families: genetic information processing	A09180 Brite Hierarchies
scaffold3153|size14556	g3161.t1	K07904	RAB11A; Ras-related protein Rab-11A	04031 GTP-binding proteins	B 09183 Protein families: signaling and cellular processes	A09180 Brite Hierarchies
scaffold3153|size14556	g3161.t1	K07904	RAB11A; Ras-related protein Rab-11A	04131 Membrane trafficking	B 09182 Protein families: genetic information processing	A09180 Brite Hierarchies
scaffold3153|size14556	g3161.t1	K07904	RAB11A; Ras-related protein Rab-11A	04144 Endocytosis	B 09141 Transport and catabolism	A09140 Cellular Processes
scaffold3153|size14556	g3161.t1	K07904	RAB11A; Ras-related protein Rab-11A	04147 Exosome	B 09183 Protein families: signaling and cellular processes	A09180 Brite Hierarchies
scaffold3155|size14545	g3169.t1	K02183	CALM; calmodulin	04147 Exosome	B 09183 Protein families: signaling and cellular processes	A09180 Brite Hierarchies
scaffold3155|size14545	g3169.t1	K02183	CALM; calmodulin	04131 Membrane trafficking	B 09182 Protein families: genetic information processing	A09180 Brite Hierarchies
scaffold3155|size14545	g3169.t1	K02183	CALM; calmodulin	04626 Plant-pathogen interaction	B 09159 Environmental adaptation	A09150 Organismal Systems
scaffold3155|size14545	g3169.t1	K02183	CALM; calmodulin	01009 Protein phosphatases and associated proteins	B 09181 Protein families: metabolism	A09180 Brite Hierarchies
scaffold3155|size14545	g3169.t1	K02183	CALM; calmodulin	04016 MAPK signaling pathway - plant	B 09132 Signal transduction	A09130 Environmental Information Processing
scaffold3155|size14545	g3169.t1	K02183	CALM; calmodulin	04070 Phosphatidylinositol signaling system	B 09132 Signal transduction	A09130 Environmental Information Processing
scaffold3155|size14545	g3169.t1	K02183	CALM; calmodulin	03036 Chromosome and associated proteins	B 09182 Protein families: genetic information processing	A09180 Brite Hierarchies
scaffold3164|size14535	g3177.t1	K05677	ABCD3; ATP-binding cassette, subfamily D (ALD), member 3	02000 Transporters	B 09183 Protein families: signaling and cellular processes	A09180 Brite Hierarchies
scaffold3164|size14535	g3177.t1	K05677	ABCD3; ATP-binding cassette, subfamily D (ALD), member 3	04146 Peroxisome	B 09141 Transport and catabolism	A09140 Cellular Processes
scaffold3164|size14535	g3177.t1	K05677	ABCD3; ATP-binding cassette, subfamily D (ALD), member 3	02010 ABC transporters	B 09131 Membrane transport	A09130 Environmental Information Processing
scaffold3168|size14531	g3183.t1	K15523	FN3KRP; protein-ribulosamine 3-kinase [EC:2.7.1.172]	99980 Enzymes with EC numbers	B 09191 Unclassified: metabolism	A09190 Not Included in Pathway or Brite
scaffold3184|size14513	g3198.t1	K13144	INTS7; integrator complex subunit 7	03041 Spliceosome	B 09182 Protein families: genetic information processing	A09180 Brite Hierarchies
scaffold3036|size14727	g3203.t1	K00264	GLT1; glutamate synthase (NADPH/NADH) [EC:1.4.1.13 1.4.1.14]	00910 Nitrogen metabolism	B 09102 Energy metabolism	A09100 Metabolism
scaffold3036|size14727	g3203.t1	K00264	GLT1; glutamate synthase (NADPH/NADH) [EC:1.4.1.13 1.4.1.14]	00250 Alanine, aspartate and glutamate metabolism	B 09105 Amino acid metabolism	A09100 Metabolism
scaffold3200|size14499	g3205.t1	K00472	P4HA; prolyl 4-hydroxylase [EC:1.14.11.2]	00330 Arginine and proline metabolism	B 09105 Amino acid metabolism	A09100 Metabolism
scaffold3202|size14496	g3206.t1	K14491	ARR-B; two-component response regulator ARR-B family	04075 Plant hormone signal transduction	B 09132 Signal transduction	A09130 Environmental Information Processing
scaffold3205|size14492	g3209.t1	K08515	VAMP7; vesicle-associated membrane protein 7	04131 Membrane trafficking	B 09182 Protein families: genetic information processing	A09180 Brite Hierarchies
scaffold3205|size14492	g3209.t1	K08515	VAMP7; vesicle-associated membrane protein 7	04130 SNARE interactions in vesicular transport	B 09123 Folding, sorting and degradation	A09120 Genetic Information Processing
scaffold3205|size14492	g3209.t1	K08515	VAMP7; vesicle-associated membrane protein 7	04147 Exosome	B 09183 Protein families: signaling and cellular processes	A09180 Brite Hierarchies
scaffold3204|size14492	g3210.t1	K00817	hisC; histidinol-phosphate aminotransferase [EC:2.6.1.9]	00340 Histidine metabolism	B 09105 Amino acid metabolism	A09100 Metabolism
scaffold3204|size14492	g3210.t1	K00817	hisC; histidinol-phosphate aminotransferase [EC:2.6.1.9]	00360 Phenylalanine metabolism	B 09105 Amino acid metabolism	A09100 Metabolism
scaffold3204|size14492	g3210.t1	K00817	hisC; histidinol-phosphate aminotransferase [EC:2.6.1.9]	01007 Amino acid related enzymes	B 09181 Protein families: metabolism	A09180 Brite Hierarchies
scaffold3204|size14492	g3210.t1	K00817	hisC; histidinol-phosphate aminotransferase [EC:2.6.1.9]	00960 Tropane, piperidine and pyridine alkaloid biosynthesis	B 09110 Biosynthesis of other secondary metabolites	A09100 Metabolism
scaffold3204|size14492	g3210.t1	K00817	hisC; histidinol-phosphate aminotransferase [EC:2.6.1.9]	00400 Phenylalanine, tyrosine and tryptophan biosynthesis	B 09105 Amino acid metabolism	A09100 Metabolism
scaffold3204|size14492	g3210.t1	K00817	hisC; histidinol-phosphate aminotransferase [EC:2.6.1.9]	00350 Tyrosine metabolism	B 09105 Amino acid metabolism	A09100 Metabolism
scaffold3206|size14489	g3212.t1	K14005	SEC31; protein transport protein SEC31	04131 Membrane trafficking	B 09182 Protein families: genetic information processing	A09180 Brite Hierarchies
scaffold3206|size14489	g3212.t1	K14005	SEC31; protein transport protein SEC31	04141 Protein processing in endoplasmic reticulum	B 09123 Folding, sorting and degradation	A09120 Genetic Information Processing
scaffold2998|size14773	g3213.t1	K00975	glgC; glucose-1-phosphate adenylyltransferase [EC:2.7.7.27]	00500 Starch and sucrose metabolism	B 09101 Carbohydrate metabolism	A09100 Metabolism
scaffold2998|size14773	g3213.t1	K00975	glgC; glucose-1-phosphate adenylyltransferase [EC:2.7.7.27]	00520 Amino sugar and nucleotide sugar metabolism	B 09101 Carbohydrate metabolism	A09100 Metabolism
scaffold3211|size14486	g3219.t1	K01807	rpiA; ribose 5-phosphate isomerase A [EC:5.3.1.6]	00710 Carbon fixation in photosynthetic organisms	B 09102 Energy metabolism	A09100 Metabolism
scaffold3211|size14486	g3219.t1	K01807	rpiA; ribose 5-phosphate isomerase A [EC:5.3.1.6]	00030 Pentose phosphate pathway	B 09101 Carbohydrate metabolism	A09100 Metabolism
scaffold3212|size14486	g3222.t1	K10841	ERCC6; DNA excision repair protein ERCC-6	03420 Nucleotide excision repair	B 09124 Replication and repair	A09120 Genetic Information Processing
scaffold3212|size14486	g3222.t1	K10841	ERCC6; DNA excision repair protein ERCC-6	03400 DNA repair and recombination proteins	B 09182 Protein families: genetic information processing	A09180 Brite Hierarchies
scaffold3212|size14486	g3222.t1	K10841	ERCC6; DNA excision repair protein ERCC-6	03036 Chromosome and associated proteins	B 09182 Protein families: genetic information processing	A09180 Brite Hierarchies
scaffold3214|size14485	g3223.t1	K00327	POR; NADPH-ferrihemoprotein reductase [EC:1.6.2.4]	99980 Enzymes with EC numbers	B 09191 Unclassified: metabolism	A09190 Not Included in Pathway or Brite
scaffold3220|size14480	g3232.t1	K01602	rbcS; ribulose-bisphosphate carboxylase small chain [EC:4.1.1.39]	00710 Carbon fixation in photosynthetic organisms	B 09102 Energy metabolism	A09100 Metabolism
scaffold3220|size14480	g3232.t1	K01602	rbcS; ribulose-bisphosphate carboxylase small chain [EC:4.1.1.39]	00630 Glyoxylate and dicarboxylate metabolism	B 09101 Carbohydrate metabolism	A09100 Metabolism
scaffold3227|size14467	g3236.t1	K01213	E3.2.1.67; galacturan 1,4-alpha-galacturonidase [EC:3.2.1.67]	00040 Pentose and glucuronate interconversions	B 09101 Carbohydrate metabolism	A09100 Metabolism
scaffold3233|size14461	g3240.t1	K19041	RNF38_44; E3 ubiquitin-protein ligase RNF38/44 [EC:2.3.2.27]	04121 Ubiquitin system	B 09182 Protein families: genetic information processing	A09180 Brite Hierarchies
scaffold3236|size14458	g3242.t1	K20416	FAD5; palmitoyl-[glycerolipid] 7-desaturase [EC:1.14.19.42]	99980 Enzymes with EC numbers	B 09191 Unclassified: metabolism	A09190 Not Included in Pathway or Brite
scaffold3253|size14436	g3257.t1	K11807	WDTC1; WD and tetratricopeptide repeats protein 1	04121 Ubiquitin system	B 09182 Protein families: genetic information processing	A09180 Brite Hierarchies
scaffold3259|size14427	g3262.t1	K02154	ATPeV0A; V-type H+-transporting ATPase subunit a	00190 Oxidative phosphorylation	B 09102 Energy metabolism	A09100 Metabolism
scaffold3259|size14427	g3262.t1	K02154	ATPeV0A; V-type H+-transporting ATPase subunit a	04147 Exosome	B 09183 Protein families: signaling and cellular processes	A09180 Brite Hierarchies
scaffold3259|size14427	g3262.t1	K02154	ATPeV0A; V-type H+-transporting ATPase subunit a	04145 Phagosome	B 09141 Transport and catabolism	A09140 Cellular Processes
scaffold3258|size14427	g3268.t1	K13356	FAR; alcohol-forming fatty acyl-CoA reductase [EC:1.2.1.84]	04146 Peroxisome	B 09141 Transport and catabolism	A09140 Cellular Processes
scaffold3258|size14427	g3268.t1	K13356	FAR; alcohol-forming fatty acyl-CoA reductase [EC:1.2.1.84]	00073 Cutin, suberine and wax biosynthesis	B 09103 Lipid metabolism	A09100 Metabolism
scaffold3277|size14403	g3273.t1	K01267	DNPEP; aspartyl aminopeptidase [EC:3.4.11.21]	04131 Membrane trafficking	B 09182 Protein families: genetic information processing	A09180 Brite Hierarchies
scaffold3277|size14403	g3273.t1	K01267	DNPEP; aspartyl aminopeptidase [EC:3.4.11.21]	01002 Peptidases	B 09181 Protein families: metabolism	A09180 Brite Hierarchies
scaffold3279|size14400	g3277.t1	K09264	K09264; MADS-box transcription factor, plant	03000 Transcription factors	B 09182 Protein families: genetic information processing	A09180 Brite Hierarchies
scaffold3284|size14394	g3281.t1	K03681	RRP40; exosome complex component RRP40	03019 Messenger RNA biogenesis	B 09182 Protein families: genetic information processing	A09180 Brite Hierarchies
scaffold3284|size14394	g3281.t1	K03681	RRP40; exosome complex component RRP40	03018 RNA degradation	B 09123 Folding, sorting and degradation	A09120 Genetic Information Processing
scaffold3285|size14394	g3283.t1	K01681	ACO; aconitate hydratase [EC:4.2.1.3]	00020 Citrate cycle (TCA cycle)	B 09101 Carbohydrate metabolism	A09100 Metabolism
scaffold3285|size14394	g3283.t1	K01681	ACO; aconitate hydratase [EC:4.2.1.3]	00630 Glyoxylate and dicarboxylate metabolism	B 09101 Carbohydrate metabolism	A09100 Metabolism
scaffold3293|size14384	g3290.t1	K00430	E1.11.1.7; peroxidase [EC:1.11.1.7]	00940 Phenylpropanoid biosynthesis	B 09110 Biosynthesis of other secondary metabolites	A09100 Metabolism
scaffold3293|size14384	g3291.t1	K03665	hflX; GTPase	03009 Ribosome biogenesis	B 09182 Protein families: genetic information processing	A09180 Brite Hierarchies
scaffold3221|size14478	g3300.t1	K13510	LPCAT1_2; lysophosphatidylcholine acyltransferase / lyso-PAF acetyltransferase [EC:2.3.1.23 2.3.1.67]	01004 Lipid biosynthesis proteins	B 09181 Protein families: metabolism	A09180 Brite Hierarchies
scaffold3221|size14478	g3300.t1	K13510	LPCAT1_2; lysophosphatidylcholine acyltransferase / lyso-PAF acetyltransferase [EC:2.3.1.23 2.3.1.67]	00564 Glycerophospholipid metabolism	B 09103 Lipid metabolism	A09100 Metabolism
scaffold3221|size14478	g3300.t1	K13510	LPCAT1_2; lysophosphatidylcholine acyltransferase / lyso-PAF acetyltransferase [EC:2.3.1.23 2.3.1.67]	00565 Ether lipid metabolism	B 09103 Lipid metabolism	A09100 Metabolism
scaffold3286|size14394	g3302.t1	K21437	ANKRD13; ankyrin repeat domain-containing protein 13	04131 Membrane trafficking	B 09182 Protein families: genetic information processing	A09180 Brite Hierarchies
scaffold3309|size14343	g3306.t1	K13216	PPP1R8; nuclear inhibitor of protein phosphatase 1 [EC:3.1.4.-]	03041 Spliceosome	B 09182 Protein families: genetic information processing	A09180 Brite Hierarchies
scaffold3309|size14343	g3306.t1	K13216	PPP1R8; nuclear inhibitor of protein phosphatase 1 [EC:3.1.4.-]	01009 Protein phosphatases and associated proteins	B 09181 Protein families: metabolism	A09180 Brite Hierarchies
scaffold3312|size14339	g3308.t1	K01870	IARS; isoleucyl-tRNA synthetase [EC:6.1.1.5]	01007 Amino acid related enzymes	B 09181 Protein families: metabolism	A09180 Brite Hierarchies
scaffold3312|size14339	g3308.t1	K01870	IARS; isoleucyl-tRNA synthetase [EC:6.1.1.5]	03016 Transfer RNA biogenesis	B 09182 Protein families: genetic information processing	A09180 Brite Hierarchies
scaffold3312|size14339	g3308.t1	K01870	IARS; isoleucyl-tRNA synthetase [EC:6.1.1.5]	00970 Aminoacyl-tRNA biosynthesis	B 09122 Translation	A09120 Genetic Information Processing
scaffold3313|size14339	g3309.t1	K14491	ARR-B; two-component response regulator ARR-B family	04075 Plant hormone signal transduction	B 09132 Signal transduction	A09130 Environmental Information Processing
scaffold3319|size14335	g3312.t1	K02969	RP-S20e; small subunit ribosomal protein S20e	03011 Ribosome	B 09182 Protein families: genetic information processing	A09180 Brite Hierarchies
scaffold3319|size14335	g3312.t1	K02969	RP-S20e; small subunit ribosomal protein S20e	03010 Ribosome	B 09122 Translation	A09120 Genetic Information Processing
scaffold3322|size14334	g3314.t1	K11584	PPP2R5; serine/threonine-protein phosphatase 2A regulatory subunit B'	03015 mRNA surveillance pathway	B 09122 Translation	A09120 Genetic Information Processing
scaffold3322|size14334	g3314.t1	K11584	PPP2R5; serine/threonine-protein phosphatase 2A regulatory subunit B'	01009 Protein phosphatases and associated proteins	B 09181 Protein families: metabolism	A09180 Brite Hierarchies
scaffold3322|size14334	g3314.t1	K11584	PPP2R5; serine/threonine-protein phosphatase 2A regulatory subunit B'	03036 Chromosome and associated proteins	B 09182 Protein families: genetic information processing	A09180 Brite Hierarchies
scaffold3320|size14335	g3315.t1	K20293	COG6; conserved oligomeric Golgi complex subunit 6	04131 Membrane trafficking	B 09182 Protein families: genetic information processing	A09180 Brite Hierarchies
scaffold3336|size14323	g3322.t1	K13691	SGT1; pathogen-inducible salicylic acid glucosyltransferase [EC:2.4.1.-]	01003 Glycosyltransferases	B 09181 Protein families: metabolism	A09180 Brite Hierarchies
scaffold3340|size14314	g3326.t1	K00161	PDHA; pyruvate dehydrogenase E1 component alpha subunit [EC:1.2.4.1]	00620 Pyruvate metabolism	B 09101 Carbohydrate metabolism	A09100 Metabolism
scaffold3340|size14314	g3326.t1	K00161	PDHA; pyruvate dehydrogenase E1 component alpha subunit [EC:1.2.4.1]	00020 Citrate cycle (TCA cycle)	B 09101 Carbohydrate metabolism	A09100 Metabolism
scaffold3340|size14314	g3326.t1	K00161	PDHA; pyruvate dehydrogenase E1 component alpha subunit [EC:1.2.4.1]	00010 Glycolysis / Gluconeogenesis	B 09101 Carbohydrate metabolism	A09100 Metabolism
scaffold3331|size14326	g3327.t1	K03549	kup; KUP system potassium uptake protein	02000 Transporters	B 09183 Protein families: signaling and cellular processes	A09180 Brite Hierarchies
scaffold3331|size14326	g3328.t1	K03549	kup; KUP system potassium uptake protein	02000 Transporters	B 09183 Protein families: signaling and cellular processes	A09180 Brite Hierarchies
scaffold3368|size14275	g3343.t1	K09838	ZEP; zeaxanthin epoxidase [EC:1.14.15.21]	00906 Carotenoid biosynthesis	B 09109 Metabolism of terpenoids and polyketides	A09100 Metabolism
scaffold3367|size14276	g3344.t1	K06268	PPP3R; serine/threonine-protein phosphatase 2B regulatory subunit	01009 Protein phosphatases and associated proteins	B 09181 Protein families: metabolism	A09180 Brite Hierarchies
scaffold3371|size14272	g3346.t1	K07556	ATPeAF2; ATP synthase mitochondrial F1 complex assembly factor 2	03029 Mitochondrial biogenesis	B 09182 Protein families: genetic information processing	A09180 Brite Hierarchies
scaffold3371|size14272	g3348.t1	K07556	ATPeAF2; ATP synthase mitochondrial F1 complex assembly factor 2	03029 Mitochondrial biogenesis	B 09182 Protein families: genetic information processing	A09180 Brite Hierarchies
scaffold3374|size14266	g3354.t1	K03671	trxA; thioredoxin 1	03110 Chaperones and folding catalysts	B 09182 Protein families: genetic information processing	A09180 Brite Hierarchies
scaffold3379|size14261	g3356.t1	K14431	TGA; transcription factor TGA	04075 Plant hormone signal transduction	B 09132 Signal transduction	A09130 Environmental Information Processing
scaffold3379|size14261	g3356.t1	K14431	TGA; transcription factor TGA	03000 Transcription factors	B 09182 Protein families: genetic information processing	A09180 Brite Hierarchies
scaffold3381|size14259	g3357.t1	K10661	MARCH6; E3 ubiquitin-protein ligase MARCH6 [EC:2.3.2.27]	04141 Protein processing in endoplasmic reticulum	B 09123 Folding, sorting and degradation	A09120 Genetic Information Processing
scaffold3381|size14259	g3357.t1	K10661	MARCH6; E3 ubiquitin-protein ligase MARCH6 [EC:2.3.2.27]	04121 Ubiquitin system	B 09182 Protein families: genetic information processing	A09180 Brite Hierarchies
scaffold3380|size14260	g3358.t1	K02295	CRY; cryptochrome	03400 DNA repair and recombination proteins	B 09182 Protein families: genetic information processing	A09180 Brite Hierarchies
scaffold3380|size14260	g3359.t1	K02265	COX5B; cytochrome c oxidase subunit 5b	00190 Oxidative phosphorylation	B 09102 Energy metabolism	A09100 Metabolism
scaffold2588|size15403	g3360.t1	K13342	PEX5; peroxin-5	04131 Membrane trafficking	B 09182 Protein families: genetic information processing	A09180 Brite Hierarchies
scaffold2588|size15403	g3360.t1	K13342	PEX5; peroxin-5	04146 Peroxisome	B 09141 Transport and catabolism	A09140 Cellular Processes
scaffold2588|size15403	g3361.t1	K13342	PEX5; peroxin-5	04131 Membrane trafficking	B 09182 Protein families: genetic information processing	A09180 Brite Hierarchies
scaffold2588|size15403	g3361.t1	K13342	PEX5; peroxin-5	04146 Peroxisome	B 09141 Transport and catabolism	A09140 Cellular Processes
scaffold3393|size14246	g3363.t1	K03255	TIF31; protein TIF31	03012 Translation factors	B 09182 Protein families: genetic information processing	A09180 Brite Hierarchies
scaffold3399|size14239	g3365.t1	K17866	DPH2; diphthamide biosynthesis protein 2	03012 Translation factors	B 09182 Protein families: genetic information processing	A09180 Brite Hierarchies
scaffold3406|size14228	g3369.t1	K20298	VPS52; vacuolar protein sorting-associated protein 52	04131 Membrane trafficking	B 09182 Protein families: genetic information processing	A09180 Brite Hierarchies
scaffold3415|size14221	g3374.t1	K17710	PTCD1; pentatricopeptide repeat domain-containing protein 1	03029 Mitochondrial biogenesis	B 09182 Protein families: genetic information processing	A09180 Brite Hierarchies
scaffold3415|size14221	g3374.t1	K17710	PTCD1; pentatricopeptide repeat domain-containing protein 1	03016 Transfer RNA biogenesis	B 09182 Protein families: genetic information processing	A09180 Brite Hierarchies
scaffold3418|size14220	g3376.t1	K02218	CSNK1; casein kinase 1 [EC:2.7.11.1]	01001 Protein kinases	B 09181 Protein families: metabolism	A09180 Brite Hierarchies
scaffold3424|size14214	g3384.t1	K00891	E2.7.1.71; shikimate kinase [EC:2.7.1.71]	00400 Phenylalanine, tyrosine and tryptophan biosynthesis	B 09105 Amino acid metabolism	A09100 Metabolism
scaffold3423|size14216	g3385.t1	K01537	E3.6.3.8; Ca2+-transporting ATPase [EC:3.6.3.8]	99980 Enzymes with EC numbers	B 09191 Unclassified: metabolism	A09190 Not Included in Pathway or Brite
scaffold3423|size14216	g3386.t1	K18811	CYCD5; cyclin D5, plant	99995 Signaling proteins	B 09193 Unclassified: signaling and cellular processes	A09190 Not Included in Pathway or Brite
scaffold3426|size14213	g3387.t1	K14521	NAT10; N-acetyltransferase 10 [EC:2.3.1.-]	03009 Ribosome biogenesis	B 09182 Protein families: genetic information processing	A09180 Brite Hierarchies
scaffold3426|size14213	g3387.t1	K14521	NAT10; N-acetyltransferase 10 [EC:2.3.1.-]	03008 Ribosome biogenesis in eukaryotes	B 09122 Translation	A09120 Genetic Information Processing
scaffold3438|size14203	g3390.t1	K14432	ABF; ABA responsive element binding factor	04075 Plant hormone signal transduction	B 09132 Signal transduction	A09130 Environmental Information Processing
scaffold3438|size14203	g3390.t1	K14432	ABF; ABA responsive element binding factor	03000 Transcription factors	B 09182 Protein families: genetic information processing	A09180 Brite Hierarchies
scaffold3438|size14203	g3391.t1	K13174	THOC5; THO complex subunit 5	03019 Messenger RNA biogenesis	B 09182 Protein families: genetic information processing	A09180 Brite Hierarchies
scaffold3438|size14203	g3391.t1	K13174	THOC5; THO complex subunit 5	03041 Spliceosome	B 09182 Protein families: genetic information processing	A09180 Brite Hierarchies
scaffold3438|size14203	g3391.t1	K13174	THOC5; THO complex subunit 5	03013 RNA transport	B 09122 Translation	A09120 Genetic Information Processing
scaffold3444|size14193	g3397.t1	K05389	KCNKF; potassium channel subfamily K, other eukaryote	04040 Ion channels	B 09183 Protein families: signaling and cellular processes	A09180 Brite Hierarchies
scaffold3450|size14189	g3401.t1	K20359	RABAC1; PRA1 family protein 1	02000 Transporters	B 09183 Protein families: signaling and cellular processes	A09180 Brite Hierarchies
scaffold3450|size14189	g3401.t1	K20359	RABAC1; PRA1 family protein 1	04131 Membrane trafficking	B 09182 Protein families: genetic information processing	A09180 Brite Hierarchies
scaffold3450|size14189	g3402.t1	K16277	DRIP; E3 ubiquitin-protein ligase DRIP [EC:2.3.2.27]	04121 Ubiquitin system	B 09182 Protein families: genetic information processing	A09180 Brite Hierarchies
scaffold3455|size14184	g3404.t1	K03527	ispH; 4-hydroxy-3-methylbut-2-en-1-yl diphosphate reductase [EC:1.17.7.4]	00900 Terpenoid backbone biosynthesis	B 09109 Metabolism of terpenoids and polyketides	A09100 Metabolism
scaffold3455|size14184	g3405.t1	K07399	resB; cytochrome c biogenesis protein	99975 Protein processing	B 09192 Unclassified: genetic information processing	A09190 Not Included in Pathway or Brite
scaffold3459|size14178	g3406.t1	K09250	CNBP; cellular nucleic acid-binding protein	03000 Transcription factors	B 09182 Protein families: genetic information processing	A09180 Brite Hierarchies
scaffold3468|size14161	g3410.t1	K01177	E3.2.1.2; beta-amylase [EC:3.2.1.2]	00500 Starch and sucrose metabolism	B 09101 Carbohydrate metabolism	A09100 Metabolism
scaffold3472|size14157	g3413.t1	K03676	grxC; glutaredoxin 3	03110 Chaperones and folding catalysts	B 09182 Protein families: genetic information processing	A09180 Brite Hierarchies
scaffold3472|size14157	g3414.t1	K05863	SLC25A4S; solute carrier family 25 (mitochondrial adenine nucleotide translocator), member 4/5/6/31	02000 Transporters	B 09183 Protein families: signaling and cellular processes	A09180 Brite Hierarchies
scaffold3472|size14157	g3414.t1	K05863	SLC25A4S; solute carrier family 25 (mitochondrial adenine nucleotide translocator), member 4/5/6/31	03029 Mitochondrial biogenesis	B 09182 Protein families: genetic information processing	A09180 Brite Hierarchies
scaffold3474|size14156	g3418.t1	K17560	URI1; unconventional prefoldin RPB5 interactor 1	01009 Protein phosphatases and associated proteins	B 09181 Protein families: metabolism	A09180 Brite Hierarchies
scaffold3474|size14156	g3419.t1	K20098	ERCC6L2; DNA excision repair protein ERCC-6-like 2 [EC:3.6.4.-]	03400 DNA repair and recombination proteins	B 09182 Protein families: genetic information processing	A09180 Brite Hierarchies
scaffold3485|size14144	g3422.t1	K13993	HSP20; HSP20 family protein	04141 Protein processing in endoplasmic reticulum	B 09123 Folding, sorting and degradation	A09120 Genetic Information Processing
scaffold3485|size14144	g3422.t1	K13993	HSP20; HSP20 family protein	03110 Chaperones and folding catalysts	B 09182 Protein families: genetic information processing	A09180 Brite Hierarchies
scaffold3483|size14150	g3429.t1	K14800	TSR2; pre-rRNA-processing protein TSR2	03009 Ribosome biogenesis	B 09182 Protein families: genetic information processing	A09180 Brite Hierarchies
scaffold3497|size14125	g3435.t1	K05643	ABCA3; ATP-binding cassette, subfamily A (ABC1), member 3	02000 Transporters	B 09183 Protein families: signaling and cellular processes	A09180 Brite Hierarchies
scaffold3497|size14125	g3435.t1	K05643	ABCA3; ATP-binding cassette, subfamily A (ABC1), member 3	02010 ABC transporters	B 09131 Membrane transport	A09130 Environmental Information Processing
scaffold3498|size14122	g3436.t1	K09338	HD-ZIP; homeobox-leucine zipper protein	03000 Transcription factors	B 09182 Protein families: genetic information processing	A09180 Brite Hierarchies
scaffold3498|size14122	g3437.t1	K02695	psaH; photosystem I subunit VI	00194 Photosynthesis proteins	B 09181 Protein families: metabolism	A09180 Brite Hierarchies
scaffold3498|size14122	g3437.t1	K02695	psaH; photosystem I subunit VI	00195 Photosynthesis	B 09102 Energy metabolism	A09100 Metabolism
scaffold3499|size14122	g3438.t1	K11430	EZH2; histone-lysine N-methyltransferase EZH2 [EC:2.1.1.43]	00310 Lysine degradation	B 09105 Amino acid metabolism	A09100 Metabolism
scaffold3499|size14122	g3438.t1	K11430	EZH2; histone-lysine N-methyltransferase EZH2 [EC:2.1.1.43]	03036 Chromosome and associated proteins	B 09182 Protein families: genetic information processing	A09180 Brite Hierarchies
scaffold3493|size14136	g3444.t1	K20318	SYS1; protein SYS1	04131 Membrane trafficking	B 09182 Protein families: genetic information processing	A09180 Brite Hierarchies
scaffold3493|size14136	g3445.t1	K17471	SULTR3; sulfate transporter 3	02000 Transporters	B 09183 Protein families: signaling and cellular processes	A09180 Brite Hierarchies
scaffold3525|size14094	g3456.t1	K10572	IPPK; inositol-pentakisphosphate 2-kinase [EC:2.7.1.158]	00562 Inositol phosphate metabolism	B 09101 Carbohydrate metabolism	A09100 Metabolism
scaffold3525|size14094	g3456.t1	K10572	IPPK; inositol-pentakisphosphate 2-kinase [EC:2.7.1.158]	04070 Phosphatidylinositol signaling system	B 09132 Signal transduction	A09130 Environmental Information Processing
scaffold3524|size14095	g3461.t1	K08999	K08999; uncharacterized protein	99997 Function unknown	B 09194 Poorly characterized	A09190 Not Included in Pathway or Brite
scaffold3532|size14085	g3464.t1	K10268	FBXL2_20; F-box and leucine-rich repeat protein 2/20	04121 Ubiquitin system	B 09182 Protein families: genetic information processing	A09180 Brite Hierarchies
scaffold3554|size14059	g3474.t1	K01595	ppc; phosphoenolpyruvate carboxylase [EC:4.1.1.31]	00620 Pyruvate metabolism	B 09101 Carbohydrate metabolism	A09100 Metabolism
scaffold3554|size14059	g3474.t1	K01595	ppc; phosphoenolpyruvate carboxylase [EC:4.1.1.31]	00710 Carbon fixation in photosynthetic organisms	B 09102 Energy metabolism	A09100 Metabolism
scaffold3562|size14049	g3477.t1	K15440	TAD1; tRNA-specific adenosine deaminase 1 [EC:3.5.4.34]	03016 Transfer RNA biogenesis	B 09182 Protein families: genetic information processing	A09180 Brite Hierarchies
scaffold3570|size14042	g3485.t1	K13496	UGT73C; UDP-glucosyl transferase 73C [EC:2.4.1.-]	01003 Glycosyltransferases	B 09181 Protein families: metabolism	A09180 Brite Hierarchies
scaffold3578|size14036	g3489.t1	K13448	CML; calcium-binding protein CML	04626 Plant-pathogen interaction	B 09159 Environmental adaptation	A09150 Organismal Systems
scaffold3581|size14034	g3499.t1	K01051	E3.1.1.11; pectinesterase [EC:3.1.1.11]	00040 Pentose and glucuronate interconversions	B 09101 Carbohydrate metabolism	A09100 Metabolism
scaffold3581|size14034	g3500.t1	K02835	prfA; peptide chain release factor 1	03012 Translation factors	B 09182 Protein families: genetic information processing	A09180 Brite Hierarchies
scaffold3573|size14041	g3502.t1	K09338	HD-ZIP; homeobox-leucine zipper protein	03000 Transcription factors	B 09182 Protein families: genetic information processing	A09180 Brite Hierarchies
scaffold3594|size14011	g3505.t1	K01904	4CL; 4-coumarate--CoA ligase [EC:6.2.1.12]	00360 Phenylalanine metabolism	B 09105 Amino acid metabolism	A09100 Metabolism
scaffold3594|size14011	g3505.t1	K01904	4CL; 4-coumarate--CoA ligase [EC:6.2.1.12]	00940 Phenylpropanoid biosynthesis	B 09110 Biosynthesis of other secondary metabolites	A09100 Metabolism
scaffold3594|size14011	g3505.t1	K01904	4CL; 4-coumarate--CoA ligase [EC:6.2.1.12]	00130 Ubiquinone and other terpenoid-quinone biosynthesis	B 09108 Metabolism of cofactors and vitamins	A09100 Metabolism
scaffold3593|size14012	g3509.t1	K11137	TELO2; telomere length regulation protein	03032 DNA replication proteins	B 09182 Protein families: genetic information processing	A09180 Brite Hierarchies
scaffold3593|size14012	g3509.t1	K11137	TELO2; telomere length regulation protein	03400 DNA repair and recombination proteins	B 09182 Protein families: genetic information processing	A09180 Brite Hierarchies
scaffold3595|size14011	g3511.t1	K11507	CENPO; centromere protein O	03036 Chromosome and associated proteins	B 09182 Protein families: genetic information processing	A09180 Brite Hierarchies
scaffold3607|size13987	g3520.t1	K14797	ENP1; essential nuclear protein 1	03009 Ribosome biogenesis	B 09182 Protein families: genetic information processing	A09180 Brite Hierarchies
scaffold3608|size13985	g3523.t1	K08790	STK38; serine/threonine kinase 38 [EC:2.7.11.1]	01001 Protein kinases	B 09181 Protein families: metabolism	A09180 Brite Hierarchies
scaffold3609|size13984	g3525.t1	K10956	SEC61A; protein transport protein SEC61 subunit alpha	02044 Secretion system	B 09183 Protein families: signaling and cellular processes	A09180 Brite Hierarchies
scaffold3609|size13984	g3525.t1	K10956	SEC61A; protein transport protein SEC61 subunit alpha	04141 Protein processing in endoplasmic reticulum	B 09123 Folding, sorting and degradation	A09120 Genetic Information Processing
scaffold3609|size13984	g3525.t1	K10956	SEC61A; protein transport protein SEC61 subunit alpha	04145 Phagosome	B 09141 Transport and catabolism	A09140 Cellular Processes
scaffold3609|size13984	g3525.t1	K10956	SEC61A; protein transport protein SEC61 subunit alpha	03060 Protein export	B 09123 Folding, sorting and degradation	A09120 Genetic Information Processing
scaffold3610|size13981	g3527.t1	K10761	THG1; tRNA(His) guanylyltransferase [EC:2.7.7.79]	03016 Transfer RNA biogenesis	B 09182 Protein families: genetic information processing	A09180 Brite Hierarchies
scaffold3613|size13980	g3529.t1	K00387	SUOX; sulfite oxidase [EC:1.8.3.1]	00920 Sulfur metabolism	B 09102 Energy metabolism	A09100 Metabolism
scaffold3620|size13973	g3531.t1	K10406	KIFC2_3; kinesin family member C2/C3	04812 Cytoskeleton proteins	B 09183 Protein families: signaling and cellular processes	A09180 Brite Hierarchies
scaffold3620|size13973	g3532.t1	K15326	TSEN54; tRNA-splicing endonuclease subunit Sen54	03016 Transfer RNA biogenesis	B 09182 Protein families: genetic information processing	A09180 Brite Hierarchies
scaffold3625|size13964	g3535.t1	K02221	yggT; YggT family protein	02044 Secretion system	B 09183 Protein families: signaling and cellular processes	A09180 Brite Hierarchies
scaffold3624|size13965	g3536.t1	K01551	arsA; arsenite/tail-anchored protein-transporting ATPase [EC:3.6.3.16 3.6.3.-]	02000 Transporters	B 09183 Protein families: signaling and cellular processes	A09180 Brite Hierarchies
scaffold3627|size13962	g3540.t1	K19986	EXOC8; exocyst complex component 8	04131 Membrane trafficking	B 09182 Protein families: genetic information processing	A09180 Brite Hierarchies
scaffold3630|size13961	g3543.t1	K00791	miaA; tRNA dimethylallyltransferase [EC:2.5.1.75]	01006 Prenyltransferases	B 09181 Protein families: metabolism	A09180 Brite Hierarchies
scaffold3630|size13961	g3543.t1	K00791	miaA; tRNA dimethylallyltransferase [EC:2.5.1.75]	00908 Zeatin biosynthesis	B 09109 Metabolism of terpenoids and polyketides	A09100 Metabolism
scaffold3630|size13961	g3543.t1	K00791	miaA; tRNA dimethylallyltransferase [EC:2.5.1.75]	03016 Transfer RNA biogenesis	B 09182 Protein families: genetic information processing	A09180 Brite Hierarchies
scaffold3631|size13959	g3546.t1	K00850	pfkA; 6-phosphofructokinase 1 [EC:2.7.1.11]	00030 Pentose phosphate pathway	B 09101 Carbohydrate metabolism	A09100 Metabolism
scaffold3631|size13959	g3546.t1	K00850	pfkA; 6-phosphofructokinase 1 [EC:2.7.1.11]	01009 Protein phosphatases and associated proteins	B 09181 Protein families: metabolism	A09180 Brite Hierarchies
scaffold3631|size13959	g3546.t1	K00850	pfkA; 6-phosphofructokinase 1 [EC:2.7.1.11]	00010 Glycolysis / Gluconeogenesis	B 09101 Carbohydrate metabolism	A09100 Metabolism
scaffold3631|size13959	g3546.t1	K00850	pfkA; 6-phosphofructokinase 1 [EC:2.7.1.11]	03018 RNA degradation	B 09123 Folding, sorting and degradation	A09120 Genetic Information Processing
scaffold3631|size13959	g3546.t1	K00850	pfkA; 6-phosphofructokinase 1 [EC:2.7.1.11]	03019 Messenger RNA biogenesis	B 09182 Protein families: genetic information processing	A09180 Brite Hierarchies
scaffold3631|size13959	g3546.t1	K00850	pfkA; 6-phosphofructokinase 1 [EC:2.7.1.11]	00051 Fructose and mannose metabolism	B 09101 Carbohydrate metabolism	A09100 Metabolism
scaffold3631|size13959	g3546.t1	K00850	pfkA; 6-phosphofructokinase 1 [EC:2.7.1.11]	00052 Galactose metabolism	B 09101 Carbohydrate metabolism	A09100 Metabolism
scaffold3633|size13959	g3548.t1	K00030	IDH3; isocitrate dehydrogenase (NAD+) [EC:1.1.1.41]	00020 Citrate cycle (TCA cycle)	B 09101 Carbohydrate metabolism	A09100 Metabolism
scaffold3634|size13959	g3550.t1	K01087	otsB; trehalose 6-phosphate phosphatase [EC:3.1.3.12]	00500 Starch and sucrose metabolism	B 09101 Carbohydrate metabolism	A09100 Metabolism
scaffold3637|size13954	g3552.t1	K13448	CML; calcium-binding protein CML	04626 Plant-pathogen interaction	B 09159 Environmental adaptation	A09150 Organismal Systems
scaffold3640|size13952	g3557.t1	K16292	CEP; KDEL-tailed cysteine endopeptidase [EC:3.4.22.-]	01002 Peptidases	B 09181 Protein families: metabolism	A09180 Brite Hierarchies
scaffold3644|size13952	g3561.t1	K13173	ARGLU1; arginine and glutamate-rich protein 1	03041 Spliceosome	B 09182 Protein families: genetic information processing	A09180 Brite Hierarchies
scaffold3555|size14057	g3562.t1	K06627	CCNA; cyclin-A	03036 Chromosome and associated proteins	B 09182 Protein families: genetic information processing	A09180 Brite Hierarchies
scaffold3555|size14057	g3562.t1	K06627	CCNA; cyclin-A	03032 DNA replication proteins	B 09182 Protein families: genetic information processing	A09180 Brite Hierarchies
scaffold3646|size13950	g3563.t1	K20131	RABGEF1; Rab5 GDP/GTP exchange factor	04131 Membrane trafficking	B 09182 Protein families: genetic information processing	A09180 Brite Hierarchies
scaffold3654|size13943	g3570.t1	K11878	PSMG4; proteasome assembly chaperone 4	03051 Proteasome	B 09182 Protein families: genetic information processing	A09180 Brite Hierarchies
scaffold3659|size13937	g3575.t1	K21568	PLR; pinoresinol/lariciresinol reductase [EC:1.23.1.1 1.23.1.2 1.23.1.3 1.23.1.4]	99980 Enzymes with EC numbers	B 09191 Unclassified: metabolism	A09190 Not Included in Pathway or Brite
scaffold3667|size13929	g3579.t1	K06013	STE24; STE24 endopeptidase [EC:3.4.24.84]	01002 Peptidases	B 09181 Protein families: metabolism	A09180 Brite Hierarchies
scaffold3667|size13929	g3579.t1	K06013	STE24; STE24 endopeptidase [EC:3.4.24.84]	04147 Exosome	B 09183 Protein families: signaling and cellular processes	A09180 Brite Hierarchies
scaffold3667|size13929	g3579.t1	K06013	STE24; STE24 endopeptidase [EC:3.4.24.84]	00900 Terpenoid backbone biosynthesis	B 09109 Metabolism of terpenoids and polyketides	A09100 Metabolism
scaffold3669|size13925	g3581.t1	K04354	PPP2R2; serine/threonine-protein phosphatase 2A regulatory subunit B	03015 mRNA surveillance pathway	B 09122 Translation	A09120 Genetic Information Processing
scaffold3669|size13925	g3581.t1	K04354	PPP2R2; serine/threonine-protein phosphatase 2A regulatory subunit B	03036 Chromosome and associated proteins	B 09182 Protein families: genetic information processing	A09180 Brite Hierarchies
scaffold3669|size13925	g3581.t1	K04354	PPP2R2; serine/threonine-protein phosphatase 2A regulatory subunit B	01009 Protein phosphatases and associated proteins	B 09181 Protein families: metabolism	A09180 Brite Hierarchies
scaffold3685|size13908	g3592.t1	K15382	SLC50A; solute carrier family 50 (sugar transporter)	02000 Transporters	B 09183 Protein families: signaling and cellular processes	A09180 Brite Hierarchies
scaffold3691|size13899	g3595.t1	K22262	WDFY3; WD repeat and FYVE domain-containing protein 3	04131 Membrane trafficking	B 09182 Protein families: genetic information processing	A09180 Brite Hierarchies
scaffold3526|size14093	g3596.t1	K16297	SCPL-II; serine carboxypeptidase-like clade II [EC:3.4.16.-]	01002 Peptidases	B 09181 Protein families: metabolism	A09180 Brite Hierarchies
scaffold3700|size13888	g3600.t1	K17302	COPB2; coatomer subunit beta'	04131 Membrane trafficking	B 09182 Protein families: genetic information processing	A09180 Brite Hierarchies
scaffold3700|size13888	g3600.t1	K17302	COPB2; coatomer subunit beta'	04147 Exosome	B 09183 Protein families: signaling and cellular processes	A09180 Brite Hierarchies
scaffold3700|size13888	g3601.t1	K17302	COPB2; coatomer subunit beta'	04131 Membrane trafficking	B 09182 Protein families: genetic information processing	A09180 Brite Hierarchies
scaffold3700|size13888	g3601.t1	K17302	COPB2; coatomer subunit beta'	04147 Exosome	B 09183 Protein families: signaling and cellular processes	A09180 Brite Hierarchies
scaffold3699|size13888	g3602.t1	K17805	PAM16; mitochondrial import inner membrane translocase subunit TIM16	03029 Mitochondrial biogenesis	B 09182 Protein families: genetic information processing	A09180 Brite Hierarchies
scaffold3704|size13886	g3607.t1	K15429	TRM5; tRNA (guanine37-N1)-methyltransferase [EC:2.1.1.228]	03016 Transfer RNA biogenesis	B 09182 Protein families: genetic information processing	A09180 Brite Hierarchies
scaffold3703|size13886	g3608.t1	K12402	AP4M1; AP-4 complex subunit mu-1	04131 Membrane trafficking	B 09182 Protein families: genetic information processing	A09180 Brite Hierarchies
scaffold3720|size13862	g3616.t1	K03010	RPB2; DNA-directed RNA polymerase II subunit RPB2 [EC:2.7.7.6]	03021 Transcription machinery	B 09182 Protein families: genetic information processing	A09180 Brite Hierarchies
scaffold3720|size13862	g3616.t1	K03010	RPB2; DNA-directed RNA polymerase II subunit RPB2 [EC:2.7.7.6]	03020 RNA polymerase	B 09121 Transcription	A09120 Genetic Information Processing
scaffold3720|size13862	g3616.t1	K03010	RPB2; DNA-directed RNA polymerase II subunit RPB2 [EC:2.7.7.6]	03400 DNA repair and recombination proteins	B 09182 Protein families: genetic information processing	A09180 Brite Hierarchies
scaffold3720|size13862	g3616.t1	K03010	RPB2; DNA-directed RNA polymerase II subunit RPB2 [EC:2.7.7.6]	00230 Purine metabolism	B 09104 Nucleotide metabolism	A09100 Metabolism
scaffold3720|size13862	g3616.t1	K03010	RPB2; DNA-directed RNA polymerase II subunit RPB2 [EC:2.7.7.6]	00240 Pyrimidine metabolism	B 09104 Nucleotide metabolism	A09100 Metabolism
scaffold3721|size13860	g3617.t1	K11498	CENPE; centromeric protein E	03036 Chromosome and associated proteins	B 09182 Protein families: genetic information processing	A09180 Brite Hierarchies
scaffold3721|size13860	g3617.t1	K11498	CENPE; centromeric protein E	01009 Protein phosphatases and associated proteins	B 09181 Protein families: metabolism	A09180 Brite Hierarchies
scaffold3716|size13865	g3618.t1	K03260	EIF4G; translation initiation factor 4G	03019 Messenger RNA biogenesis	B 09182 Protein families: genetic information processing	A09180 Brite Hierarchies
scaffold3716|size13865	g3618.t1	K03260	EIF4G; translation initiation factor 4G	03012 Translation factors	B 09182 Protein families: genetic information processing	A09180 Brite Hierarchies
scaffold3716|size13865	g3618.t1	K03260	EIF4G; translation initiation factor 4G	03013 RNA transport	B 09122 Translation	A09120 Genetic Information Processing
scaffold3536|size14081	g3626.t1	K21843	TTC7; tetratricopeptide repeat protein 7	04131 Membrane trafficking	B 09182 Protein families: genetic information processing	A09180 Brite Hierarchies
scaffold3735|size13848	g3631.t1	K00901	dgkA; diacylglycerol kinase (ATP) [EC:2.7.1.107]	00561 Glycerolipid metabolism	B 09103 Lipid metabolism	A09100 Metabolism
scaffold3735|size13848	g3631.t1	K00901	dgkA; diacylglycerol kinase (ATP) [EC:2.7.1.107]	00564 Glycerophospholipid metabolism	B 09103 Lipid metabolism	A09100 Metabolism
scaffold3735|size13848	g3631.t1	K00901	dgkA; diacylglycerol kinase (ATP) [EC:2.7.1.107]	04070 Phosphatidylinositol signaling system	B 09132 Signal transduction	A09130 Environmental Information Processing
scaffold3738|size13847	g3632.t1	K00789	metK; S-adenosylmethionine synthetase [EC:2.5.1.6]	00270 Cysteine and methionine metabolism	B 09105 Amino acid metabolism	A09100 Metabolism
scaffold3736|size13848	g3635.t1	K03437	spoU; RNA methyltransferase, TrmH family	03016 Transfer RNA biogenesis	B 09182 Protein families: genetic information processing	A09180 Brite Hierarchies
scaffold3737|size13848	g3637.t1	K11275	H1_5; histone H1/5	03036 Chromosome and associated proteins	B 09182 Protein families: genetic information processing	A09180 Brite Hierarchies
scaffold3743|size13834	g3639.t1	K18753	ZFP36L; butyrate response factor	03019 Messenger RNA biogenesis	B 09182 Protein families: genetic information processing	A09180 Brite Hierarchies
scaffold3741|size13841	g3641.t1	K10858	PMS2; DNA mismatch repair protein PMS2	03400 DNA repair and recombination proteins	B 09182 Protein families: genetic information processing	A09180 Brite Hierarchies
scaffold3741|size13841	g3641.t1	K10858	PMS2; DNA mismatch repair protein PMS2	03430 Mismatch repair	B 09124 Replication and repair	A09120 Genetic Information Processing
scaffold3748|size13824	g3646.t1	K01696	trpB; tryptophan synthase beta chain [EC:4.2.1.20]	00400 Phenylalanine, tyrosine and tryptophan biosynthesis	B 09105 Amino acid metabolism	A09100 Metabolism
scaffold3748|size13824	g3646.t1	K01696	trpB; tryptophan synthase beta chain [EC:4.2.1.20]	00260 Glycine, serine and threonine metabolism	B 09105 Amino acid metabolism	A09100 Metabolism
scaffold3748|size13824	g3647.t1	K15283	SLC35E1; solute carrier family 35, member E1	02000 Transporters	B 09183 Protein families: signaling and cellular processes	A09180 Brite Hierarchies
scaffold3755|size13817	g3652.t1	K16904	DCTPP1; dCTP diphosphatase [EC:3.6.1.12]	00240 Pyrimidine metabolism	B 09104 Nucleotide metabolism	A09100 Metabolism
scaffold3760|size13813	g3655.t1	K09264	K09264; MADS-box transcription factor, plant	03000 Transcription factors	B 09182 Protein families: genetic information processing	A09180 Brite Hierarchies
scaffold3775|size13793	g3661.t1	K15201	GTP3C3; general transcription factor 3C polypeptide 3 (transcription factor C subunit 4)	03021 Transcription machinery	B 09182 Protein families: genetic information processing	A09180 Brite Hierarchies
scaffold3777|size13790	g3662.t1	K13262	7-IOMT; isoflavone-7-O-methyltransferase [EC:2.1.1.150]	00943 Isoflavonoid biosynthesis	B 09110 Biosynthesis of other secondary metabolites	A09100 Metabolism
scaffold3781|size13787	g3663.t1	K01530	E3.6.3.1; phospholipid-translocating ATPase [EC:3.6.3.1]	99980 Enzymes with EC numbers	B 09191 Unclassified: metabolism	A09190 Not Included in Pathway or Brite
scaffold3783|size13787	g3664.t1	K20890	GUX; xylan alpha-glucuronosyltransferase [EC:2.4.1.-]	01003 Glycosyltransferases	B 09181 Protein families: metabolism	A09180 Brite Hierarchies
scaffold3797|size13776	g3673.t1	K14324	SAP18; histone deacetylase complex subunit SAP18	03013 RNA transport	B 09122 Translation	A09120 Genetic Information Processing
scaffold3797|size13776	g3673.t1	K14324	SAP18; histone deacetylase complex subunit SAP18	03036 Chromosome and associated proteins	B 09182 Protein families: genetic information processing	A09180 Brite Hierarchies
scaffold3797|size13776	g3673.t1	K14324	SAP18; histone deacetylase complex subunit SAP18	03019 Messenger RNA biogenesis	B 09182 Protein families: genetic information processing	A09180 Brite Hierarchies
scaffold3797|size13776	g3673.t1	K14324	SAP18; histone deacetylase complex subunit SAP18	03015 mRNA surveillance pathway	B 09122 Translation	A09120 Genetic Information Processing
scaffold3795|size13778	g3675.t1	K15032	MTERFD; mTERF domain-containing protein, mitochondrial	03029 Mitochondrial biogenesis	B 09182 Protein families: genetic information processing	A09180 Brite Hierarchies
scaffold3795|size13778	g3675.t1	K15032	MTERFD; mTERF domain-containing protein, mitochondrial	03012 Translation factors	B 09182 Protein families: genetic information processing	A09180 Brite Hierarchies
scaffold3800|size13774	g3677.t1	K00889	PIP5K; 1-phosphatidylinositol-4-phosphate 5-kinase [EC:2.7.1.68]	00562 Inositol phosphate metabolism	B 09101 Carbohydrate metabolism	A09100 Metabolism
scaffold3800|size13774	g3677.t1	K00889	PIP5K; 1-phosphatidylinositol-4-phosphate 5-kinase [EC:2.7.1.68]	04144 Endocytosis	B 09141 Transport and catabolism	A09140 Cellular Processes
scaffold3800|size13774	g3677.t1	K00889	PIP5K; 1-phosphatidylinositol-4-phosphate 5-kinase [EC:2.7.1.68]	04070 Phosphatidylinositol signaling system	B 09132 Signal transduction	A09130 Environmental Information Processing
scaffold3800|size13774	g3677.t1	K00889	PIP5K; 1-phosphatidylinositol-4-phosphate 5-kinase [EC:2.7.1.68]	04131 Membrane trafficking	B 09182 Protein families: genetic information processing	A09180 Brite Hierarchies
scaffold3805|size13766	g3682.t1	K08819	CDK12_13; cyclin-dependent kinase 12/13 [EC:2.7.11.22 2.7.11.23]	01001 Protein kinases	B 09181 Protein families: metabolism	A09180 Brite Hierarchies
scaffold3807|size13765	g3684.t1	K00921	PIKFYVE; 1-phosphatidylinositol-3-phosphate 5-kinase [EC:2.7.1.150]	04131 Membrane trafficking	B 09182 Protein families: genetic information processing	A09180 Brite Hierarchies
scaffold3807|size13765	g3684.t1	K00921	PIKFYVE; 1-phosphatidylinositol-3-phosphate 5-kinase [EC:2.7.1.150]	04145 Phagosome	B 09141 Transport and catabolism	A09140 Cellular Processes
scaffold3807|size13765	g3684.t1	K00921	PIKFYVE; 1-phosphatidylinositol-3-phosphate 5-kinase [EC:2.7.1.150]	00562 Inositol phosphate metabolism	B 09101 Carbohydrate metabolism	A09100 Metabolism
scaffold3807|size13765	g3684.t1	K00921	PIKFYVE; 1-phosphatidylinositol-3-phosphate 5-kinase [EC:2.7.1.150]	04070 Phosphatidylinositol signaling system	B 09132 Signal transduction	A09130 Environmental Information Processing
scaffold3829|size13744	g3705.t1	K13093	HTATSF1; HIV Tat-specific factor 1	03041 Spliceosome	B 09182 Protein families: genetic information processing	A09180 Brite Hierarchies
scaffold3830|size13744	g3707.t1	K17908	WIPI; autophagy-related protein 18	04131 Membrane trafficking	B 09182 Protein families: genetic information processing	A09180 Brite Hierarchies
scaffold3830|size13744	g3707.t1	K17908	WIPI; autophagy-related protein 18	03029 Mitochondrial biogenesis	B 09182 Protein families: genetic information processing	A09180 Brite Hierarchies
scaffold3830|size13744	g3707.t1	K17908	WIPI; autophagy-related protein 18	02000 Transporters	B 09183 Protein families: signaling and cellular processes	A09180 Brite Hierarchies
scaffold3830|size13744	g3707.t1	K17908	WIPI; autophagy-related protein 18	04136 Autophagy - other	B 09141 Transport and catabolism	A09140 Cellular Processes
scaffold3719|size13863	g3712.t1	K09422	MYBP; transcription factor MYB, plant	03000 Transcription factors	B 09182 Protein families: genetic information processing	A09180 Brite Hierarchies
scaffold3836|size13740	g3715.t1	K20642	ARHGAP22_24_25; Rho GTPase-activating protein 22/24/25	04131 Membrane trafficking	B 09182 Protein families: genetic information processing	A09180 Brite Hierarchies
scaffold3838|size13739	g3718.t1	K08235	E2.4.1.207; xyloglucan:xyloglucosyl transferase [EC:2.4.1.207]	99980 Enzymes with EC numbers	B 09191 Unclassified: metabolism	A09190 Not Included in Pathway or Brite
scaffold3837|size13739	g3722.t1	K12734	PPIL3; peptidyl-prolyl cis-trans isomerase-like 3 [EC:5.2.1.8]	03041 Spliceosome	B 09182 Protein families: genetic information processing	A09180 Brite Hierarchies
scaffold3837|size13739	g3722.t1	K12734	PPIL3; peptidyl-prolyl cis-trans isomerase-like 3 [EC:5.2.1.8]	03110 Chaperones and folding catalysts	B 09182 Protein families: genetic information processing	A09180 Brite Hierarchies
scaffold3852|size13723	g3730.t1	K10756	RFC3_5; replication factor C subunit 3/5	03400 DNA repair and recombination proteins	B 09182 Protein families: genetic information processing	A09180 Brite Hierarchies
scaffold3852|size13723	g3730.t1	K10756	RFC3_5; replication factor C subunit 3/5	03030 DNA replication	B 09124 Replication and repair	A09120 Genetic Information Processing
scaffold3852|size13723	g3730.t1	K10756	RFC3_5; replication factor C subunit 3/5	03032 DNA replication proteins	B 09182 Protein families: genetic information processing	A09180 Brite Hierarchies
scaffold3852|size13723	g3730.t1	K10756	RFC3_5; replication factor C subunit 3/5	03430 Mismatch repair	B 09124 Replication and repair	A09120 Genetic Information Processing
scaffold3852|size13723	g3730.t1	K10756	RFC3_5; replication factor C subunit 3/5	03036 Chromosome and associated proteins	B 09182 Protein families: genetic information processing	A09180 Brite Hierarchies
scaffold3852|size13723	g3730.t1	K10756	RFC3_5; replication factor C subunit 3/5	03420 Nucleotide excision repair	B 09124 Replication and repair	A09120 Genetic Information Processing
scaffold3856|size13721	g3735.t1	K18749	LSM14; protein LSM14	03019 Messenger RNA biogenesis	B 09182 Protein families: genetic information processing	A09180 Brite Hierarchies
scaffold3859|size13719	g3738.t1	K10695	RNF1_2; E3 ubiquitin-protein ligase RNF1/2 [EC:2.3.2.27]	04121 Ubiquitin system	B 09182 Protein families: genetic information processing	A09180 Brite Hierarchies
scaffold3859|size13719	g3738.t1	K10695	RNF1_2; E3 ubiquitin-protein ligase RNF1/2 [EC:2.3.2.27]	03036 Chromosome and associated proteins	B 09182 Protein families: genetic information processing	A09180 Brite Hierarchies
scaffold3864|size13712	g3741.t1	K14948	PTBP2; polypyrimidine tract-binding protein 2	03041 Spliceosome	B 09182 Protein families: genetic information processing	A09180 Brite Hierarchies
scaffold3865|size13711	g3742.t1	K00434	E1.11.1.11; L-ascorbate peroxidase [EC:1.11.1.11]	00480 Glutathione metabolism	B 09106 Metabolism of other amino acids	A09100 Metabolism
scaffold3865|size13711	g3742.t1	K00434	E1.11.1.11; L-ascorbate peroxidase [EC:1.11.1.11]	00053 Ascorbate and aldarate metabolism	B 09101 Carbohydrate metabolism	A09100 Metabolism
scaffold3883|size13690	g3762.t1	K06133	LYS5; 4'-phosphopantetheinyl transferase [EC:2.7.8.-]	00770 Pantothenate and CoA biosynthesis	B 09108 Metabolism of cofactors and vitamins	A09100 Metabolism
scaffold3886|size13686	g3764.t1	K18813	CYCD7; cyclin D7, plant	99995 Signaling proteins	B 09193 Unclassified: signaling and cellular processes	A09190 Not Included in Pathway or Brite
scaffold3875|size13701	g3767.t1	K00611	OTC; ornithine carbamoyltransferase [EC:2.1.3.3]	00220 Arginine biosynthesis	B 09105 Amino acid metabolism	A09100 Metabolism
scaffold3895|size13681	g3777.t1	K21989	TMEM63; calcium permeable stress-gated cation channel	02000 Transporters	B 09183 Protein families: signaling and cellular processes	A09180 Brite Hierarchies
scaffold3902|size13676	g3779.t1	K09680	coaW; type II pantothenate kinase [EC:2.7.1.33]	00770 Pantothenate and CoA biosynthesis	B 09108 Metabolism of cofactors and vitamins	A09100 Metabolism
scaffold3905|size13673	g3780.t1	K17600	VPS54; vacuolar protein sorting-associated protein 54	01009 Protein phosphatases and associated proteins	B 09181 Protein families: metabolism	A09180 Brite Hierarchies
scaffold3905|size13673	g3780.t1	K17600	VPS54; vacuolar protein sorting-associated protein 54	04131 Membrane trafficking	B 09182 Protein families: genetic information processing	A09180 Brite Hierarchies
scaffold3912|size13669	g3786.t1	K09313	CUTL; homeobox protein cut-like	03000 Transcription factors	B 09182 Protein families: genetic information processing	A09180 Brite Hierarchies
scaffold3923|size13659	g3794.t1	K01115	PLD1_2; phospholipase D1/2 [EC:3.1.4.4]	04144 Endocytosis	B 09141 Transport and catabolism	A09140 Cellular Processes
scaffold3923|size13659	g3794.t1	K01115	PLD1_2; phospholipase D1/2 [EC:3.1.4.4]	04131 Membrane trafficking	B 09182 Protein families: genetic information processing	A09180 Brite Hierarchies
scaffold3923|size13659	g3794.t1	K01115	PLD1_2; phospholipase D1/2 [EC:3.1.4.4]	00565 Ether lipid metabolism	B 09103 Lipid metabolism	A09100 Metabolism
scaffold3923|size13659	g3794.t1	K01115	PLD1_2; phospholipase D1/2 [EC:3.1.4.4]	00564 Glycerophospholipid metabolism	B 09103 Lipid metabolism	A09100 Metabolism
scaffold3923|size13659	g3795.t1	K01115	PLD1_2; phospholipase D1/2 [EC:3.1.4.4]	04144 Endocytosis	B 09141 Transport and catabolism	A09140 Cellular Processes
scaffold3923|size13659	g3795.t1	K01115	PLD1_2; phospholipase D1/2 [EC:3.1.4.4]	04131 Membrane trafficking	B 09182 Protein families: genetic information processing	A09180 Brite Hierarchies
scaffold3923|size13659	g3795.t1	K01115	PLD1_2; phospholipase D1/2 [EC:3.1.4.4]	00565 Ether lipid metabolism	B 09103 Lipid metabolism	A09100 Metabolism
scaffold3923|size13659	g3795.t1	K01115	PLD1_2; phospholipase D1/2 [EC:3.1.4.4]	00564 Glycerophospholipid metabolism	B 09103 Lipid metabolism	A09100 Metabolism
scaffold3927|size13656	g3804.t1	K01280	TPP2; tripeptidyl-peptidase II [EC:3.4.14.10]	03110 Chaperones and folding catalysts	B 09182 Protein families: genetic information processing	A09180 Brite Hierarchies
scaffold3927|size13656	g3804.t1	K01280	TPP2; tripeptidyl-peptidase II [EC:3.4.14.10]	01002 Peptidases	B 09181 Protein families: metabolism	A09180 Brite Hierarchies
scaffold3933|size13649	g3805.t1	K18670	YAK1; dual specificity protein kinase YAK1 [EC:2.7.12.1]	01001 Protein kinases	B 09181 Protein families: metabolism	A09180 Brite Hierarchies
scaffold3842|size13738	g3817.t1	K15688	MUL1; E3 ubiquitin-protein ligase MUL1 [EC:2.3.2.27]	04121 Ubiquitin system	B 09182 Protein families: genetic information processing	A09180 Brite Hierarchies
scaffold3842|size13738	g3819.t1	K17782	MIA40; mitochondrial intermembrane space import and assembly protein 40	02000 Transporters	B 09183 Protein families: signaling and cellular processes	A09180 Brite Hierarchies
scaffold3842|size13738	g3819.t1	K17782	MIA40; mitochondrial intermembrane space import and assembly protein 40	03029 Mitochondrial biogenesis	B 09182 Protein families: genetic information processing	A09180 Brite Hierarchies
scaffold3958|size13622	g3824.t1	K01873	VARS; valyl-tRNA synthetase [EC:6.1.1.9]	03016 Transfer RNA biogenesis	B 09182 Protein families: genetic information processing	A09180 Brite Hierarchies
scaffold3958|size13622	g3824.t1	K01873	VARS; valyl-tRNA synthetase [EC:6.1.1.9]	00970 Aminoacyl-tRNA biosynthesis	B 09122 Translation	A09120 Genetic Information Processing
scaffold3958|size13622	g3824.t1	K01873	VARS; valyl-tRNA synthetase [EC:6.1.1.9]	01007 Amino acid related enzymes	B 09181 Protein families: metabolism	A09180 Brite Hierarchies
scaffold3961|size13618	g3825.t1	K12832	SF3B5; splicing factor 3B subunit 5	03041 Spliceosome	B 09182 Protein families: genetic information processing	A09180 Brite Hierarchies
scaffold3961|size13618	g3825.t1	K12832	SF3B5; splicing factor 3B subunit 5	03040 Spliceosome	B 09121 Transcription	A09120 Genetic Information Processing
scaffold3973|size13606	g3837.t1	K10899	RECQL; ATP-dependent DNA helicase Q1 [EC:3.6.4.12]	03400 DNA repair and recombination proteins	B 09182 Protein families: genetic information processing	A09180 Brite Hierarchies
scaffold3985|size13590	g3846.t1	K00826	E2.6.1.42; branched-chain amino acid aminotransferase [EC:2.6.1.42]	00270 Cysteine and methionine metabolism	B 09105 Amino acid metabolism	A09100 Metabolism
scaffold3985|size13590	g3846.t1	K00826	E2.6.1.42; branched-chain amino acid aminotransferase [EC:2.6.1.42]	01007 Amino acid related enzymes	B 09181 Protein families: metabolism	A09180 Brite Hierarchies
scaffold3985|size13590	g3846.t1	K00826	E2.6.1.42; branched-chain amino acid aminotransferase [EC:2.6.1.42]	00280 Valine, leucine and isoleucine degradation	B 09105 Amino acid metabolism	A09100 Metabolism
scaffold3985|size13590	g3846.t1	K00826	E2.6.1.42; branched-chain amino acid aminotransferase [EC:2.6.1.42]	00770 Pantothenate and CoA biosynthesis	B 09108 Metabolism of cofactors and vitamins	A09100 Metabolism
scaffold3985|size13590	g3846.t1	K00826	E2.6.1.42; branched-chain amino acid aminotransferase [EC:2.6.1.42]	00290 Valine, leucine and isoleucine biosynthesis	B 09105 Amino acid metabolism	A09100 Metabolism
scaffold3988|size13583	g3847.t1	K04125	E1.14.11.13; gibberellin 2-oxidase [EC:1.14.11.13]	00904 Diterpenoid biosynthesis	B 09109 Metabolism of terpenoids and polyketides	A09100 Metabolism
scaffold3989|size13582	g3851.t1	K01900	LSC2; succinyl-CoA synthetase beta subunit [EC:6.2.1.4 6.2.1.5]	00020 Citrate cycle (TCA cycle)	B 09101 Carbohydrate metabolism	A09100 Metabolism
scaffold3989|size13582	g3851.t1	K01900	LSC2; succinyl-CoA synthetase beta subunit [EC:6.2.1.4 6.2.1.5]	04147 Exosome	B 09183 Protein families: signaling and cellular processes	A09180 Brite Hierarchies
scaffold3989|size13582	g3851.t1	K01900	LSC2; succinyl-CoA synthetase beta subunit [EC:6.2.1.4 6.2.1.5]	00640 Propanoate metabolism	B 09101 Carbohydrate metabolism	A09100 Metabolism
scaffold4006|size13560	g3856.t1	K20291	COG4; conserved oligomeric Golgi complex subunit 4	04131 Membrane trafficking	B 09182 Protein families: genetic information processing	A09180 Brite Hierarchies
scaffold4006|size13560	g3857.t1	K13126	PABPC; polyadenylate-binding protein	03015 mRNA surveillance pathway	B 09122 Translation	A09120 Genetic Information Processing
scaffold4006|size13560	g3857.t1	K13126	PABPC; polyadenylate-binding protein	03013 RNA transport	B 09122 Translation	A09120 Genetic Information Processing
scaffold4006|size13560	g3857.t1	K13126	PABPC; polyadenylate-binding protein	03019 Messenger RNA biogenesis	B 09182 Protein families: genetic information processing	A09180 Brite Hierarchies
scaffold4006|size13560	g3857.t1	K13126	PABPC; polyadenylate-binding protein	03018 RNA degradation	B 09123 Folding, sorting and degradation	A09120 Genetic Information Processing
scaffold4006|size13560	g3857.t1	K13126	PABPC; polyadenylate-binding protein	03041 Spliceosome	B 09182 Protein families: genetic information processing	A09180 Brite Hierarchies
scaffold4006|size13560	g3858.t1	K20291	COG4; conserved oligomeric Golgi complex subunit 4	04131 Membrane trafficking	B 09182 Protein families: genetic information processing	A09180 Brite Hierarchies
scaffold4010|size13558	g3861.t1	K03671	trxA; thioredoxin 1	03110 Chaperones and folding catalysts	B 09182 Protein families: genetic information processing	A09180 Brite Hierarchies
scaffold4004|size13560	g3862.t1	K22809	IPUT1; inositol phosphorylceramide glucuronosyltransferase 1 [EC:2.4.1.-]	01003 Glycosyltransferases	B 09181 Protein families: metabolism	A09180 Brite Hierarchies
scaffold4018|size13544	g3865.t1	K03921	FAB2; acyl-[acyl-carrier-protein] desaturase [EC:1.14.19.2 1.14.19.11 1.14.19.26]	00061 Fatty acid biosynthesis	B 09103 Lipid metabolism	A09100 Metabolism
scaffold4018|size13544	g3865.t1	K03921	FAB2; acyl-[acyl-carrier-protein] desaturase [EC:1.14.19.2 1.14.19.11 1.14.19.26]	01040 Biosynthesis of unsaturated fatty acids	B 09103 Lipid metabolism	A09100 Metabolism
scaffold4018|size13544	g3865.t1	K03921	FAB2; acyl-[acyl-carrier-protein] desaturase [EC:1.14.19.2 1.14.19.11 1.14.19.26]	01004 Lipid biosynthesis proteins	B 09181 Protein families: metabolism	A09180 Brite Hierarchies
scaffold4024|size13540	g3868.t1	K05768	GSN; gelsolin	04147 Exosome	B 09183 Protein families: signaling and cellular processes	A09180 Brite Hierarchies
scaffold4024|size13540	g3868.t1	K05768	GSN; gelsolin	04812 Cytoskeleton proteins	B 09183 Protein families: signaling and cellular processes	A09180 Brite Hierarchies
scaffold4022|size13542	g3869.t1	K17541	SCYL2; SCY1-like protein 2	01001 Protein kinases	B 09181 Protein families: metabolism	A09180 Brite Hierarchies
scaffold4022|size13542	g3869.t1	K17541	SCYL2; SCY1-like protein 2	04131 Membrane trafficking	B 09182 Protein families: genetic information processing	A09180 Brite Hierarchies
scaffold4032|size13532	g3877.t1	K13484	TTHL; 5-hydroxyisourate hydrolase / 2-oxo-4-hydroxy-4-carboxy-5-ureidoimidazoline decarboxylase [EC:3.5.2.17 4.1.1.97]	00230 Purine metabolism	B 09104 Nucleotide metabolism	A09100 Metabolism
scaffold4032|size13532	g3877.t1	K13484	TTHL; 5-hydroxyisourate hydrolase / 2-oxo-4-hydroxy-4-carboxy-5-ureidoimidazoline decarboxylase [EC:3.5.2.17 4.1.1.97]	02000 Transporters	B 09183 Protein families: signaling and cellular processes	A09180 Brite Hierarchies
scaffold4035|size13531	g3878.t1	K11292	SUPT6H; transcription elongation factor SPT6	03036 Chromosome and associated proteins	B 09182 Protein families: genetic information processing	A09180 Brite Hierarchies
scaffold4035|size13531	g3878.t1	K11292	SUPT6H; transcription elongation factor SPT6	03021 Transcription machinery	B 09182 Protein families: genetic information processing	A09180 Brite Hierarchies
scaffold4034|size13532	g3879.t1	K17260	ACTR2; actin-related protein 2	04131 Membrane trafficking	B 09182 Protein families: genetic information processing	A09180 Brite Hierarchies
scaffold4034|size13532	g3879.t1	K17260	ACTR2; actin-related protein 2	04812 Cytoskeleton proteins	B 09183 Protein families: signaling and cellular processes	A09180 Brite Hierarchies
scaffold4034|size13532	g3879.t1	K17260	ACTR2; actin-related protein 2	04147 Exosome	B 09183 Protein families: signaling and cellular processes	A09180 Brite Hierarchies
scaffold4028|size13537	g3883.t1	K17790	TIM22; mitochondrial import inner membrane translocase subunit TIM22	02000 Transporters	B 09183 Protein families: signaling and cellular processes	A09180 Brite Hierarchies
scaffold4028|size13537	g3883.t1	K17790	TIM22; mitochondrial import inner membrane translocase subunit TIM22	03029 Mitochondrial biogenesis	B 09182 Protein families: genetic information processing	A09180 Brite Hierarchies
scaffold4039|size13529	g3885.t1	K08790	STK38; serine/threonine kinase 38 [EC:2.7.11.1]	01001 Protein kinases	B 09181 Protein families: metabolism	A09180 Brite Hierarchies
scaffold4053|size13514	g3892.t1	K01835	pgm; phosphoglucomutase [EC:5.4.2.2]	00520 Amino sugar and nucleotide sugar metabolism	B 09101 Carbohydrate metabolism	A09100 Metabolism
scaffold4053|size13514	g3892.t1	K01835	pgm; phosphoglucomutase [EC:5.4.2.2]	00230 Purine metabolism	B 09104 Nucleotide metabolism	A09100 Metabolism
scaffold4053|size13514	g3892.t1	K01835	pgm; phosphoglucomutase [EC:5.4.2.2]	00052 Galactose metabolism	B 09101 Carbohydrate metabolism	A09100 Metabolism
scaffold4053|size13514	g3892.t1	K01835	pgm; phosphoglucomutase [EC:5.4.2.2]	00010 Glycolysis / Gluconeogenesis	B 09101 Carbohydrate metabolism	A09100 Metabolism
scaffold4053|size13514	g3892.t1	K01835	pgm; phosphoglucomutase [EC:5.4.2.2]	00030 Pentose phosphate pathway	B 09101 Carbohydrate metabolism	A09100 Metabolism
scaffold4053|size13514	g3892.t1	K01835	pgm; phosphoglucomutase [EC:5.4.2.2]	00500 Starch and sucrose metabolism	B 09101 Carbohydrate metabolism	A09100 Metabolism
scaffold4054|size13514	g3893.t1	K20181	VPS18; vacuolar protein sorting-associated protein 18	04131 Membrane trafficking	B 09182 Protein families: genetic information processing	A09180 Brite Hierarchies
scaffold4054|size13514	g3894.t1	K20181	VPS18; vacuolar protein sorting-associated protein 18	04131 Membrane trafficking	B 09182 Protein families: genetic information processing	A09180 Brite Hierarchies
scaffold4058|size13512	g3899.t1	K04392	RAC1; Ras-related C3 botulinum toxin substrate 1	04147 Exosome	B 09183 Protein families: signaling and cellular processes	A09180 Brite Hierarchies
scaffold4058|size13512	g3899.t1	K04392	RAC1; Ras-related C3 botulinum toxin substrate 1	04933 AGE-RAGE signaling pathway in diabetic complications	B 09167 Endocrine and metabolic diseases	A09160 Human Diseases
scaffold4058|size13512	g3899.t1	K04392	RAC1; Ras-related C3 botulinum toxin substrate 1	04031 GTP-binding proteins	B 09183 Protein families: signaling and cellular processes	A09180 Brite Hierarchies
scaffold4058|size13512	g3899.t1	K04392	RAC1; Ras-related C3 botulinum toxin substrate 1	04131 Membrane trafficking	B 09182 Protein families: genetic information processing	A09180 Brite Hierarchies
scaffold4058|size13512	g3899.t1	K04392	RAC1; Ras-related C3 botulinum toxin substrate 1	04145 Phagosome	B 09141 Transport and catabolism	A09140 Cellular Processes
scaffold4062|size13504	g3901.t1	K01613	psd; phosphatidylserine decarboxylase [EC:4.1.1.65]	00564 Glycerophospholipid metabolism	B 09103 Lipid metabolism	A09100 Metabolism
scaffold4068|size13494	g3904.t1	K14487	GH3; auxin responsive GH3 gene family	04075 Plant hormone signal transduction	B 09132 Signal transduction	A09130 Environmental Information Processing
scaffold4071|size13490	g3906.t1	K15285	SLC35E3; solute carrier family 35, member E3	02000 Transporters	B 09183 Protein families: signaling and cellular processes	A09180 Brite Hierarchies
scaffold4071|size13490	g3907.t1	K02964	RP-S18e; small subunit ribosomal protein S18e	03011 Ribosome	B 09182 Protein families: genetic information processing	A09180 Brite Hierarchies
scaffold4071|size13490	g3907.t1	K02964	RP-S18e; small subunit ribosomal protein S18e	03010 Ribosome	B 09122 Translation	A09120 Genetic Information Processing
scaffold4076|size13485	g3911.t1	K15075	MET18; DNA repair/transcription protein MET18/MMS19	03400 DNA repair and recombination proteins	B 09182 Protein families: genetic information processing	A09180 Brite Hierarchies
scaffold4078|size13482	g3912.t1	K07025	K07025; putative hydrolase of the HAD superfamily	99996 General function prediction only	B 09194 Poorly characterized	A09190 Not Included in Pathway or Brite
[truncated: 10,581 more rows]
