# Supplementary material for: Genome sequencing and analysis uncover the regulatory elements involved in the development and oil biosynthesis of Pongamia pinnata (L.) – A potential biodiesel feedstock
Source: Front Plant Sci. 2022 Aug 25;13:747783. doi: 10.3389/fpls.2022.747783 (PMC9454018; doi:10.3389/fpls.2022.747783)
Supplement: Supplementary file 10 [file Data_Sheet_6.xlsx]

## Sheet: Sheet1
Scaffold_ID	Protein_ID	KO_ID	Description	Symbol	Pathway	Pathway_function	Number of Scaffolds	Size of Scaffold	Size of Gene	Number of Exons	Number of Introns	Total exon size	Total intron size	Longest exon	Longest intron	Major_Group
scaffold14915|size8266	g10152.t1	K22389	LCAT3; phospholipase A1 [EC:3.1.1.32]	LCAT3	00564 Glycerophospholipid metabolism	B 09103 Lipid metabolism	28	8266	4261	8	7	1416	2831	655	768	A09100 Metabolism
scaffold14922|size8264	g10157.t1	K00654	SPT; serine palmitoyltransferase [EC:2.3.1.50]	SPT	00600 Sphingolipid metabolism	B 09103 Lipid metabolism	46	8264	6420	14	13	2134	4260	379	769	A09100 Metabolism
scaffold806|size20555	g1017.t1	K15400	HHT1; omega-hydroxypalmitate O-feruloyl transferase [EC:2.3.1.188]	HHT1	00073 Cutin, suberine and wax biosynthesis	B 09103 Lipid metabolism	11	20555	3627	3	1	1546	1774	1035	1774	A09100 Metabolism
scaffold14956|size8254	g10177.t1	K15397	KCS; 3-ketoacyl-CoA synthase [EC:2.3.1.199]	KCS	00062 Fatty acid elongation	B 09103 Lipid metabolism	13	8254	4824	3	2	1883	2937	763	1564	A09100 Metabolism
scaffold15294|size8168	g10330.t1	K13699	ABHD5; abhydrolase domain-containing protein 5 [EC:2.3.1.51]	ABHD5	01004 Lipid biosynthesis proteins	B 09181 Protein families: metabolism	34	8168	3644	10	9	1380	2246	236	544	A09180 Brite Hierarchies
scaffold15513|size8113	g10422.t1	K01114	plc; phospholipase C [EC:3.1.4.3]	plc	00564 Glycerophospholipid metabolism	B 09103 Lipid metabolism	16	8113	3486	4	3	2446	1034	1633	486	A09100 Metabolism
scaffold15568|size8097	g10457.t1	K12309	GLB1; beta-galactosidase [EC:3.2.1.23]	GLB1	00600 Sphingolipid metabolism	B 09103 Lipid metabolism	52	8097	5925	16	15	1837	4058	206	881	A09100 Metabolism
scaffold15907|size8015	g10634.t1	K03921	FAB2; acyl-[acyl-carrier-protein] desaturase [EC:1.14.19.2 1.14.19.11 1.14.19.26]	FAB2	00061 Fatty acid biosynthesis	B 09103 Lipid metabolism	11	8015	6486	3	1	1769	936	841	936	A09100 Metabolism
scaffold15954|size8001	g10654.t1	K00454	LOX2S; lipoxygenase [EC:1.13.11.12]	LOX2S	00591 Linoleic acid metabolism	B 09103 Lipid metabolism	31	8001	5682	9	8	2951	2715	862	846	A09100 Metabolism
scaffold16065|size7974	g10704.t1	K14156	CHK; choline/ethanolamine kinase [EC:2.7.1.32 2.7.1.82]	CHK	00564 Glycerophospholipid metabolism	B 09103 Lipid metabolism	25	7974	6030	7	6	1397	4621	498	2748	A09100 Metabolism
scaffold16150|size7955	g10746.t1	K13513	LCLAT1; lysocardiolipin and lysophospholipid acyltransferase [EC:2.3.1.- 2.3.1.51]	LCLAT1	00564 Glycerophospholipid metabolism	B 09103 Lipid metabolism	19	7955	2635	5	4	1177	1450	649	545	A09100 Metabolism
scaffold16227|size7938	g10791.t1	K07409	CYP1A2; cytochrome P450 family 1 subfamily A polypeptide 2 [EC:1.14.14.1]	CYP1A2	00591 Linoleic acid metabolism	B 09103 Lipid metabolism	7	7938	1874	1	0	1874	0	1874	NA	A09100 Metabolism
scaffold16404|size7896	g10888.t1	K05309	PTGES2; microsomal prostaglandin-E synthase 2 [EC:5.3.99.3]	PTGES2	00590 Arachidonic acid metabolism	B 09103 Lipid metabolism	23	7896	2932	7	5	1217	1174	340	661	A09100 Metabolism
scaffold16572|size7861	g10955.t1	K15728	LPIN; phosphatidate phosphatase LPIN [EC:3.1.3.4]	LPIN	00561 Glycerolipid metabolism	B 09103 Lipid metabolism	34	7861	5904	10	9	1898	3988	902	1268	A09100 Metabolism
scaffold16692|size7831	g11008.t1	K01723	AOS; hydroperoxide dehydratase [EC:4.2.1.92]	AOS	00592 alpha-Linolenic acid metabolism	B 09103 Lipid metabolism	7	7831	2329	1	0	2329	0	2329	NA	A09100 Metabolism
scaffold16833|size7801	g11067.t1	K07517	ECI1_2; Delta3-Delta2-enoyl-CoA isomerase [EC:5.3.3.8]	ECI1_2	00071 Fatty acid degradation	B 09103 Lipid metabolism	7	7801	840	1	0	840	0	840	NA	A09100 Metabolism
scaffold16852|size7797	g11078.t1	K07407	E3.2.1.22B; alpha-galactosidase [EC:3.2.1.22]	E3.2.1.22B	00600 Sphingolipid metabolism	B 09103 Lipid metabolism	43	7797	6846	13	12	1501	5321	332	1365	A09100 Metabolism
scaffold17043|size7753	g11154.t1	K17362	ACOT13; acyl-coenzyme A thioesterase 13 [EC:3.1.2.-]	ACOT13	01004 Lipid biosynthesis proteins	B 09181 Protein families: metabolism	23	7753	3688	7	5	1402	1917	584	1303	A09180 Brite Hierarchies
scaffold18370|size7477	g11748.t1	K09458	fabF; 3-oxoacyl-[acyl-carrier-protein] synthase II [EC:2.3.1.179]	fabF	00061 Fatty acid biosynthesis	B 09103 Lipid metabolism	25	7477	5133	7	6	2018	3103	927	1515	A09100 Metabolism
scaffold18527|size7450	g11816.t1	K13513	LCLAT1; lysocardiolipin and lysophospholipid acyltransferase [EC:2.3.1.- 2.3.1.51]	LCLAT1	00564 Glycerophospholipid metabolism	B 09103 Lipid metabolism	14	7450	4785	4	2	1279	1121	586	909	A09100 Metabolism
scaffold18562|size7441	g11835.t1	K01895	ACSS; acetyl-CoA synthetase [EC:6.2.1.1]	ACSS	01004 Lipid biosynthesis proteins	B 09181 Protein families: metabolism	52	7441	6812	16	15	1785	4997	320	957	A09180 Brite Hierarchies
scaffold18843|size7383	g11941.t1	K00654	SPT; serine palmitoyltransferase [EC:2.3.1.50]	SPT	00600 Sphingolipid metabolism	B 09103 Lipid metabolism	37	7383	4276	11	10	1541	2715	390	1043	A09100 Metabolism
scaffold986|size19750	g1202.t1	K01076	ABHD17; abhydrolase domain-containing protein 17 [EC:3.1.2.22]	ABHD17	00062 Fatty acid elongation	B 09103 Lipid metabolism	16	19750	2981	4	3	1288	1687	632	1132	A09100 Metabolism
scaffold19353|size7291	g12178.t1	K00559	E2.1.1.41; sterol 24-C-methyltransferase [EC:2.1.1.41]	E2.1.1.41	00100 Steroid biosynthesis	B 09103 Lipid metabolism	25	7291	1632	7	6	695	925	196	491	A09100 Metabolism
scaffold19605|size7245	g12285.t1	K15397	KCS; 3-ketoacyl-CoA synthase [EC:2.3.1.199]	KCS	00062 Fatty acid elongation	B 09103 Lipid metabolism	7	7245	1545	1	0	1545	0	1545	NA	A09100 Metabolism
scaffold19841|size7205	g12376.t1	K01054	MGLL; acylglycerol lipase [EC:3.1.1.23]	MGLL	00561 Glycerolipid metabolism	B 09103 Lipid metabolism	23	7205	3156	7	5	1233	1396	640	739	A09100 Metabolism
scaffold19894|size7197	g12395.t1	K02372	fabZ; 3-hydroxyacyl-[acyl-carrier-protein] dehydratase [EC:4.2.1.59]	fabZ	00061 Fatty acid biosynthesis	B 09103 Lipid metabolism	17	7197	4993	5	3	937	1925	389	1742	A09100 Metabolism
scaffold19940|size7189	g12418.t1	K15397	KCS; 3-ketoacyl-CoA synthase [EC:2.3.1.199]	KCS	00062 Fatty acid elongation	B 09103 Lipid metabolism	10	7189	1734	2	1	1663	69	1186	69	A09100 Metabolism
scaffold1026|size19565	g1248.t1	K11262	ACACA; acetyl-CoA carboxylase / biotin carboxylase 1 [EC:6.4.1.2 6.3.4.14 2.1.3.15]	ACACA	00061 Fatty acid biosynthesis	B 09103 Lipid metabolism	103	19565	14548	33	32	7163	7321	2153	1491	A09100 Metabolism
scaffold20222|size7137	g12542.t1	K00968	PCYT1; choline-phosphate cytidylyltransferase [EC:2.7.7.15]	PCYT1	00564 Glycerophospholipid metabolism	B 09103 Lipid metabolism	16	7137	3068	4	3	1501	1561	992	768	A09100 Metabolism
scaffold20237|size7134	g12547.t1	K13508	GPAT; glycerol-3-phosphate acyltransferase [EC:2.3.1.15 2.3.1.198]	GPAT	00564 Glycerophospholipid metabolism	B 09103 Lipid metabolism	10	7134	2702	2	1	2014	686	1265	686	A09100 Metabolism
scaffold1044|size19482	g1262.t1	K10703	PHS1; very-long-chain (3R)-3-hydroxyacyl-CoA dehydratase [EC:4.2.1.134]	PHS1	01040 Biosynthesis of unsaturated fatty acids	B 09103 Lipid metabolism	31	19482	3875	9	8	1093	2766	377	1081	A09100 Metabolism
scaffold20434|size7100	g12625.t1	K00679	E2.3.1.158; phospholipid:diacylglycerol acyltransferase [EC:2.3.1.158]	E2.3.1.158	00561 Glycerolipid metabolism	B 09103 Lipid metabolism	28	7100	5100	8	7	3273	1813	1367	742	A09100 Metabolism
scaffold1047|size19471	g1266.t1	K10528	HPL; hydroperoxide lyase [EC:4.1.2.-]	HPL	00592 alpha-Linolenic acid metabolism	B 09103 Lipid metabolism	13	19471	5066	3	2	1718	3344	865	2773	A09100 Metabolism
scaffold20534|size7080	g12683.t1	K10256	FAD2; omega-6 fatty acid desaturase / acyl-lipid omega-6 desaturase (Delta-12 desaturase) [EC:1.14.19.6 1.14.19.22]	FAD2	01040 Biosynthesis of unsaturated fatty acids	B 09103 Lipid metabolism	8	7080	2288	2	0	1785	0	1620	NA	A09100 Metabolism
scaffold20609|size7067	g12727.t1	K05894	OPR; 12-oxophytodienoic acid reductase [EC:1.3.1.42]	OPR	00592 alpha-Linolenic acid metabolism	B 09103 Lipid metabolism	19	7067	3547	5	4	1316	2223	744	805	A09100 Metabolism
scaffold20994|size7002	g12911.t1	K00079	CBR1; carbonyl reductase 1 [EC:1.1.1.184 1.1.1.189 1.1.1.197]	CBR1	00590 Arachidonic acid metabolism	B 09103 Lipid metabolism	16	7002	1482	4	3	575	901	192	441	A09100 Metabolism
scaffold21091|size6989	g12918.t1	K01897	ACSL; long-chain acyl-CoA synthetase [EC:6.2.1.3]	ACSL	00071 Fatty acid degradation	B 09103 Lipid metabolism	37	6989	5345	11	10	1584	3741	279	1001	A09100 Metabolism
scaffold21447|size6932	g13063.t1	K01634	SGPL1; sphinganine-1-phosphate aldolase [EC:4.1.2.27]	SGPL1	00600 Sphingolipid metabolism	B 09103 Lipid metabolism	31	6932	4740	9	8	1947	2777	830	1017	A09100 Metabolism
scaffold1084|size19329	g1319.t1	K01853	CAS1; cycloartenol synthase [EC:5.4.99.8]	CAS1	00100 Steroid biosynthesis	B 09103 Lipid metabolism	52	19329	12412	16	15	2125	10257	311	4438	A09100 Metabolism
scaffold21796|size6873	g13197.t1	K00002	AKR1A1; alcohol dehydrogenase (NADP+) [EC:1.1.1.2]	AKR1A1	00561 Glycerolipid metabolism	B 09103 Lipid metabolism	19	6873	2566	5	4	1105	1453	506	1124	A09100 Metabolism
scaffold21959|size6846	g13272.t1	K10781	FATB; fatty acyl-ACP thioesterase B [EC:3.1.2.14 3.1.2.21]	FATB	00061 Fatty acid biosynthesis	B 09103 Lipid metabolism	23	6846	4554	7	5	1731	2245	518	805	A09100 Metabolism
scaffold21972|size6844	g13279.t1	K01115	PLD1_2; phospholipase D1/2 [EC:3.1.4.4]	PLD1_2	00565 Ether lipid metabolism	B 09103 Lipid metabolism	34	6844	6595	10	9	3052	3525	1710	711	A09100 Metabolism
scaffold22208|size6806	g13368.t1	K00059	fabG; 3-oxoacyl-[acyl-carrier protein] reductase [EC:1.1.1.100]	fabG	01040 Biosynthesis of unsaturated fatty acids	B 09103 Lipid metabolism	8	6806	1650	2	0	1118	0	847	NA	A09100 Metabolism
scaffold22365|size6782	g13419.t1	K01517	ADPRM; manganese-dependent ADP-ribose/CDP-alcohol diphosphatase [EC:3.6.1.13 3.6.1.16 3.6.1.53]	ADPRM	00564 Glycerophospholipid metabolism	B 09103 Lipid metabolism	11	6782	3406	3	1	1488	130	788	130	A09100 Metabolism
scaffold22380|size6778	g13427.t1	K13508	GPAT; glycerol-3-phosphate acyltransferase [EC:2.3.1.15 2.3.1.198]	GPAT	00564 Glycerophospholipid metabolism	B 09103 Lipid metabolism	8	6778	2678	2	0	1034	0	969	NA	A09100 Metabolism
scaffold22444|size6767	g13454.t1	K01853	CAS1; cycloartenol synthase [EC:5.4.99.8]	CAS1	00100 Steroid biosynthesis	B 09103 Lipid metabolism	37	6767	5045	11	10	1952	3073	412	931	A09100 Metabolism
scaffold22763|size6719	g13590.t1	K13356	FAR; alcohol-forming fatty acyl-CoA reductase [EC:1.2.1.84]	FAR	00073 Cutin, suberine and wax biosynthesis	B 09103 Lipid metabolism	22	6719	2805	6	5	1024	1771	296	704	A09100 Metabolism
scaffold23204|size6650	g13758.t1	K01641	E2.3.3.10; hydroxymethylglutaryl-CoA synthase [EC:2.3.3.10]	E2.3.3.10	00072 Synthesis and degradation of ketone bodies	B 09103 Lipid metabolism	40	6650	5034	12	11	1632	3380	364	920	A09100 Metabolism
scaffold23264|size6641	g13780.t1	K01897	ACSL; long-chain acyl-CoA synthetase [EC:6.2.1.3]	ACSL	00071 Fatty acid degradation	B 09103 Lipid metabolism	58	6641	5860	18	17	2195	3631	366	592	A09100 Metabolism
scaffold1157|size19060	g1379.t1	K13510	LPCAT1_2; lysophosphatidylcholine acyltransferase / lyso-PAF acetyltransferase [EC:2.3.1.23 2.3.1.67]	LPCAT1_2	00564 Glycerophospholipid metabolism	B 09103 Lipid metabolism	25	19060	4116	7	6	1301	2803	604	705	A09100 Metabolism
scaffold86|size30307	g138.t1	K00993	EPT1; ethanolaminephosphotransferase [EC:2.7.8.1]	EPT1	00565 Ether lipid metabolism	B 09103 Lipid metabolism	58	30307	8407	18	17	1316	7057	139	1306	A09100 Metabolism
scaffold23550|size6599	g13884.t1	K14674	TGL4; TAG lipase / steryl ester hydrolase / phospholipase A2 / LPA acyltransferase [EC:3.1.1.3 3.1.1.13 3.1.1.4 2.3.1.51]	TGL4	00592 alpha-Linolenic acid metabolism	B 09103 Lipid metabolism	13	6599	4643	3	2	2879	1760	1529	1484	A09100 Metabolism
scaffold23610|size6590	g13913.t1	K18693	DPP1; diacylglycerol diphosphate phosphatase / phosphatidate phosphatase [EC:3.1.3.81 3.1.3.4]	DPP1	00561 Glycerolipid metabolism	B 09103 Lipid metabolism	32	6590	4378	10	8	1556	1989	246	872	A09100 Metabolism
scaffold23741|size6571	g13967.t1	K01054	MGLL; acylglycerol lipase [EC:3.1.1.23]	MGLL	00561 Glycerolipid metabolism	B 09103 Lipid metabolism	19	6571	1814	5	4	1042	764	495	414	A09100 Metabolism
scaffold23766|size6567	g13973.t1	K00002	AKR1A1; alcohol dehydrogenase (NADP+) [EC:1.1.1.2]	AKR1A1	00561 Glycerolipid metabolism	B 09103 Lipid metabolism	23	6567	3268	7	5	1144	1461	275	627	A09100 Metabolism
scaffold24190|size6503	g14127.t1	K01115	PLD1_2; phospholipase D1/2 [EC:3.1.4.4]	PLD1_2	00565 Ether lipid metabolism	B 09103 Lipid metabolism	13	6503	5269	3	2	3511	1754	1899	1464	A09100 Metabolism
scaffold24223|size6498	g14141.t1	K00213	DHCR7; 7-dehydrocholesterol reductase [EC:1.3.1.21]	DHCR7	00100 Steroid biosynthesis	B 09103 Lipid metabolism	29	6498	3687	9	7	1124	1984	364	500	A09100 Metabolism
scaffold24255|size6494	g14157.t1	K01074	PPT; palmitoyl-protein thioesterase [EC:3.1.2.22]	PPT	00062 Fatty acid elongation	B 09103 Lipid metabolism	22	6494	1975	6	5	874	1091	585	649	A09100 Metabolism
scaffold24525|size6458	g14259.t1	K00128	ALDH; aldehyde dehydrogenase (NAD+) [EC:1.2.1.3]	ALDH	00561 Glycerolipid metabolism	B 09103 Lipid metabolism	37	6458	4585	11	10	1664	2901	327	823	A09100 Metabolism
scaffold1212|size18801	g1427.t1	K15718	LOX1_5; linoleate 9S-lipoxygenase [EC:1.13.11.58]	LOX1_5	00591 Linoleic acid metabolism	B 09103 Lipid metabolism	25	18801	5629	7	6	2869	2748	1357	1371	A09100 Metabolism
scaffold24613|size6446	g14286.t1	K00511	SQLE; squalene monooxygenase [EC:1.14.14.17]	SQLE	00100 Steroid biosynthesis	B 09103 Lipid metabolism	28	6446	5294	8	7	2029	3251	410	2089	A09100 Metabolism
scaffold24994|size6395	g14435.t1	K16818	DAD1; phospholipase A1 [EC:3.1.1.32]	DAD1	00592 alpha-Linolenic acid metabolism	B 09103 Lipid metabolism	7	6395	1653	1	0	1653	0	1653	NA	A09100 Metabolism
scaffold25270|size6356	g14534.t1	K00059	fabG; 3-oxoacyl-[acyl-carrier protein] reductase [EC:1.1.1.100]	fabG	01040 Biosynthesis of unsaturated fatty acids	B 09103 Lipid metabolism	40	6356	4063	12	11	1733	2308	600	763	A09100 Metabolism
scaffold25384|size6342	g14584.t1	K15403	ACE; fatty acid omega-hydroxy dehydrogenase [EC:1.1.-.-]	ACE	00073 Cutin, suberine and wax biosynthesis	B 09103 Lipid metabolism	19	6342	2386	5	4	1489	889	568	591	A09100 Metabolism
scaffold25651|size6297	g14686.t1	K15400	HHT1; omega-hydroxypalmitate O-feruloyl transferase [EC:2.3.1.188]	HHT1	00073 Cutin, suberine and wax biosynthesis	B 09103 Lipid metabolism	10	6297	2761	2	1	1610	1149	1130	1149	A09100 Metabolism
scaffold1268|size18590	g1473.t1	K01641	E2.3.3.10; hydroxymethylglutaryl-CoA synthase [EC:2.3.3.10]	E2.3.3.10	00072 Synthesis and degradation of ketone bodies	B 09103 Lipid metabolism	37	18590	4465	11	10	1482	2963	340	617	A09100 Metabolism
scaffold25849|size6269	g14752.t1	K00059	fabG; 3-oxoacyl-[acyl-carrier protein] reductase [EC:1.1.1.100]	fabG	01040 Biosynthesis of unsaturated fatty acids	B 09103 Lipid metabolism	16	6269	1113	4	3	666	441	309	247	A09100 Metabolism
scaffold25904|size6262	g14764.t1	K06130	LYPLA2; lysophospholipase II [EC:3.1.1.5]	LYPLA2	00564 Glycerophospholipid metabolism	B 09103 Lipid metabolism	28	6262	2792	8	7	830	1948	172	995	A09100 Metabolism
scaffold1267|size18594	g1477.t1	K17991	PXG; peroxygenase [EC:1.11.2.3]	PXG	00073 Cutin, suberine and wax biosynthesis	B 09103 Lipid metabolism	22	18594	3264	6	5	1083	2171	530	826	A09100 Metabolism
scaffold1286|size18513	g1488.t1	K13506	GPAT3_4; glycerol-3-phosphate O-acyltransferase 3/4 [EC:2.3.1.15]	GPAT3_4	00564 Glycerophospholipid metabolism	B 09103 Lipid metabolism	31	18513	2695	9	8	928	1751	168	570	A09100 Metabolism
scaffold26387|size6199	g14957.t1	K01115	PLD1_2; phospholipase D1/2 [EC:3.1.4.4]	PLD1_2	00565 Ether lipid metabolism	B 09103 Lipid metabolism	16	6199	4155	4	3	2631	1518	1194	803	A09100 Metabolism
scaffold26261|size6214	g14960.t1	K15401	CYP86A1; long-chain fatty acid omega-monooxygenase [EC:1.14.14.80]	CYP86A1	00071 Fatty acid degradation	B 09103 Lipid metabolism	10	6214	3786	2	1	2274	1510	1544	1510	A09100 Metabolism
scaffold26548|size6176	g15016.t1	K00454	LOX2S; lipoxygenase [EC:1.13.11.12]	LOX2S	00591 Linoleic acid metabolism	B 09103 Lipid metabolism	25	6176	4850	7	6	2640	2198	1525	1017	A09100 Metabolism
scaffold26715|size6155	g15079.t1	K01897	ACSL; long-chain acyl-CoA synthetase [EC:6.2.1.3]	ACSL	00071 Fatty acid degradation	B 09103 Lipid metabolism	62	6155	5990	20	18	2178	3371	245	666	A09100 Metabolism
scaffold26846|size6137	g15121.t1	K00511	SQLE; squalene monooxygenase [EC:1.14.14.17]	SQLE	00100 Steroid biosynthesis	B 09103 Lipid metabolism	28	6137	4458	8	7	1945	2499	388	917	A09100 Metabolism
scaffold27104|size6104	g15194.t1	K00901	dgkA; diacylglycerol kinase (ATP) [EC:2.7.1.107]	dgkA	00561 Glycerolipid metabolism	B 09103 Lipid metabolism	34	6104	5244	10	9	1433	3793	376	1094	A09100 Metabolism
scaffold27294|size6082	g15253.t1	K00111	glpA; glycerol-3-phosphate dehydrogenase [EC:1.1.5.3]	glpA	00564 Glycerophospholipid metabolism	B 09103 Lipid metabolism	22	6082	5860	6	5	1984	3866	487	1520	A09100 Metabolism
scaffold27533|size6051	g15329.t1	K00655	plsC; 1-acyl-sn-glycerol-3-phosphate acyltransferase [EC:2.3.1.51]	plsC	00564 Glycerophospholipid metabolism	B 09103 Lipid metabolism	28	6051	3243	8	7	1312	1917	406	784	A09100 Metabolism
scaffold27747|size6023	g15401.t1	K00679	E2.3.1.158; phospholipid:diacylglycerol acyltransferase [EC:2.3.1.158]	E2.3.1.158	00561 Glycerolipid metabolism	B 09103 Lipid metabolism	22	6023	4583	6	5	2500	2073	808	1021	A09100 Metabolism
scaffold27951|size5992	g15474.t1	K00626	E2.3.1.9; acetyl-CoA C-acetyltransferase [EC:2.3.1.9]	E2.3.1.9	00071 Fatty acid degradation	B 09103 Lipid metabolism	35	5992	5078	11	9	1466	2547	358	896	A09100 Metabolism
scaffold28730|size5899	g15751.t1	K15400	HHT1; omega-hydroxypalmitate O-feruloyl transferase [EC:2.3.1.188]	HHT1	00073 Cutin, suberine and wax biosynthesis	B 09103 Lipid metabolism	7	5899	1699	1	0	1699	0	1699	NA	A09100 Metabolism
scaffold28889|size5879	g15799.t1	K00232	E1.3.3.6; acyl-CoA oxidase [EC:1.3.3.6]	E1.3.3.6	00071 Fatty acid degradation	B 09103 Lipid metabolism	31	5879	3900	9	8	1409	2475	500	1416	A09100 Metabolism
scaffold29675|size5790	g16071.t1	K09458	fabF; 3-oxoacyl-[acyl-carrier-protein] synthase II [EC:2.3.1.179]	fabF	00061 Fatty acid biosynthesis	B 09103 Lipid metabolism	31	5790	2421	9	8	1050	1355	431	500	A09100 Metabolism
scaffold29929|size5763	g16172.t1	K10526	OPCL1; OPC-8:0 CoA ligase 1 [EC:6.2.1.-]	OPCL1	00592 alpha-Linolenic acid metabolism	B 09103 Lipid metabolism	19	5763	2578	5	4	2081	489	1323	133	A09100 Metabolism
scaffold30001|size5755	g16192.t1	K13508	GPAT; glycerol-3-phosphate acyltransferase [EC:2.3.1.15 2.3.1.198]	GPAT	00564 Glycerophospholipid metabolism	B 09103 Lipid metabolism	10	5755	2050	2	1	1726	322	906	322	A09100 Metabolism
scaffold1428|size17948	g1636.t1	K00648	fabH; 3-oxoacyl-[acyl-carrier-protein] synthase III [EC:2.3.1.180]	fabH	00061 Fatty acid biosynthesis	B 09103 Lipid metabolism	28	17948	3630	8	7	1768	1848	641	480	A09100 Metabolism
scaffold30611|size5687	g16411.t1	K06118	SQD1; UDP-sulfoquinovose synthase [EC:3.13.1.1]	SQD1	00561 Glycerolipid metabolism	B 09103 Lipid metabolism	11	5687	2776	3	1	1302	139	970	139	A09100 Metabolism
scaffold30752|size5672	g16464.t1	K01076	ABHD17; abhydrolase domain-containing protein 17 [EC:3.1.2.22]	ABHD17	00062 Fatty acid elongation	B 09103 Lipid metabolism	19	5672	4140	5	4	1964	2168	1273	1352	A09100 Metabolism
scaffold30939|size5652	g16531.t1	K01640	E4.1.3.4; hydroxymethylglutaryl-CoA lyase [EC:4.1.3.4]	E4.1.3.4	00072 Synthesis and degradation of ketone bodies	B 09103 Lipid metabolism	29	5652	4393	9	7	1967	1984	1000	957	A09100 Metabolism
scaffold31131|size5633	g16585.t1	K00006	GPD1; glycerol-3-phosphate dehydrogenase (NAD+) [EC:1.1.1.8]	GPD1	00564 Glycerophospholipid metabolism	B 09103 Lipid metabolism	19	5633	4061	5	4	1607	2446	733	943	A09100 Metabolism
scaffold31217|size5623	g16606.t1	K15728	LPIN; phosphatidate phosphatase LPIN [EC:3.1.3.4]	LPIN	00561 Glycerolipid metabolism	B 09103 Lipid metabolism	8	5623	2310	2	0	2026	0	1749	NA	A09100 Metabolism
scaffold31863|size5553	g16834.t1	K15397	KCS; 3-ketoacyl-CoA synthase [EC:2.3.1.199]	KCS	00062 Fatty acid elongation	B 09103 Lipid metabolism	7	5553	1649	1	0	1649	0	1649	NA	A09100 Metabolism
scaffold32135|size5525	g16918.t1	K01723	AOS; hydroperoxide dehydratase [EC:4.2.1.92]	AOS	00592 alpha-Linolenic acid metabolism	B 09103 Lipid metabolism	7	5525	1911	1	0	1911	0	1911	NA	A09100 Metabolism
scaffold32704|size5471	g17108.t1	K15397	KCS; 3-ketoacyl-CoA synthase [EC:2.3.1.199]	KCS	00062 Fatty acid elongation	B 09103 Lipid metabolism	10	5471	1984	2	1	1876	106	1201	106	A09100 Metabolism
scaffold32797|size5461	g17145.t1	K01114	plc; phospholipase C [EC:3.1.4.3]	plc	00564 Glycerophospholipid metabolism	B 09103 Lipid metabolism	13	5461	5080	3	2	1205	3871	666	2938	A09100 Metabolism
scaffold32891|size5452	g17173.t1	K13508	GPAT; glycerol-3-phosphate acyltransferase [EC:2.3.1.15 2.3.1.198]	GPAT	00564 Glycerophospholipid metabolism	B 09103 Lipid metabolism	8	5452	1662	2	0	1198	0	1003	NA	A09100 Metabolism
scaffold33402|size5401	g17315.t1	K02160	accB; acetyl-CoA carboxylase biotin carboxyl carrier protein	accB	00061 Fatty acid biosynthesis	B 09103 Lipid metabolism	25	5401	3527	7	6	1376	2139	375	1231	A09100 Metabolism
scaffold33708|size5370	g17420.t1	K20495	CYP704B1; long-chain fatty acid omega-monooxygenase [EC:1.14.14.80]	CYP704B1	00071 Fatty acid degradation	B 09103 Lipid metabolism	22	5370	3327	6	5	1650	1667	384	640	A09100 Metabolism
scaffold33841|size5355	g17464.t1	K07512	MECR; mitochondrial trans-2-enoyl-CoA reductase [EC:1.3.1.38]	MECR	00062 Fatty acid elongation	B 09103 Lipid metabolism	31	5355	3707	9	8	1404	2287	492	808	A09100 Metabolism
scaffold34024|size5338	g17522.t1	K18857	ADH1; alcohol dehydrogenase class-P [EC:1.1.1.1]	ADH1	00592 alpha-Linolenic acid metabolism	B 09103 Lipid metabolism	34	5338	3170	10	9	1414	1738	325	685	A09100 Metabolism
scaffold34293|size5311	g17617.t1	K13356	FAR; alcohol-forming fatty acyl-CoA reductase [EC:1.2.1.84]	FAR	00073 Cutin, suberine and wax biosynthesis	B 09103 Lipid metabolism	34	5311	4364	10	9	1745	2601	299	830	A09100 Metabolism
scaffold34328|size5309	g17631.t1	K01052	LIPA; lysosomal acid lipase/cholesteryl ester hydrolase [EC:3.1.1.13]	LIPA	00100 Steroid biosynthesis	B 09103 Lipid metabolism	28	5309	3158	8	7	1181	1963	399	660	A09100 Metabolism
scaffold34607|size5283	g17713.t1	K15718	LOX1_5; linoleate 9S-lipoxygenase [EC:1.13.11.58]	LOX1_5	00591 Linoleic acid metabolism	B 09103 Lipid metabolism	31	5283	4331	9	8	2544	1771	964	409	A09100 Metabolism
scaffold34722|size5272	g17747.t1	K01076	ABHD17; abhydrolase domain-containing protein 17 [EC:3.1.2.22]	ABHD17	00062 Fatty acid elongation	B 09103 Lipid metabolism	14	5272	2522	4	2	1155	1083	612	989	A09100 Metabolism
scaffold34794|size5265	g17759.t1	K22389	LCAT3; phospholipase A1 [EC:3.1.1.32]	LCAT3	00564 Glycerophospholipid metabolism	B 09103 Lipid metabolism	22	5265	1355	6	5	871	474	267	118	A09100 Metabolism
scaffold34853|size5258	g17769.t1	K07407	E3.2.1.22B; alpha-galactosidase [EC:3.2.1.22]	E3.2.1.22B	00600 Sphingolipid metabolism	B 09103 Lipid metabolism	34	5258	2233	10	9	1025	1190	323	252	A09100 Metabolism
scaffold1631|size17360	g1803.t1	K00128	ALDH; aldehyde dehydrogenase (NAD+) [EC:1.2.1.3]	ALDH	00561 Glycerolipid metabolism	B 09103 Lipid metabolism	34	17360	3738	10	9	1978	1742	492	503	A09100 Metabolism
scaffold1639|size17319	g1810.t1	K09458	fabF; 3-oxoacyl-[acyl-carrier-protein] synthase II [EC:2.3.1.179]	fabF	00061 Fatty acid biosynthesis	B 09103 Lipid metabolism	41	17319	6123	13	11	1878	3010	453	763	A09100 Metabolism
scaffold36128|size5142	g18134.t1	K08730	PTDSS2; phosphatidylserine synthase 2 [EC:2.7.8.29]	PTDSS2	00564 Glycerophospholipid metabolism	B 09103 Lipid metabolism	37	5142	3670	11	10	1500	2150	505	419	A09100 Metabolism
scaffold1645|size17300	g1817.t1	K22848	DGAT2; diacylglycerol O-acyltransferase 2, plant [EC:2.3.1.20]	DGAT2	00561 Glycerolipid metabolism	B 09103 Lipid metabolism	22	17300	5342	6	5	1791	3541	1105	1571	A09100 Metabolism
scaffold36312|size5124	g18187.t1	K13519	LPT1; lysophospholipid acyltransferase [EC:2.3.1.51 2.3.1.23 2.3.1.-]	LPT1	00561 Glycerolipid metabolism	B 09103 Lipid metabolism	31	5124	3515	9	8	1897	1602	408	485	A09100 Metabolism
scaffold36368|size5120	g18200.t1	K01897	ACSL; long-chain acyl-CoA synthetase [EC:6.2.1.3]	ACSL	00071 Fatty acid degradation	B 09103 Lipid metabolism	25	5120	3409	7	6	941	2456	314	1249	A09100 Metabolism
scaffold36411|size5116	g18213.t1	K00006	GPD1; glycerol-3-phosphate dehydrogenase (NAD+) [EC:1.1.1.8]	GPD1	00564 Glycerophospholipid metabolism	B 09103 Lipid metabolism	37	5116	3838	11	10	1367	2451	456	527	A09100 Metabolism
scaffold37485|size5018	g18519.t1	K01613	psd; phosphatidylserine decarboxylase [EC:4.1.1.65]	psd	00564 Glycerophospholipid metabolism	B 09103 Lipid metabolism	25	5018	3407	7	6	1116	2279	257	804	A09100 Metabolism
scaffold1568|size17520	g1853.t1	K10782	FATA; fatty acyl-ACP thioesterase A [EC:3.1.2.14]	FATA	00061 Fatty acid biosynthesis	B 09103 Lipid metabolism	28	17520	5724	8	7	1965	3745	739	1208	A09100 Metabolism
scaffold38533|size4927	g18843.t1	K00121	frmA; S-(hydroxymethyl)glutathione dehydrogenase / alcohol dehydrogenase [EC:1.1.1.284 1.1.1.1]	frmA	00071 Fatty acid degradation	B 09103 Lipid metabolism	34	4927	4232	10	9	1344	2870	325	702	A09100 Metabolism
scaffold38755|size4905	g18913.t1	K00995	pgsA; CDP-diacylglycerol---glycerol-3-phosphate 3-phosphatidyltransferase [EC:2.7.8.5]	pgsA	00564 Glycerophospholipid metabolism	B 09103 Lipid metabolism	28	4905	2952	8	7	1064	1874	362	665	A09100 Metabolism
scaffold39061|size4880	g19002.t1	K14424	SMO2; methylsterol monooxygenase 2	SMO2	00100 Steroid biosynthesis	B 09103 Lipid metabolism	28	4880	2827	8	7	1201	1612	276	559	A09100 Metabolism
scaffold39360|size4857	g19069.t1	K10256	FAD2; omega-6 fatty acid desaturase / acyl-lipid omega-6 desaturase (Delta-12 desaturase) [EC:1.14.19.6 1.14.19.22]	FAD2	01040 Biosynthesis of unsaturated fatty acids	B 09103 Lipid metabolism	7	4857	1540	1	0	1540	0	1540	NA	A09100 Metabolism
scaffold39597|size4836	g19128.t1	K10781	FATB; fatty acyl-ACP thioesterase B [EC:3.1.2.14 3.1.2.21]	FATB	00061 Fatty acid biosynthesis	B 09103 Lipid metabolism	22	4836	3366	6	5	1361	1995	447	790	A09100 Metabolism
scaffold39786|size4820	g19198.t1	K14085	ALDH7A1; aldehyde dehydrogenase family 7 member A1 [EC:1.2.1.31 1.2.1.8 1.2.1.3]	ALDH7A1	00561 Glycerolipid metabolism	B 09103 Lipid metabolism	31	4820	3666	9	8	1542	2108	498	666	A09100 Metabolism
scaffold40190|size4788	g19309.t1	K04716	SGPP1; sphingosine-1-phosphate phosphatase 1 [EC:3.1.3.-]	SGPP1	00600 Sphingolipid metabolism	B 09103 Lipid metabolism	34	4788	3660	10	9	1239	2403	281	535	A09100 Metabolism
scaffold40390|size4773	g19373.t1	K09832	CYP710A; sterol 22-desaturase [EC:1.14.19.41]	CYP710A	00100 Steroid biosynthesis	B 09103 Lipid metabolism	7	4773	2286	1	0	2286	0	2286	NA	A09100 Metabolism
scaffold40569|size4758	g19416.t1	K18857	ADH1; alcohol dehydrogenase class-P [EC:1.1.1.1]	ADH1	00592 alpha-Linolenic acid metabolism	B 09103 Lipid metabolism	37	4758	3762	11	10	1384	2358	325	482	A09100 Metabolism
scaffold41206|size4711	g19590.t1	K00121	frmA; S-(hydroxymethyl)glutathione dehydrogenase / alcohol dehydrogenase [EC:1.1.1.284 1.1.1.1]	frmA	00071 Fatty acid degradation	B 09103 Lipid metabolism	25	4711	2565	7	6	1531	1022	423	409	A09100 Metabolism
scaffold41465|size4691	g19648.t1	K10256	FAD2; omega-6 fatty acid desaturase / acyl-lipid omega-6 desaturase (Delta-12 desaturase) [EC:1.14.19.6 1.14.19.22]	FAD2	01040 Biosynthesis of unsaturated fatty acids	B 09103 Lipid metabolism	11	4691	3071	3	1	1436	590	698	590	A09100 Metabolism
scaffold41491|size4690	g19657.t1	K01640	E4.1.3.4; hydroxymethylglutaryl-CoA lyase [EC:4.1.3.4]	E4.1.3.4	00072 Synthesis and degradation of ketone bodies	B 09103 Lipid metabolism	7	4690	633	1	0	633	0	633	NA	A09100 Metabolism
scaffold1793|size16946	g1978.t1	K10525	AOC; allene oxide cyclase [EC:5.3.99.6]	AOC	00592 alpha-Linolenic acid metabolism	B 09103 Lipid metabolism	10	16946	1376	2	1	967	407	660	407	A09100 Metabolism
scaffold1800|size16929	g1983.t1	K07513	ACAA1; acetyl-CoA acyltransferase 1 [EC:2.3.1.16]	ACAA1	00592 alpha-Linolenic acid metabolism	B 09103 Lipid metabolism	46	16929	5481	14	13	1981	3474	681	1065	A09100 Metabolism
scaffold42194|size4634	g19841.t1	K00121	frmA; S-(hydroxymethyl)glutathione dehydrogenase / alcohol dehydrogenase [EC:1.1.1.284 1.1.1.1]	frmA	00071 Fatty acid degradation	B 09103 Lipid metabolism	13	4634	1162	3	2	569	589	267	419	A09100 Metabolism
scaffold42540|size4611	g19921.t1	K08242	E2.1.1.143; 24-methylenesterol C-methyltransferase [EC:2.1.1.143]	E2.1.1.143	00100 Steroid biosynthesis	B 09103 Lipid metabolism	10	4611	2090	2	1	2003	85	1296	85	A09100 Metabolism
scaffold1814|size16899	g2002.t1	K01054	MGLL; acylglycerol lipase [EC:3.1.1.23]	MGLL	00561 Glycerolipid metabolism	B 09103 Lipid metabolism	7	16899	1224	1	0	1224	0	1224	NA	A09100 Metabolism
scaffold43201|size4564	g20111.t1	K17361	ACOT9; acyl-coenzyme A thioesterase 9 [EC:3.1.2.-]	ACOT9	01004 Lipid biosynthesis proteins	B 09181 Protein families: metabolism	16	4564	3364	4	3	1357	2001	617	1240	A09180 Brite Hierarchies
scaffold43351|size4552	g20153.t1	K01094	GEP4; phosphatidylglycerophosphatase GEP4 [EC:3.1.3.27]	GEP4	00564 Glycerophospholipid metabolism	B 09103 Lipid metabolism	14	4552	1460	4	2	926	287	757	181	A09100 Metabolism
scaffold131|size28961	g202.t1	K15400	HHT1; omega-hydroxypalmitate O-feruloyl transferase [EC:2.3.1.188]	HHT1	00073 Cutin, suberine and wax biosynthesis	B 09103 Lipid metabolism	13	28961	2885	3	2	1742	1139	633	810	A09100 Metabolism
scaffold43798|size4523	g20254.t1	K15397	KCS; 3-ketoacyl-CoA synthase [EC:2.3.1.199]	KCS	00062 Fatty acid elongation	B 09103 Lipid metabolism	7	4523	1869	1	0	1869	0	1869	NA	A09100 Metabolism
scaffold44156|size4498	g20352.t1	K13511	TAZ; monolysocardiolipin acyltransferase [EC:2.3.1.-]	TAZ	00564 Glycerophospholipid metabolism	B 09103 Lipid metabolism	25	4498	3626	7	6	1544	2070	607	964	A09100 Metabolism
scaffold45154|size4432	g20622.t1	K00232	E1.3.3.6; acyl-CoA oxidase [EC:1.3.3.6]	E1.3.3.6	00071 Fatty acid degradation	B 09103 Lipid metabolism	40	4432	3824	12	11	1517	2285	293	518	A09100 Metabolism
scaffold45226|size4427	g20642.t1	K17362	ACOT13; acyl-coenzyme A thioesterase 13 [EC:3.1.2.-]	ACOT13	01004 Lipid biosynthesis proteins	B 09181 Protein families: metabolism	10	4427	644	2	1	508	134	280	134	A09180 Brite Hierarchies
scaffold45569|size4404	g20735.t1	K01076	ABHD17; abhydrolase domain-containing protein 17 [EC:3.1.2.22]	ABHD17	00062 Fatty acid elongation	B 09103 Lipid metabolism	16	4404	2564	4	3	1082	1476	723	1315	A09100 Metabolism
scaffold1881|size16725	g2074.t1	K15728	LPIN; phosphatidate phosphatase LPIN [EC:3.1.3.4]	LPIN	00561 Glycerolipid metabolism	B 09103 Lipid metabolism	34	16725	7544	10	9	3105	4421	1127	1752	A09100 Metabolism
scaffold46389|size4350	g20933.t1	K00999	CDIPT; CDP-diacylglycerol--inositol 3-phosphatidyltransferase [EC:2.7.8.11]	CDIPT	00564 Glycerophospholipid metabolism	B 09103 Lipid metabolism	19	4350	1915	5	4	798	1109	381	831	A09100 Metabolism
scaffold46826|size4322	g21041.t1	K01054	MGLL; acylglycerol lipase [EC:3.1.1.23]	MGLL	00561 Glycerolipid metabolism	B 09103 Lipid metabolism	19	4322	3020	5	4	1199	1813	646	794	A09100 Metabolism
scaffold46953|size4312	g21070.t1	K13523	AGPAT3_4; lysophosphatidic acid acyltransferase / lysophosphatidylinositol acyltransferase [EC:2.3.1.51 2.3.1.-]	AGPAT3_4	00564 Glycerophospholipid metabolism	B 09103 Lipid metabolism	31	4312	4199	9	8	1241	2942	435	1006	A09100 Metabolism
scaffold46991|size4309	g21082.t1	K00626	E2.3.1.9; acetyl-CoA C-acetyltransferase [EC:2.3.1.9]	E2.3.1.9	00071 Fatty acid degradation	B 09103 Lipid metabolism	31	4309	3051	9	8	1183	1852	317	522	A09100 Metabolism
scaffold47756|size4260	g21255.t1	K06130	LYPLA2; lysophospholipase II [EC:3.1.1.5]	LYPLA2	00564 Glycerophospholipid metabolism	B 09103 Lipid metabolism	28	4260	2321	8	7	734	1573	150	664	A09100 Metabolism
scaffold48310|size4226	g21376.t1	K15397	KCS; 3-ketoacyl-CoA synthase [EC:2.3.1.199]	KCS	00062 Fatty acid elongation	B 09103 Lipid metabolism	7	4226	2374	1	0	2374	0	2374	NA	A09100 Metabolism
scaffold48707|size4199	g21467.t1	K01076	ABHD17; abhydrolase domain-containing protein 17 [EC:3.1.2.22]	ABHD17	00062 Fatty acid elongation	B 09103 Lipid metabolism	19	4199	2789	5	4	1203	1578	721	1052	A09100 Metabolism
scaffold48828|size4191	g21504.t1	K06119	SQD2; sulfoquinovosyltransferase [EC:2.4.1.-]	SQD2	00561 Glycerolipid metabolism	B 09103 Lipid metabolism	31	4191	2572	9	8	1236	1320	587	381	A09100 Metabolism
scaffold50022|size4120	g21772.t1	K00121	frmA; S-(hydroxymethyl)glutathione dehydrogenase / alcohol dehydrogenase [EC:1.1.1.284 1.1.1.1]	frmA	00071 Fatty acid degradation	B 09103 Lipid metabolism	25	4120	2325	7	6	915	1398	393	454	A09100 Metabolism
scaffold50199|size4109	g21814.t1	K04708	E1.1.1.102; 3-dehydrosphinganine reductase [EC:1.1.1.102]	E1.1.1.102	00600 Sphingolipid metabolism	B 09103 Lipid metabolism	13	4109	2180	3	2	1286	890	593	803	A09100 Metabolism
scaffold50956|size4067	g21991.t1	K15718	LOX1_5; linoleate 9S-lipoxygenase [EC:1.13.11.58]	LOX1_5	00591 Linoleic acid metabolism	B 09103 Lipid metabolism	31	4067	3414	9	8	2582	816	1081	141	A09100 Metabolism
scaffold54280|size3877	g22703.t1	K15397	KCS; 3-ketoacyl-CoA synthase [EC:2.3.1.199]	KCS	00062 Fatty acid elongation	B 09103 Lipid metabolism	10	3877	1790	2	1	1716	72	1406	72	A09100 Metabolism
scaffold55142|size3833	g22906.t1	K13511	TAZ; monolysocardiolipin acyltransferase [EC:2.3.1.-]	TAZ	00564 Glycerophospholipid metabolism	B 09103 Lipid metabolism	8	3833	2018	2	0	551	0	472	NA	A09100 Metabolism
scaffold55422|size3818	g22959.t1	K00002	AKR1A1; alcohol dehydrogenase (NADP+) [EC:1.1.1.2]	AKR1A1	00561 Glycerolipid metabolism	B 09103 Lipid metabolism	19	3818	2460	5	4	856	1596	275	611	A09100 Metabolism
scaffold56490|size3759	g23189.t1	K18693	DPP1; diacylglycerol diphosphate phosphatase / phosphatidate phosphatase [EC:3.1.3.81 3.1.3.4]	DPP1	00561 Glycerolipid metabolism	B 09103 Lipid metabolism	26	3759	3120	8	6	1177	1485	261	701	A09100 Metabolism
scaffold57068|size3730	g23291.t1	K01076	ABHD17; abhydrolase domain-containing protein 17 [EC:3.1.2.22]	ABHD17	00062 Fatty acid elongation	B 09103 Lipid metabolism	19	3730	3399	5	4	1392	1999	459	1587	A09100 Metabolism
scaffold59901|size3592	g23858.t1	K13508	GPAT; glycerol-3-phosphate acyltransferase [EC:2.3.1.15 2.3.1.198]	GPAT	00564 Glycerophospholipid metabolism	B 09103 Lipid metabolism	13	3592	2058	3	2	1660	394	999	281	A09100 Metabolism
scaffold60472|size3566	g23986.t1	K15397	KCS; 3-ketoacyl-CoA synthase [EC:2.3.1.199]	KCS	00062 Fatty acid elongation	B 09103 Lipid metabolism	7	3566	1645	1	0	1645	0	1645	NA	A09100 Metabolism
scaffold64077|size3400	g24641.t1	K01047	PLA2G; secretory phospholipase A2 [EC:3.1.1.4]	PLA2G	00565 Ether lipid metabolism	B 09103 Lipid metabolism	16	3400	1062	4	3	600	456	249	251	A09100 Metabolism
scaffold64089|size3399	g24642.t1	K03921	FAB2; acyl-[acyl-carrier-protein] desaturase [EC:1.14.19.2 1.14.19.11 1.14.19.26]	FAB2	00061 Fatty acid biosynthesis	B 09103 Lipid metabolism	11	3399	2169	3	1	1528	365	920	365	A09100 Metabolism
scaffold64211|size3394	g24661.t1	K01076	ABHD17; abhydrolase domain-containing protein 17 [EC:3.1.2.22]	ABHD17	00062 Fatty acid elongation	B 09103 Lipid metabolism	13	3394	2140	3	2	1563	573	1202	437	A09100 Metabolism
scaffold64795|size3369	g24754.t1	K16818	DAD1; phospholipase A1 [EC:3.1.1.32]	DAD1	00592 alpha-Linolenic acid metabolism	B 09103 Lipid metabolism	7	3369	1590	1	0	1590	0	1590	NA	A09100 Metabolism
scaffold65153|size3353	g24828.t1	K01723	AOS; hydroperoxide dehydratase [EC:4.2.1.92]	AOS	00592 alpha-Linolenic acid metabolism	B 09103 Lipid metabolism	7	3353	1912	1	0	1912	0	1912	NA	A09100 Metabolism
scaffold65483|size3338	g24886.t1	K15718	LOX1_5; linoleate 9S-lipoxygenase [EC:1.13.11.58]	LOX1_5	00591 Linoleic acid metabolism	B 09103 Lipid metabolism	22	3338	3094	6	5	2008	1076	803	445	A09100 Metabolism
scaffold25|size35446	g25.t1	K07748	E1.1.1.170; sterol-4alpha-carboxylate 3-dehydrogenase (decarboxylating) [EC:1.1.1.170]	E1.1.1.170	00100 Steroid biosynthesis	B 09103 Lipid metabolism	37	35446	6084	11	10	2490	3574	1033	863	A09100 Metabolism
scaffold66487|size3295	g25055.t1	K01115	PLD1_2; phospholipase D1/2 [EC:3.1.4.4]	PLD1_2	00565 Ether lipid metabolism	B 09103 Lipid metabolism	19	3295	2528	5	4	985	1535	465	711	A09100 Metabolism
scaffold67053|size3272	g25148.t1	K15401	CYP86A1; long-chain fatty acid omega-monooxygenase [EC:1.14.14.80]	CYP86A1	00071 Fatty acid degradation	B 09103 Lipid metabolism	10	3272	2317	2	1	1890	425	1172	425	A09100 Metabolism
scaffold67181|size3267	g25166.t1	K10255	FAD6; acyl-lipid omega-6 desaturase (Delta-12 desaturase) [EC:1.14.19.23 1.14.19.45]	FAD6	01004 Lipid biosynthesis proteins	B 09181 Protein families: metabolism	22	3267	2246	6	5	907	1329	353	612	A09180 Brite Hierarchies
scaffold67424|size3256	g25204.t1	K01824	EBP; cholestenol Delta-isomerase [EC:5.3.3.5]	EBP	00100 Steroid biosynthesis	B 09103 Lipid metabolism	14	3256	2632	4	2	1453	250	686	138	A09100 Metabolism
scaffold69527|size3173	g25552.t1	K00059	fabG; 3-oxoacyl-[acyl-carrier protein] reductase [EC:1.1.1.100]	fabG	01040 Biosynthesis of unsaturated fatty acids	B 09103 Lipid metabolism	7	3173	1298	1	0	1298	0	1298	NA	A09100 Metabolism
scaffold71049|size3114	g25815.t1	K00901	dgkA; diacylglycerol kinase (ATP) [EC:2.7.1.107]	dgkA	00561 Glycerolipid metabolism	B 09103 Lipid metabolism	22	3114	2150	6	5	934	1206	375	486	A09100 Metabolism
scaffold2478|size15571	g2592.t1	K01054	MGLL; acylglycerol lipase [EC:3.1.1.23]	MGLL	00561 Glycerolipid metabolism	B 09103 Lipid metabolism	25	15571	4929	7	6	1511	3406	621	1385	A09100 Metabolism
scaffold2475|size15579	g2594.t1	K01897	ACSL; long-chain acyl-CoA synthetase [EC:6.2.1.3]	ACSL	00071 Fatty acid degradation	B 09103 Lipid metabolism	49	15579	11671	15	14	1889	9754	251	2447	A09100 Metabolism
scaffold2491|size15551	g2603.t1	K01068	ACOT1_2_4; acyl-coenzyme A thioesterase 1/2/4 [EC:3.1.2.2]	ACOT1_2_4	01040 Biosynthesis of unsaturated fatty acids	B 09103 Lipid metabolism	61	15551	9380	19	18	1655	7689	225	1522	A09100 Metabolism
scaffold73500|size3021	g26203.t1	K00801	FDFT1; farnesyl-diphosphate farnesyltransferase [EC:2.5.1.21]	FDFT1	00100 Steroid biosynthesis	B 09103 Lipid metabolism	16	3021	1421	4	3	647	768	322	438	A09100 Metabolism
scaffold2522|size15493	g2627.t1	K18592	GGT1_5; gamma-glutamyltranspeptidase / glutathione hydrolase / leukotriene-C4 hydrolase [EC:2.3.2.2 3.4.19.13 3.4.19.14]	GGT1_5	00590 Arachidonic acid metabolism	B 09103 Lipid metabolism	29	15493	7728	9	7	2610	4828	515	1525	A09100 Metabolism
scaffold75045|size2967	g26445.t1	K16818	DAD1; phospholipase A1 [EC:3.1.1.32]	DAD1	00592 alpha-Linolenic acid metabolism	B 09103 Lipid metabolism	7	2967	1673	1	0	1673	0	1673	NA	A09100 Metabolism
scaffold2320|size15864	g2654.t1	K00454	LOX2S; lipoxygenase [EC:1.13.11.12]	LOX2S	00591 Linoleic acid metabolism	B 09103 Lipid metabolism	25	15864	5335	7	6	2164	3159	941	1538	A09100 Metabolism
scaffold2567|size15435	g2670.t1	K00863	DAK; triose/dihydroxyacetone kinase / FAD-AMP lyase (cyclizing) [EC:2.7.1.28 2.7.1.29 4.6.1.15]	DAK	00561 Glycerolipid metabolism	B 09103 Lipid metabolism	64	15435	7880	20	19	2145	5697	340	1259	A09100 Metabolism
scaffold2600|size15389	g2709.t1	K01054	MGLL; acylglycerol lipase [EC:3.1.1.23]	MGLL	00561 Glycerolipid metabolism	B 09103 Lipid metabolism	28	15389	6016	8	7	1320	4682	345	2068	A09100 Metabolism
scaffold80483|size2785	g27267.t1	K01517	ADPRM; manganese-dependent ADP-ribose/CDP-alcohol diphosphatase [EC:3.6.1.13 3.6.1.16 3.6.1.53]	ADPRM	00564 Glycerophospholipid metabolism	B 09103 Lipid metabolism	11	2785	2514	3	1	951	76	764	76	A09100 Metabolism
scaffold80652|size2780	g27291.t1	K01190	lacZ; beta-galactosidase [EC:3.2.1.23]	lacZ	00600 Sphingolipid metabolism	B 09103 Lipid metabolism	28	2780	2290	8	7	1395	881	354	220	A09100 Metabolism
scaffold81216|size2761	g27369.t1	K10251	HSD17B12; 17beta-estradiol 17-dehydrogenase / very-long-chain 3-oxoacyl-CoA reductase [EC:1.1.1.62 1.1.1.330]	HSD17B12	01040 Biosynthesis of unsaturated fatty acids	B 09103 Lipid metabolism	10	2761	2491	2	1	807	1682	457	1682	A09100 Metabolism
scaffold2640|size15316	g2739.t1	K00059	fabG; 3-oxoacyl-[acyl-carrier protein] reductase [EC:1.1.1.100]	fabG	01040 Biosynthesis of unsaturated fatty acids	B 09103 Lipid metabolism	8	15316	2189	2	0	1510	0	1224	NA	A09100 Metabolism
scaffold85105|size2641	g27892.t1	K13523	AGPAT3_4; lysophosphatidic acid acyltransferase / lysophosphatidylinositol acyltransferase [EC:2.3.1.51 2.3.1.-]	AGPAT3_4	00564 Glycerophospholipid metabolism	B 09103 Lipid metabolism	22	2641	2021	6	5	912	1099	286	335	A09100 Metabolism
scaffold85754|size2623	g27997.t1	K09458	fabF; 3-oxoacyl-[acyl-carrier-protein] synthase II [EC:2.3.1.179]	fabF	00061 Fatty acid biosynthesis	B 09103 Lipid metabolism	19	2623	2400	5	4	1356	1036	696	545	A09100 Metabolism
scaffold86270|size2608	g28070.t1	K01254	LTA4H; leukotriene-A4 hydrolase [EC:3.3.2.6]	LTA4H	00590 Arachidonic acid metabolism	B 09103 Lipid metabolism	16	2608	2500	4	3	1388	1106	419	860	A09100 Metabolism
scaffold87260|size2579	g28215.t1	K01640	E4.1.3.4; hydroxymethylglutaryl-CoA lyase [EC:4.1.3.4]	E4.1.3.4	00072 Synthesis and degradation of ketone bodies	B 09103 Lipid metabolism	22	2579	2341	6	5	1099	1232	281	475	A09100 Metabolism
scaffold89418|size2520	g28495.t1	K01076	ABHD17; abhydrolase domain-containing protein 17 [EC:3.1.2.22]	ABHD17	00062 Fatty acid elongation	B 09103 Lipid metabolism	19	2520	2340	5	4	996	1336	442	731	A09100 Metabolism
scaffold89789|size2509	g28536.t1	K15400	HHT1; omega-hydroxypalmitate O-feruloyl transferase [EC:2.3.1.188]	HHT1	00073 Cutin, suberine and wax biosynthesis	B 09103 Lipid metabolism	7	2509	850	1	0	850	0	850	NA	A09100 Metabolism
scaffold94694|size2385	g29133.t1	K18592	GGT1_5; gamma-glutamyltranspeptidase / glutathione hydrolase / leukotriene-C4 hydrolase [EC:2.3.2.2 3.4.19.13 3.4.19.14]	GGT1_5	00590 Arachidonic acid metabolism	B 09103 Lipid metabolism	22	2385	2240	6	5	1343	887	558	354	A09100 Metabolism
scaffold100904|size2236	g29872.t1	K16818	DAD1; phospholipase A1 [EC:3.1.1.32]	DAD1	00592 alpha-Linolenic acid metabolism	B 09103 Lipid metabolism	7	2236	1598	1	0	1598	0	1598	NA	A09100 Metabolism
scaffold103242|size2182	g30130.t1	K00249	ACADM; acyl-CoA dehydrogenase [EC:1.3.8.7]	ACADM	00071 Fatty acid degradation	B 09103 Lipid metabolism	13	2182	1221	3	2	742	475	474	388	A09100 Metabolism
scaffold103355|size2180	g30146.t1	K02160	accB; acetyl-CoA carboxylase biotin carboxyl carrier protein	accB	00061 Fatty acid biosynthesis	B 09103 Lipid metabolism	13	2180	1720	3	2	935	781	501	545	A09100 Metabolism
scaffold104210|size2162	g30232.t1	K06130	LYPLA2; lysophospholipase II [EC:3.1.1.5]	LYPLA2	00564 Glycerophospholipid metabolism	B 09103 Lipid metabolism	10	2162	555	2	1	460	93	361	93	A09100 Metabolism
scaffold3029|size14738	g3067.t1	K01962	accA; acetyl-CoA carboxylase carboxyl transferase subunit alpha [EC:6.4.1.2 2.1.3.15]	accA	00061 Fatty acid biosynthesis	B 09103 Lipid metabolism	36	14738	6749	12	9	2801	2963	1053	1514	A09100 Metabolism
scaffold3064|size14688	g3095.t1	K05894	OPR; 12-oxophytodienoic acid reductase [EC:1.3.1.42]	OPR	00592 alpha-Linolenic acid metabolism	B 09103 Lipid metabolism	19	14688	3534	5	4	1400	2126	892	986	A09100 Metabolism
scaffold3083|size14657	g3110.t1	K15397	KCS; 3-ketoacyl-CoA synthase [EC:2.3.1.199]	KCS	00062 Fatty acid elongation	B 09103 Lipid metabolism	10	14657	2833	2	1	1981	850	1006	850	A09100 Metabolism
scaffold115529|size1935	g31287.t1	K00249	ACADM; acyl-CoA dehydrogenase [EC:1.3.8.7]	ACADM	00071 Fatty acid degradation	B 09103 Lipid metabolism	13	1935	1265	3	2	699	562	345	290	A09100 Metabolism
scaffold115834|size1929	g31312.t1	K13356	FAR; alcohol-forming fatty acyl-CoA reductase [EC:1.2.1.84]	FAR	00073 Cutin, suberine and wax biosynthesis	B 09103 Lipid metabolism	13	1929	922	3	2	581	337	348	222	A09100 Metabolism
scaffold116156|size1923	g31347.t1	K00227	SC5DL; Delta7-sterol 5-desaturase [EC:1.14.19.20]	SC5DL	00100 Steroid biosynthesis	B 09103 Lipid metabolism	7	1923	1082	1	0	1082	0	1082	NA	A09100 Metabolism
scaffold117894|size1892	g31504.t1	K15398	CYP86A4S; fatty acid omega-hydroxylase [EC:1.14.-.-]	CYP86A4S	00073 Cutin, suberine and wax biosynthesis	B 09103 Lipid metabolism	7	1892	1663	1	0	1663	0	1663	NA	A09100 Metabolism
scaffold121709|size1826	g31823.t1	K22848	DGAT2; diacylglycerol O-acyltransferase 2, plant [EC:2.3.1.20]	DGAT2	00561 Glycerolipid metabolism	B 09103 Lipid metabolism	16	1826	1211	4	3	814	391	551	216	A09100 Metabolism
scaffold123236|size1800	g31954.t1	K15397	KCS; 3-ketoacyl-CoA synthase [EC:2.3.1.199]	KCS	00062 Fatty acid elongation	B 09103 Lipid metabolism	7	1800	1664	1	0	1664	0	1664	NA	A09100 Metabolism
scaffold127472|size1733	g32291.t1	K10251	HSD17B12; 17beta-estradiol 17-dehydrogenase / very-long-chain 3-oxoacyl-CoA reductase [EC:1.1.1.62 1.1.1.330]	HSD17B12	01040 Biosynthesis of unsaturated fatty acids	B 09103 Lipid metabolism	7	1733	470	1	0	470	0	470	NA	A09100 Metabolism
scaffold3258|size14427	g3268.t1	K13356	FAR; alcohol-forming fatty acyl-CoA reductase [EC:1.2.1.84]	FAR	00073 Cutin, suberine and wax biosynthesis	B 09103 Lipid metabolism	34	14427	8108	10	9	1944	6146	398	2548	A09100 Metabolism
scaffold3221|size14478	g3300.t1	K13510	LPCAT1_2; lysophosphatidylcholine acyltransferase / lyso-PAF acetyltransferase [EC:2.3.1.23 2.3.1.67]	LPCAT1_2	00564 Glycerophospholipid metabolism	B 09103 Lipid metabolism	46	14478	9351	14	13	2105	7220	719	1401	A09100 Metabolism
scaffold137327|size1593	g33022.t1	K13506	GPAT3_4; glycerol-3-phosphate O-acyltransferase 3/4 [EC:2.3.1.15]	GPAT3_4	00564 Glycerophospholipid metabolism	B 09103 Lipid metabolism	19	1593	1360	5	4	853	499	438	164	A09100 Metabolism
scaffold139008|size1571	g33134.t1	K13508	GPAT; glycerol-3-phosphate acyltransferase [EC:2.3.1.15 2.3.1.198]	GPAT	00564 Glycerophospholipid metabolism	B 09103 Lipid metabolism	10	1571	1107	2	1	1024	81	552	81	A09100 Metabolism
scaffold139519|size1564	g33175.t1	K14423	SMO1; methylsterol monooxygenase 1	SMO1	00100 Steroid biosynthesis	B 09103 Lipid metabolism	10	1564	745	2	1	601	142	465	142	A09100 Metabolism
scaffold142124|size1532	g33370.t1	K00901	dgkA; diacylglycerol kinase (ATP) [EC:2.7.1.107]	dgkA	00561 Glycerolipid metabolism	B 09103 Lipid metabolism	10	1532	1050	2	1	946	102	551	102	A09100 Metabolism
scaffold146698|size1475	g33678.t1	K17991	PXG; peroxygenase [EC:1.11.2.3]	PXG	00073 Cutin, suberine and wax biosynthesis	B 09103 Lipid metabolism	13	1475	750	3	2	523	223	294	128	A09100 Metabolism
scaffold153831|size1393	g34132.t1	K13508	GPAT; glycerol-3-phosphate acyltransferase [EC:2.3.1.15 2.3.1.198]	GPAT	00564 Glycerophospholipid metabolism	B 09103 Lipid metabolism	7	1393	986	1	0	986	0	986	NA	A09100 Metabolism
scaffold154563|size1385	g34175.t1	K18696	GDE1; glycerophosphodiester phosphodiesterase [EC:3.1.4.46]	GDE1	00564 Glycerophospholipid metabolism	B 09103 Lipid metabolism	13	1385	1230	3	2	1005	221	611	130	A09100 Metabolism
scaffold161996|size1308	g34569.t1	K15718	LOX1_5; linoleate 9S-lipoxygenase [EC:1.13.11.58]	LOX1_5	00591 Linoleic acid metabolism	B 09103 Lipid metabolism	7	1308	1155	1	0	1155	0	1155	NA	A09100 Metabolism
scaffold164650|size1282	g34697.t1	K00559	E2.1.1.41; sterol 24-C-methyltransferase [EC:2.1.1.41]	E2.1.1.41	00100 Steroid biosynthesis	B 09103 Lipid metabolism	7	1282	1230	1	0	1230	0	1230	NA	A09100 Metabolism
scaffold175641|size1183	g35180.t1	K00645	fabD; [acyl-carrier-protein] S-malonyltransferase [EC:2.3.1.39]	fabD	00061 Fatty acid biosynthesis	B 09103 Lipid metabolism	10	1183	973	2	1	875	96	633	96	A09100 Metabolism
scaffold183963|size1115	g35557.t1	K10251	HSD17B12; 17beta-estradiol 17-dehydrogenase / very-long-chain 3-oxoacyl-CoA reductase [EC:1.1.1.62 1.1.1.330]	HSD17B12	01040 Biosynthesis of unsaturated fatty acids	B 09103 Lipid metabolism	7	1115	875	1	0	875	0	875	NA	A09100 Metabolism
scaffold184117|size1113	g35566.t1	K17108	GBA2; non-lysosomal glucosylceramidase [EC:3.2.1.45]	GBA2	00600 Sphingolipid metabolism	B 09103 Lipid metabolism	7	1113	1081	1	0	1081	0	1081	NA	A09100 Metabolism
scaffold184435|size1111	g35582.t1	K01114	plc; phospholipase C [EC:3.1.4.3]	plc	00564 Glycerophospholipid metabolism	B 09103 Lipid metabolism	7	1111	878	1	0	878	0	878	NA	A09100 Metabolism
scaffold187150|size1090	g35697.t1	K00981	E2.7.7.41; phosphatidate cytidylyltransferase [EC:2.7.7.41]	E2.7.7.41	00564 Glycerophospholipid metabolism	B 09103 Lipid metabolism	10	1090	554	2	1	294	258	182	258	A09100 Metabolism
scaffold195915|size1027	g36026.t1	K00011	AKR1B; aldehyde reductase [EC:1.1.1.21]	AKR1B	00561 Glycerolipid metabolism	B 09103 Lipid metabolism	7	1027	980	1	0	980	0	980	NA	A09100 Metabolism
scaffold3735|size13848	g3631.t1	K00901	dgkA; diacylglycerol kinase (ATP) [EC:2.7.1.107]	dgkA	00561 Glycerolipid metabolism	B 09103 Lipid metabolism	31	13848	4170	9	8	1205	2949	496	775	A09100 Metabolism
scaffold3923|size13659	g3794.t1	K01115	PLD1_2; phospholipase D1/2 [EC:3.1.4.4]	PLD1_2	00565 Ether lipid metabolism	B 09103 Lipid metabolism	17	13659	4567	5	3	2893	1265	1860	666	A09100 Metabolism
scaffold3923|size13659	g3795.t1	K01115	PLD1_2; phospholipase D1/2 [EC:3.1.4.4]	PLD1_2	00565 Ether lipid metabolism	B 09103 Lipid metabolism	10	13659	3099	2	1	2565	532	1949	532	A09100 Metabolism
scaffold258|size25753	g381.t1	K03715	MGD; 1,2-diacylglycerol 3-beta-galactosyltransferase [EC:2.4.1.46]	MGD	00561 Glycerolipid metabolism	B 09103 Lipid metabolism	28	25753	6619	8	7	2390	4215	973	1048	A09100 Metabolism
scaffold4018|size13544	g3865.t1	K03921	FAB2; acyl-[acyl-carrier-protein] desaturase [EC:1.14.19.2 1.14.19.11 1.14.19.26]	FAB2	00061 Fatty acid biosynthesis	B 09103 Lipid metabolism	10	13544	3370	2	1	1810	1558	1130	1558	A09100 Metabolism
scaffold4062|size13504	g3901.t1	K01613	psd; phosphatidylserine decarboxylase [EC:4.1.1.65]	psd	00564 Glycerophospholipid metabolism	B 09103 Lipid metabolism	70	13504	10523	22	21	2130	8351	275	994	A09100 Metabolism
scaffold4088|size13473	g3925.t1	K10781	FATB; fatty acyl-ACP thioesterase B [EC:3.1.2.14 3.1.2.21]	FATB	00061 Fatty acid biosynthesis	B 09103 Lipid metabolism	25	13473	2462	7	6	1542	908	594	366	A09100 Metabolism
scaffold4098|size13466	g3926.t1	K04713	SUR2; sphinganine C4-monooxygenase [EC:1.14.18.5]	SUR2	00600 Sphingolipid metabolism	B 09103 Lipid metabolism	10	13466	3567	2	1	2054	1511	1296	1511	A09100 Metabolism
scaffold4161|size13395	g3977.t1	K00222	TM7SF2; Delta14-sterol reductase [EC:1.3.1.70]	TM7SF2	00100 Steroid biosynthesis	B 09103 Lipid metabolism	20	13395	5051	6	4	878	1110	395	799	A09100 Metabolism
scaffold4230|size13325	g4030.t1	K10258	TER; very-long-chain enoyl-CoA reductase [EC:1.3.1.93]	TER	00062 Fatty acid elongation	B 09103 Lipid metabolism	10	13325	2140	2	1	854	1284	497	1284	A09100 Metabolism
scaffold4252|size13304	g4048.t1	K11155	DGAT1; diacylglycerol O-acyltransferase 1 [EC:2.3.1.20 2.3.1.75 2.3.1.76]	DGAT1	00561 Glycerolipid metabolism	B 09103 Lipid metabolism	37	13304	5215	11	10	1687	3508	498	1147	A09100 Metabolism
scaffold4364|size13182	g4133.t1	K04718	SPHK; sphingosine kinase [EC:2.7.1.91]	SPHK	00600 Sphingolipid metabolism	B 09103 Lipid metabolism	34	13182	4184	10	9	1753	2413	418	906	A09100 Metabolism
scaffold4417|size13129	g4175.t1	K17362	ACOT13; acyl-coenzyme A thioesterase 13 [EC:3.1.2.-]	ACOT13	01004 Lipid biosynthesis proteins	B 09181 Protein families: metabolism	13	13129	2516	3	2	1317	1195	913	1019	A09180 Brite Hierarchies
scaffold4565|size12969	g4282.t1	K00142	AASDH; acyl-CoA synthetase [EC:6.2.1.-]	AASDH	01004 Lipid biosynthesis proteins	B 09181 Protein families: metabolism	28	12969	6530	8	7	3213	3303	722	1248	A09180 Brite Hierarchies
scaffold4635|size12899	g4319.t1	K21362	SFR2; galactolipid galactosyltransferase [EC:2.4.1.184]	SFR2	00561 Glycerolipid metabolism	B 09103 Lipid metabolism	34	12899	6152	10	9	2293	3841	386	1307	A09100 Metabolism
scaffold4812|size12738	g4445.t1	K00208	fabI; enoyl-[acyl-carrier protein] reductase I [EC:1.3.1.9 1.3.1.10]	fabI	00061 Fatty acid biosynthesis	B 09103 Lipid metabolism	41	12738	4907	13	11	1540	2291	388	548	A09100 Metabolism
scaffold4916|size12656	g4528.t1	K15718	LOX1_5; linoleate 9S-lipoxygenase [EC:1.13.11.58]	LOX1_5	00591 Linoleic acid metabolism	B 09103 Lipid metabolism	31	12656	5680	9	8	2993	2671	1075	1104	A09100 Metabolism
scaffold329|size24724	g466.t1	K22849	DGAT3; diacylglycerol O-acyltransferase 3, plant [EC:2.3.1.20]	DGAT3	00561 Glycerolipid metabolism	B 09103 Lipid metabolism	10	24724	1805	2	1	1480	323	1008	323	A09100 Metabolism
scaffold5205|size12407	g4742.t1	K08241	E2.1.1.141; jasmonate O-methyltransferase [EC:2.1.1.141]	E2.1.1.141	00592 alpha-Linolenic acid metabolism	B 09103 Lipid metabolism	19	12407	5744	5	4	1518	4218	577	1993	A09100 Metabolism
scaffold5499|size12177	g4963.t1	K01068	ACOT1_2_4; acyl-coenzyme A thioesterase 1/2/4 [EC:3.1.2.2]	ACOT1_2_4	01040 Biosynthesis of unsaturated fatty acids	B 09103 Lipid metabolism	52	12177	8212	16	15	1454	6728	191	1414	A09100 Metabolism
scaffold5578|size12118	g5010.t1	K00208	fabI; enoyl-[acyl-carrier protein] reductase I [EC:1.3.1.9 1.3.1.10]	fabI	00061 Fatty acid biosynthesis	B 09103 Lipid metabolism	49	12118	6339	15	14	1875	4436	416	1787	A09100 Metabolism
scaffold5582|size12116	g5012.t1	K15718	LOX1_5; linoleate 9S-lipoxygenase [EC:1.13.11.58]	LOX1_5	00591 Linoleic acid metabolism	B 09103 Lipid metabolism	31	12116	7351	9	8	2814	4521	962	2783	A09100 Metabolism
scaffold5515|size12164	g5046.t1	K05929	E2.1.1.103; phosphoethanolamine N-methyltransferase [EC:2.1.1.103]	E2.1.1.103	00564 Glycerophospholipid metabolism	B 09103 Lipid metabolism	38	12164	5206	12	10	1615	3020	280	699	A09100 Metabolism
scaffold5654|size12067	g5066.t1	K00128	ALDH; aldehyde dehydrogenase (NAD+) [EC:1.2.1.3]	ALDH	00561 Glycerolipid metabolism	B 09103 Lipid metabolism	34	12067	5512	10	9	1970	3524	434	1203	A09100 Metabolism
scaffold373|size24228	g514.t1	K01897	ACSL; long-chain acyl-CoA synthetase [EC:6.2.1.3]	ACSL	00071 Fatty acid degradation	B 09103 Lipid metabolism	62	24228	11486	20	18	2255	4683	245	906	A09100 Metabolism
scaffold5925|size11886	g5255.t1	K01052	LIPA; lysosomal acid lipase/cholesteryl ester hydrolase [EC:3.1.1.13]	LIPA	00100 Steroid biosynthesis	B 09103 Lipid metabolism	27	11886	3683	9	6	2001	1160	520	390	A09100 Metabolism
scaffold5963|size11870	g5275.t1	K10257	FAD3; acyl-lipid omega-3 desaturase [EC:1.14.19.25 1.14.19.35 1.14.19.36]	FAD3	01004 Lipid biosynthesis proteins	B 09181 Protein families: metabolism	28	11870	2914	8	7	1794	1106	697	319	A09180 Brite Hierarchies
scaffold6143|size11749	g5377.t1	K00550	PLMT; phosphatidyl-N-methylethanolamine N-methyltransferase [EC:2.1.1.71]	PLMT	00564 Glycerophospholipid metabolism	B 09103 Lipid metabolism	19	11749	1841	5	4	1033	800	419	396	A09100 Metabolism
scaffold6171|size11733	g5398.t1	K15397	KCS; 3-ketoacyl-CoA synthase [EC:2.3.1.199]	KCS	00062 Fatty acid elongation	B 09103 Lipid metabolism	8	11733	1948	2	0	1719	0	1501	NA	A09100 Metabolism
scaffold6276|size11653	g5478.t1	K07748	E1.1.1.170; sterol-4alpha-carboxylate 3-dehydrogenase (decarboxylating) [EC:1.1.1.170]	E1.1.1.170	00100 Steroid biosynthesis	B 09103 Lipid metabolism	40	11653	5576	12	11	2332	3222	537	802	A09100 Metabolism
scaffold6324|size11623	g5510.t1	K00454	LOX2S; lipoxygenase [EC:1.13.11.12]	LOX2S	00591 Linoleic acid metabolism	B 09103 Lipid metabolism	25	11623	4315	7	6	1915	2388	953	904	A09100 Metabolism
scaffold6587|size11438	g5668.t1	K04710	CERS; ceramide synthetase [EC:2.3.1.24]	CERS	00600 Sphingolipid metabolism	B 09103 Lipid metabolism	19	11438	3864	5	4	1161	2695	411	1545	A09100 Metabolism
scaffold6536|size11473	g5674.t1	K01115	PLD1_2; phospholipase D1/2 [EC:3.1.4.4]	PLD1_2	00565 Ether lipid metabolism	B 09103 Lipid metabolism	14	11473	4671	4	2	2900	1047	1899	917	A09100 Metabolism
scaffold6609|size11426	g5684.t1	K01897	ACSL; long-chain acyl-CoA synthetase [EC:6.2.1.3]	ACSL	00071 Fatty acid degradation	B 09103 Lipid metabolism	73	11426	9417	23	22	2302	7071	287	1307	A09100 Metabolism
scaffold6901|size11257	g5891.t1	K04711	ACER3; dihydroceramidase [EC:3.5.1.-]	ACER3	00600 Sphingolipid metabolism	B 09103 Lipid metabolism	11	11257	2672	3	1	1417	493	1011	493	A09100 Metabolism
scaffold6901|size11257	g5892.t1	K00981	E2.7.7.41; phosphatidate cytidylyltransferase [EC:2.7.7.41]	E2.7.7.41	00564 Glycerophospholipid metabolism	B 09103 Lipid metabolism	44	11257	6760	14	12	1846	3920	377	1459	A09100 Metabolism
scaffold6955|size11230	g5920.t1	K05917	CYP51; sterol 14alpha-demethylase [EC:1.14.14.154]	CYP51	00100 Steroid biosynthesis	B 09103 Lipid metabolism	13	11230	3464	3	2	2225	1235	1427	1132	A09100 Metabolism
scaffold6955|size11230	g5921.t1	K05917	CYP51; sterol 14alpha-demethylase [EC:1.14.14.154]	CYP51	00100 Steroid biosynthesis	B 09103 Lipid metabolism	10	11230	1460	2	1	1349	109	1243	109	A09100 Metabolism
scaffold7058|size11170	g5991.t1	K09480	DGD; digalactosyldiacylglycerol synthase [EC:2.4.1.241]	DGD	00561 Glycerolipid metabolism	B 09103 Lipid metabolism	22	11170	6281	6	5	3022	3249	1402	1917	A09100 Metabolism
scaffold7065|size11168	g5993.t1	K00001	E1.1.1.1; alcohol dehydrogenase [EC:1.1.1.1]	E1.1.1.1	00071 Fatty acid degradation	B 09103 Lipid metabolism	16	11168	1505	4	3	778	721	420	429	A09100 Metabolism
scaffold7070|size11166	g6003.t1	K00864	glpK; glycerol kinase [EC:2.7.1.30]	glpK	00561 Glycerolipid metabolism	B 09103 Lipid metabolism	16	11166	3235	4	3	1926	1303	957	915	A09100 Metabolism
scaffold7226|size11065	g6118.t1	K17108	GBA2; non-lysosomal glucosylceramidase [EC:3.2.1.45]	GBA2	00600 Sphingolipid metabolism	B 09103 Lipid metabolism	28	11065	3601	8	7	2012	1575	927	627	A09100 Metabolism
scaffold7514|size10903	g6278.t1	K11155	DGAT1; diacylglycerol O-acyltransferase 1 [EC:2.3.1.20 2.3.1.75 2.3.1.76]	DGAT1	00561 Glycerolipid metabolism	B 09103 Lipid metabolism	40	10903	5571	12	11	2467	3082	999	664	A09100 Metabolism
scaffold7660|size10826	g6351.t1	K13356	FAR; alcohol-forming fatty acyl-CoA reductase [EC:1.2.1.84]	FAR	00073 Cutin, suberine and wax biosynthesis	B 09103 Lipid metabolism	31	10826	4478	9	8	2217	2245	643	622	A09100 Metabolism
scaffold7711|size10801	g6384.t1	K00222	TM7SF2; Delta14-sterol reductase [EC:1.3.1.70]	TM7SF2	00100 Steroid biosynthesis	B 09103 Lipid metabolism	19	10801	1835	5	4	960	867	623	538	A09100 Metabolism
scaffold7738|size10784	g6396.t1	K10257	FAD3; acyl-lipid omega-3 desaturase [EC:1.14.19.25 1.14.19.35 1.14.19.36]	FAD3	01004 Lipid biosynthesis proteins	B 09181 Protein families: metabolism	28	10784	2989	8	7	2086	889	1038	300	A09180 Brite Hierarchies
scaffold7752|size10775	g6408.t1	K00894	ETNK; ethanolamine kinase [EC:2.7.1.82]	ETNK	00564 Glycerophospholipid metabolism	B 09103 Lipid metabolism	40	10775	6535	12	11	1624	4889	365	963	A09100 Metabolism
scaffold8313|size10508	g6739.t1	K00630	ATS1; glycerol-3-phosphate O-acyltransferase [EC:2.3.1.15]	ATS1	00561 Glycerolipid metabolism	B 09103 Lipid metabolism	23	10508	4213	7	5	927	2463	373	1036	A09100 Metabolism
scaffold8267|size10531	g6783.t1	K15918	GLYK; D-glycerate 3-kinase [EC:2.7.1.31]	GLYK	00561 Glycerolipid metabolism	B 09103 Lipid metabolism	40	10531	3314	12	11	1574	1718	379	385	A09100 Metabolism
scaffold522|size22622	g683.t1	K15398	CYP86A4S; fatty acid omega-hydroxylase [EC:1.14.-.-]	CYP86A4S	00073 Cutin, suberine and wax biosynthesis	B 09103 Lipid metabolism	7	22622	2292	1	0	2292	0	2292	NA	A09100 Metabolism
scaffold8580|size10371	g6901.t1	K00128	ALDH; aldehyde dehydrogenase (NAD+) [EC:1.2.1.3]	ALDH	00561 Glycerolipid metabolism	B 09103 Lipid metabolism	28	10371	4129	8	7	1364	2751	429	1575	A09100 Metabolism
scaffold9046|size10176	g7161.t1	K01897	ACSL; long-chain acyl-CoA synthetase [EC:6.2.1.3]	ACSL	00071 Fatty acid degradation	B 09103 Lipid metabolism	37	10176	7170	11	10	2508	4642	667	1319	A09100 Metabolism
scaffold544|size22431	g720.t1	K09828	DHCR24; Delta24-sterol reductase [EC:1.3.1.72 1.3.1.-]	DHCR24	00100 Steroid biosynthesis	B 09103 Lipid metabolism	11	22431	3575	3	1	2222	422	1271	422	A09100 Metabolism
scaffold9479|size9995	g7411.t1	K07425	CYP4A; long-chain fatty acid omega-monooxygenase [EC:1.14.14.80]	CYP4A	00590 Arachidonic acid metabolism	B 09103 Lipid metabolism	19	9995	8190	5	4	1910	6272	891	2408	A09100 Metabolism
scaffold9623|size9940	g7480.t1	K08246	CPI1; cycloeucalenol cycloisomerase [EC:5.5.1.9]	CPI1	00100 Steroid biosynthesis	B 09103 Lipid metabolism	13	9940	1554	3	2	700	850	423	681	A09100 Metabolism
scaffold9766|size9884	g7582.t1	K10525	AOC; allene oxide cyclase [EC:5.3.99.6]	AOC	00592 alpha-Linolenic acid metabolism	B 09103 Lipid metabolism	13	9884	2124	3	2	1097	1023	669	907	A09100 Metabolism
scaffold587|size21990	g772.t1	K00011	AKR1B; aldehyde reductase [EC:1.1.1.21]	AKR1B	00561 Glycerolipid metabolism	B 09103 Lipid metabolism	13	21990	1301	3	2	822	475	399	386	A09100 Metabolism
scaffold10164|size9716	g7786.t1	K00232	E1.3.3.6; acyl-CoA oxidase [EC:1.3.3.6]	E1.3.3.6	00071 Fatty acid degradation	B 09103 Lipid metabolism	46	9716	7432	14	13	2490	4916	448	1022	A09100 Metabolism
scaffold10237|size9692	g7812.t1	K12349	ASAH2; neutral ceramidase [EC:3.5.1.23]	ASAH2	00600 Sphingolipid metabolism	B 09103 Lipid metabolism	35	9692	7092	11	9	3017	3861	973	975	A09100 Metabolism
scaffold10339|size9655	g7874.t1	K00454	LOX2S; lipoxygenase [EC:1.13.11.12]	LOX2S	00591 Linoleic acid metabolism	B 09103 Lipid metabolism	20	9655	4462	6	4	2137	2018	1000	1180	A09100 Metabolism
scaffold10342|size9653	g7875.t1	K10527	MFP2; enoyl-CoA hydratase/3-hydroxyacyl-CoA dehydrogenase [EC:4.2.1.17 1.1.1.35 1.1.1.211]	MFP2	00071 Fatty acid degradation	B 09103 Lipid metabolism	58	9653	6785	18	17	2282	4469	302	1059	A09100 Metabolism
scaffold10773|size9507	g8113.t1	K08744	CRLS; cardiolipin synthase (CMP-forming) [EC:2.7.8.41]	CRLS	00564 Glycerophospholipid metabolism	B 09103 Lipid metabolism	28	9507	2806	8	7	1570	1222	946	412	A09100 Metabolism
scaffold10958|size9445	g8210.t1	K00232	E1.3.3.6; acyl-CoA oxidase [EC:1.3.3.6]	E1.3.3.6	00071 Fatty acid degradation	B 09103 Lipid metabolism	43	9445	3835	13	12	1716	2095	338	549	A09100 Metabolism
scaffold10996|size9433	g8222.t1	K05894	OPR; 12-oxophytodienoic acid reductase [EC:1.3.1.42]	OPR	00592 alpha-Linolenic acid metabolism	B 09103 Lipid metabolism	19	9433	4732	5	4	1284	3440	718	2500	A09100 Metabolism
scaffold11005|size9428	g8229.t1	K09480	DGD; digalactosyldiacylglycerol synthase [EC:2.4.1.241]	DGD	00561 Glycerolipid metabolism	B 09103 Lipid metabolism	14	9428	5633	4	2	2061	2731	1089	1892	A09100 Metabolism
scaffold11024|size9421	g8239.t1	K15397	KCS; 3-ketoacyl-CoA synthase [EC:2.3.1.199]	KCS	00062 Fatty acid elongation	B 09103 Lipid metabolism	7	9421	1647	1	0	1647	0	1647	NA	A09100 Metabolism
scaffold11147|size9373	g8293.t1	K15402	CYP86B1; fatty acid omega-hydroxylase [EC:1.14.-.-]	CYP86B1	00073 Cutin, suberine and wax biosynthesis	B 09103 Lipid metabolism	10	9373	3548	2	1	2128	1418	1464	1418	A09100 Metabolism
scaffold11263|size9333	g8345.t1	K13407	CYP94A1; fatty acid omega-hydroxylase [EC:1.14.-.-]	CYP94A1	00073 Cutin, suberine and wax biosynthesis	B 09103 Lipid metabolism	10	9333	2910	2	1	2333	575	1632	575	A09100 Metabolism
scaffold11452|size9260	g8450.t1	K01115	PLD1_2; phospholipase D1/2 [EC:3.1.4.4]	PLD1_2	00565 Ether lipid metabolism	B 09103 Lipid metabolism	37	9260	6599	11	10	2938	3641	1037	988	A09100 Metabolism
scaffold11537|size9233	g8503.t1	K00128	ALDH; aldehyde dehydrogenase (NAD+) [EC:1.2.1.3]	ALDH	00561 Glycerolipid metabolism	B 09103 Lipid metabolism	34	9233	4005	10	9	1754	2233	469	1283	A09100 Metabolism
scaffold11538|size9233	g8505.t1	K01115	PLD1_2; phospholipase D1/2 [EC:3.1.4.4]	PLD1_2	00565 Ether lipid metabolism	B 09103 Lipid metabolism	67	9233	8299	21	20	3157	5102	461	858	A09100 Metabolism
scaffold11555|size9227	g8513.t1	K02160	accB; acetyl-CoA carboxylase biotin carboxyl carrier protein	accB	00061 Fatty acid biosynthesis	B 09103 Lipid metabolism	25	9227	3189	7	6	1119	2058	321	997	A09100 Metabolism
scaffold11606|size9206	g8542.t1	K10781	FATB; fatty acyl-ACP thioesterase B [EC:3.1.2.14 3.1.2.21]	FATB	00061 Fatty acid biosynthesis	B 09103 Lipid metabolism	22	9206	3154	6	5	1418	1726	487	631	A09100 Metabolism
scaffold12084|size9059	g8775.t1	K15402	CYP86B1; fatty acid omega-hydroxylase [EC:1.14.-.-]	CYP86B1	00073 Cutin, suberine and wax biosynthesis	B 09103 Lipid metabolism	11	9059	3175	3	1	1891	1136	1246	1136	A09100 Metabolism
scaffold12129|size9043	g8801.t1	K17362	ACOT13; acyl-coenzyme A thioesterase 13 [EC:3.1.2.-]	ACOT13	01004 Lipid biosynthesis proteins	B 09181 Protein families: metabolism	13	9043	1791	3	2	752	1035	401	954	A09180 Brite Hierarchies
scaffold12678|size8871	g9074.t1	K17991	PXG; peroxygenase [EC:1.11.2.3]	PXG	00073 Cutin, suberine and wax biosynthesis	B 09103 Lipid metabolism	22	8871	2454	6	5	951	1493	314	770	A09100 Metabolism
scaffold12630|size8889	g9089.t1	K15404	K15404; aldehyde decarbonylase [EC:4.1.99.5]	K15404	00073 Cutin, suberine and wax biosynthesis	B 09103 Lipid metabolism	26	8889	4541	8	6	1480	2008	375	834	A09100 Metabolism
scaffold12716|size8862	g9111.t1	K06119	SQD2; sulfoquinovosyltransferase [EC:2.4.1.-]	SQD2	00561 Glycerolipid metabolism	B 09103 Lipid metabolism	37	8862	5535	11	10	1646	3869	681	1057	A09100 Metabolism
scaffold12933|size8803	g9191.t1	K01115	PLD1_2; phospholipase D1/2 [EC:3.1.4.4]	PLD1_2	00565 Ether lipid metabolism	B 09103 Lipid metabolism	37	8803	7353	11	10	3120	4213	1020	1189	A09100 Metabolism
scaffold13116|size8748	g9278.t1	K00128	ALDH; aldehyde dehydrogenase (NAD+) [EC:1.2.1.3]	ALDH	00561 Glycerolipid metabolism	B 09103 Lipid metabolism	31	8748	2945	9	8	1694	1235	509	518	A09100 Metabolism
scaffold13143|size8738	g9295.t1	K04713	SUR2; sphinganine C4-monooxygenase [EC:1.14.18.5]	SUR2	00600 Sphingolipid metabolism	B 09103 Lipid metabolism	11	8738	3813	3	1	1402	2079	864	2079	A09100 Metabolism
scaffold736|size21051	g931.t1	K00006	GPD1; glycerol-3-phosphate dehydrogenase (NAD+) [EC:1.1.1.8]	GPD1	00564 Glycerophospholipid metabolism	B 09103 Lipid metabolism	20	21051	4097	6	4	1588	2083	740	1213	A09100 Metabolism
scaffold13444|size8658	g9462.t1	K06129	LYPLA3; lysophospholipase III [EC:3.1.1.5]	LYPLA3	00564 Glycerophospholipid metabolism	B 09103 Lipid metabolism	10	8658	2397	2	1	1614	781	1119	781	A09100 Metabolism
scaffold14042|size8492	g9755.t1	K00432	gpx; glutathione peroxidase [EC:1.11.1.9]	gpx	00590 Arachidonic acid metabolism	B 09103 Lipid metabolism	22	8492	2726	6	5	968	1748	468	945	A09100 Metabolism
scaffold14240|size8440	g9845.t1	K13511	TAZ; monolysocardiolipin acyltransferase [EC:2.3.1.-]	TAZ	00564 Glycerophospholipid metabolism	B 09103 Lipid metabolism	16	8440	1877	4	3	676	1195	268	668	A09100 Metabolism
scaffold14480|size8376	g9964.t1	K00128	ALDH; aldehyde dehydrogenase (NAD+) [EC:1.2.1.3]	ALDH	00561 Glycerolipid metabolism	B 09103 Lipid metabolism	34	8376	4031	10	9	1669	2344	528	711	A09100 Metabolism
scaffold14485|size8375	g9966.t1	K07407	E3.2.1.22B; alpha-galactosidase [EC:3.2.1.22]	E3.2.1.22B	00600 Sphingolipid metabolism	B 09103 Lipid metabolism	28	8375	3791	8	7	877	2900	243	1597	A09100 Metabolism
