# Supplementary material for: Genome sequencing and analysis uncover the regulatory elements involved in the development and oil biosynthesis of Pongamia pinnata (L.) – A potential biodiesel feedstock
Source: Front Plant Sci. 2022 Aug 25;13:747783. doi: 10.3389/fpls.2022.747783 (PMC9454018; doi:10.3389/fpls.2022.747783)
Supplement: Supplementary file 11 [file Data_Sheet_7.xlsx]

## Sheet: Sheet1
Scaffold_ID	Protein_ID	KO_ID	Description	Pathway	Pathway_function	Major_Group	Number of Scaffolds	Size of Scaffold	Size of Gene	Number of Exons	Number of Introns	Total exon size	Total intron size	Longest exon	Longest intron
scaffold14802|size8296	g10102.t1	K13448	CML; calcium-binding protein CML	04626 Plant-pathogen interaction	B 09159 Environmental adaptation	A09150 Organismal Systems	19	8296	2744	5	4	916	1820	472	948
scaffold15788|size8042	g10585.t1	K13412	CPK; calcium-dependent protein kinase [EC:2.7.11.1]	04626 Plant-pathogen interaction	B 09159 Environmental adaptation	A09150 Organismal Systems	26	8042	5548	8	6	1623	3767	578	2352
scaffold16121|size7962	g10750.t1	K12129	PRR7; pseudo-response regulator 7	04712 Circadian rhythm - plant	B 09159 Environmental adaptation	A09150 Organismal Systems	13	7962	2407	3	2	1683	720	804	632
scaffold16156|size7953	g10762.t1	K05391	CNGC; cyclic nucleotide gated channel, plant	04626 Plant-pathogen interaction	B 09159 Environmental adaptation	A09150 Organismal Systems	8	7953	1524	2	0	1112	0	841	NA
scaffold16365|size7906	g10867.t1	K10143	RFWD2; E3 ubiquitin-protein ligase RFWD2 [EC:2.3.2.27]	04712 Circadian rhythm - plant	B 09159 Environmental adaptation	A09150 Organismal Systems	29	7906	7332	9	7	1292	4980	339	2971
scaffold16501|size7876	g10928.t1	K13448	CML; calcium-binding protein CML	04626 Plant-pathogen interaction	B 09159 Environmental adaptation	A09150 Organismal Systems	7	7876	1376	1	0	1376	0	1376	NA
scaffold17208|size7720	g11231.t1	K12130	PRR5; pseudo-response regulator 5	04712 Circadian rhythm - plant	B 09159 Environmental adaptation	A09150 Organismal Systems	28	7720	5743	8	7	2987	2742	893	1216
scaffold17431|size7670	g11335.t1	K13457	RPM1; disease resistance protein RPM1	04626 Plant-pathogen interaction	B 09159 Environmental adaptation	A09150 Organismal Systems	8	7670	2272	2	0	1715	0	1332	NA
scaffold17566|size7640	g11394.t1	K13457	RPM1; disease resistance protein RPM1	04626 Plant-pathogen interaction	B 09159 Environmental adaptation	A09150 Organismal Systems	7	7640	1518	1	0	1518	0	1518	NA
scaffold17570|size7639	g11396.t1	K05391	CNGC; cyclic nucleotide gated channel, plant	04626 Plant-pathogen interaction	B 09159 Environmental adaptation	A09150 Organismal Systems	25	7639	5151	7	6	2782	2357	1165	1017
scaffold17896|size7569	g11553.t1	K12119	CRY2; cryptochrome 2	04712 Circadian rhythm - plant	B 09159 Environmental adaptation	A09150 Organismal Systems	22	7569	4671	6	5	2487	2174	706	622
scaffold17925|size7563	g11562.t1	K13412	CPK; calcium-dependent protein kinase [EC:2.7.11.1]	04626 Plant-pathogen interaction	B 09159 Environmental adaptation	A09150 Organismal Systems	25	7563	4943	7	6	1763	3168	735	902
scaffold18638|size7423	g11858.t1	K13416	BAK1; brassinosteroid insensitive 1-associated receptor kinase 1 [EC:2.7.10.1 2.7.11.1]	04626 Plant-pathogen interaction	B 09159 Environmental adaptation	A09150 Organismal Systems	41	7423	5969	13	11	2273	3600	660	782
scaffold19121|size7329	g12066.t1	K12125	ELF3; protein EARLY FLOWERING 3	04712 Circadian rhythm - plant	B 09159 Environmental adaptation	A09150 Organismal Systems	17	7329	5244	5	3	3037	2000	1425	1658
scaffold19386|size7282	g12191.t1	K13447	RBOH; respiratory burst oxidase [EC:1.6.3.- 1.11.1.-]	04626 Plant-pathogen interaction	B 09159 Environmental adaptation	A09150 Organismal Systems	34	7282	3837	10	9	2595	1224	828	273
scaffold20584|size7072	g12704.t1	K12121	PHYB; phytochrome B	04712 Circadian rhythm - plant	B 09159 Environmental adaptation	A09150 Organismal Systems	16	7072	6247	4	3	4155	2086	2266	797
scaffold23389|size6625	g13821.t1	K16221	TCP21; transcription factor TCP21 (protein CCA1 HIKING EXPEDITION)	04712 Circadian rhythm - plant	B 09159 Environmental adaptation	A09150 Organismal Systems	7	6625	1738	1	0	1738	0	1738	NA
scaffold24112|size6515	g14101.t1	K12119	CRY2; cryptochrome 2	04712 Circadian rhythm - plant	B 09159 Environmental adaptation	A09150 Organismal Systems	26	6515	6286	8	6	2693	2866	706	1068
scaffold24627|size6444	g14288.t1	K13448	CML; calcium-binding protein CML	04626 Plant-pathogen interaction	B 09159 Environmental adaptation	A09150 Organismal Systems	7	6444	1102	1	0	1102	0	1102	NA
scaffold24862|size6410	g14375.t1	K13412	CPK; calcium-dependent protein kinase [EC:2.7.11.1]	04626 Plant-pathogen interaction	B 09159 Environmental adaptation	A09150 Organismal Systems	28	6410	4966	8	7	2219	2733	772	910
scaffold25014|size6392	g14446.t1	K13427	NOA1; nitric-oxide synthase, plant [EC:1.14.13.39]	04626 Plant-pathogen interaction	B 09159 Environmental adaptation	A09150 Organismal Systems	43	6392	5588	13	12	1988	3576	544	681
scaffold1245|size18666	g1455.t1	K13457	RPM1; disease resistance protein RPM1	04626 Plant-pathogen interaction	B 09159 Environmental adaptation	A09150 Organismal Systems	8	18666	2696	2	0	1486	0	1175	NA
scaffold25649|size6297	g14685.t1	K02183	CALM; calmodulin	04626 Plant-pathogen interaction	B 09159 Environmental adaptation	A09150 Organismal Systems	7	6297	879	1	0	879	0	879	NA
scaffold26480|size6186	g14987.t1	K09487	HSP90B; heat shock protein 90kDa beta	04626 Plant-pathogen interaction	B 09159 Environmental adaptation	A09150 Organismal Systems	46	6186	4886	14	13	1696	3164	329	759
scaffold27276|size6084	g15246.t1	K13412	CPK; calcium-dependent protein kinase [EC:2.7.11.1]	04626 Plant-pathogen interaction	B 09159 Environmental adaptation	A09150 Organismal Systems	34	6084	5832	10	9	2067	3747	791	1579
scaffold27358|size6073	g15280.t1	K13434	PTI6; pathogenesis-related genes transcriptional activator PTI6	04626 Plant-pathogen interaction	B 09159 Environmental adaptation	A09150 Organismal Systems	7	6073	1398	1	0	1398	0	1398	NA
scaffold1347|size18242	g1555.t1	K13457	RPM1; disease resistance protein RPM1	04626 Plant-pathogen interaction	B 09159 Environmental adaptation	A09150 Organismal Systems	10	18242	1068	2	1	991	75	619	75
scaffold28367|size5941	g15617.t1	K16241	HY5; transcription factor HY5	04712 Circadian rhythm - plant	B 09159 Environmental adaptation	A09150 Organismal Systems	16	5941	3667	4	3	733	2928	263	1369
scaffold29418|size5818	g15969.t1	K18875	EDS1; enhanced disease susceptibility 1 protein	04626 Plant-pathogen interaction	B 09159 Environmental adaptation	A09150 Organismal Systems	13	5818	3314	3	2	1346	1964	797	1552
scaffold29292|size5833	g15970.t1	K13412	CPK; calcium-dependent protein kinase [EC:2.7.11.1]	04626 Plant-pathogen interaction	B 09159 Environmental adaptation	A09150 Organismal Systems	28	5833	5742	8	7	2138	3590	845	1260
scaffold29614|size5797	g16051.t1	K13424	WRKY33; WRKY transcription factor 33	04626 Plant-pathogen interaction	B 09159 Environmental adaptation	A09150 Organismal Systems	16	5797	2326	4	3	1776	544	907	282
scaffold29898|size5766	g16159.t1	K13456	RIN4; RPM1-interacting protein 4	04626 Plant-pathogen interaction	B 09159 Environmental adaptation	A09150 Organismal Systems	13	5766	1866	3	2	1460	402	755	269
scaffold1401|size18054	g1616.t1	K12126	PIF3; phytochrome-interacting factor 3	04712 Circadian rhythm - plant	B 09159 Environmental adaptation	A09150 Organismal Systems	35	18054	5089	11	9	3038	1816	1254	666
scaffold29904|size5765	g16160.t1	K03097	CSNK2A; casein kinase II subunit alpha [EC:2.7.11.1]	04712 Circadian rhythm - plant	B 09159 Environmental adaptation	A09150 Organismal Systems	25	5765	2336	7	6	836	1488	327	647
scaffold30525|size5693	g16382.t1	K13434	PTI6; pathogenesis-related genes transcriptional activator PTI6	04626 Plant-pathogen interaction	B 09159 Environmental adaptation	A09150 Organismal Systems	7	5693	1659	1	0	1659	0	1659	NA
scaffold31704|size5570	g16782.t1	K12115	ZTL; clock-associated PAS protein ZTL	04712 Circadian rhythm - plant	B 09159 Environmental adaptation	A09150 Organismal Systems	10	5570	2648	2	1	2468	178	2394	178
scaffold31810|size5559	g16819.t1	K13448	CML; calcium-binding protein CML	04626 Plant-pathogen interaction	B 09159 Environmental adaptation	A09150 Organismal Systems	7	5559	536	1	0	536	0	536	NA
scaffold32224|size5516	g16944.t1	K13457	RPM1; disease resistance protein RPM1	04626 Plant-pathogen interaction	B 09159 Environmental adaptation	A09150 Organismal Systems	7	5516	3192	1	0	3192	0	3192	NA
scaffold32549|size5487	g17051.t1	K13448	CML; calcium-binding protein CML	04626 Plant-pathogen interaction	B 09159 Environmental adaptation	A09150 Organismal Systems	17	5487	3184	5	3	934	837	412	577
scaffold32585|size5483	g17064.t1	K13420	FLS2; LRR receptor-like serine/threonine-protein kinase FLS2 [EC:2.7.11.1]	04626 Plant-pathogen interaction	B 09159 Environmental adaptation	A09150 Organismal Systems	17	5483	4697	5	3	2510	659	1731	293
scaffold33327|size5408	g17296.t1	K13412	CPK; calcium-dependent protein kinase [EC:2.7.11.1]	04626 Plant-pathogen interaction	B 09159 Environmental adaptation	A09150 Organismal Systems	31	5408	5278	9	8	1998	3264	618	1266
scaffold1547|size17577	g1730.t1	K09487	HSP90B; heat shock protein 90kDa beta	04626 Plant-pathogen interaction	B 09159 Environmental adaptation	A09150 Organismal Systems	49	17577	4994	15	14	2736	2230	487	632
scaffold33408|size5400	g17320.t1	K02183	CALM; calmodulin	04626 Plant-pathogen interaction	B 09159 Environmental adaptation	A09150 Organismal Systems	10	5400	1894	2	1	826	1066	686	1066
scaffold34073|size5334	g17538.t1	K05391	CNGC; cyclic nucleotide gated channel, plant	04626 Plant-pathogen interaction	B 09159 Environmental adaptation	A09150 Organismal Systems	22	5334	3180	6	5	1722	1448	737	628
scaffold35028|size5243	g17823.t1	K13436	PTI1; pto-interacting protein 1 [EC:2.7.11.1]	04626 Plant-pathogen interaction	B 09159 Environmental adaptation	A09150 Organismal Systems	25	5243	2790	7	6	1358	1420	320	532
scaffold35302|size5216	g17903.t1	K13414	MEKK1; mitogen-activated protein kinase kinase kinase 1 [EC:2.7.11.25]	04626 Plant-pathogen interaction	B 09159 Environmental adaptation	A09150 Organismal Systems	28	5216	2749	8	7	1134	1601	442	702
scaffold37732|size4998	g18588.t1	K12795	SUGT1; suppressor of G2 allele of SKP1	04626 Plant-pathogen interaction	B 09159 Environmental adaptation	A09150 Organismal Systems	40	4998	4187	12	11	1572	2593	339	736
scaffold37976|size4976	g18668.t1	K10143	RFWD2; E3 ubiquitin-protein ligase RFWD2 [EC:2.3.2.27]	04712 Circadian rhythm - plant	B 09159 Environmental adaptation	A09150 Organismal Systems	25	4976	4240	7	6	1472	2756	426	1327
scaffold38659|size4914	g18889.t1	K13448	CML; calcium-binding protein CML	04626 Plant-pathogen interaction	B 09159 Environmental adaptation	A09150 Organismal Systems	7	4914	819	1	0	819	0	819	NA
scaffold39640|size4833	g19147.t1	K13429	CERK1; chitin elicitor receptor kinase 1	04626 Plant-pathogen interaction	B 09159 Environmental adaptation	A09150 Organismal Systems	10	4833	2729	2	1	1608	1119	945	1119
scaffold1750|size17050	g1924.t1	K05391	CNGC; cyclic nucleotide gated channel, plant	04626 Plant-pathogen interaction	B 09159 Environmental adaptation	A09150 Organismal Systems	11	17050	3547	3	1	1160	664	869	664
scaffold41818|size4662	g19749.t1	K13412	CPK; calcium-dependent protein kinase [EC:2.7.11.1]	04626 Plant-pathogen interaction	B 09159 Environmental adaptation	A09150 Organismal Systems	22	4662	2860	6	5	1504	1346	644	606
scaffold41842|size4660	g19755.t1	K13412	CPK; calcium-dependent protein kinase [EC:2.7.11.1]	04626 Plant-pathogen interaction	B 09159 Environmental adaptation	A09150 Organismal Systems	25	4660	2995	7	6	1516	1467	723	710
scaffold42927|size4583	g20023.t1	K04368	MAP2K1; mitogen-activated protein kinase kinase 1 [EC:2.7.12.2]	04626 Plant-pathogen interaction	B 09159 Environmental adaptation	A09150 Organismal Systems	19	4583	1408	5	4	759	641	223	285
scaffold45209|size4428	g20635.t1	K13448	CML; calcium-binding protein CML	04626 Plant-pathogen interaction	B 09159 Environmental adaptation	A09150 Organismal Systems	7	4428	908	1	0	908	0	908	NA
scaffold47608|size4269	g21221.t1	K13448	CML; calcium-binding protein CML	04626 Plant-pathogen interaction	B 09159 Environmental adaptation	A09150 Organismal Systems	7	4269	621	1	0	621	0	621	NA
scaffold1982|size16514	g2149.t1	K13412	CPK; calcium-dependent protein kinase [EC:2.7.11.1]	04626 Plant-pathogen interaction	B 09159 Environmental adaptation	A09150 Organismal Systems	28	16514	3897	8	7	2052	1831	703	795
scaffold50194|size4110	g21811.t1	K13448	CML; calcium-binding protein CML	04626 Plant-pathogen interaction	B 09159 Environmental adaptation	A09150 Organismal Systems	7	4110	1604	1	0	1604	0	1604	NA
scaffold50255|size4106	g21828.t1	K13448	CML; calcium-binding protein CML	04626 Plant-pathogen interaction	B 09159 Environmental adaptation	A09150 Organismal Systems	8	4106	2602	2	0	968	0	819	NA
scaffold50326|size4102	g21843.t1	K03115	CSNK2B; casein kinase II subunit beta	04712 Circadian rhythm - plant	B 09159 Environmental adaptation	A09150 Organismal Systems	19	4102	3040	5	4	1665	1367	710	742
scaffold51114|size4058	g22022.t1	K13448	CML; calcium-binding protein CML	04626 Plant-pathogen interaction	B 09159 Environmental adaptation	A09150 Organismal Systems	7	4058	938	1	0	938	0	938	NA
scaffold51333|size4046	g22071.t1	K13457	RPM1; disease resistance protein RPM1	04626 Plant-pathogen interaction	B 09159 Environmental adaptation	A09150 Organismal Systems	7	4046	1315	1	0	1315	0	1315	NA
scaffold51629|size4029	g22141.t1	K13448	CML; calcium-binding protein CML	04626 Plant-pathogen interaction	B 09159 Environmental adaptation	A09150 Organismal Systems	17	4029	2236	5	3	1015	635	282	432
scaffold51676|size4026	g22150.t1	K13449	PR1; pathogenesis-related protein 1	04626 Plant-pathogen interaction	B 09159 Environmental adaptation	A09150 Organismal Systems	7	4026	728	1	0	728	0	728	NA
scaffold2067|size16327	g2222.t1	K13412	CPK; calcium-dependent protein kinase [EC:2.7.11.1]	04626 Plant-pathogen interaction	B 09159 Environmental adaptation	A09150 Organismal Systems	28	16327	4805	8	7	2093	2698	785	797
scaffold53070|size3943	g22445.t1	K13457	RPM1; disease resistance protein RPM1	04626 Plant-pathogen interaction	B 09159 Environmental adaptation	A09150 Organismal Systems	10	3943	2445	2	1	1555	888	1201	888
scaffold54579|size3862	g22770.t1	K13429	CERK1; chitin elicitor receptor kinase 1	04626 Plant-pathogen interaction	B 09159 Environmental adaptation	A09150 Organismal Systems	31	3862	3450	9	8	1178	2256	198	876
scaffold54954|size3842	g22854.t1	K12116	FKF1; flavin-binding kelch repeat F-box protein 1	04712 Circadian rhythm - plant	B 09159 Environmental adaptation	A09150 Organismal Systems	10	3842	2976	2	1	2478	496	1897	496
scaffold55841|size3796	g23050.t1	K18835	WRKY2; WRKY transcription factor 2	04626 Plant-pathogen interaction	B 09159 Environmental adaptation	A09150 Organismal Systems	13	3796	2273	3	2	1851	418	880	349
scaffold56303|size3769	g23153.t1	K13448	CML; calcium-binding protein CML	04626 Plant-pathogen interaction	B 09159 Environmental adaptation	A09150 Organismal Systems	7	3769	709	1	0	709	0	709	NA
scaffold56320|size3768	g23156.t1	K13412	CPK; calcium-dependent protein kinase [EC:2.7.11.1]	04626 Plant-pathogen interaction	B 09159 Environmental adaptation	A09150 Organismal Systems	17	3768	2964	5	3	1875	1021	956	510
scaffold62274|size3483	g24322.t1	K12115	ZTL; clock-associated PAS protein ZTL	04712 Circadian rhythm - plant	B 09159 Environmental adaptation	A09150 Organismal Systems	10	3483	2262	2	1	2071	189	1896	189
scaffold2377|size15768	g2510.t1	K12126	PIF3; phytochrome-interacting factor 3	04712 Circadian rhythm - plant	B 09159 Environmental adaptation	A09150 Organismal Systems	22	15768	2566	6	5	2008	548	954	121
scaffold71538|size3095	g25897.t1	K12125	ELF3; protein EARLY FLOWERING 3	04712 Circadian rhythm - plant	B 09159 Environmental adaptation	A09150 Organismal Systems	10	3095	1308	2	1	1179	127	1080	127
scaffold73294|size3029	g26163.t1	K00660	CHS; chalcone synthase [EC:2.3.1.74]	04712 Circadian rhythm - plant	B 09159 Environmental adaptation	A09150 Organismal Systems	10	3029	1915	2	1	1426	487	1155	487
scaffold74668|size2981	g26388.t1	K02183	CALM; calmodulin	04626 Plant-pathogen interaction	B 09159 Environmental adaptation	A09150 Organismal Systems	8	2981	813	2	0	439	0	435	NA
scaffold74971|size2969	g26435.t1	K13448	CML; calcium-binding protein CML	04626 Plant-pathogen interaction	B 09159 Environmental adaptation	A09150 Organismal Systems	8	2969	2025	2	0	954	0	798	NA
scaffold75159|size2962	g26465.t1	K13424	WRKY33; WRKY transcription factor 33	04626 Plant-pathogen interaction	B 09159 Environmental adaptation	A09150 Organismal Systems	16	2962	2664	4	3	1438	1220	589	611
scaffold75447|size2952	g26508.t1	K13448	CML; calcium-binding protein CML	04626 Plant-pathogen interaction	B 09159 Environmental adaptation	A09150 Organismal Systems	7	2952	739	1	0	739	0	739	NA
scaffold77956|size2867	g26880.t1	K16223	FT; protein FLOWERING LOCUS T	04712 Circadian rhythm - plant	B 09159 Environmental adaptation	A09150 Organismal Systems	13	2867	1450	3	2	558	888	274	788
scaffold78185|size2859	g26925.t1	K13448	CML; calcium-binding protein CML	04626 Plant-pathogen interaction	B 09159 Environmental adaptation	A09150 Organismal Systems	8	2859	2315	2	0	1472	0	1381	NA
scaffold78699|size2842	g27001.t1	K13457	RPM1; disease resistance protein RPM1	04626 Plant-pathogen interaction	B 09159 Environmental adaptation	A09150 Organismal Systems	13	2842	2197	3	2	1444	749	1056	427
scaffold189|size26957	g272.t1	K12129	PRR7; pseudo-response regulator 7	04712 Circadian rhythm - plant	B 09159 Environmental adaptation	A09150 Organismal Systems	57	26957	15588	19	16	3319	8046	758	2274
scaffold2665|size15271	g2754.t1	K12124	GI; GIGANTEA	04712 Circadian rhythm - plant	B 09159 Environmental adaptation	A09150 Organismal Systems	50	15271	11755	16	14	3784	5978	1517	1115
scaffold2690|size15239	g2776.t1	K16240	SPA1; protein suppressor of PHYA-105 1	04712 Circadian rhythm - plant	B 09159 Environmental adaptation	A09150 Organismal Systems	22	15239	6031	6	5	3312	2709	1491	906
scaffold2689|size15242	g2780.t1	K13447	RBOH; respiratory burst oxidase [EC:1.6.3.- 1.11.1.-]	04626 Plant-pathogen interaction	B 09159 Environmental adaptation	A09150 Organismal Systems	40	15242	8453	12	11	3138	5293	752	1942
scaffold2739|size15151	g2815.t1	K04079	HSP90A; molecular chaperone HtpG	04626 Plant-pathogen interaction	B 09159 Environmental adaptation	A09150 Organismal Systems	19	15151	2910	5	4	1327	1575	534	1074
scaffold87500|size2573	g28245.t1	K13449	PR1; pathogenesis-related protein 1	04626 Plant-pathogen interaction	B 09159 Environmental adaptation	A09150 Organismal Systems	7	2573	777	1	0	777	0	777	NA
scaffold88030|size2558	g28319.t1	K13448	CML; calcium-binding protein CML	04626 Plant-pathogen interaction	B 09159 Environmental adaptation	A09150 Organismal Systems	7	2558	893	1	0	893	0	893	NA
scaffold88051|size2558	g28324.t1	K13448	CML; calcium-binding protein CML	04626 Plant-pathogen interaction	B 09159 Environmental adaptation	A09150 Organismal Systems	10	2558	965	2	1	856	107	588	107
scaffold93144|size2424	g28935.t1	K13420	FLS2; LRR receptor-like serine/threonine-protein kinase FLS2 [EC:2.7.11.1]	04626 Plant-pathogen interaction	B 09159 Environmental adaptation	A09150 Organismal Systems	13	2424	2124	3	2	1944	176	1426	103
scaffold2917|size14897	g2969.t1	K05391	CNGC; cyclic nucleotide gated channel, plant	04626 Plant-pathogen interaction	B 09159 Environmental adaptation	A09150 Organismal Systems	32	14897	7648	10	8	3047	4089	923	1659
scaffold101410|size2224	g29923.t1	K13425	WRKY22; WRKY transcription factor 22	04626 Plant-pathogen interaction	B 09159 Environmental adaptation	A09150 Organismal Systems	13	2224	1830	3	2	1428	398	806	235
scaffold102057|size2209	g30008.t1	K13425	WRKY22; WRKY transcription factor 22	04626 Plant-pathogen interaction	B 09159 Environmental adaptation	A09150 Organismal Systems	16	2209	1822	4	3	1329	487	1024	264
scaffold2950|size14843	g3001.t1	K13448	CML; calcium-binding protein CML	04626 Plant-pathogen interaction	B 09159 Environmental adaptation	A09150 Organismal Systems	7	14843	654	1	0	654	0	654	NA
scaffold103484|size2177	g30161.t1	K16221	TCP21; transcription factor TCP21 (protein CCA1 HIKING EXPEDITION)	04712 Circadian rhythm - plant	B 09159 Environmental adaptation	A09150 Organismal Systems	10	2177	2020	2	1	1749	269	1144	269
scaffold3018|size14749	g3058.t1	K05391	CNGC; cyclic nucleotide gated channel, plant	04626 Plant-pathogen interaction	B 09159 Environmental adaptation	A09150 Organismal Systems	26	14749	5601	8	6	2625	2789	960	663
scaffold110749|size2026	g30866.t1	K13429	CERK1; chitin elicitor receptor kinase 1	04626 Plant-pathogen interaction	B 09159 Environmental adaptation	A09150 Organismal Systems	7	2026	909	1	0	909	0	909	NA
scaffold113090|size1981	g31077.t1	K13457	RPM1; disease resistance protein RPM1	04626 Plant-pathogen interaction	B 09159 Environmental adaptation	A09150 Organismal Systems	8	1981	1696	2	0	1239	0	999	NA
scaffold113420|size1974	g31105.t1	K00660	CHS; chalcone synthase [EC:2.3.1.74]	04712 Circadian rhythm - plant	B 09159 Environmental adaptation	A09150 Organismal Systems	10	1974	1642	2	1	1381	259	1167	259
scaffold114711|size1950	g31215.t1	K13457	RPM1; disease resistance protein RPM1	04626 Plant-pathogen interaction	B 09159 Environmental adaptation	A09150 Organismal Systems	7	1950	1210	1	0	1210	0	1210	NA
scaffold116124|size1924	g31337.t1	K13430	PBS1; serine/threonine-protein kinase PBS1 [EC:2.7.11.1]	04626 Plant-pathogen interaction	B 09159 Environmental adaptation	A09150 Organismal Systems	13	1924	1630	3	2	1370	256	876	151
scaffold118145|size1887	g31530.t1	K13448	CML; calcium-binding protein CML	04626 Plant-pathogen interaction	B 09159 Environmental adaptation	A09150 Organismal Systems	7	1887	1610	1	0	1610	0	1610	NA
scaffold118548|size1880	g31563.t1	K13449	PR1; pathogenesis-related protein 1	04626 Plant-pathogen interaction	B 09159 Environmental adaptation	A09150 Organismal Systems	7	1880	1040	1	0	1040	0	1040	NA
scaffold3155|size14545	g3169.t1	K02183	CALM; calmodulin	04626 Plant-pathogen interaction	B 09159 Environmental adaptation	A09150 Organismal Systems	7	14545	917	1	0	917	0	917	NA
scaffold121013|size1838	g31783.t1	K13459	RPS2; disease resistance protein RPS2	04626 Plant-pathogen interaction	B 09159 Environmental adaptation	A09150 Organismal Systems	13	1838	1705	3	2	1537	164	1246	84
scaffold124100|size1786	g32025.t1	K16223	FT; protein FLOWERING LOCUS T	04712 Circadian rhythm - plant	B 09159 Environmental adaptation	A09150 Organismal Systems	10	1786	1520	2	1	571	947	322	947
scaffold128210|size1722	g32346.t1	K13457	RPM1; disease resistance protein RPM1	04626 Plant-pathogen interaction	B 09159 Environmental adaptation	A09150 Organismal Systems	10	1722	840	2	1	750	88	652	88
scaffold131227|size1678	g32591.t1	K13457	RPM1; disease resistance protein RPM1	04626 Plant-pathogen interaction	B 09159 Environmental adaptation	A09150 Organismal Systems	7	1678	1448	1	0	1448	0	1448	NA
scaffold132707|size1657	g32709.t1	K13449	PR1; pathogenesis-related protein 1	04626 Plant-pathogen interaction	B 09159 Environmental adaptation	A09150 Organismal Systems	7	1657	619	1	0	619	0	619	NA
scaffold133760|size1642	g32781.t1	K13448	CML; calcium-binding protein CML	04626 Plant-pathogen interaction	B 09159 Environmental adaptation	A09150 Organismal Systems	7	1642	850	1	0	850	0	850	NA
scaffold138327|size1580	g33086.t1	K13448	CML; calcium-binding protein CML	04626 Plant-pathogen interaction	B 09159 Environmental adaptation	A09150 Organismal Systems	7	1580	1010	1	0	1010	0	1010	NA
scaffold138489|size1577	g33099.t1	K13457	RPM1; disease resistance protein RPM1	04626 Plant-pathogen interaction	B 09159 Environmental adaptation	A09150 Organismal Systems	7	1577	1304	1	0	1304	0	1304	NA
scaffold138921|size1572	g33128.t1	K13459	RPS2; disease resistance protein RPS2	04626 Plant-pathogen interaction	B 09159 Environmental adaptation	A09150 Organismal Systems	10	1572	1494	2	1	1417	75	1299	75
scaffold141336|size1541	g33314.t1	K18875	EDS1; enhanced disease susceptibility 1 protein	04626 Plant-pathogen interaction	B 09159 Environmental adaptation	A09150 Organismal Systems	7	1541	622	1	0	622	0	622	NA
scaffold146185|size1481	g33653.t1	K13449	PR1; pathogenesis-related protein 1	04626 Plant-pathogen interaction	B 09159 Environmental adaptation	A09150 Organismal Systems	7	1481	708	1	0	708	0	708	NA
scaffold149587|size1441	g33878.t1	K13449	PR1; pathogenesis-related protein 1	04626 Plant-pathogen interaction	B 09159 Environmental adaptation	A09150 Organismal Systems	7	1441	770	1	0	770	0	770	NA
scaffold156181|size1367	g34265.t1	K13448	CML; calcium-binding protein CML	04626 Plant-pathogen interaction	B 09159 Environmental adaptation	A09150 Organismal Systems	7	1367	801	1	0	801	0	801	NA
scaffold3578|size14036	g3489.t1	K13448	CML; calcium-binding protein CML	04626 Plant-pathogen interaction	B 09159 Environmental adaptation	A09150 Organismal Systems	7	14036	749	1	0	749	0	749	NA
scaffold3637|size13954	g3552.t1	K13448	CML; calcium-binding protein CML	04626 Plant-pathogen interaction	B 09159 Environmental adaptation	A09150 Organismal Systems	7	13954	930	1	0	930	0	930	NA
scaffold4103|size13458	g3934.t1	K13429	CERK1; chitin elicitor receptor kinase 1	04626 Plant-pathogen interaction	B 09159 Environmental adaptation	A09150 Organismal Systems	25	13458	2816	7	6	1119	1685	482	617
scaffold4143|size13413	g3966.t1	K13448	CML; calcium-binding protein CML	04626 Plant-pathogen interaction	B 09159 Environmental adaptation	A09150 Organismal Systems	7	13413	979	1	0	979	0	979	NA
scaffold4153|size13401	g3968.t1	K13430	PBS1; serine/threonine-protein kinase PBS1 [EC:2.7.11.1]	04626 Plant-pathogen interaction	B 09159 Environmental adaptation	A09150 Organismal Systems	23	13401	6791	7	5	2557	3533	624	1479
scaffold289|size25310	g410.t1	K13448	CML; calcium-binding protein CML	04626 Plant-pathogen interaction	B 09159 Environmental adaptation	A09150 Organismal Systems	7	25310	1314	1	0	1314	0	1314	NA
scaffold4713|size12828	g4371.t1	K12795	SUGT1; suppressor of G2 allele of SKP1	04626 Plant-pathogen interaction	B 09159 Environmental adaptation	A09150 Organismal Systems	31	12828	3220	9	8	1111	2093	246	446
scaffold4713|size12828	g4373.t1	K13425	WRKY22; WRKY transcription factor 22	04626 Plant-pathogen interaction	B 09159 Environmental adaptation	A09150 Organismal Systems	13	12828	2039	3	2	1333	702	677	446
scaffold4709|size12830	g4401.t1	K13448	CML; calcium-binding protein CML	04626 Plant-pathogen interaction	B 09159 Environmental adaptation	A09150 Organismal Systems	16	12830	2297	4	3	795	1496	227	590
scaffold4762|size12789	g4453.t1	K13412	CPK; calcium-dependent protein kinase [EC:2.7.11.1]	04626 Plant-pathogen interaction	B 09159 Environmental adaptation	A09150 Organismal Systems	23	12789	5185	7	5	1880	2787	896	1123
scaffold4837|size12720	g4459.t1	K13447	RBOH; respiratory burst oxidase [EC:1.6.3.- 1.11.1.-]	04626 Plant-pathogen interaction	B 09159 Environmental adaptation	A09150 Organismal Systems	38	12720	4763	12	10	2197	2247	422	678
scaffold4898|size12673	g4601.t1	K13448	CML; calcium-binding protein CML	04626 Plant-pathogen interaction	B 09159 Environmental adaptation	A09150 Organismal Systems	7	12673	876	1	0	876	0	876	NA
scaffold5133|size12459	g4692.t1	K13448	CML; calcium-binding protein CML	04626 Plant-pathogen interaction	B 09159 Environmental adaptation	A09150 Organismal Systems	7	12459	964	1	0	964	0	964	NA
scaffold5202|size12408	g4754.t1	K12130	PRR5; pseudo-response regulator 5	04712 Circadian rhythm - plant	B 09159 Environmental adaptation	A09150 Organismal Systems	32	12408	5473	10	8	2810	2311	638	773
scaffold5893|size11912	g5231.t1	K12127	TOC1; pseudo-response regulator 1	04712 Circadian rhythm - plant	B 09159 Environmental adaptation	A09150 Organismal Systems	25	11912	4534	7	6	1873	2649	1123	928
scaffold6185|size11718	g5405.t1	K13412	CPK; calcium-dependent protein kinase [EC:2.7.11.1]	04626 Plant-pathogen interaction	B 09159 Environmental adaptation	A09150 Organismal Systems	28	11718	3703	8	7	1904	1785	793	793
scaffold6372|size11596	g5546.t1	K05391	CNGC; cyclic nucleotide gated channel, plant	04626 Plant-pathogen interaction	B 09159 Environmental adaptation	A09150 Organismal Systems	25	11596	6239	7	6	2407	3820	587	1204
scaffold6431|size11554	g5577.t1	K12118	CRY1; cryptochrome 1	04712 Circadian rhythm - plant	B 09159 Environmental adaptation	A09150 Organismal Systems	17	11554	4346	5	3	2354	1720	903	611
scaffold6469|size11525	g5601.t1	K13448	CML; calcium-binding protein CML	04626 Plant-pathogen interaction	B 09159 Environmental adaptation	A09150 Organismal Systems	26	11525	3448	8	6	871	1241	326	555
scaffold6800|size11321	g5826.t1	K13447	RBOH; respiratory burst oxidase [EC:1.6.3.- 1.11.1.-]	04626 Plant-pathogen interaction	B 09159 Environmental adaptation	A09150 Organismal Systems	49	11321	10820	15	14	3298	7494	947	1909
scaffold7070|size11166	g6003.t1	K00864	glpK; glycerol kinase [EC:2.7.1.30]	04626 Plant-pathogen interaction	B 09159 Environmental adaptation	A09150 Organismal Systems	16	11166	3235	4	3	1926	1303	957	915
scaffold7819|size10743	g6454.t1	K13412	CPK; calcium-dependent protein kinase [EC:2.7.11.1]	04626 Plant-pathogen interaction	B 09159 Environmental adaptation	A09150 Organismal Systems	25	10743	3078	7	6	1118	1948	262	545
scaffold7921|size10696	g6501.t1	K05391	CNGC; cyclic nucleotide gated channel, plant	04626 Plant-pathogen interaction	B 09159 Environmental adaptation	A09150 Organismal Systems	49	10696	7290	15	14	2580	4682	616	1024
scaffold8258|size10534	g6708.t1	K16240	SPA1; protein suppressor of PHYA-105 1	04712 Circadian rhythm - plant	B 09159 Environmental adaptation	A09150 Organismal Systems	14	10534	5184	4	2	2813	1930	1569	1467
scaffold8931|size10224	g7084.t1	K13412	CPK; calcium-dependent protein kinase [EC:2.7.11.1]	04626 Plant-pathogen interaction	B 09159 Environmental adaptation	A09150 Organismal Systems	43	10224	6910	13	12	2551	4335	952	1384
scaffold3329|size14327	g7114.t1	K12126	PIF3; phytochrome-interacting factor 3	04712 Circadian rhythm - plant	B 09159 Environmental adaptation	A09150 Organismal Systems	25	14327	2490	7	6	1657	821	665	214
scaffold10177|size9713	g7791.t1	K03097	CSNK2A; casein kinase II subunit alpha [EC:2.7.11.1]	04712 Circadian rhythm - plant	B 09159 Environmental adaptation	A09150 Organismal Systems	31	9713	6677	9	8	1774	4887	663	2158
scaffold10382|size9642	g7900.t1	K13412	CPK; calcium-dependent protein kinase [EC:2.7.11.1]	04626 Plant-pathogen interaction	B 09159 Environmental adaptation	A09150 Organismal Systems	28	9642	6338	8	7	2615	3709	1060	1745
scaffold10667|size9547	g8054.t1	K12130	PRR5; pseudo-response regulator 5	04712 Circadian rhythm - plant	B 09159 Environmental adaptation	A09150 Organismal Systems	28	9547	4962	8	7	2228	2720	699	1279
scaffold11294|size9320	g8363.t1	K13448	CML; calcium-binding protein CML	04626 Plant-pathogen interaction	B 09159 Environmental adaptation	A09150 Organismal Systems	7	9320	1171	1	0	1171	0	1171	NA
scaffold670|size21392	g864.t1	K12133	LHY; MYB-related transcription factor LHY	04712 Circadian rhythm - plant	B 09159 Environmental adaptation	A09150 Organismal Systems	23	21392	3806	7	5	2252	623	729	201
scaffold12007|size9078	g8744.t1	K13412	CPK; calcium-dependent protein kinase [EC:2.7.11.1]	04626 Plant-pathogen interaction	B 09159 Environmental adaptation	A09150 Organismal Systems	34	9078	4934	10	9	2323	2593	998	648
scaffold12096|size9054	g8788.t1	K05391	CNGC; cyclic nucleotide gated channel, plant	04626 Plant-pathogen interaction	B 09159 Environmental adaptation	A09150 Organismal Systems	28	9054	4026	8	7	2629	1383	757	330
scaffold12887|size8819	g9177.t1	K12120	PHYA; phytochrome A	04712 Circadian rhythm - plant	B 09159 Environmental adaptation	A09150 Organismal Systems	17	8819	6127	5	3	4120	1336	2078	615
scaffold12999|size8778	g9229.t1	K05391	CNGC; cyclic nucleotide gated channel, plant	04626 Plant-pathogen interaction	B 09159 Environmental adaptation	A09150 Organismal Systems	22	8778	4855	6	5	2647	2198	1241	957
scaffold13297|size8700	g9389.t1	K05391	CNGC; cyclic nucleotide gated channel, plant	04626 Plant-pathogen interaction	B 09159 Environmental adaptation	A09150 Organismal Systems	32	8700	4408	10	8	2077	1991	645	616
scaffold13703|size8586	g9578.t1	K13448	CML; calcium-binding protein CML	04626 Plant-pathogen interaction	B 09159 Environmental adaptation	A09150 Organismal Systems	7	8586	642	1	0	642	0	642	NA
scaffold13711|size8584	g9585.t1	K04079	HSP90A; molecular chaperone HtpG	04626 Plant-pathogen interaction	B 09159 Environmental adaptation	A09150 Organismal Systems	16	8584	3957	4	3	1273	2678	663	1579
scaffold13927|size8524	g9710.t1	K05391	CNGC; cyclic nucleotide gated channel, plant	04626 Plant-pathogen interaction	B 09159 Environmental adaptation	A09150 Organismal Systems	22	8524	5852	6	5	2853	2989	1457	853
