# Supplementary material for: Genome sequencing and analysis uncover the regulatory elements involved in the development and oil biosynthesis of Pongamia pinnata (L.) – A potential biodiesel feedstock
Source: Front Plant Sci. 2022 Aug 25;13:747783. doi: 10.3389/fpls.2022.747783 (PMC9454018; doi:10.3389/fpls.2022.747783)
Supplement: Supplementary file 12 [file Data_Sheet_8.xlsx]

## Sheet: Sheet1
Scaffold_ID	Protein_ID	KO_ID	Description	Symbol	Pathway	Pathway_function	Major_Group	Number of Scaffolds	Size of Scaffold	Size of Gene	Number of Exons	Number of Introns	Total exon size	Total intron size	Longest exon	Longest intron
scaffold14725|size8315	g10074.t1	K02135	ATPeF1E; F-type H+-transporting ATPase subunit epsilon	ATPeF1E	00190 Oxidative phosphorylation	B 09102 Energy metabolism	A09100 Metabolism	7	8315	1310	1	0	1310	0	1310	NA
scaffold826|size20487	g1038.t1	K03841	FBP; fructose-1,6-bisphosphatase I [EC:3.1.3.11]	FBP	00710 Carbon fixation in photosynthetic organisms	B 09102 Energy metabolism	A09100 Metabolism	14	20487	4637	4	2	1480	1325	588	812
scaffold15639|size8079	g10493.t1	K02639	petF; ferredoxin	petF	00195 Photosynthesis	B 09102 Energy metabolism	A09100 Metabolism	17	8079	5055	7	2	1868	860	596	624
scaffold15723|size8057	g10537.t1	K02140	ATPeFG; F-type H+-transporting ATPase subunit g	ATPeFG	00190 Oxidative phosphorylation	B 09102 Energy metabolism	A09100 Metabolism	11	8057	2421	3	1	944	1058	370	1058
scaffold15738|size8054	g10543.t1	K00134	GAPDH; glyceraldehyde 3-phosphate dehydrogenase [EC:1.2.1.12]	GAPDH	00710 Carbon fixation in photosynthetic organisms	B 09102 Energy metabolism	A09100 Metabolism	40	8054	2912	12	11	1149	1741	221	352
scaffold15957|size8000	g10656.t1	K01674	cah; carbonic anhydrase [EC:4.2.1.1]	cah	00910 Nitrogen metabolism	B 09102 Energy metabolism	A09100 Metabolism	25	8000	3700	7	6	1041	2647	225	1406
scaffold16259|size7929	g10807.t1	K02693	psaE; photosystem I subunit IV	psaE	00195 Photosynthesis	B 09102 Energy metabolism	A09100 Metabolism	13	7929	1603	3	2	612	987	297	759
scaffold900|size20103	g1108.t1	K01535	PMA1; H+-transporting ATPase [EC:3.6.3.6]	PMA1	00190 Oxidative phosphorylation	B 09102 Energy metabolism	A09100 Metabolism	68	20103	9994	22	20	3243	6345	310	1022
scaffold16608|size7851	g11187.t1	K08902	psb27; photosystem II Psb27 protein	psb27	00195 Photosynthesis	B 09102 Energy metabolism	A09100 Metabolism	7	7851	1501	1	0	1501	0	1501	NA
scaffold17343|size7688	g11292.t1	K00387	SUOX; sulfite oxidase [EC:1.8.3.1]	SUOX	00920 Sulfur metabolism	B 09102 Energy metabolism	A09100 Metabolism	26	7688	2753	8	6	864	1667	240	610
scaffold17623|size7626	g11425.t1	K03841	FBP; fructose-1,6-bisphosphatase I [EC:3.1.3.11]	FBP	00710 Carbon fixation in photosynthetic organisms	B 09102 Energy metabolism	A09100 Metabolism	16	7626	2435	4	3	1399	1030	507	531
scaffold17700|size7610	g11464.t1	K14455	GOT2; aspartate aminotransferase, mitochondrial [EC:2.6.1.1]	GOT2	00710 Carbon fixation in photosynthetic organisms	B 09102 Energy metabolism	A09100 Metabolism	25	7610	1976	7	6	986	978	314	429
scaffold907|size20049	g1155.t1	K02145	ATPeV1A; V-type H+-transporting ATPase subunit A [EC:3.6.3.14]	ATPeV1A	00190 Oxidative phosphorylation	B 09102 Energy metabolism	A09100 Metabolism	64	20049	5494	20	19	2224	3232	390	427
scaffold18516|size7451	g11812.t1	K00860	cysC; adenylylsulfate kinase [EC:2.7.1.25]	cysC	00920 Sulfur metabolism	B 09102 Energy metabolism	A09100 Metabolism	25	7451	2499	7	6	1501	986	637	207
scaffold18660|size7419	g11870.t1	K08916	LHCB5; light-harvesting complex II chlorophyll a/b binding protein 5	LHCB5	00196 Photosynthesis - antenna proteins	B 09102 Energy metabolism	A09100 Metabolism	22	7419	2499	6	5	1077	1412	382	485
scaffold18703|size7411	g11892.t1	K01610	E4.1.1.49; phosphoenolpyruvate carboxykinase (ATP) [EC:4.1.1.49]	E4.1.1.49	00710 Carbon fixation in photosynthetic organisms	B 09102 Energy metabolism	A09100 Metabolism	25	7411	2165	7	6	1302	851	340	318
scaffold18715|size7408	g11900.t1	K17725	ETHE1; sulfur dioxygenase [EC:1.13.11.18]	ETHE1	00920 Sulfur metabolism	B 09102 Energy metabolism	A09100 Metabolism	31	7408	3961	9	8	1092	2853	246	1120
scaffold18858|size7381	g11947.t1	K02152	ATPeV1G; V-type H+-transporting ATPase subunit G	ATPeV1G	00190 Oxidative phosphorylation	B 09102 Energy metabolism	A09100 Metabolism	14	7381	1666	4	2	1000	495	480	391
scaffold18931|size7366	g11977.t1	K00234	SDHA; succinate dehydrogenase (ubiquinone) flavoprotein subunit [EC:1.3.5.1]	SDHA	00190 Oxidative phosphorylation	B 09102 Energy metabolism	A09100 Metabolism	52	7366	7250	16	15	2015	5205	211	1903
scaffold19287|size7302	g12147.t1	K02717	psbP; photosystem II oxygen-evolving enhancer protein 2	psbP	00195 Photosynthesis	B 09102 Energy metabolism	A09100 Metabolism	16	7302	3025	4	3	1116	1903	543	1148
scaffold19330|size7294	g12170.t1	K01783	rpe; ribulose-phosphate 3-epimerase [EC:5.1.3.1]	rpe	00710 Carbon fixation in photosynthetic organisms	B 09102 Energy metabolism	A09100 Metabolism	26	7294	2673	8	6	760	1480	237	530
scaffold19445|size7270	g12215.t1	K02155	ATPeV0C; V-type H+-transporting ATPase 16kDa proteolipid subunit	ATPeV0C	00190 Oxidative phosphorylation	B 09102 Energy metabolism	A09100 Metabolism	13	7270	2211	3	2	1255	952	783	831
scaffold19826|size7207	g12367.t1	K02148	ATPeV1C; V-type H+-transporting ATPase subunit C	ATPeV1C	00190 Oxidative phosphorylation	B 09102 Energy metabolism	A09100 Metabolism	25	7207	1824	7	6	824	988	246	295
scaffold19894|size7197	g12396.t1	K08917	LHCB6; light-harvesting complex II chlorophyll a/b binding protein 6	LHCB6	00196 Photosynthesis - antenna proteins	B 09102 Energy metabolism	A09100 Metabolism	10	7197	1493	2	1	972	519	694	519
scaffold20399|size7107	g12609.t1	K01915	glnA; glutamine synthetase [EC:6.3.1.2]	glnA	00910 Nitrogen metabolism	B 09102 Energy metabolism	A09100 Metabolism	37	7107	5397	11	10	1471	3906	349	1521
scaffold21021|size6998	g12890.t1	K00640	cysE; serine O-acetyltransferase [EC:2.3.1.30]	cysE	00920 Sulfur metabolism	B 09102 Energy metabolism	A09100 Metabolism	13	6998	1662	3	2	1239	419	687	337
scaffold21230|size6965	g12976.t1	K01738	cysK; cysteine synthase [EC:2.5.1.47]	cysK	00920 Sulfur metabolism	B 09102 Energy metabolism	A09100 Metabolism	35	6965	4454	11	9	1451	2818	540	1080
scaffold22815|size6711	g13603.t1	K02137	ATPeF0O; F-type H+-transporting ATPase subunit O	ATPeF0O	00190 Oxidative phosphorylation	B 09102 Energy metabolism	A09100 Metabolism	17	6711	4518	5	3	887	1935	508	1671
scaffold23232|size6645	g13767.t1	K02257	COX10; heme o synthase [EC:2.5.1.141]	COX10	00190 Oxidative phosphorylation	B 09102 Energy metabolism	A09100 Metabolism	22	6645	3567	6	5	1247	2310	590	981
scaffold1159|size19042	g1382.t1	K01803	TPI; triosephosphate isomerase (TIM) [EC:5.3.1.1]	TPI	00710 Carbon fixation in photosynthetic organisms	B 09102 Energy metabolism	A09100 Metabolism	31	19042	3663	9	8	1237	2410	282	666
scaffold24415|size6472	g14216.t1	K01082	cysQ; 3'(2'), 5'-bisphosphate nucleotidase [EC:3.1.3.7]	cysQ	00920 Sulfur metabolism	B 09102 Energy metabolism	A09100 Metabolism	13	6472	2012	3	2	1391	617	671	563
scaffold24561|size6454	g14273.t1	K01610	E4.1.1.49; phosphoenolpyruvate carboxykinase (ATP) [EC:4.1.1.49]	E4.1.1.49	00710 Carbon fixation in photosynthetic organisms	B 09102 Energy metabolism	A09100 Metabolism	26	6454	4526	8	6	1750	2563	516	901
scaffold24971|size6398	g14424.t1	K02638	petE; plastocyanin	petE	00195 Photosynthesis	B 09102 Energy metabolism	A09100 Metabolism	7	6398	761	1	0	761	0	761	NA
scaffold24972|size6398	g14425.t1	K13811	PAPSS; 3'-phosphoadenosine 5'-phosphosulfate synthase [EC:2.7.7.4 2.7.1.25]	PAPSS	00920 Sulfur metabolism	B 09102 Energy metabolism	A09100 Metabolism	25	6398	3029	7	6	1413	1604	405	454
scaffold25591|size6308	g14669.t1	K02144	ATPeV1H; V-type H+-transporting ATPase subunit H	ATPeV1H	00190 Oxidative phosphorylation	B 09102 Energy metabolism	A09100 Metabolism	28	6308	2482	8	7	964	1504	284	374
scaffold26214|size6220	g14883.t1	K01507	ppa; inorganic pyrophosphatase [EC:3.6.1.1]	ppa	00190 Oxidative phosphorylation	B 09102 Energy metabolism	A09100 Metabolism	32	6220	5656	10	8	1188	3676	437	1195
scaffold27016|size6115	g15172.t1	K03942	NDUFV1; NADH dehydrogenase (ubiquinone) flavoprotein 1 [EC:1.6.5.3 1.6.99.3]	NDUFV1	00190 Oxidative phosphorylation	B 09102 Energy metabolism	A09100 Metabolism	10	6115	2060	2	1	1955	103	1104	103
scaffold27076|size6108	g15214.t1	K03542	psbS; photosystem II 22kDa protein	psbS	00195 Photosynthesis	B 09102 Energy metabolism	A09100 Metabolism	16	6108	2082	4	3	981	1095	351	627
scaffold27306|size6080	g15258.t1	K00235	SDHB; succinate dehydrogenase (ubiquinone) iron-sulfur subunit [EC:1.3.5.1]	SDHB	00190 Oxidative phosphorylation	B 09102 Energy metabolism	A09100 Metabolism	10	6080	4593	2	1	1182	3409	823	3409
scaffold27314|size6079	g15262.t1	K02115	ATPF1G; F-type H+-transporting ATPase subunit gamma	ATPF1G	00195 Photosynthesis	B 09102 Energy metabolism	A09100 Metabolism	7	6079	1438	1	0	1438	0	1438	NA
scaffold28053|size5979	g15524.t1	K02695	psaH; photosystem I subunit VI	psaH	00195 Photosynthesis	B 09102 Energy metabolism	A09100 Metabolism	13	5979	1546	3	2	802	740	346	580
scaffold28203|size5960	g15569.t1	K01535	PMA1; H+-transporting ATPase [EC:3.6.3.6]	PMA1	00190 Oxidative phosphorylation	B 09102 Energy metabolism	A09100 Metabolism	49	5960	4560	15	14	3092	1440	463	146
scaffold28282|size5951	g15594.t1	K05907	APR; adenylyl-sulfate reductase (glutathione) [EC:1.8.4.9]	APR	00920 Sulfur metabolism	B 09102 Energy metabolism	A09100 Metabolism	19	5951	2776	5	4	1920	848	813	535
scaffold28613|size5912	g15714.t1	K01725	cynS; cyanate lyase [EC:4.2.1.104]	cynS	00910 Nitrogen metabolism	B 09102 Energy metabolism	A09100 Metabolism	10	5912	865	2	1	623	240	367	240
scaffold29121|size5852	g15881.t1	K05907	APR; adenylyl-sulfate reductase (glutathione) [EC:1.8.4.9]	APR	00920 Sulfur metabolism	B 09102 Energy metabolism	A09100 Metabolism	23	5852	2836	7	5	1878	477	810	99
scaffold29687|size5789	g16077.t1	K00927	PGK; phosphoglycerate kinase [EC:2.7.2.3]	PGK	00710 Carbon fixation in photosynthetic organisms	B 09102 Energy metabolism	A09100 Metabolism	22	5789	2856	6	5	1284	1562	414	1046
scaffold29884|size5767	g16154.t1	K01082	cysQ; 3'(2'), 5'-bisphosphate nucleotidase [EC:3.1.3.7]	cysQ	00920 Sulfur metabolism	B 09102 Energy metabolism	A09100 Metabolism	8	5767	3400	2	0	1186	0	1058	NA
scaffold30141|size5739	g16247.t1	K08908	LHCA2; light-harvesting complex I chlorophyll a/b binding protein 2	LHCA2	00196 Photosynthesis - antenna proteins	B 09102 Energy metabolism	A09100 Metabolism	28	5739	5055	8	7	2275	2766	1260	896
scaffold30637|size5684	g16421.t1	K00261	GLUD1_2; glutamate dehydrogenase (NAD(P)+) [EC:1.4.1.3]	GLUD1_2	00910 Nitrogen metabolism	B 09102 Energy metabolism	A09100 Metabolism	31	5684	4040	9	8	1484	2540	334	1673
scaffold30677|size5680	g16435.t1	K02260	COX17; cytochrome c oxidase assembly protein subunit 17	COX17	00190 Oxidative phosphorylation	B 09102 Energy metabolism	A09100 Metabolism	7	5680	431	1	0	431	0	431	NA
scaffold31130|size5633	g16584.t1	K01915	glnA; glutamine synthetase [EC:6.3.1.2]	glnA	00910 Nitrogen metabolism	B 09102 Energy metabolism	A09100 Metabolism	37	5633	4607	11	10	1226	3361	328	790
scaffold31148|size5631	g16590.t1	K03941	NDUFS8; NADH dehydrogenase (ubiquinone) Fe-S protein 8 [EC:1.6.5.3 1.6.99.3]	NDUFS8	00190 Oxidative phosphorylation	B 09102 Energy metabolism	A09100 Metabolism	28	5631	3437	8	7	1126	2297	310	953
scaffold32027|size5537	g16876.t1	K00927	PGK; phosphoglycerate kinase [EC:2.7.2.3]	PGK	00710 Carbon fixation in photosynthetic organisms	B 09102 Energy metabolism	A09100 Metabolism	22	5537	2307	6	5	1362	935	407	301
scaffold33832|size5356	g17460.t1	K02267	COX6B; cytochrome c oxidase subunit 6b	COX6B	00190 Oxidative phosphorylation	B 09102 Energy metabolism	A09100 Metabolism	19	5356	2194	5	4	1391	795	893	511
scaffold33864|size5353	g17472.t1	K02258	COX11; cytochrome c oxidase assembly protein subunit 11	COX11	00190 Oxidative phosphorylation	B 09102 Energy metabolism	A09100 Metabolism	28	5353	3056	8	7	1184	1858	357	470
scaffold1584|size17481	g1754.t1	K03949	NDUFA5; NADH dehydrogenase (ubiquinone) 1 alpha subcomplex subunit 5	NDUFA5	00190 Oxidative phosphorylation	B 09102 Energy metabolism	A09100 Metabolism	11	17481	3149	3	1	660	1222	359	1222
scaffold34481|size5295	g17677.t1	K03940	NDUFS7; NADH dehydrogenase (ubiquinone) Fe-S protein 7 [EC:1.6.5.3 1.6.99.3]	NDUFS7	00190 Oxidative phosphorylation	B 09102 Energy metabolism	A09100 Metabolism	7	5295	614	1	0	614	0	614	NA
scaffold34748|size5270	g17753.t1	K02149	ATPeV1D; V-type H+-transporting ATPase subunit D	ATPeV1D	00190 Oxidative phosphorylation	B 09102 Energy metabolism	A09100 Metabolism	7	5270	1511	1	0	1511	0	1511	NA
scaffold109|size29644	g178.t1	K00028	E1.1.1.39; malate dehydrogenase (decarboxylating) [EC:1.1.1.39]	E1.1.1.39	00710 Carbon fixation in photosynthetic organisms	B 09102 Energy metabolism	A09100 Metabolism	58	29644	8468	18	17	2488	5946	575	958
scaffold35776|size5175	g18049.t1	K03955	NDUFAB1; NADH dehydrogenase (ubiquinone) 1 alpha/beta subcomplex 1	NDUFAB1	00190 Oxidative phosphorylation	B 09102 Energy metabolism	A09100 Metabolism	10	5175	1093	2	1	664	427	420	427
scaffold36343|size5122	g18194.t1	K08913	LHCB2; light-harvesting complex II chlorophyll a/b binding protein 2	LHCB2	00196 Photosynthesis - antenna proteins	B 09102 Energy metabolism	A09100 Metabolism	10	5122	1764	2	1	1199	563	997	563
scaffold36493|size5109	g18239.t1	K02146	ATPeV0D; V-type H+-transporting ATPase subunit d	ATPeV0D	00190 Oxidative phosphorylation	B 09102 Energy metabolism	A09100 Metabolism	34	5109	3477	10	9	1059	2400	250	588
scaffold1655|size17280	g1828.t1	K00392	sir; sulfite reductase (ferredoxin) [EC:1.8.7.1]	sir	00920 Sulfur metabolism	B 09102 Energy metabolism	A09100 Metabolism	28	17280	4865	8	7	3045	1806	1130	648
scaffold36668|size5092	g18290.t1	K02133	ATPeF1B; F-type H+-transporting ATPase subunit beta [EC:3.6.3.14]	ATPeF1B	00190 Oxidative phosphorylation	B 09102 Energy metabolism	A09100 Metabolism	32	5092	4199	10	8	1593	2002	312	1083
scaffold36889|size5073	g18340.t1	K00028	E1.1.1.39; malate dehydrogenase (decarboxylating) [EC:1.1.1.39]	E1.1.1.39	00710 Carbon fixation in photosynthetic organisms	B 09102 Energy metabolism	A09100 Metabolism	7	5073	1159	1	0	1159	0	1159	NA
scaffold37093|size5053	g18411.t1	K00284	E1.4.7.1; glutamate synthase (ferredoxin) [EC:1.4.7.1]	E1.4.7.1	00910 Nitrogen metabolism	B 09102 Energy metabolism	A09100 Metabolism	10	5053	4993	2	1	4882	109	4557	109
scaffold37242|size5038	g18456.t1	K00261	GLUD1_2; glutamate dehydrogenase (NAD(P)+) [EC:1.4.1.3]	GLUD1_2	00910 Nitrogen metabolism	B 09102 Energy metabolism	A09100 Metabolism	31	5038	4298	9	8	1650	2632	447	636
scaffold119|size29312	g185.t1	K00026	MDH2; malate dehydrogenase [EC:1.1.1.37]	MDH2	00710 Carbon fixation in photosynthetic organisms	B 09102 Energy metabolism	A09100 Metabolism	31	29312	3438	9	8	1220	2202	314	742
scaffold37854|size4988	g18629.t1	K02721	psbW; photosystem II PsbW protein	psbW	00195 Photosynthesis	B 09102 Energy metabolism	A09100 Metabolism	16	4988	3177	4	3	976	2195	584	1482
scaffold38420|size4937	g18809.t1	K08917	LHCB6; light-harvesting complex II chlorophyll a/b binding protein 6	LHCB6	00196 Photosynthesis - antenna proteins	B 09102 Energy metabolism	A09100 Metabolism	10	4937	1249	2	1	1133	114	823	114
scaffold39847|size4815	g19217.t1	K05298	GAPA; glyceraldehyde-3-phosphate dehydrogenase (NADP+) (phosphorylating) [EC:1.2.1.13]	GAPA	00710 Carbon fixation in photosynthetic organisms	B 09102 Energy metabolism	A09100 Metabolism	19	4815	2427	5	4	912	1507	304	671
scaffold39827|size4817	g19225.t1	K02703	psbA; photosystem II P680 reaction center D1 protein [EC:1.10.3.9]	psbA	00195 Photosynthesis	B 09102 Energy metabolism	A09100 Metabolism	19	4817	2044	5	4	1034	1002	278	675
scaffold40399|size4771	g19374.t1	K02639	petF; ferredoxin	petF	00195 Photosynthesis	B 09102 Energy metabolism	A09100 Metabolism	7	4771	740	1	0	740	0	740	NA
scaffold41040|size4724	g19545.t1	K08912	LHCB1; light-harvesting complex II chlorophyll a/b binding protein 1	LHCB1	00196 Photosynthesis - antenna proteins	B 09102 Energy metabolism	A09100 Metabolism	7	4724	1067	1	0	1067	0	1067	NA
scaffold1802|size16924	g1984.t1	K01535	PMA1; H+-transporting ATPase [EC:3.6.3.6]	PMA1	00190 Oxidative phosphorylation	B 09102 Energy metabolism	A09100 Metabolism	68	16924	6577	22	20	3548	2869	501	519
scaffold42424|size4619	g19896.t1	K02723	psbY; photosystem II PsbY protein	psbY	00195 Photosynthesis	B 09102 Energy metabolism	A09100 Metabolism	7	4619	919	1	0	919	0	919	NA
scaffold42430|size4618	g19898.t1	K01507	ppa; inorganic pyrophosphatase [EC:3.6.1.1]	ppa	00190 Oxidative phosphorylation	B 09102 Energy metabolism	A09100 Metabolism	19	4618	1976	5	4	803	1165	358	463
scaffold42026|size4646	g19902.t1	K00029	E1.1.1.40; malate dehydrogenase (oxaloacetate-decarboxylating)(NADP+) [EC:1.1.1.40]	E1.1.1.40	00710 Carbon fixation in photosynthetic organisms	B 09102 Energy metabolism	A09100 Metabolism	53	4646	3834	17	15	1627	2059	209	339
scaffold43155|size4567	g20100.t1	K00640	cysE; serine O-acetyltransferase [EC:2.3.1.30]	cysE	00920 Sulfur metabolism	B 09102 Energy metabolism	A09100 Metabolism	34	4567	3458	10	9	1476	1964	445	482
scaffold43685|size4532	g20234.t1	K00927	PGK; phosphoglycerate kinase [EC:2.7.2.3]	PGK	00710 Carbon fixation in photosynthetic organisms	B 09102 Energy metabolism	A09100 Metabolism	26	4532	3660	8	6	1442	1777	343	1153
scaffold1867|size16756	g2056.t1	K02136	ATPeF1G; F-type H+-transporting ATPase subunit gamma	ATPeF1G	00190 Oxidative phosphorylation	B 09102 Energy metabolism	A09100 Metabolism	40	16756	6089	12	11	1415	4652	328	1049
scaffold44997|size4442	g20577.t1	K02717	psbP; photosystem II oxygen-evolving enhancer protein 2	psbP	00195 Photosynthesis	B 09102 Energy metabolism	A09100 Metabolism	25	4442	3050	7	6	914	2124	284	923
scaffold45334|size4420	g20669.t1	K02716	psbO; photosystem II oxygen-evolving enhancer protein 1	psbO	00195 Photosynthesis	B 09102 Energy metabolism	A09100 Metabolism	10	4420	1630	2	1	1236	392	895	392
scaffold46430|size4348	g20944.t1	K08907	LHCA1; light-harvesting complex I chlorophyll a/b binding protein 1	LHCA1	00196 Photosynthesis - antenna proteins	B 09102 Energy metabolism	A09100 Metabolism	16	4348	2230	4	3	1037	1187	382	578
scaffold46500|size4342	g20965.t1	K03965	NDUFB9; NADH dehydrogenase (ubiquinone) 1 beta subcomplex subunit 9	NDUFB9	00190 Oxidative phosphorylation	B 09102 Energy metabolism	A09100 Metabolism	16	4342	1367	4	3	854	507	506	328
scaffold46607|size4336	g20991.t1	K02150	ATPeV1E; V-type H+-transporting ATPase subunit E	ATPeV1E	00190 Oxidative phosphorylation	B 09102 Energy metabolism	A09100 Metabolism	22	4336	2966	6	5	1059	1897	319	721
scaffold47926|size4249	g21295.t1	K14454	GOT1; aspartate aminotransferase, cytoplasmic [EC:2.6.1.1]	GOT1	00710 Carbon fixation in photosynthetic organisms	B 09102 Energy metabolism	A09100 Metabolism	37	4249	3632	11	10	1593	2019	310	420
scaffold47963|size4246	g21301.t1	K00025	MDH1; malate dehydrogenase [EC:1.1.1.37]	MDH1	00710 Carbon fixation in photosynthetic organisms	B 09102 Energy metabolism	A09100 Metabolism	23	4246	3906	7	5	1641	1650	645	694
scaffold48248|size4229	g21366.t1	K01783	rpe; ribulose-phosphate 3-epimerase [EC:5.1.3.1]	rpe	00710 Carbon fixation in photosynthetic organisms	B 09102 Energy metabolism	A09100 Metabolism	19	4229	1658	5	4	951	699	416	258
scaffold49854|size4131	g21734.t1	K00051	E1.1.1.82; malate dehydrogenase (NADP+) [EC:1.1.1.82]	E1.1.1.82	00710 Carbon fixation in photosynthetic organisms	B 09102 Energy metabolism	A09100 Metabolism	34	4131	2833	10	9	1266	1549	268	516
scaffold49991|size4122	g21767.t1	K00236	SDHC; succinate dehydrogenase (ubiquinone) cytochrome b560 subunit	SDHC	00190 Oxidative phosphorylation	B 09102 Energy metabolism	A09100 Metabolism	17	4122	3478	5	3	1216	2083	441	1695
scaffold50044|size4118	g21778.t1	K01507	ppa; inorganic pyrophosphatase [EC:3.6.1.1]	ppa	00190 Oxidative phosphorylation	B 09102 Energy metabolism	A09100 Metabolism	28	4118	2233	8	7	924	1295	317	426
scaffold50268|size4105	g21829.t1	K02155	ATPeV0C; V-type H+-transporting ATPase 16kDa proteolipid subunit	ATPeV0C	00190 Oxidative phosphorylation	B 09102 Energy metabolism	A09100 Metabolism	13	4105	1831	3	2	993	834	557	429
scaffold51445|size4038	g22091.t1	K01674	cah; carbonic anhydrase [EC:4.2.1.1]	cah	00910 Nitrogen metabolism	B 09102 Energy metabolism	A09100 Metabolism	19	4038	2780	5	4	887	1885	305	935
scaffold51716|size4023	g22157.t1	K02140	ATPeFG; F-type H+-transporting ATPase subunit g	ATPeFG	00190 Oxidative phosphorylation	B 09102 Energy metabolism	A09100 Metabolism	11	4023	2870	3	1	635	1186	364	1186
scaffold51818|size4018	g22175.t1	K13811	PAPSS; 3'-phosphoadenosine 5'-phosphosulfate synthase [EC:2.7.7.4 2.7.1.25]	PAPSS	00920 Sulfur metabolism	B 09102 Energy metabolism	A09100 Metabolism	13	4018	3311	3	2	1204	2103	687	1929
scaffold55053|size3837	g22879.t1	K11353	NDUFA13; NADH dehydrogenase (ubiquinone) 1 alpha subcomplex subunit 13	NDUFA13	00190 Oxidative phosphorylation	B 09102 Energy metabolism	A09100 Metabolism	13	3837	1654	3	2	764	886	617	783
scaffold55115|size3834	g22899.t1	K01623	ALDO; fructose-bisphosphate aldolase, class I [EC:4.1.2.13]	ALDO	00710 Carbon fixation in photosynthetic organisms	B 09102 Energy metabolism	A09100 Metabolism	13	3834	2729	3	2	1669	1056	1307	909
scaffold57142|size3727	g23327.t1	K02267	COX6B; cytochrome c oxidase subunit 6b	COX6B	00190 Oxidative phosphorylation	B 09102 Energy metabolism	A09100 Metabolism	10	3727	476	2	1	306	168	249	168
scaffold58197|size3674	g23514.t1	K02701	psaN; photosystem I subunit PsaN	psaN	00195 Photosynthesis	B 09102 Energy metabolism	A09100 Metabolism	19	3674	2267	5	4	893	1366	296	1034
scaffold58552|size3657	g23580.t1	K02115	ATPF1G; F-type H+-transporting ATPase subunit gamma	ATPF1G	00195 Photosynthesis	B 09102 Energy metabolism	A09100 Metabolism	7	3657	1650	1	0	1650	0	1650	NA
scaffold59899|size3592	g23856.t1	K02698	psaK; photosystem I subunit X	psaK	00195 Photosynthesis	B 09102 Energy metabolism	A09100 Metabolism	13	3592	1557	3	2	765	788	421	633
scaffold61104|size3535	g24089.t1	K02150	ATPeV1E; V-type H+-transporting ATPase subunit E	ATPeV1E	00190 Oxidative phosphorylation	B 09102 Energy metabolism	A09100 Metabolism	22	3535	1823	6	5	1119	694	263	189
scaffold61652|size3512	g24209.t1	K01738	cysK; cysteine synthase [EC:2.5.1.47]	cysK	00920 Sulfur metabolism	B 09102 Energy metabolism	A09100 Metabolism	10	3512	1162	2	1	1059	101	622	101
scaffold61783|size3505	g24236.t1	K02693	psaE; photosystem I subunit IV	psaE	00195 Photosynthesis	B 09102 Energy metabolism	A09100 Metabolism	13	3505	1272	3	2	701	567	341	450
scaffold63430|size3429	g24532.t1	K02636	petC; cytochrome b6-f complex iron-sulfur subunit [EC:1.10.9.1]	petC	00195 Photosynthesis	B 09102 Energy metabolism	A09100 Metabolism	19	3429	2426	5	4	874	1544	241	767
scaffold63530|size3425	g24549.t1	K02639	petF; ferredoxin	petF	00195 Photosynthesis	B 09102 Energy metabolism	A09100 Metabolism	8	3425	1533	2	0	741	0	662	NA
scaffold65115|size3355	g24815.t1	K08901	psbQ; photosystem II oxygen-evolving enhancer protein 3	psbQ	00195 Photosynthesis	B 09102 Energy metabolism	A09100 Metabolism	13	3355	1283	3	2	687	592	390	514
scaffold66004|size3315	g24983.t1	K08914	LHCB3; light-harvesting complex II chlorophyll a/b binding protein 3	LHCB3	00196 Photosynthesis - antenna proteins	B 09102 Energy metabolism	A09100 Metabolism	13	3315	1954	3	2	1120	830	668	583
scaffold67283|size3262	g25181.t1	K00262	E1.4.1.4; glutamate dehydrogenase (NADP+) [EC:1.4.1.4]	E1.4.1.4	00910 Nitrogen metabolism	B 09102 Energy metabolism	A09100 Metabolism	22	3262	2977	6	5	861	2106	279	867
scaffold69419|size3177	g25532.t1	K02134	ATPeF1D; F-type H+-transporting ATPase subunit delta	ATPeF1D	00190 Oxidative phosphorylation	B 09102 Energy metabolism	A09100 Metabolism	8	3177	1756	2	0	736	0	506	NA
scaffold69571|size3171	g25559.t1	K02641	petH; ferredoxin--NADP+ reductase [EC:1.18.1.2]	petH	00195 Photosynthesis	B 09102 Energy metabolism	A09100 Metabolism	19	3171	3120	5	4	1625	1487	814	733
scaffold70206|size3147	g25672.t1	K02705	psbC; photosystem II CP43 chlorophyll apoprotein	psbC	00195 Photosynthesis	B 09102 Energy metabolism	A09100 Metabolism	22	3147	3138	6	5	2048	1080	947	706
scaffold70356|size3142	g25693.t1	K03937	NDUFS4; NADH dehydrogenase (ubiquinone) Fe-S protein 4	NDUFS4	00190 Oxidative phosphorylation	B 09102 Energy metabolism	A09100 Metabolism	10	3142	937	2	1	441	494	228	494
scaffold70357|size3141	g25695.t1	K03949	NDUFA5; NADH dehydrogenase (ubiquinone) 1 alpha subcomplex subunit 5	NDUFA5	00190 Oxidative phosphorylation	B 09102 Energy metabolism	A09100 Metabolism	13	3141	2880	3	2	548	2328	354	2148
scaffold70466|size3137	g25712.t1	K00640	cysE; serine O-acetyltransferase [EC:2.3.1.30]	cysE	00920 Sulfur metabolism	B 09102 Energy metabolism	A09100 Metabolism	10	3137	1614	2	1	1534	78	900	78
scaffold182|size27341	g262.t1	K00860	cysC; adenylylsulfate kinase [EC:2.7.1.25]	cysC	00920 Sulfur metabolism	B 09102 Energy metabolism	A09100 Metabolism	25	27341	4268	7	6	1302	2954	541	1112
scaffold76158|size2928	g26622.t1	K00417	QCR7; ubiquinol-cytochrome c reductase subunit 7	QCR7	00190 Oxidative phosphorylation	B 09102 Energy metabolism	A09100 Metabolism	16	2928	2870	4	3	814	2050	547	980
scaffold77094|size2896	g26766.t1	K14332	psaO; photosystem I subunit PsaO	psaO	00195 Photosynthesis	B 09102 Energy metabolism	A09100 Metabolism	16	2896	1364	4	3	674	684	316	424
scaffold2580|size15415	g2690.t1	K00366	nirA; ferredoxin-nitrite reductase [EC:1.7.7.1]	nirA	00910 Nitrogen metabolism	B 09102 Energy metabolism	A09100 Metabolism	16	15415	4953	4	3	2063	2884	1027	1395
scaffold81209|size2761	g27367.t1	K02709	psbH; photosystem II PsbH protein	psbH	00195 Photosynthesis	B 09102 Energy metabolism	A09100 Metabolism	7	2761	510	1	0	510	0	510	NA
scaffold81209|size2761	g27368.t1	K02704	psbB; photosystem II CP47 chlorophyll apoprotein	psbB	00195 Photosynthesis	B 09102 Energy metabolism	A09100 Metabolism	13	2761	1839	3	2	1642	193	1245	125
scaffold81582|size2748	g27421.t1	K02690	psaB; photosystem I P700 chlorophyll a apoprotein A2	psaB	00195 Photosynthesis	B 09102 Energy metabolism	A09100 Metabolism	19	2748	2615	5	4	2247	360	884	105
scaffold2711|size15203	g2788.t1	K02575	NRT; MFS transporter, NNP family, nitrate/nitrite transporter	NRT	00910 Nitrogen metabolism	B 09102 Energy metabolism	A09100 Metabolism	13	15203	2311	3	2	1780	527	894	406
scaffold88221|size2553	g28340.t1	K00026	MDH2; malate dehydrogenase [EC:1.1.1.37]	MDH2	00710 Carbon fixation in photosynthetic organisms	B 09102 Energy metabolism	A09100 Metabolism	7	2553	1593	1	0	1593	0	1593	NA
scaffold88778|size2538	g28408.t1	K01915	glnA; glutamine synthetase [EC:6.3.1.2]	glnA	00910 Nitrogen metabolism	B 09102 Energy metabolism	A09100 Metabolism	19	2538	2420	5	4	742	1670	232	613
scaffold88957|size2533	g28432.t1	K00026	MDH2; malate dehydrogenase [EC:1.1.1.37]	MDH2	00710 Carbon fixation in photosynthetic organisms	B 09102 Energy metabolism	A09100 Metabolism	25	2533	1950	7	6	662	1276	204	613
scaffold89449|size2519	g28498.t1	K02112	ATPF1B; F-type H+-transporting ATPase subunit beta [EC:3.6.3.14]	ATPF1B	00190 Oxidative phosphorylation	B 09102 Energy metabolism	A09100 Metabolism	13	2519	1911	3	2	1690	217	1025	115
scaffold91085|size2476	g28705.t1	K01674	cah; carbonic anhydrase [EC:4.2.1.1]	cah	00910 Nitrogen metabolism	B 09102 Energy metabolism	A09100 Metabolism	19	2476	2077	5	4	850	1219	274	647
scaffold96059|size2352	g29306.t1	K03943	NDUFV2; NADH dehydrogenase (ubiquinone) flavoprotein 2 [EC:1.6.5.3 1.6.99.3]	NDUFV2	00190 Oxidative phosphorylation	B 09102 Energy metabolism	A09100 Metabolism	23	2352	2304	7	5	903	1164	264	636
scaffold2901|size14928	g2957.t1	K00814	GPT; alanine transaminase [EC:2.6.1.2]	GPT	00710 Carbon fixation in photosynthetic organisms	B 09102 Energy metabolism	A09100 Metabolism	43	14928	5098	13	12	1603	3471	243	1003
scaffold99187|size2275	g29673.t1	K03934	NDUFS1; NADH dehydrogenase (ubiquinone) Fe-S protein 1 [EC:1.6.5.3 1.6.99.3]	NDUFS1	00190 Oxidative phosphorylation	B 09102 Energy metabolism	A09100 Metabolism	13	2275	2040	3	2	1509	527	742	419
scaffold99411|size2270	g29696.t1	K08909	LHCA3; light-harvesting complex I chlorophyll a/b binding protein 3	LHCA3	00196 Photosynthesis - antenna proteins	B 09102 Energy metabolism	A09100 Metabolism	10	2270	1567	2	1	1433	132	952	132
scaffold3024|size14744	g3063.t1	K01595	ppc; phosphoenolpyruvate carboxylase [EC:4.1.1.31]	ppc	00710 Carbon fixation in photosynthetic organisms	B 09102 Energy metabolism	A09100 Metabolism	64	14744	7783	20	19	3323	4422	994	520
scaffold3028|size14738	g3066.t1	K02154	ATPeV0A; V-type H+-transporting ATPase subunit a	ATPeV0A	00190 Oxidative phosphorylation	B 09102 Energy metabolism	A09100 Metabolism	55	14738	9014	17	16	2636	6346	402	2300
scaffold3037|size14724	g3075.t1	K00413	CYC1; ubiquinol-cytochrome c reductase cytochrome c1 subunit	CYC1	00190 Oxidative phosphorylation	B 09102 Energy metabolism	A09100 Metabolism	26	14724	6861	8	6	1651	1410	715	866
scaffold110808|size2025	g30876.t1	K01082	cysQ; 3'(2'), 5'-bisphosphate nucleotidase [EC:3.1.3.7]	cysQ	00920 Sulfur metabolism	B 09102 Energy metabolism	A09100 Metabolism	7	2025	532	1	0	532	0	532	NA
scaffold3109|size14617	g3128.t1	K08910	LHCA4; light-harvesting complex I chlorophyll a/b binding protein 4	LHCA4	00196 Photosynthesis - antenna proteins	B 09102 Energy metabolism	A09100 Metabolism	13	14617	2706	3	2	1012	1690	415	1004
scaffold117163|size1905	g31434.t1	K00411	UQCRFS1; ubiquinol-cytochrome c reductase iron-sulfur subunit [EC:1.10.2.2]	UQCRFS1	00190 Oxidative phosphorylation	B 09102 Energy metabolism	A09100 Metabolism	7	1905	670	1	0	670	0	670	NA
scaffold118066|size1889	g31520.t1	K08903	psb28; photosystem II 13kDa protein	psb28	00195 Photosynthesis	B 09102 Energy metabolism	A09100 Metabolism	7	1889	655	1	0	655	0	655	NA
scaffold120006|size1854	g31704.t1	K03952	NDUFA8; NADH dehydrogenase (ubiquinone) 1 alpha subcomplex subunit 8	NDUFA8	00190 Oxidative phosphorylation	B 09102 Energy metabolism	A09100 Metabolism	7	1854	1164	1	0	1164	0	1164	NA
scaffold3036|size14727	g3203.t1	K00264	GLT1; glutamate synthase (NADPH/NADH) [EC:1.4.1.13 1.4.1.14]	GLT1	00910 Nitrogen metabolism	B 09102 Energy metabolism	A09100 Metabolism	73	14727	12458	23	22	7466	4948	1604	1330
scaffold125240|size1768	g32115.t1	K03661	ATPeV0B; V-type H+-transporting ATPase 21kDa proteolipid subunit	ATPeV0B	00190 Oxidative phosphorylation	B 09102 Energy metabolism	A09100 Metabolism	10	1768	1430	2	1	1208	220	976	220
scaffold3211|size14486	g3219.t1	K01807	rpiA; ribose 5-phosphate isomerase A [EC:5.3.1.6]	rpiA	00710 Carbon fixation in photosynthetic organisms	B 09102 Energy metabolism	A09100 Metabolism	7	14486	1446	1	0	1446	0	1446	NA
scaffold3220|size14480	g3232.t1	K01602	rbcS; ribulose-bisphosphate carboxylase small chain [EC:4.1.1.39]	rbcS	00710 Carbon fixation in photosynthetic organisms	B 09102 Energy metabolism	A09100 Metabolism	13	14480	1349	3	2	845	500	497	333
scaffold128744|size1714	g32392.t1	K03541	psbR; photosystem II 10kDa protein	psbR	00195 Photosynthesis	B 09102 Energy metabolism	A09100 Metabolism	13	1714	1500	3	2	695	801	340	515
scaffold130286|size1691	g32511.t1	K03940	NDUFS7; NADH dehydrogenase (ubiquinone) Fe-S protein 7 [EC:1.6.5.3 1.6.99.3]	NDUFS7	00190 Oxidative phosphorylation	B 09102 Energy metabolism	A09100 Metabolism	7	1691	422	1	0	422	0	422	NA
scaffold3259|size14427	g3262.t1	K02154	ATPeV0A; V-type H+-transporting ATPase subunit a	ATPeV0A	00190 Oxidative phosphorylation	B 09102 Energy metabolism	A09100 Metabolism	55	14427	9093	17	16	2475	6586	355	1581
scaffold131657|size1671	g32622.t1	K02116	atpI; ATP synthase protein I	atpI	00194 Photosynthesis proteins	B 09181 Protein families: metabolism	A09180 Brite Hierarchies	10	1671	570	2	1	490	78	276	78
scaffold133792|size1642	g32783.t1	K02692	psaD; photosystem I subunit II	psaD	00195 Photosynthesis	B 09102 Energy metabolism	A09100 Metabolism	7	1642	838	1	0	838	0	838	NA
scaffold136905|size1599	g32997.t1	K02705	psbC; photosystem II CP43 chlorophyll apoprotein	psbC	00195 Photosynthesis	B 09102 Energy metabolism	A09100 Metabolism	7	1599	1109	1	0	1109	0	1109	NA
scaffold140003|size1558	g33217.t1	K02641	petH; ferredoxin--NADP+ reductase [EC:1.18.1.2]	petH	00195 Photosynthesis	B 09102 Energy metabolism	A09100 Metabolism	7	1558	691	1	0	691	0	691	NA
scaffold141734|size1537	g33337.t1	K01623	ALDO; fructose-bisphosphate aldolase, class I [EC:4.1.2.13]	ALDO	00710 Carbon fixation in photosynthetic organisms	B 09102 Energy metabolism	A09100 Metabolism	7	1537	1490	1	0	1490	0	1490	NA
scaffold143113|size1519	g33437.t1	K02694	psaF; photosystem I subunit III	psaF	00195 Photosynthesis	B 09102 Energy metabolism	A09100 Metabolism	7	1519	996	1	0	996	0	996	NA
scaffold3380|size14260	g3359.t1	K02265	COX5B; cytochrome c oxidase subunit 5b	COX5B	00190 Oxidative phosphorylation	B 09102 Energy metabolism	A09100 Metabolism	25	14260	6753	7	6	1206	5535	421	2009
scaffold145835|size1485	g33633.t1	K02111	ATPF1A; F-type H+-transporting ATPase subunit alpha [EC:3.6.3.14]	ATPF1A	00195 Photosynthesis	B 09102 Energy metabolism	A09100 Metabolism	10	1485	831	2	1	729	100	561	100
scaffold147427|size1466	g33729.t1	K01623	ALDO; fructose-bisphosphate aldolase, class I [EC:4.1.2.13]	ALDO	00710 Carbon fixation in photosynthetic organisms	B 09102 Energy metabolism	A09100 Metabolism	7	1466	1410	1	0	1410	0	1410	NA
scaffold150659|size1429	g33944.t1	K14272	GGAT; glutamate--glyoxylate aminotransferase [EC:2.6.1.4 2.6.1.2 2.6.1.44]	GGAT	00710 Carbon fixation in photosynthetic organisms	B 09102 Energy metabolism	A09100 Metabolism	10	1429	1380	2	1	1318	60	1118	60
scaffold154540|size1386	g34173.t1	K01100	E3.1.3.37; sedoheptulose-bisphosphatase [EC:3.1.3.37]	E3.1.3.37	00710 Carbon fixation in photosynthetic organisms	B 09102 Energy metabolism	A09100 Metabolism	7	1386	1335	1	0	1335	0	1335	NA
scaffold155783|size1371	g34245.t1	K03841	FBP; fructose-1,6-bisphosphatase I [EC:3.1.3.11]	FBP	00710 Carbon fixation in photosynthetic organisms	B 09102 Energy metabolism	A09100 Metabolism	7	1371	1265	1	0	1265	0	1265	NA
scaffold156833|size1360	g34302.t1	K01623	ALDO; fructose-bisphosphate aldolase, class I [EC:4.1.2.13]	ALDO	00710 Carbon fixation in photosynthetic organisms	B 09102 Energy metabolism	A09100 Metabolism	7	1360	1310	1	0	1310	0	1310	NA
scaffold157069|size1358	g34313.t1	K01601	rbcL; ribulose-bisphosphate carboxylase large chain [EC:4.1.1.39]	rbcL	00710 Carbon fixation in photosynthetic organisms	B 09102 Energy metabolism	A09100 Metabolism	7	1358	1224	1	0	1224	0	1224	NA
scaffold3498|size14122	g3437.t1	K02695	psaH; photosystem I subunit VI	psaH	00195 Photosynthesis	B 09102 Energy metabolism	A09100 Metabolism	13	14122	1341	3	2	839	498	365	407
scaffold159779|size1330	g34440.t1	K03963	NDUFB7; NADH dehydrogenase (ubiquinone) 1 beta subcomplex subunit 7	NDUFB7	00190 Oxidative phosphorylation	B 09102 Energy metabolism	A09100 Metabolism	7	1330	1286	1	0	1286	0	1286	NA
scaffold3554|size14059	g3474.t1	K01595	ppc; phosphoenolpyruvate carboxylase [EC:4.1.1.31]	ppc	00710 Carbon fixation in photosynthetic organisms	B 09102 Energy metabolism	A09100 Metabolism	35	14059	8340	11	9	3148	4511	998	1015
scaffold176481|size1176	g35219.t1	K08916	LHCB5; light-harvesting complex II chlorophyll a/b binding protein 5	LHCB5	00196 Photosynthesis - antenna proteins	B 09102 Energy metabolism	A09100 Metabolism	7	1176	1061	1	0	1061	0	1061	NA
scaffold3613|size13980	g3529.t1	K00387	SUOX; sulfite oxidase [EC:1.8.3.1]	SUOX	00920 Sulfur metabolism	B 09102 Energy metabolism	A09100 Metabolism	22	13980	3791	6	5	806	2975	232	1431
scaffold178365|size1161	g35299.t1	K08915	LHCB4; light-harvesting complex II chlorophyll a/b binding protein 4	LHCB4	00196 Photosynthesis - antenna proteins	B 09102 Energy metabolism	A09100 Metabolism	7	1161	1019	1	0	1019	0	1019	NA
scaffold192920|size1047	g35923.t1	K02113	ATPF1D; F-type H+-transporting ATPase subunit delta	ATPF1D	00190 Oxidative phosphorylation	B 09102 Energy metabolism	A09100 Metabolism	7	1047	760	1	0	760	0	760	NA
scaffold195042|size1032	g35995.t1	K01738	cysK; cysteine synthase [EC:2.5.1.47]	cysK	00920 Sulfur metabolism	B 09102 Energy metabolism	A09100 Metabolism	7	1032	950	1	0	950	0	950	NA
scaffold195835|size1027	g36023.t1	K02132	ATPeF1A; F-type H+-transporting ATPase subunit alpha	ATPeF1A	00190 Oxidative phosphorylation	B 09102 Energy metabolism	A09100 Metabolism	10	1027	860	2	1	771	87	645	87
scaffold196701|size1021	g36046.t1	K08908	LHCA2; light-harvesting complex I chlorophyll a/b binding protein 2	LHCA2	00196 Photosynthesis - antenna proteins	B 09102 Energy metabolism	A09100 Metabolism	7	1021	970	1	0	970	0	970	NA
scaffold4188|size13358	g3999.t1	K02133	ATPeF1B; F-type H+-transporting ATPase subunit beta [EC:3.6.3.14]	ATPeF1B	00190 Oxidative phosphorylation	B 09102 Energy metabolism	A09100 Metabolism	31	13358	3301	9	8	1974	1311	486	424
scaffold4193|size13356	g4007.t1	K02716	psbO; photosystem II oxygen-evolving enhancer protein 1	psbO	00195 Photosynthesis	B 09102 Energy metabolism	A09100 Metabolism	10	13356	2401	2	1	1247	1152	933	1152
scaffold4950|size12629	g4560.t1	K00640	cysE; serine O-acetyltransferase [EC:2.3.1.30]	cysE	00920 Sulfur metabolism	B 09102 Energy metabolism	A09100 Metabolism	7	12629	1467	1	0	1467	0	1467	NA
scaffold4991|size12591	g4595.t1	K01673	cynT; carbonic anhydrase [EC:4.2.1.1]	cynT	00910 Nitrogen metabolism	B 09102 Energy metabolism	A09100 Metabolism	25	12591	3118	7	6	896	2210	320	969
scaffold5042|size12548	g4626.t1	K01803	TPI; triosephosphate isomerase (TIM) [EC:5.3.1.1]	TPI	00710 Carbon fixation in photosynthetic organisms	B 09102 Energy metabolism	A09100 Metabolism	31	12548	4001	9	8	1500	2485	757	1033
scaffold5152|size12443	g4703.t1	K01535	PMA1; H+-transporting ATPase [EC:3.6.3.6]	PMA1	00190 Oxidative phosphorylation	B 09102 Energy metabolism	A09100 Metabolism	52	12443	5778	16	15	3191	2557	761	1011
scaffold5255|size12363	g4783.t1	K03966	NDUFB10; NADH dehydrogenase (ubiquinone) 1 beta subcomplex subunit 10	NDUFB10	00190 Oxidative phosphorylation	B 09102 Energy metabolism	A09100 Metabolism	7	12363	1276	1	0	1276	0	1276	NA
scaffold5358|size12288	g4863.t1	K02151	ATPeV1F; V-type H+-transporting ATPase subunit F	ATPeV1F	00190 Oxidative phosphorylation	B 09102 Energy metabolism	A09100 Metabolism	17	12288	2201	5	3	763	1197	325	612
scaffold5428|size12231	g4922.t1	K01455	E3.5.1.49; formamidase [EC:3.5.1.49]	E3.5.1.49	00910 Nitrogen metabolism	B 09102 Energy metabolism	A09100 Metabolism	25	12231	4501	7	6	1670	2819	353	799
scaffold5524|size12158	g4980.t1	K01915	glnA; glutamine synthetase [EC:6.3.1.2]	glnA	00910 Nitrogen metabolism	B 09102 Energy metabolism	A09100 Metabolism	43	12158	3455	13	12	1591	1840	380	390
scaffold6359|size11603	g5539.t1	K02109	ATPF0B; F-type H+-transporting ATPase subunit b	ATPF0B	00195 Photosynthesis	B 09102 Energy metabolism	A09100 Metabolism	7	11603	993	1	0	993	0	993	NA
scaffold6794|size11323	g5822.t1	K00261	GLUD1_2; glutamate dehydrogenase (NAD(P)+) [EC:1.4.1.3]	GLUD1_2	00910 Nitrogen metabolism	B 09102 Energy metabolism	A09100 Metabolism	31	11323	5157	9	8	1392	3749	250	1222
scaffold7132|size11124	g6044.t1	K08911	LHCA5; light-harvesting complex I chlorophyll a/b binding protein 5	LHCA5	00196 Photosynthesis - antenna proteins	B 09102 Energy metabolism	A09100 Metabolism	22	11124	1758	6	5	1025	723	332	328
scaffold7219|size11069	g6114.t1	K02641	petH; ferredoxin--NADP+ reductase [EC:1.18.1.2]	petH	00195 Photosynthesis	B 09102 Energy metabolism	A09100 Metabolism	31	11069	3595	9	8	1388	2191	317	582
scaffold459|size23160	g617.t1	K00419	QCR9; ubiquinol-cytochrome c reductase subunit 9	QCR9	00190 Oxidative phosphorylation	B 09102 Energy metabolism	A09100 Metabolism	10	23160	1097	2	1	1011	84	789	84
scaffold7470|size10926	g6256.t1	K00134	GAPDH; glyceraldehyde 3-phosphate dehydrogenase [EC:1.2.1.12]	GAPDH	00710 Carbon fixation in photosynthetic organisms	B 09102 Energy metabolism	A09100 Metabolism	37	10926	4536	11	10	1225	3291	312	1041
scaffold7506|size10908	g6272.t1	K00029	E1.1.1.40; malate dehydrogenase (oxaloacetate-decarboxylating)(NADP+) [EC:1.1.1.40]	E1.1.1.40	00710 Carbon fixation in photosynthetic organisms	B 09102 Energy metabolism	A09100 Metabolism	58	10908	6424	18	17	2155	4235	317	773
scaffold451|size23278	g629.t1	K01507	ppa; inorganic pyrophosphatase [EC:3.6.1.1]	ppa	00190 Oxidative phosphorylation	B 09102 Energy metabolism	A09100 Metabolism	29	23278	3247	9	7	996	2023	273	575
scaffold7762|size10770	g6416.t1	K02152	ATPeV1G; V-type H+-transporting ATPase subunit G	ATPeV1G	00190 Oxidative phosphorylation	B 09102 Energy metabolism	A09100 Metabolism	19	10770	2403	5	4	742	1653	326	1070
scaffold7874|size10719	g6479.t1	K03950	NDUFA6; NADH dehydrogenase (ubiquinone) 1 alpha subcomplex subunit 6	NDUFA6	00190 Oxidative phosphorylation	B 09102 Energy metabolism	A09100 Metabolism	10	10719	3739	2	1	1318	2419	910	2419
scaffold7991|size10667	g6547.t1	K01507	ppa; inorganic pyrophosphatase [EC:3.6.1.1]	ppa	00190 Oxidative phosphorylation	B 09102 Energy metabolism	A09100 Metabolism	28	10667	3786	8	7	2581	1191	574	404
scaffold8102|size10615	g6649.t1	K00134	GAPDH; glyceraldehyde 3-phosphate dehydrogenase [EC:1.2.1.12]	GAPDH	00710 Carbon fixation in photosynthetic organisms	B 09102 Energy metabolism	A09100 Metabolism	37	10615	3424	11	10	1127	2277	281	882
scaffold8396|size10468	g6791.t1	K01006	ppdK; pyruvate, orthophosphate dikinase [EC:2.7.9.1]	ppdK	00710 Carbon fixation in photosynthetic organisms	B 09102 Energy metabolism	A09100 Metabolism	65	10468	10008	21	19	3887	5658	1078	1317
scaffold8672|size10327	g6944.t1	K01535	PMA1; H+-transporting ATPase [EC:3.6.3.6]	PMA1	00190 Oxidative phosphorylation	B 09102 Energy metabolism	A09100 Metabolism	45	10327	7071	15	12	3217	2433	514	1087
scaffold8894|size10239	g7064.t1	K00262	E1.4.1.4; glutamate dehydrogenase (NADP+) [EC:1.4.1.4]	E1.4.1.4	00910 Nitrogen metabolism	B 09102 Energy metabolism	A09100 Metabolism	26	10239	2772	8	6	957	1706	267	543
scaffold8981|size10203	g7123.t1	K02147	ATPeV1B; V-type H+-transporting ATPase subunit B	ATPeV1B	00190 Oxidative phosphorylation	B 09102 Energy metabolism	A09100 Metabolism	47	10203	6972	15	13	2330	4229	697	964
scaffold9060|size10169	g7171.t1	K01507	ppa; inorganic pyrophosphatase [EC:3.6.1.1]	ppa	00190 Oxidative phosphorylation	B 09102 Energy metabolism	A09100 Metabolism	29	10169	3802	9	7	1218	1810	507	574
scaffold9127|size10147	g7212.t1	K00855	PRK; phosphoribulokinase [EC:2.7.1.19]	PRK	00710 Carbon fixation in photosynthetic organisms	B 09102 Energy metabolism	A09100 Metabolism	19	10147	3868	5	4	1502	2358	638	1373
scaffold9325|size10056	g7331.t1	K05298	GAPA; glyceraldehyde-3-phosphate dehydrogenase (NADP+) (phosphorylating) [EC:1.2.1.13]	GAPA	00710 Carbon fixation in photosynthetic organisms	B 09102 Energy metabolism	A09100 Metabolism	34	10056	4009	10	9	1738	2253	406	557
scaffold9562|size9960	g7442.t1	K02575	NRT; MFS transporter, NNP family, nitrate/nitrite transporter	NRT	00910 Nitrogen metabolism	B 09102 Energy metabolism	A09100 Metabolism	13	9960	2634	3	2	1697	933	1200	862
scaffold9821|size9859	g7596.t1	K01507	ppa; inorganic pyrophosphatase [EC:3.6.1.1]	ppa	00190 Oxidative phosphorylation	B 09102 Energy metabolism	A09100 Metabolism	26	9859	3124	8	6	2280	671	574	134
scaffold587|size21990	g771.t1	K02155	ATPeV0C; V-type H+-transporting ATPase 16kDa proteolipid subunit	ATPeV0C	00190 Oxidative phosphorylation	B 09102 Energy metabolism	A09100 Metabolism	13	21990	1734	3	2	1017	713	558	490
scaffold10088|size9743	g7742.t1	K02721	psbW; photosystem II PsbW protein	psbW	00195 Photosynthesis	B 09102 Energy metabolism	A09100 Metabolism	10	9743	1699	2	1	1041	656	851	656
scaffold10125|size9731	g7762.t1	K01673	cynT; carbonic anhydrase [EC:4.2.1.1]	cynT	00910 Nitrogen metabolism	B 09102 Energy metabolism	A09100 Metabolism	26	9731	5310	8	6	895	4151	268	2445
scaffold10415|size9629	g7922.t1	K02259	COX15; cytochrome c oxidase assembly protein subunit 15	COX15	00190 Oxidative phosphorylation	B 09102 Energy metabolism	A09100 Metabolism	25	9629	3750	7	6	1978	1760	714	567
scaffold10852|size9479	g8152.t1	K03953	NDUFA9; NADH dehydrogenase (ubiquinone) 1 alpha subcomplex subunit 9	NDUFA9	00190 Oxidative phosphorylation	B 09102 Energy metabolism	A09100 Metabolism	31	9479	4612	9	8	1165	3431	348	1251
scaffold10976|size9440	g8212.t1	K08915	LHCB4; light-harvesting complex II chlorophyll a/b binding protein 4	LHCB4	00196 Photosynthesis - antenna proteins	B 09102 Energy metabolism	A09100 Metabolism	10	9440	2404	2	1	1210	1192	710	1192
scaffold11017|size9424	g8246.t1	K01595	ppc; phosphoenolpyruvate carboxylase [EC:4.1.1.31]	ppc	00710 Carbon fixation in photosynthetic organisms	B 09102 Energy metabolism	A09100 Metabolism	34	9424	5963	10	9	3094	2851	998	738
scaffold11418|size9271	g8434.t1	K01082	cysQ; 3'(2'), 5'-bisphosphate nucleotidase [EC:3.1.3.7]	cysQ	00920 Sulfur metabolism	B 09102 Energy metabolism	A09100 Metabolism	7	9271	979	1	0	979	0	979	NA
scaffold11485|size9251	g8473.t1	K01807	rpiA; ribose 5-phosphate isomerase A [EC:5.3.1.6]	rpiA	00710 Carbon fixation in photosynthetic organisms	B 09102 Energy metabolism	A09100 Metabolism	7	9251	1432	1	0	1432	0	1432	NA
scaffold11607|size9205	g8539.t1	K15422	SAL; 3'(2'), 5'-bisphosphate nucleotidase / inositol polyphosphate 1-phosphatase [EC:3.1.3.7 3.1.3.57]	SAL	00920 Sulfur metabolism	B 09102 Energy metabolism	A09100 Metabolism	38	9205	7832	12	10	1670	5284	253	2022
scaffold11782|size9153	g8629.t1	K03955	NDUFAB1; NADH dehydrogenase (ubiquinone) 1 alpha/beta subcomplex 1	NDUFAB1	00190 Oxidative phosphorylation	B 09102 Energy metabolism	A09100 Metabolism	11	9153	1519	3	1	750	189	359	189
scaffold11931|size9106	g8701.t1	K10534	NR; nitrate reductase (NAD(P)H) [EC:1.7.1.1 1.7.1.2 1.7.1.3]	NR	00910 Nitrogen metabolism	B 09102 Energy metabolism	A09100 Metabolism	19	9106	4500	5	4	2981	1511	1478	704
scaffold12020|size9074	g8747.t1	K01535	PMA1; H+-transporting ATPase [EC:3.6.3.6]	PMA1	00190 Oxidative phosphorylation	B 09102 Energy metabolism	A09100 Metabolism	73	9074	6178	23	22	3374	2760	475	329
scaffold12578|size8903	g9028.t1	K14172	LHCB7; light-harvesting complex II chlorophyll a/b binding protein 7	LHCB7	00196 Photosynthesis - antenna proteins	B 09102 Energy metabolism	A09100 Metabolism	14	8903	4576	4	2	724	2560	474	1940
scaffold712|size21154	g912.t1	K02154	ATPeV0A; V-type H+-transporting ATPase subunit a	ATPeV0A	00190 Oxidative phosphorylation	B 09102 Energy metabolism	A09100 Metabolism	59	21154	8987	19	17	2722	5653	312	1138
scaffold13051|size8766	g9250.t1	K01535	PMA1; H+-transporting ATPase [EC:3.6.3.6]	PMA1	00190 Oxidative phosphorylation	B 09102 Energy metabolism	A09100 Metabolism	52	8766	5220	16	15	3118	2072	761	313
scaffold741|size21004	g937.t1	K00413	CYC1; ubiquinol-cytochrome c reductase cytochrome c1 subunit	CYC1	00190 Oxidative phosphorylation	B 09102 Energy metabolism	A09100 Metabolism	34	21004	7665	10	9	2241	5406	645	2076
scaffold13672|size8592	g9566.t1	K01507	ppa; inorganic pyrophosphatase [EC:3.6.1.1]	ppa	00190 Oxidative phosphorylation	B 09102 Energy metabolism	A09100 Metabolism	25	8592	3308	7	6	2308	988	663	289
scaffold13708|size8585	g9584.t1	K02138	ATPeF0D; F-type H+-transporting ATPase subunit d	ATPeF0D	00190 Oxidative phosphorylation	B 09102 Energy metabolism	A09100 Metabolism	11	8585	2025	3	1	842	450	357	450
scaffold13743|size8576	g9600.t1	K01803	TPI; triosephosphate isomerase (TIM) [EC:5.3.1.1]	TPI	00710 Carbon fixation in photosynthetic organisms	B 09102 Energy metabolism	A09100 Metabolism	31	8576	3218	9	8	1387	1815	543	471
scaffold13782|size8563	g9624.t1	K00134	GAPDH; glyceraldehyde 3-phosphate dehydrogenase [EC:1.2.1.12]	GAPDH	00710 Carbon fixation in photosynthetic organisms	B 09102 Energy metabolism	A09100 Metabolism	29	8563	4849	9	7	945	2427	189	1647
scaffold13895|size8534	g9692.t1	K01535	PMA1; H+-transporting ATPase [EC:3.6.3.6]	PMA1	00190 Oxidative phosphorylation	B 09102 Energy metabolism	A09100 Metabolism	47	8534	7298	15	13	3108	3096	761	779
scaffold14343|size8415	g9900.t1	K00615	E2.2.1.1; transketolase [EC:2.2.1.1]	E2.2.1.1	00710 Carbon fixation in photosynthetic organisms	B 09102 Energy metabolism	A09100 Metabolism	32	8415	6683	10	8	2235	3010	700	1285
