# Supplementary material for: Genome sequencing and analysis uncover the regulatory elements involved in the development and oil biosynthesis of Pongamia pinnata (L.) – A potential biodiesel feedstock
Source: Front Plant Sci. 2022 Aug 25;13:747783. doi: 10.3389/fpls.2022.747783 (PMC9454018; doi:10.3389/fpls.2022.747783)
Supplement: Supplementary file 13 [file Data_Sheet_9.xlsx]

## Sheet: Sheet1
Scaffold_ID	Protein_ID	KO_ID	Description	Pathway	Pathway_function	Major_Group
scaffold842|size20363	g1057.t1	K13065	E2.3.1.133; shikimate O-hydroxycinnamoyltransferase [EC:2.3.1.133]	00941 Flavonoid biosynthesis	B 09110 Biosynthesis of other secondary metabolites	A09100 Metabolism
scaffold2770|size15111	g2843.t1	K13065	E2.3.1.133; shikimate O-hydroxycinnamoyltransferase [EC:2.3.1.133]	00941 Flavonoid biosynthesis	B 09110 Biosynthesis of other secondary metabolites	A09100 Metabolism
scaffold3065|size14686	g3098.t1	K08695	ANR; anthocyanidin reductase [EC:1.3.1.77]	00941 Flavonoid biosynthesis	B 09110 Biosynthesis of other secondary metabolites	A09100 Metabolism
scaffold3777|size13790	g3662.t1	K13262	7-IOMT; isoflavone-7-O-methyltransferase [EC:2.1.1.150]	00943 Isoflavonoid biosynthesis	B 09110 Biosynthesis of other secondary metabolites	A09100 Metabolism
scaffold4087|size13475	g3919.t1	K01859	E5.5.1.6; chalcone isomerase [EC:5.5.1.6]	00941 Flavonoid biosynthesis	B 09110 Biosynthesis of other secondary metabolites	A09100 Metabolism
scaffold4312|size13235	g4115.t1	K13260	CYP81E1_7; isoflavone/4'-methoxyisoflavone 2'-hydroxylase [EC:1.14.13.89 1.14.13.53]	00943 Isoflavonoid biosynthesis	B 09110 Biosynthesis of other secondary metabolites	A09100 Metabolism
scaffold6283|size11648	g5557.t1	K13263	IF7GT; isoflavone 7-O-glucosyltransferase [EC:2.4.1.170]	00943 Isoflavonoid biosynthesis	B 09110 Biosynthesis of other secondary metabolites	A09100 Metabolism
scaffold6449|size11532	g5584.t1	K00588	E2.1.1.104; caffeoyl-CoA O-methyltransferase [EC:2.1.1.104]	00941 Flavonoid biosynthesis	B 09110 Biosynthesis of other secondary metabolites	A09100 Metabolism
scaffold7730|size10790	g6393.t1	K13259	HI4OMT; 2,7,4'-trihydroxyisoflavanone 4'-O-methyltransferase / isoflavone 4'-O-methyltransferase [EC:2.1.1.212 2.1.1.46]	00943 Isoflavonoid biosynthesis	B 09110 Biosynthesis of other secondary metabolites	A09100 Metabolism
scaffold10120|size9732	g7758.t1	K13259	HI4OMT; 2,7,4'-trihydroxyisoflavanone 4'-O-methyltransferase / isoflavone 4'-O-methyltransferase [EC:2.1.1.212 2.1.1.46]	00943 Isoflavonoid biosynthesis	B 09110 Biosynthesis of other secondary metabolites	A09100 Metabolism
scaffold10228|size9696	g7807.t1	K05280	CYP75B1; flavonoid 3'-monooxygenase [EC:1.14.14.82]	00941 Flavonoid biosynthesis	B 09110 Biosynthesis of other secondary metabolites	A09100 Metabolism
scaffold10228|size9696	g7807.t1	K05280	CYP75B1; flavonoid 3'-monooxygenase [EC:1.14.14.82]	00944 Flavone and flavonol biosynthesis	B 09110 Biosynthesis of other secondary metabolites	A09100 Metabolism
scaffold10698|size9537	g8073.t1	K00588	E2.1.1.104; caffeoyl-CoA O-methyltransferase [EC:2.1.1.104]	00941 Flavonoid biosynthesis	B 09110 Biosynthesis of other secondary metabolites	A09100 Metabolism
scaffold12732|size8857	g9098.t1	K13065	E2.3.1.133; shikimate O-hydroxycinnamoyltransferase [EC:2.3.1.133]	00941 Flavonoid biosynthesis	B 09110 Biosynthesis of other secondary metabolites	A09100 Metabolism
scaffold13540|size8633	g9502.t1	K13257	CYP93C; 2-hydroxyisoflavanone synthase [EC:1.14.14.87]	00943 Isoflavonoid biosynthesis	B 09110 Biosynthesis of other secondary metabolites	A09100 Metabolism
scaffold14764|size8305	g10088.t1	K00588	E2.1.1.104; caffeoyl-CoA O-methyltransferase [EC:2.1.1.104]	00941 Flavonoid biosynthesis	B 09110 Biosynthesis of other secondary metabolites	A09100 Metabolism
scaffold17013|size7759	g11144.t1	K13257	CYP93C; 2-hydroxyisoflavanone synthase [EC:1.14.14.87]	00943 Isoflavonoid biosynthesis	B 09110 Biosynthesis of other secondary metabolites	A09100 Metabolism
scaffold17113|size7737	g11186.t1	K22794	FG3; flavonol-3-O-glucoside/galactoside glucosyltransferase [EC:2.4.1.239 2.4.1.-]	00944 Flavone and flavonol biosynthesis	B 09110 Biosynthesis of other secondary metabolites	A09100 Metabolism
scaffold17375|size7682	g11309.t1	K13081	LAR; leucoanthocyanidin reductase [EC:1.17.1.3]	00941 Flavonoid biosynthesis	B 09110 Biosynthesis of other secondary metabolites	A09100 Metabolism
scaffold18729|size7405	g11902.t1	K13065	E2.3.1.133; shikimate O-hydroxycinnamoyltransferase [EC:2.3.1.133]	00941 Flavonoid biosynthesis	B 09110 Biosynthesis of other secondary metabolites	A09100 Metabolism
scaffold21240|size6963	g12981.t1	K00487	CYP73A; trans-cinnamate 4-monooxygenase [EC:1.14.13.11]	00941 Flavonoid biosynthesis	B 09110 Biosynthesis of other secondary metabolites	A09100 Metabolism
scaffold21394|size6939	g13044.t1	K00588	E2.1.1.104; caffeoyl-CoA O-methyltransferase [EC:2.1.1.104]	00941 Flavonoid biosynthesis	B 09110 Biosynthesis of other secondary metabolites	A09100 Metabolism
scaffold21784|size6875	g13206.t1	K13267	CYP71D9; flavonoid 6-hydroxylase [EC:1.14.13.-]	00943 Isoflavonoid biosynthesis	B 09110 Biosynthesis of other secondary metabolites	A09100 Metabolism
scaffold22956|size6686	g13667.t1	K22794	FG3; flavonol-3-O-glucoside/galactoside glucosyltransferase [EC:2.4.1.239 2.4.1.-]	00944 Flavone and flavonol biosynthesis	B 09110 Biosynthesis of other secondary metabolites	A09100 Metabolism
scaffold23946|size6542	g14028.t1	K13259	HI4OMT; 2,7,4'-trihydroxyisoflavanone 4'-O-methyltransferase / isoflavone 4'-O-methyltransferase [EC:2.1.1.212 2.1.1.46]	00943 Isoflavonoid biosynthesis	B 09110 Biosynthesis of other secondary metabolites	A09100 Metabolism
scaffold24288|size6489	g14174.t1	K05278	FLS; flavonol synthase [EC:1.14.20.6]	00941 Flavonoid biosynthesis	B 09110 Biosynthesis of other secondary metabolites	A09100 Metabolism
scaffold25541|size6316	g14651.t1	K13260	CYP81E1_7; isoflavone/4'-methoxyisoflavone 2'-hydroxylase [EC:1.14.13.89 1.14.13.53]	00943 Isoflavonoid biosynthesis	B 09110 Biosynthesis of other secondary metabolites	A09100 Metabolism
scaffold29031|size5861	g15849.t1	K22794	FG3; flavonol-3-O-glucoside/galactoside glucosyltransferase [EC:2.4.1.239 2.4.1.-]	00944 Flavone and flavonol biosynthesis	B 09110 Biosynthesis of other secondary metabolites	A09100 Metabolism
scaffold30332|size5715	g16310.t1	K22794	FG3; flavonol-3-O-glucoside/galactoside glucosyltransferase [EC:2.4.1.239 2.4.1.-]	00944 Flavone and flavonol biosynthesis	B 09110 Biosynthesis of other secondary metabolites	A09100 Metabolism
scaffold31520|size5589	g16713.t1	K13065	E2.3.1.133; shikimate O-hydroxycinnamoyltransferase [EC:2.3.1.133]	00941 Flavonoid biosynthesis	B 09110 Biosynthesis of other secondary metabolites	A09100 Metabolism
scaffold34491|size5294	g17710.t1	K00588	E2.1.1.104; caffeoyl-CoA O-methyltransferase [EC:2.1.1.104]	00941 Flavonoid biosynthesis	B 09110 Biosynthesis of other secondary metabolites	A09100 Metabolism
scaffold38645|size4916	g18884.t1	K00588	E2.1.1.104; caffeoyl-CoA O-methyltransferase [EC:2.1.1.104]	00941 Flavonoid biosynthesis	B 09110 Biosynthesis of other secondary metabolites	A09100 Metabolism
scaffold41336|size4701	g19622.t1	K22794	FG3; flavonol-3-O-glucoside/galactoside glucosyltransferase [EC:2.4.1.239 2.4.1.-]	00944 Flavone and flavonol biosynthesis	B 09110 Biosynthesis of other secondary metabolites	A09100 Metabolism
scaffold42253|size4630	g19859.t1	K13267	CYP71D9; flavonoid 6-hydroxylase [EC:1.14.13.-]	00943 Isoflavonoid biosynthesis	B 09110 Biosynthesis of other secondary metabolites	A09100 Metabolism
scaffold42989|size4579	g20043.t1	K13065	E2.3.1.133; shikimate O-hydroxycinnamoyltransferase [EC:2.3.1.133]	00941 Flavonoid biosynthesis	B 09110 Biosynthesis of other secondary metabolites	A09100 Metabolism
scaffold44068|size4505	g20329.t1	K13065	E2.3.1.133; shikimate O-hydroxycinnamoyltransferase [EC:2.3.1.133]	00941 Flavonoid biosynthesis	B 09110 Biosynthesis of other secondary metabolites	A09100 Metabolism
scaffold47082|size4303	g21096.t1	K05277	ANS; anthocyanidin synthase [EC:1.14.20.4]	00941 Flavonoid biosynthesis	B 09110 Biosynthesis of other secondary metabolites	A09100 Metabolism
scaffold48091|size4238	g21325.t1	K13065	E2.3.1.133; shikimate O-hydroxycinnamoyltransferase [EC:2.3.1.133]	00941 Flavonoid biosynthesis	B 09110 Biosynthesis of other secondary metabolites	A09100 Metabolism
scaffold49849|size4131	g21733.t1	K13258	HIDH; 2-hydroxyisoflavanone dehydratase [EC:4.2.1.105]	00943 Isoflavonoid biosynthesis	B 09110 Biosynthesis of other secondary metabolites	A09100 Metabolism
scaffold49901|size4128	g21749.t1	K13065	E2.3.1.133; shikimate O-hydroxycinnamoyltransferase [EC:2.3.1.133]	00941 Flavonoid biosynthesis	B 09110 Biosynthesis of other secondary metabolites	A09100 Metabolism
scaffold65754|size3326	g24935.t1	K13082	DFR; bifunctional dihydroflavonol 4-reductase/flavanone 4-reductase [EC:1.1.1.219 1.1.1.234]	00941 Flavonoid biosynthesis	B 09110 Biosynthesis of other secondary metabolites	A09100 Metabolism
scaffold70698|size3128	g25750.t1	K13262	7-IOMT; isoflavone-7-O-methyltransferase [EC:2.1.1.150]	00943 Isoflavonoid biosynthesis	B 09110 Biosynthesis of other secondary metabolites	A09100 Metabolism
scaffold70709|size3128	g25752.t1	K13065	E2.3.1.133; shikimate O-hydroxycinnamoyltransferase [EC:2.3.1.133]	00941 Flavonoid biosynthesis	B 09110 Biosynthesis of other secondary metabolites	A09100 Metabolism
scaffold73294|size3029	g26163.t1	K00660	CHS; chalcone synthase [EC:2.3.1.74]	00941 Flavonoid biosynthesis	B 09110 Biosynthesis of other secondary metabolites	A09100 Metabolism
scaffold73933|size3005	g26274.t1	K00487	CYP73A; trans-cinnamate 4-monooxygenase [EC:1.14.13.11]	00941 Flavonoid biosynthesis	B 09110 Biosynthesis of other secondary metabolites	A09100 Metabolism
scaffold76147|size2928	g26623.t1	K01859	E5.5.1.6; chalcone isomerase [EC:5.5.1.6]	00941 Flavonoid biosynthesis	B 09110 Biosynthesis of other secondary metabolites	A09100 Metabolism
scaffold79335|size2821	g27091.t1	K13065	E2.3.1.133; shikimate O-hydroxycinnamoyltransferase [EC:2.3.1.133]	00941 Flavonoid biosynthesis	B 09110 Biosynthesis of other secondary metabolites	A09100 Metabolism
scaffold80853|size2773	g27318.t1	K22794	FG3; flavonol-3-O-glucoside/galactoside glucosyltransferase [EC:2.4.1.239 2.4.1.-]	00944 Flavone and flavonol biosynthesis	B 09110 Biosynthesis of other secondary metabolites	A09100 Metabolism
scaffold81632|size2747	g27426.t1	K05280	CYP75B1; flavonoid 3'-monooxygenase [EC:1.14.14.82]	00941 Flavonoid biosynthesis	B 09110 Biosynthesis of other secondary metabolites	A09100 Metabolism
scaffold81632|size2747	g27426.t1	K05280	CYP75B1; flavonoid 3'-monooxygenase [EC:1.14.14.82]	00944 Flavone and flavonol biosynthesis	B 09110 Biosynthesis of other secondary metabolites	A09100 Metabolism
scaffold85643|size2626	g27984.t1	K00475	F3H; naringenin 3-dioxygenase [EC:1.14.11.9]	00941 Flavonoid biosynthesis	B 09110 Biosynthesis of other secondary metabolites	A09100 Metabolism
scaffold95002|size2377	g29186.t1	K13262	7-IOMT; isoflavone-7-O-methyltransferase [EC:2.1.1.150]	00943 Isoflavonoid biosynthesis	B 09110 Biosynthesis of other secondary metabolites	A09100 Metabolism
scaffold95420|size2367	g29238.t1	K13065	E2.3.1.133; shikimate O-hydroxycinnamoyltransferase [EC:2.3.1.133]	00941 Flavonoid biosynthesis	B 09110 Biosynthesis of other secondary metabolites	A09100 Metabolism
scaffold98310|size2297	g29590.t1	K08243	PKR; Polyketide reductase	00941 Flavonoid biosynthesis	B 09110 Biosynthesis of other secondary metabolites	A09100 Metabolism
scaffold110196|size2038	g30813.t1	K05278	FLS; flavonol synthase [EC:1.14.20.6]	00941 Flavonoid biosynthesis	B 09110 Biosynthesis of other secondary metabolites	A09100 Metabolism
scaffold111072|size2020	g30903.t1	K13267	CYP71D9; flavonoid 6-hydroxylase [EC:1.14.13.-]	00943 Isoflavonoid biosynthesis	B 09110 Biosynthesis of other secondary metabolites	A09100 Metabolism
scaffold113420|size1974	g31105.t1	K00660	CHS; chalcone synthase [EC:2.3.1.74]	00941 Flavonoid biosynthesis	B 09110 Biosynthesis of other secondary metabolites	A09100 Metabolism
scaffold117314|size1902	g31450.t1	K00475	F3H; naringenin 3-dioxygenase [EC:1.14.11.9]	00941 Flavonoid biosynthesis	B 09110 Biosynthesis of other secondary metabolites	A09100 Metabolism
scaffold119523|size1863	g31641.t1	K13262	7-IOMT; isoflavone-7-O-methyltransferase [EC:2.1.1.150]	00943 Isoflavonoid biosynthesis	B 09110 Biosynthesis of other secondary metabolites	A09100 Metabolism
scaffold126882|size1742	g32248.t1	K13267	CYP71D9; flavonoid 6-hydroxylase [EC:1.14.13.-]	00943 Isoflavonoid biosynthesis	B 09110 Biosynthesis of other secondary metabolites	A09100 Metabolism
scaffold139387|size1566	g33165.t1	K08243	PKR; Polyketide reductase	00941 Flavonoid biosynthesis	B 09110 Biosynthesis of other secondary metabolites	A09100 Metabolism
scaffold145586|size1488	g33623.t1	K13065	E2.3.1.133; shikimate O-hydroxycinnamoyltransferase [EC:2.3.1.133]	00941 Flavonoid biosynthesis	B 09110 Biosynthesis of other secondary metabolites	A09100 Metabolism
scaffold149196|size1446	g33849.t1	K22845	PGT1; phlorizin synthase [EC:2.4.1.357]	00941 Flavonoid biosynthesis	B 09110 Biosynthesis of other secondary metabolites	A09100 Metabolism
scaffold179190|size1154	g35341.t1	K22845	PGT1; phlorizin synthase [EC:2.4.1.357]	00941 Flavonoid biosynthesis	B 09110 Biosynthesis of other secondary metabolites	A09100 Metabolism
scaffold195139|size1032	g35999.t1	K22772	FG2; flavonol-3-O-glucoside L-rhamnosyltransferase [EC:2.4.1.159]	00944 Flavone and flavonol biosynthesis	B 09110 Biosynthesis of other secondary metabolites	A09100 Metabolism
