# Supplementary material for: Genome sequencing and analysis uncover the regulatory elements involved in the development and oil biosynthesis of Pongamia pinnata (L.) – A potential biodiesel feedstock
Source: Front Plant Sci. 2022 Aug 25;13:747783. doi: 10.3389/fpls.2022.747783 (PMC9454018; doi:10.3389/fpls.2022.747783)
Supplement: Supplementary file 14 [file Data_Sheet_10.xlsx]

## Sheet: Sheet1
Scaffold_ID	Protein_ID	KO_ID	Description	Pathway	Pathway_function	Major_Group	Number of Scaffolds	Size of Scaffold	Size of Gene	Number of Exons	Number of Introns	Total exon size	Total intron size	Longest exon	Longest intron
scaffold10027|size9766	g7729.t1	K09286	EREBP; EREBP-like factor	03000 Transcription factors	B 09182 Protein families: genetic information processing	A09180 Brite Hierarchies	7	9766	963	1	0	963	0	963	NA
scaffold101377|size2224	g29920.t1	K09422	MYBP; transcription factor MYB, plant	03000 Transcription factors	B 09182 Protein families: genetic information processing	A09180 Brite Hierarchies	7	2224	1400	1	0	1400	0	1400	NA
scaffold101410|size2224	g29923.t1	K13425	WRKY22; WRKY transcription factor 22	03000 Transcription factors	B 09182 Protein families: genetic information processing	A09180 Brite Hierarchies	13	2224	1830	3	2	1428	398	806	235
scaffold101774|size2215	g29967.t1	K09260	MEF2A; MADS-box transcription enhancer factor 2A	03000 Transcription factors	B 09182 Protein families: genetic information processing	A09180 Brite Hierarchies	19	2215	1599	5	4	755	836	443	343
scaffold103484|size2177	g30161.t1	K16221	TCP21; transcription factor TCP21 (protein CCA1 HIKING EXPEDITION)	03000 Transcription factors	B 09182 Protein families: genetic information processing	A09180 Brite Hierarchies	10	2177	2020	2	1	1749	269	1144	269
scaffold105820|size2127	g30377.t1	K09419	HSFF; heat shock transcription factor, other eukaryote	03000 Transcription factors	B 09182 Protein families: genetic information processing	A09180 Brite Hierarchies	7	2127	837	1	0	837	0	837	NA
scaffold10639|size9553	g8039.t1	K09420	MYB; transcriptional activator Myb	03000 Transcription factors	B 09182 Protein families: genetic information processing	A09180 Brite Hierarchies	43	9553	6652	13	12	3526	3102	1749	494
scaffold1074|size19373	g1295.t1	K14431	TGA; transcription factor TGA	03000 Transcription factors	B 09182 Protein families: genetic information processing	A09180 Brite Hierarchies	40	19373	6033	12	11	1747	4264	296	905
scaffold10857|size9477	g8154.t1	K07466	RFA1; replication factor A1	03000 Transcription factors	B 09182 Protein families: genetic information processing	A09180 Brite Hierarchies	38	9477	4664	12	10	2366	2028	959	811
scaffold108610|size2070	g30663.t1	K08066	NFYC; nuclear transcription factor Y, gamma	03000 Transcription factors	B 09182 Protein families: genetic information processing	A09180 Brite Hierarchies	7	2070	1059	1	0	1059	0	1059	NA
scaffold110491|size2031	g30845.t1	K13422	MYC2; transcription factor MYC2	03000 Transcription factors	B 09182 Protein families: genetic information processing	A09180 Brite Hierarchies	10	2031	1743	2	1	1644	97	882	97
scaffold1116|size19223	g1330.t1	K03139	TFIIF2; transcription initiation factor TFIIF subunit beta [EC:3.6.4.12]	03022 Basal transcription factors	B 09121 Transcription	A09120 Genetic Information Processing	16	19223	1282	4	3	770	506	377	286
scaffold11338|size9302	g8388.t1	K09264	K09264; MADS-box transcription factor, plant	03000 Transcription factors	B 09182 Protein families: genetic information processing	A09180 Brite Hierarchies	16	9302	2538	4	3	585	1947	337	1674
scaffold114916|size1946	g31234.t1	K09285	OVM; AP2-like factor, ANT lineage	03000 Transcription factors	B 09182 Protein families: genetic information processing	A09180 Brite Hierarchies	16	1946	1850	4	3	1505	339	610	140
scaffold115493|size1936	g31283.t1	K09338	HD-ZIP; homeobox-leucine zipper protein	03000 Transcription factors	B 09182 Protein families: genetic information processing	A09180 Brite Hierarchies	13	1936	1382	3	2	781	597	373	481
scaffold11685|size9180	g8580.t1	K08065	NFYB; nuclear transcription Y subunit beta	03000 Transcription factors	B 09182 Protein families: genetic information processing	A09180 Brite Hierarchies	7	9180	1124	1	0	1124	0	1124	NA
scaffold11736|size9166	g8607.t1	K03124	TFIIB; transcription initiation factor TFIIB	03022 Basal transcription factors	B 09121 Transcription	A09120 Genetic Information Processing	23	9166	2458	7	5	1114	1276	387	686
scaffold118285|size1885	g31544.t1	K03141	TFIIH1; transcription initiation factor TFIIH subunit 1	03022 Basal transcription factors	B 09121 Transcription	A09120 Genetic Information Processing	16	1885	1706	4	3	748	952	481	517
scaffold12151|size9037	g8809.t1	K21596	CAMTA; calmodulin-binding transcription activator	03000 Transcription factors	B 09182 Protein families: genetic information processing	A09180 Brite Hierarchies	34	9037	7407	10	9	2417	4972	859	1353
scaffold12605|size8896	g9037.t1	K10843	ERCC3; DNA excision repair protein ERCC-3 [EC:3.6.4.12]	03022 Basal transcription factors	B 09121 Transcription	A09120 Genetic Information Processing	26	8896	2728	8	6	1058	1536	334	865
scaffold12730|size8858	g9099.t1	K06620	E2F3; transcription factor E2F3	03000 Transcription factors	B 09182 Protein families: genetic information processing	A09180 Brite Hierarchies	61	8858	4917	19	18	1930	2951	331	455
scaffold129453|size1703	g32442.t1	K04454	MEF2C; MADS-box transcription enhancer factor 2C	03000 Transcription factors	B 09182 Protein families: genetic information processing	A09180 Brite Hierarchies	7	1703	1003	1	0	1003	0	1003	NA
scaffold13246|size8713	g9360.t1	K12236	NFX1; transcriptional repressor NF-X1	03000 Transcription factors	B 09182 Protein families: genetic information processing	A09180 Brite Hierarchies	8	8713	4015	2	0	3752	0	3653	NA
scaffold1343|size18267	g1548.t1	K20558	SPCH; transcription factor SPEECHLESS	03000 Transcription factors	B 09182 Protein families: genetic information processing	A09180 Brite Hierarchies	17	18267	2729	5	3	1275	1163	445	627
scaffold1349|size18237	g1586.t1	K09060	GBF; plant G-box-binding factor	03000 Transcription factors	B 09182 Protein families: genetic information processing	A09180 Brite Hierarchies	25	18237	1685	7	6	810	863	235	214
scaffold13991|size8504	g9735.t1	K04681	RBL1; retinoblastoma-like protein 1	03000 Transcription factors	B 09182 Protein families: genetic information processing	A09180 Brite Hierarchies	58	8504	6690	18	17	3557	3099	879	597
scaffold1401|size18054	g1616.t1	K12126	PIF3; phytochrome-interacting factor 3	03000 Transcription factors	B 09182 Protein families: genetic information processing	A09180 Brite Hierarchies	35	18054	5089	11	9	3038	1816	1254	666
scaffold140301|size1555	g33244.t1	K14516	ERF1; ethylene-responsive transcription factor 1	03000 Transcription factors	B 09182 Protein families: genetic information processing	A09180 Brite Hierarchies	7	1555	1084	1	0	1084	0	1084	NA
scaffold140994|size1546	g33289.t1	K03136	TFIIE1; transcription initiation factor TFIIE subunit alpha	03022 Basal transcription factors	B 09121 Transcription	A09120 Genetic Information Processing	19	1546	1300	5	4	841	451	238	193
scaffold142179|size1531	g33372.t1	K03123	TFIIA2; transcription initiation factor TFIIA small subunit	03022 Basal transcription factors	B 09121 Transcription	A09120 Genetic Information Processing	7	1531	644	1	0	644	0	644	NA
scaffold14337|size8417	g9896.t1	K02202	CDK7; cyclin-dependent kinase 7 [EC:2.7.11.22 2.7.11.23]	03022 Basal transcription factors	B 09121 Transcription	A09120 Genetic Information Processing	22	8417	3577	6	5	1405	2162	406	1301
scaffold14549|size8360	g9996.t1	K03125	TAF1; transcription initiation factor TFIID subunit 1	03022 Basal transcription factors	B 09121 Transcription	A09120 Genetic Information Processing	23	8360	8121	7	5	1819	4078	723	1735
scaffold147846|size1462	g33759.t1	K09250	CNBP; cellular nucleic acid-binding protein	03000 Transcription factors	B 09182 Protein families: genetic information processing	A09180 Brite Hierarchies	7	1462	694	1	0	694	0	694	NA
scaffold14785|size8300	g10095.t1	K03131	TAF6; transcription initiation factor TFIID subunit 6	03022 Basal transcription factors	B 09121 Transcription	A09120 Genetic Information Processing	40	8300	6100	12	11	1836	4242	498	901
scaffold1506|size17695	g1699.t1	K04498	EP300; E1A/CREB-binding protein [EC:2.3.1.48]	03000 Transcription factors	B 09182 Protein families: genetic information processing	A09180 Brite Hierarchies	49	17695	9357	15	14	4942	4387	1867	916
scaffold15308|size8165	g10338.t1	K16189	PIF4; phytochrome-interacting factor 4	03000 Transcription factors	B 09182 Protein families: genetic information processing	A09180 Brite Hierarchies	25	8165	2990	7	6	2131	847	900	339
scaffold16422|size7892	g10896.t1	K14432	ABF; ABA responsive element binding factor	03000 Transcription factors	B 09182 Protein families: genetic information processing	A09180 Brite Hierarchies	20	7892	3412	6	4	1633	1337	1058	582
scaffold16843|size7799	g11075.t1	K09284	AP2; AP2-like factor, euAP2 lineage	03000 Transcription factors	B 09182 Protein families: genetic information processing	A09180 Brite Hierarchies	34	7799	2713	10	9	1555	1140	447	161
scaffold175876|size1181	g35192.t1	K21626	CCNDBP1; cyclin-D1-binding protein 1	03000 Transcription factors	B 09182 Protein families: genetic information processing	A09180 Brite Hierarchies	7	1181	830	1	0	830	0	830	NA
scaffold19981|size7182	g12438.t1	K13945	LBD29; LOB domain-containing protein 29	03000 Transcription factors	B 09182 Protein families: genetic information processing	A09180 Brite Hierarchies	10	7182	1548	2	1	1050	496	700	496
scaffold20159|size7152	g12516.t1	K03126	TAF12; transcription initiation factor TFIID subunit 12	03022 Basal transcription factors	B 09121 Transcription	A09120 Genetic Information Processing	22	7152	5580	6	5	1473	4097	682	1570
scaffold20475|size7091	g12654.t1	K03128	TAF2; transcription initiation factor TFIID subunit 2	03022 Basal transcription factors	B 09121 Transcription	A09120 Genetic Information Processing	16	7091	1740	4	3	892	842	378	681
scaffold21321|size6950	g13013.t1	K14514	EIN3; ethylene-insensitive protein 3	03000 Transcription factors	B 09182 Protein families: genetic information processing	A09180 Brite Hierarchies	11	6950	3177	3	1	1977	416	1245	416
scaffold22464|size6764	g13463.t1	K09391	E2F7_8; transcription factor E2F7/8	03000 Transcription factors	B 09182 Protein families: genetic information processing	A09180 Brite Hierarchies	34	6764	4454	10	9	2093	2343	1124	718
scaffold2303|size15898	g2457.t1	K10844	ERCC2; DNA excision repair protein ERCC-2 [EC:3.6.4.12]	03022 Basal transcription factors	B 09121 Transcription	A09120 Genetic Information Processing	43	15898	7489	13	12	2488	4977	586	1468
scaffold23759|size6568	g13972.t1	K09377	CSRP; cysteine and glycine-rich protein	03000 Transcription factors	B 09182 Protein families: genetic information processing	A09180 Brite Hierarchies	16	6568	1357	4	3	808	543	572	260
scaffold23944|size6542	g14027.t1	K08064	NFYA; nuclear transcription factor Y, alpha	03000 Transcription factors	B 09182 Protein families: genetic information processing	A09180 Brite Hierarchies	32	6542	5780	10	8	1252	2323	609	655
scaffold24013|size6532	g14055.t1	K09287	RAV; RAV-like factor	03000 Transcription factors	B 09182 Protein families: genetic information processing	A09180 Brite Hierarchies	7	6532	1267	1	0	1267	0	1267	NA
scaffold24254|size6494	g14196.t1	K03122	TFIIA1; transcription initiation factor TFIIA large subunit	03022 Basal transcription factors	B 09121 Transcription	A09120 Genetic Information Processing	37	6494	5349	11	10	1711	3618	469	1877
scaffold26585|size6172	g15032.t1	K03138	TFIIF1; transcription initiation factor TFIIF subunit alpha	03022 Basal transcription factors	B 09121 Transcription	A09120 Genetic Information Processing	25	6172	4534	7	6	1240	3282	409	1545
scaffold27358|size6073	g15280.t1	K13434	PTI6; pathogenesis-related genes transcriptional activator PTI6	03000 Transcription factors	B 09182 Protein families: genetic information processing	A09180 Brite Hierarchies	7	6073	1398	1	0	1398	0	1398	NA
scaffold28367|size5941	g15617.t1	K16241	HY5; transcription factor HY5	03000 Transcription factors	B 09182 Protein families: genetic information processing	A09180 Brite Hierarchies	16	5941	3667	4	3	733	2928	263	1369
scaffold28858|size5883	g15786.t1	K03120	TBP; transcription initiation factor TFIID TATA-box-binding protein	03000 Transcription factors	B 09182 Protein families: genetic information processing	A09180 Brite Hierarchies	29	5883	4463	9	7	1817	2527	866	955
scaffold29614|size5797	g16051.t1	K13424	WRKY33; WRKY transcription factor 33	03000 Transcription factors	B 09182 Protein families: genetic information processing	A09180 Brite Hierarchies	16	5797	2326	4	3	1776	544	907	282
scaffold29698|size5788	g16081.t1	K03144	TFIIH4; transcription initiation factor TFIIH subunit 4	03022 Basal transcription factors	B 09121 Transcription	A09120 Genetic Information Processing	28	5788	4186	8	7	949	3223	288	1139
scaffold2988|size14787	g3032.t1	K14649	TAF8; transcription initiation factor TFIID subunit 8	03022 Basal transcription factors	B 09121 Transcription	A09120 Genetic Information Processing	7	14787	1664	1	0	1664	0	1664	NA
scaffold30182|size5734	g16264.t1	K03133	TAF9B; transcription initiation factor TFIID subunit 9B	03022 Basal transcription factors	B 09121 Transcription	A09120 Genetic Information Processing	17	5734	2758	5	3	1146	1421	690	805
scaffold32378|size5502	g16993.t1	K09272	SSRP1; structure-specific recognition protein 1	03000 Transcription factors	B 09182 Protein families: genetic information processing	A09180 Brite Hierarchies	49	5502	5400	15	14	2252	3120	549	617
scaffold34469|size5296	g17674.t1	K13944	LBD16; LOB domain-containing protein 16	03000 Transcription factors	B 09182 Protein families: genetic information processing	A09180 Brite Hierarchies	10	5296	2173	2	1	943	1228	474	1228
scaffold37683|size5002	g18576.t1	K03143	TFIIH3; transcription initiation factor TFIIH subunit 3	03022 Basal transcription factors	B 09121 Transcription	A09120 Genetic Information Processing	31	5002	4750	9	8	1110	3624	588	1086
scaffold3912|size13669	g3786.t1	K09313	CUTL; homeobox protein cut-like	03000 Transcription factors	B 09182 Protein families: genetic information processing	A09180 Brite Hierarchies	73	13669	10206	23	22	2559	7603	249	1161
scaffold39381|size4855	g19078.t1	K07735	algH; putative transcriptional regulator	03000 Transcription factors	B 09182 Protein families: genetic information processing	A09180 Brite Hierarchies	8	4855	1454	2	0	1046	0	874	NA
scaffold446|size23308	g608.t1	K03130	TAF5; transcription initiation factor TFIID subunit 5	03022 Basal transcription factors	B 09121 Transcription	A09120 Genetic Information Processing	67	23308	8456	21	20	2425	5991	357	1107
scaffold55841|size3796	g23050.t1	K18835	WRKY2; WRKY transcription factor 2	03000 Transcription factors	B 09182 Protein families: genetic information processing	A09180 Brite Hierarchies	13	3796	2273	3	2	1851	418	880	349
scaffold56999|size3734	g23282.t1	K03129	TAF4; transcription initiation factor TFIID subunit 4	03022 Basal transcription factors	B 09121 Transcription	A09120 Genetic Information Processing	37	3734	3384	11	10	2159	1205	926	229
scaffold57362|size3716	g23353.t1	K09273	UBTF; upstream-binding transcription factor	03000 Transcription factors	B 09182 Protein families: genetic information processing	A09180 Brite Hierarchies	31	3716	2996	9	8	1659	1321	436	422
scaffold5781|size11987	g5151.t1	K03142	TFIIH2; transcription initiation factor TFIIH subunit 2	03022 Basal transcription factors	B 09121 Transcription	A09120 Genetic Information Processing	22	11987	3400	6	5	1845	1545	616	726
scaffold636|size21615	g984.t1	K22145	TMEM18; transmembrane protein 18	03000 Transcription factors	B 09182 Protein families: genetic information processing	A09180 Brite Hierarchies	13	21615	1522	3	2	1238	280	975	197
scaffold63815|size3411	g24589.t1	K09191	GTF3A; general transcription factor IIIA	03000 Transcription factors	B 09182 Protein families: genetic information processing	A09180 Brite Hierarchies	20	3411	2541	6	4	1382	382	413	106
scaffold6472|size11524	g5603.t1	K10779	ATRX; transcriptional regulator ATRX [EC:3.6.4.12]	03000 Transcription factors	B 09182 Protein families: genetic information processing	A09180 Brite Hierarchies	56	11524	10325	18	16	2845	6637	578	1097
scaffold670|size21392	g864.t1	K12133	LHY; MYB-related transcription factor LHY	03000 Transcription factors	B 09182 Protein families: genetic information processing	A09180 Brite Hierarchies	23	21392	3806	7	5	2252	623	729	201
scaffold7431|size10948	g6231.t1	K03127	TAF13; transcription initiation factor TFIID subunit 13	03022 Basal transcription factors	B 09121 Transcription	A09120 Genetic Information Processing	26	10948	3685	8	6	1219	1921	508	890
scaffold7799|size10753	g6437.t1	K09201	YY; transcription factor YY	03000 Transcription factors	B 09182 Protein families: genetic information processing	A09180 Brite Hierarchies	25	10753	5861	7	6	2435	3414	1203	1114
scaffold7802|size10752	g6443.t1	K03132	TAF7; transcription initiation factor TFIID subunit 7	03022 Basal transcription factors	B 09121 Transcription	A09120 Genetic Information Processing	16	10752	1503	4	3	1083	414	457	211
scaffold7858|size10729	g6470.t1	K20557	VIP1; transcription factor VIP1	03000 Transcription factors	B 09182 Protein families: genetic information processing	A09180 Brite Hierarchies	16	10729	4269	4	3	1462	2801	703	1952
scaffold80677|size2779	g27297.t1	K04683	TFDP1; transcription factor Dp-1	03000 Transcription factors	B 09182 Protein families: genetic information processing	A09180 Brite Hierarchies	19	2779	2515	5	4	1093	1414	711	811
scaffold82617|size2714	g27568.t1	K09392	TFDP2; transcription factor Dp-2	03000 Transcription factors	B 09182 Protein families: genetic information processing	A09180 Brite Hierarchies	19	2714	1467	5	4	876	583	357	219
scaffold91222|size2472	g28724.t1	K03137	TFIIE2; transcription initiation factor TFIIE subunit beta	03022 Basal transcription factors	B 09121 Transcription	A09120 Genetic Information Processing	19	2472	1720	5	4	1081	631	525	314
